# Supplementary material for: Small RNA Profiles of the Rice PTGMS Line Wuxiang S Reveal miRNAs Involved in Fertility Transition
Source: Front Plant Sci. 2016 Apr 20;7:514. doi: 10.3389/fpls.2016.00514 (PMC4837141; doi:10.3389/fpls.2016.00514)
Supplement: Table S1 — Primers used in this study. [file Table1.XLSX]

## Sheet: Sheet1
Table S1 Primers used in this study
Table S1-1 Primers designed for novel miRNAs
miRNA_name	miRNA_sequence	Foward Primer (5'-3')	Stem-loop RT Primer (5'-3')
novel-miR-32	AUACCUCACGGUACCAAAUCGUU	GCGATACCTCACGGTACCAA	GTCGTATCCAGTGCAGGGTCCGAGGTATTCGCACTGGATACGACAACGAT
novel-miR-169	AGACGGACGGUCAAACAUUGGACA	GCAGACGGACGGTCAAACAT	GTCGTATCCAGTGCAGGGTCCGAGGTATTCGCACTGGATACGACTGTCCA
novel-miR-221	GGGCGUGUGGAAAGAAAGGGA	ACTGAGGGCGTGTGGAAAGA	GTCGTATCCAGTGCAGGGTCCGAGGTATTCGCACTGGATACGACTCCCTT
novel-miR-259	CUGAAUAUCUUGAGCAUCCAG	CGCCGCTGAATATCTTGAGC	GTCGTATCCAGTGCAGGGTCCGAGGTATTCGCACTGGATACGACCTGGAT
novel-miR-368	AUGACAUAAGACGUCGCCUGG	GCGCGATGACATAAGACGTC	GTCGTATCCAGTGCAGGGTCCGAGGTATTCGCACTGGATACGACCCAGGC
Universal reverse primer		GTGCAGGGTCCGAGGT
Table S1-2 Primers designed for miRNA editing events
miRNA	miRNA_sequence/pre-miRNA_sequence	Foward Primer (5'-3')	Stem-loop RT primer/Reverse Primer (5'-3')
mature miRNA
osa-miR166m	UCGGACCAGGCUUCAAUCCCU	GCCGCTCGGACCAGGCTTCA	GTCGTATCCAGTGCAGGGTCCGAGGTATTCGCACTGGATACGACAGGGAT
osa-miRNA2118h	UUCCUGAUGCCUCCCAUUCCUA	GACTTCCTGATGCCTCCCA	GTCGTATCCAGTGCAGGGTCCGAGGTATTCGCACTGGATACGACTAGGAA
osa-miR399a	UGCCAAAGGAGAGUUGCCCUG	GACGTGCCAAAGGAGAGTT	GTCGTATCCAGTGCAGGGTCCGAGGTATTCGCACTGGATACGACCAGGGC
precusor miRNA
pre-miR166m	CUCUGCUUUGGUGGUUGGCUGAUGUUCUCGGUUAAGGGGUUUGUUGUCUGGUUCAAGGCCUCCUGCUGUCCUACAUCACAUUUUUUUUUCUUUGUUCUGAAUUUCUGAUGGAUGUGUGUGUGCAUGAUGCAUGGCUGGUGGUGACCUCGGACCAGGCUUCAUUCCCUUUAACCAGCAUUUGCGUUAAUACCAUCAGGCAU	ATGCCTGATGGTATTAACGC	CTCTGCTTTGGTGGTTGG
pre-miRNA2118h	GGAAGAGGAAGAAAGAGAGGAUCUCAGAAAUGUAGGAAUGAGAACAUGAAGGAAAGUCUAAGAGCUAAUGUCUCCUCUACAUUGGAGGUCGAGACUUAGUUUCAUGUUUUCCUGAUGCCUCUCAUUCCUAUGGUUCUAGGGUGCUCCUUCCUCUUCC	GGAAGAGGAAGAAAGAGAGG	GGAAGAGGAAGGAGCACCCT
pre-miR399a	CUGUGAAUUACAGGGCAGUUCACCUUUGGCACAAGGGCAAGCAGUAGAAACCAUGCGUGCUUGCUAGAGCUGGAAAUGAUGCUGGUAGCAUUGCAUGGUUCAGGGAUCACAGAUCUCGUGCCAAAGGAGAAUUGCCCUGCGAUUUUGUC	CTGTGAATTACAGGGCAGT	GACAAAATCGCAGGGCAA
Table S1-3 Primers designed for known miRNAs
miRNA_name	miRNA_sequence	Foward Primer (5'-3')	Stem-loop RT Primer (5'-3')
osa-miR156	UGACAGAAGAGAGUGAGCAC	CGCCGTGACAGAAGAGAGT	GTCGTATCCAGTGCAGGGTCCGAGGTATTCGCACTGGATACGACGTGCTC
osa-miR159	AUUGGAUUGAAGGGAGCUCCG	CGCAGATTGGATTGAAGGGA	GTCGTATCCAGTGCAGGGTCCGAGGTATTCGCACTGGATACGACCGGAGC
osa-miR164d	UGGAGAAGCAGGGCACGUGCU	CAGCTGGAGAAGCAGGGCA	GTCGTATCCAGTGCAGGGTCCGAGGTATTCGCACTGGATACGACAGCACG
osa-miR528	UGGAAGGGGCAUGCAGAGGAG	CAGCTGGAAGGGGCATGCA	GTCGTATCCAGTGCAGGGTCCGAGGTATTCGCACTGGATACGACCTCCTC
osa-miR171	GGAUAUUGGUGCGGUUCAAUC	CAGTGGATATTGGTGCGGT	GTCGTATCCAGTGCAGGGTCCGAGGTATTCGCACTGGATACGACGATTGA
osa-miR3979	UCUCUCUCUCCCUUGAAGGC	GACGCTCTCTCTCTCCCTT	GTCGTATCCAGTGCAGGGTCCGAGGTATTCGCACTGGATACGACGCCTTC
osa-miR398b	UGUGUUCUCAGGUCGCCCCUG	TAGCGTGTGTTCTCAGGTCG	GTCGTATCCAGTGCAGGGTCCGAGGTATTCGCACTGGATACGACCAGGGG
osa-miR408	CUGCACUGCCUCUUCCCUGGC	TAGCCTGCACTGCCTCTTC	GTCGTATCCAGTGCAGGGTCCGAGGTATTCGCACTGGATACGACGCCAGG
	Foward Primer (5'-3')	Reverse Primer (5'-3')
U6 sRNA	CAACGGATATCTCGGCTCT	CAACTTGCGTTCAAAGACTC
Table S1-4 Primers designed for miRNA targets
miRNA_name	miRNA targets accession	Foward Primer (5'-3')	Reverse Primer (5'-3')	Name
osa-miR159d	LOC_Os01g59660.2	TCCTCAAATGAAGATCAGCAG	GGCCAAGGAGATTGCTTATAG	MYB family transcription factor
osa-miR164d	LOC_Os01g03720.1	AGAGGAGATGATGGAGCTGAG	GGTAGTTGAGCCATCTTAGCC	MYB family transcription factor
osa-miR164d	LOC_Os02g36880.3	AGCTCATCACGCACTACCTC	TTCACGCAGAAGAAGTACCAC	No apical meristem protein
osa-miR3979	LOC_Os01g66970.3	ACGGGAAGGGAATGATAGAG	AAACCTGGTTGCAGATTTCA	zinc finger C3HC4 type domain containing protein
osa-miR3979	LOC_Os01g67650.1	GTAGAGCTCGTCTCCAGGTTC	GTAGAGCTCGTCTCCAGGTTC	gibberellin response modulator protein
osa-miR528	LOC_Os01g62600.1	TTCGGTGAGTGGTTCAATG	TTCGGTGAGTGGTTCAATG	laccase precursor protein
osa-miR398b	LOC_Os07g46990.1	AATGGCTGCATGTCAACTG	GCTCCAGTAAGGGGGATCT	copper/zinc superoxide dismutase
osa-miR408	LOC_Os01g03530.2	ATATGAACTACACCGGCATCA	TGAGGGAGAGGTTGAAGTAGC	multicopper oxidase domain containing protein
osa-miR156e	LOC_Os01g69830.1	GGTCTGGACAACTGTGCTCT	CAGATTTTGCCAAGATGGAC	OsSPL2-SBP-box gene family member
osa-miR171	LOC_Os03g04300.1	GTGGCTTCCACTTCACACA	TGGATGAATGGATTTGCTG	ankyrin repeat domain containing protein
osAction1	LOC_Os03g50885.1	ATCGCCCTGGACTATGAC	TATGAAGGAAGGCTGGAA	Actin1
