# Supplementary material for: Small RNA Profiles of the Rice PTGMS Line Wuxiang S Reveal miRNAs Involved in Fertility Transition
Source: Front Plant Sci. 2016 Apr 20;7:514. doi: 10.3389/fpls.2016.00514 (PMC4837141; doi:10.3389/fpls.2016.00514)
Supplement: Table S2 — The filtering for small RNA clean reads in the four libraries of WXS. [file Table2.XLSX]

## Sheet: Sheet1
Table S2 The filtering for small RNA clean reads in the four libraries of WXS
Type	SP2	SP3	FP2	FP3
total_reads	9114807	6775838	22076091	9560446
high_quality	9107228(99.92%)	6770217(99.92%)	22058933(99.92%)	9552804(99.72%)
3'adapter_null	106146(1.16%)	81328(1.20%)	562700(2.55%)	253605(2.65%)
insert_null	75815(0.83%)	106391(1.57%)	111719(0.51%)	79933(0.84%)
5'adapter_contaminantes	77791(0.85%)	107098(1.58%)	406974(1.84%)	94332(0.99%)
smaller_than_18nt	595242(0.65%)	623657(9.20%)	3107700(14.08%)	1326110(13.87%)
polyA	123(0.00%)	123(0.00%)	483(0.00%)	133(0.00%)
clean_reads	8252111(90.54%)	5851620(86.36%)	17869357(80.94%)	7798691(81.57%)
