# Supplementary material for: Small RNA Profiles of the Rice PTGMS Line Wuxiang S Reveal miRNAs Involved in Fertility Transition
Source: Front Plant Sci. 2016 Apr 20;7:514. doi: 10.3389/fpls.2016.00514 (PMC4837141; doi:10.3389/fpls.2016.00514)
Supplement: Table S3 — Summary of the known miRNAs identified in the four libraries of WXS. [file Table3.XLSX]

## Sheet: Sheet1
Table S3 Summary of the known miRNAs identified in the four library.
(A) Summary of the known miRNAs identified in the SP2 library.									(B) Summary of the known miRNAs identified in the SP3 library.									(C) Summary of the known miRNAs identified in the FP2 library.									(D) Summary of the known miRNAs identified in the FP3 library.
hairpin name	mature miRNA name	count of dominant mature sequences	count of all mature sequences	arm this mature located	dominant mature sequence	miRBase mature sequence	difference between the dominant mature sequence and miRBase mature sequence (D:different,S:same)		hairpin name	mature miRNA name	count of dominant mature sequences	count of all mature sequences	arm this mature located	dominant mature sequence	miRBase mature sequence	difference between the dominant mature sequence and miRBase mature sequence (D:different,S:same)		hairpin name	mature miRNA name	count of dominant mature sequences	count of all mature sequences	arm this mature located	dominant mature sequence	miRBase mature sequence	difference between the dominant mature sequence and miRBase mature sequence (D:different,S:same)		hairpin name	mature miRNA name	count of dominant mature sequences	count of all mature sequences	arm this mature located	dominant mature sequence	miRBase mature sequence	difference between the dominant mature sequence and miRBase mature sequence (D:different,S:same)
osa-MIR1423	osa-miR1423-5p	1219	2425	5p	CAACTACACGTTGGGCGCTCGA	AGGCAACTACACGTTGGGCGCTCG	D		osa-MIR1423	osa-miR1423-5p	879	1521	5p	CAACTACACGTTGGGCGCTCGA	AGGCAACTACACGTTGGGCGCTCG	D		osa-MIR1319a	osa-miR1319a	1	1	5p	AACCGGCATCTGTAATATATTATA	AACCGGCATCTGTAATATATTATA	S		osa-MIR1319a	osa-miR1319a	1	1	5p	CCGGCATCTGTAATATATTATAGG	AACCGGCATCTGTAATATATTATA	D
osa-MIR1423	osa-miR1423-3p	463	869	3p	AGCGCCCAAGCGGTAGTTGTCTCC	AGCGCCCAAGCGGTAGTTGTC	D		osa-MIR1423	osa-miR1423-3p	326	656	3p	AGCGCCCAAGCGGTAGTTGTCTCC	AGCGCCCAAGCGGTAGTTGTC	D		osa-MIR1423	osa-miR1423-5p	548	2047	5p	CAACTACACGTTGGGCGCTCGA	AGGCAACTACACGTTGGGCGCTCG	D		osa-MIR1423	osa-miR1423-5p	224	774	5p	CAACTACACGTTGGGCGCTCGA	AGGCAACTACACGTTGGGCGCTCG	D
osa-MIR1425	osa-miR1425-5p	4969	5106	5p	TAGGATTCAATCCTTGCTGCT	TAGGATTCAATCCTTGCTGCT	S		osa-MIR1425	osa-miR1425-5p	3745	3926	5p	TAGGATTCAATCCTTGCTGCT	TAGGATTCAATCCTTGCTGCT	S		osa-MIR1423	osa-miR1423-3p	717	1328	3p	AGCGCCCAAGCGGTAGTTGTCTCC	AGCGCCCAAGCGGTAGTTGTC	D		osa-MIR1423	osa-miR1423-3p	340	616	3p	AGCGCCCAAGCGGTAGTTGTCTCC	AGCGCCCAAGCGGTAGTTGTC	D
osa-MIR1429	osa-miR1429-3p	1	1	3p	TTGCACGGGTTTGTATGTTGC	GTTGCACGGGTTTGTATGTTG	D		osa-MIR1429	osa-miR1429-3p	3	4	3p	TTGCACGGGTTTGTATGTTGC	GTTGCACGGGTTTGTATGTTG	D		osa-MIR1425	osa-miR1425-3p	2	2	3p	TCAGCAGCAAGAACTGGATCT	CAGCAAGAACTGGATCTTAAT	D		osa-MIR1425	osa-miR1425-3p	1	2	3p	TCAGCAGCAAGAACTGGATCT	CAGCAAGAACTGGATCTTAAT	D
osa-MIR1429	osa-miR1429-5p	20	21	5p	GTAATATACTAATCCGTGCATCCA	GTAATATACTAATCCGTGCAT	D		osa-MIR1429	osa-miR1429-5p	11	12	5p	GTAATATACTAATCCGTGCATCCA	GTAATATACTAATCCGTGCAT	D		osa-MIR1425	osa-miR1425-5p	10686	11026	5p	TAGGATTCAATCCTTGCTGCT	TAGGATTCAATCCTTGCTGCT	S		osa-MIR1425	osa-miR1425-5p	5986	6200	5p	TAGGATTCAATCCTTGCTGCT	TAGGATTCAATCCTTGCTGCT	S
osa-MIR1432	osa-miR1432-5p	5	7	5p	ATCAGGAGAGATGACACCGACA	ATCAGGAGAGATGACACCGAC	D		osa-MIR1432	osa-miR1432-5p	2	5	5p	TCAGGAGAGATGACACCGAC	ATCAGGAGAGATGACACCGAC	D		osa-MIR1429	osa-miR1429-3p	1	2	3p	GTTGCACGGGTTTGTATGT	GTTGCACGGGTTTGTATGTTG	D		osa-MIR1429	osa-miR1429-3p	2	6	3p	GTTGCACGGGTTTGTATGTTGC	GTTGCACGGGTTTGTATGTTG	D
osa-MIR1436	osa-miR1436	1	2	3p	TATGGGACGGAGGGAGTAGTCT	ACATTATGGGACGGAGGGAGT	D		osa-MIR1437a	osa-miR1437a	1	1	3p	CGAGCTCCGGCGCCGCACTAG	TCCGGCGCCGCACTAGGCACTG	D		osa-MIR1429	osa-miR1429-5p	27	28	5p	GTAATATACTAATCCGTGCATCCA	GTAATATACTAATCCGTGCAT	D		osa-MIR1429	osa-miR1429-5p	12	16	5p	GTAATATACTAATCCGTGCATCCA	GTAATATACTAATCCGTGCAT	D
osa-MIR1437a	osa-miR1437a	1	2	3p	CGAGCTCCGGCGCCGCACTAG	TCCGGCGCCGCACTAGGCACTG	D		osa-MIR1440b	osa-miR1440b	1	1	3p	GAGAGTGGTATTTGAGCATTGGCA	TTTAGGAGAGTGGTATTTGAG	D		osa-MIR1432	osa-miR1432-5p	4	11	5p	TCAGGAGAGATGACACCGACA	ATCAGGAGAGATGACACCGAC	D		osa-MIR1432	osa-miR1432-3p	1	1	3p	GTCATCTCCCCTGAACATAGG	CAGGTGTCATCTCCCCTGAAC	D
osa-MIR156a	osa-miR156a	14	14	5p	TGACAGAAGAGAGTGAGCAC	TGACAGAAGAGAGTGAGCAC	S		osa-MIR156a	osa-miR156a	8	9	5p	TGACAGAAGAGAGTGAGCAC	TGACAGAAGAGAGTGAGCAC	S		osa-MIR1436	osa-miR1436	3	3	3p	TTATGGGACGGAGGGAGTAGTCT	ACATTATGGGACGGAGGGAGT	D		osa-MIR1436	osa-miR1436	2	5	3p	ACATTATGGGACGGAGGGAGTAGT	ACATTATGGGACGGAGGGAGT	D
osa-MIR156b	osa-miR156b-5p	14	14	5p	TGACAGAAGAGAGTGAGCAC	TGACAGAAGAGAGTGAGCAC	S		osa-MIR156b	osa-miR156b-5p	8	9	5p	TGACAGAAGAGAGTGAGCAC	TGACAGAAGAGAGTGAGCAC	S		osa-MIR1437b	osa-miR1437b-5p	1	1	5p	GAAACAGTGCCTAGTGCGGCG	GGGAGGAAACAGTGCCTAGTG	D		osa-MIR1437b	osa-miR1437b-5p	1	1	5p	GAGGAAACAGTGCCTAGTGCGGCG	GGGAGGAAACAGTGCCTAGTG	D
osa-MIR156c	osa-miR156c-3p	1	1	3p	GCTCACTTCTCTCTCTGTCAGC	GCTCACTTCTCTCTCTGTCAGC	S		osa-MIR156c	osa-miR156c-3p	1	1	3p	GCTCACTTCTCTCTCTGTCAGCC	GCTCACTTCTCTCTCTGTCAGC	D		osa-MIR1437b	osa-miR1437b-3p	1	1	3p	TGCTGGCGAGCTCCGGTGCCG	GTGCTGGCGAGCTCCGGTGCCGCA	D		osa-MIR156a	osa-miR156a	28	28	5p	TGACAGAAGAGAGTGAGCAC	TGACAGAAGAGAGTGAGCAC	S
osa-MIR156c	osa-miR156c-5p	14	14	5p	TGACAGAAGAGAGTGAGCAC	TGACAGAAGAGAGTGAGCAC	S		osa-MIR156c	osa-miR156c-5p	8	9	5p	TGACAGAAGAGAGTGAGCAC	TGACAGAAGAGAGTGAGCAC	S		osa-MIR1440b	osa-miR1440b	1	1	3p	GGAGAGTGGTATTTGAGCATTGGC	TTTAGGAGAGTGGTATTTGAG	D		osa-MIR156b	osa-miR156b-5p	28	28	5p	TGACAGAAGAGAGTGAGCAC	TGACAGAAGAGAGTGAGCAC	S
osa-MIR156d	osa-miR156d	22	36	5p	TTGACAGAAGAGAGTGAGCAC	TGACAGAAGAGAGTGAGCAC	D		osa-MIR156d	osa-miR156d	8	17	5p	TTGACAGAAGAGAGTGAGCAC	TGACAGAAGAGAGTGAGCAC	D		osa-MIR156a	osa-miR156a	84	87	5p	TGACAGAAGAGAGTGAGCAC	TGACAGAAGAGAGTGAGCAC	S		osa-MIR156c	osa-miR156c-3p	4	4	3p	GCTCACTTCTCTCTCTGTCAGC	GCTCACTTCTCTCTCTGTCAGC	S
osa-MIR156e	osa-miR156e	14	14	5p	TGACAGAAGAGAGTGAGCAC	TGACAGAAGAGAGTGAGCAC	S		osa-MIR156e	osa-miR156e	8	9	5p	TGACAGAAGAGAGTGAGCAC	TGACAGAAGAGAGTGAGCAC	S		osa-MIR156b	osa-miR156b-5p	84	86	5p	TGACAGAAGAGAGTGAGCAC	TGACAGAAGAGAGTGAGCAC	S		osa-MIR156c	osa-miR156c-5p	28	28	5p	TGACAGAAGAGAGTGAGCAC	TGACAGAAGAGAGTGAGCAC	S
osa-MIR156f	osa-miR156f-5p	22	36	5p	TTGACAGAAGAGAGTGAGCAC	TGACAGAAGAGAGTGAGCAC	D		osa-MIR156f	osa-miR156f-5p	8	17	5p	TTGACAGAAGAGAGTGAGCAC	TGACAGAAGAGAGTGAGCAC	D		osa-MIR156c	osa-miR156c-3p	7	8	3p	GCTCACTTCTCTCTCTGTCAGC	GCTCACTTCTCTCTCTGTCAGC	S		osa-MIR156d	osa-miR156d	38	67	5p	TTGACAGAAGAGAGTGAGCAC	TGACAGAAGAGAGTGAGCAC	D
osa-MIR156g	osa-miR156g-5p	14	14	5p	TGACAGAAGAGAGTGAGCAC	TGACAGAAGAGAGTGAGCAC	S		osa-MIR156g	osa-miR156g-5p	8	9	5p	TGACAGAAGAGAGTGAGCAC	TGACAGAAGAGAGTGAGCAC	S		osa-MIR156c	osa-miR156c-5p	84	86	5p	TGACAGAAGAGAGTGAGCAC	TGACAGAAGAGAGTGAGCAC	S		osa-MIR156e	osa-miR156e	28	28	5p	TGACAGAAGAGAGTGAGCAC	TGACAGAAGAGAGTGAGCAC	S
osa-MIR156g	osa-miR156g-3p	1	1	3p	GCTCACTTCTCTCTCTGTCAGC	GCTCACTTCTCTCTCTGTCAGC	S		osa-MIR156h	osa-miR156h-5p	8	17	5p	TTGACAGAAGAGAGTGAGCAC	TGACAGAAGAGAGTGAGCAC	D		osa-MIR156d	osa-miR156d	84	154	5p	TGACAGAAGAGAGTGAGCAC	TGACAGAAGAGAGTGAGCAC	S		osa-MIR156f	osa-miR156f-5p	38	66	5p	TTGACAGAAGAGAGTGAGCAC	TGACAGAAGAGAGTGAGCAC	D
osa-MIR156h	osa-miR156h-5p	22	36	5p	TTGACAGAAGAGAGTGAGCAC	TGACAGAAGAGAGTGAGCAC	D		osa-MIR156i	osa-miR156i	8	9	5p	TGACAGAAGAGAGTGAGCAC	TGACAGAAGAGAGTGAGCAC	S		osa-MIR156e	osa-miR156e	84	87	5p	TGACAGAAGAGAGTGAGCAC	TGACAGAAGAGAGTGAGCAC	S		osa-MIR156g	osa-miR156g-5p	28	28	5p	TGACAGAAGAGAGTGAGCAC	TGACAGAAGAGAGTGAGCAC	S
osa-MIR156i	osa-miR156i	14	14	5p	TGACAGAAGAGAGTGAGCAC	TGACAGAAGAGAGTGAGCAC	S		osa-MIR156j	osa-miR156j-5p	8	17	5p	TTGACAGAAGAGAGTGAGCAC	TGACAGAAGAGAGTGAGCAC	D		osa-MIR156f	osa-miR156f-5p	84	153	5p	TGACAGAAGAGAGTGAGCAC	TGACAGAAGAGAGTGAGCAC	S		osa-MIR156g	osa-miR156g-3p	4	4	3p	GCTCACTTCTCTCTCTGTCAGC	GCTCACTTCTCTCTCTGTCAGC	S
osa-MIR156j	osa-miR156j-5p	22	36	5p	TTGACAGAAGAGAGTGAGCAC	TGACAGAAGAGAGTGAGCAC	D		osa-MIR156j	osa-miR156j-3p	2	4	3p	TGCTCGCTCCTCTTTCTGTCAG	GCTCGCTCCTCTTTCTGTCAGC	D		osa-MIR156g	osa-miR156g-5p	84	86	5p	TGACAGAAGAGAGTGAGCAC	TGACAGAAGAGAGTGAGCAC	S		osa-MIR156h	osa-miR156h-5p	38	66	5p	TTGACAGAAGAGAGTGAGCAC	TGACAGAAGAGAGTGAGCAC	D
osa-MIR156j	osa-miR156j-3p	1	3	3p	TGCTCGCTCCTCTTTCTGTCAGC	GCTCGCTCCTCTTTCTGTCAGC	D		osa-MIR159a	osa-miR159a.1	4383	5541	3p	TTTGGATTGAAGGGAGCTCTG	TTTGGATTGAAGGGAGCTCTG	S		osa-MIR156g	osa-miR156g-3p	7	8	3p	GCTCACTTCTCTCTCTGTCAGC	GCTCACTTCTCTCTCTGTCAGC	S		osa-MIR156i	osa-miR156i	28	28	5p	TGACAGAAGAGAGTGAGCAC	TGACAGAAGAGAGTGAGCAC	S
osa-MIR156k	osa-miR156k	1	2	5p	TGACAGAAGAGAGAGAGCAC	TGACAGAAGAGAGAGAGCACA	D		osa-MIR159a	osa-miR159a.2	38	60	3p	CTTGCATGCCCCAGGAGCTGC	TTGCATGCCCCAGGAGCTGCA	D		osa-MIR156h	osa-miR156h-5p	84	153	5p	TGACAGAAGAGAGTGAGCAC	TGACAGAAGAGAGTGAGCAC	S		osa-MIR156j	osa-miR156j-5p	38	66	5p	TTGACAGAAGAGAGTGAGCAC	TGACAGAAGAGAGTGAGCAC	D
osa-MIR159a	osa-miR159a.1	11529	14280	3p	TTTGGATTGAAGGGAGCTCTG	TTTGGATTGAAGGGAGCTCTG	S		osa-MIR159b	osa-miR159b	4383	5541	3p	TTTGGATTGAAGGGAGCTCTG	TTTGGATTGAAGGGAGCTCTG	S		osa-MIR156i	osa-miR156i	84	87	5p	TGACAGAAGAGAGTGAGCAC	TGACAGAAGAGAGTGAGCAC	S		osa-MIR156j	osa-miR156j-3p	1	4	3p	TGCTCGCTCCTCTTTCTGTCAGC	GCTCGCTCCTCTTTCTGTCAGC	D
osa-MIR159a	osa-miR159a.2	90	136	3p	CTTGCATGCCCCAGGAGCTGC	TTGCATGCCCCAGGAGCTGCA	D		osa-MIR159c	osa-miR159c	14	14	3p	TTGGATTGAAGGGAGCTC	ATTGGATTGAAGGGAGCTCCA	D		osa-MIR156j	osa-miR156j-5p	84	153	5p	TGACAGAAGAGAGTGAGCAC	TGACAGAAGAGAGTGAGCAC	S		osa-MIR159a	osa-miR159a.1	9247	10577	3p	TTTGGATTGAAGGGAGCTCTG	TTTGGATTGAAGGGAGCTCTG	S
osa-MIR159b	osa-miR159b	11529	14280	3p	TTTGGATTGAAGGGAGCTCTG	TTTGGATTGAAGGGAGCTCTG	S		osa-MIR159d	osa-miR159d	14	14	3p	TTGGATTGAAGGGAGCTC	ATTGGATTGAAGGGAGCTCCG	D		osa-MIR156j	osa-miR156j-3p	6	8	3p	GCTCGCTCCTCTTTCTGTCAGC	GCTCGCTCCTCTTTCTGTCAGC	S		osa-MIR159a	osa-miR159a.2	67	99	3p	CTTGCATGCCCCAGGAGCTGC	TTGCATGCCCCAGGAGCTGCA	D
osa-MIR159c	osa-miR159c	23	25	3p	TTGGATTGAAGGGAGCTC	ATTGGATTGAAGGGAGCTCCA	D		osa-MIR159e	osa-miR159e	14	14	3p	TTGGATTGAAGGGAGCTC	ATTGGATTGAAGGGAGCTCCT	D		osa-MIR159a	osa-miR159a.1	20523	23530	3p	TTTGGATTGAAGGGAGCTCTG	TTTGGATTGAAGGGAGCTCTG	S		osa-MIR159b	osa-miR159b	9247	10579	3p	TTTGGATTGAAGGGAGCTCTG	TTTGGATTGAAGGGAGCTCTG	S
osa-MIR159d	osa-miR159d	23	27	3p	TTGGATTGAAGGGAGCTC	ATTGGATTGAAGGGAGCTCCG	D		osa-MIR159f	osa-miR159f	1898	2097	3p	CTTGGATTGAAGGGAGCTCT	CTTGGATTGAAGGGAGCTCTA	D		osa-MIR159a	osa-miR159a.2	232	305	3p	CTTGCATGCCCCAGGAGCTGC	TTGCATGCCCCAGGAGCTGCA	D		osa-MIR159c	osa-miR159c	5	5	3p	TTGGATTGAAGGGAGCTC	ATTGGATTGAAGGGAGCTCCA	D
osa-MIR159e	osa-miR159e	23	25	3p	TTGGATTGAAGGGAGCTC	ATTGGATTGAAGGGAGCTCCT	D		osa-MIR160a	osa-miR160a-5p	431	520	5p	TGCCTGGCTCCCTGTATGCCA	TGCCTGGCTCCCTGTATGCCA	S		osa-MIR159b	osa-miR159b	20523	23527	3p	TTTGGATTGAAGGGAGCTCTG	TTTGGATTGAAGGGAGCTCTG	S		osa-MIR159d	osa-miR159d	5	5	3p	TTGGATTGAAGGGAGCTC	ATTGGATTGAAGGGAGCTCCG	D
osa-MIR159f	osa-miR159f	6752	7372	3p	CTTGGATTGAAGGGAGCTCT	CTTGGATTGAAGGGAGCTCTA	D		osa-MIR160a	osa-miR160a-3p	10	11	3p	GCGTGCAAGGAGCCAAGCATG	GCGTGCAAGGAGCCAAGCATG	S		osa-MIR159c	osa-miR159c	16	19	3p	TTGGATTGAAGGGAGCTC	ATTGGATTGAAGGGAGCTCCA	D		osa-MIR159e	osa-miR159e	5	5	3p	TTGGATTGAAGGGAGCTC	ATTGGATTGAAGGGAGCTCCT	D
osa-MIR160a	osa-miR160a-5p	414	497	5p	TGCCTGGCTCCCTGTATGCCA	TGCCTGGCTCCCTGTATGCCA	S		osa-MIR160b	osa-miR160b-5p	431	519	5p	TGCCTGGCTCCCTGTATGCCA	TGCCTGGCTCCCTGTATGCCA	S		osa-MIR159d	osa-miR159d	16	19	3p	TTGGATTGAAGGGAGCTC	ATTGGATTGAAGGGAGCTCCG	D		osa-MIR159f	osa-miR159f	4330	4490	3p	CTTGGATTGAAGGGAGCTCT	CTTGGATTGAAGGGAGCTCTA	D
osa-MIR160a	osa-miR160a-3p	11	11	3p	GCGTGCAAGGAGCCAAGCATG	GCGTGCAAGGAGCCAAGCATG	S		osa-MIR160b	osa-miR160b-3p	10	11	3p	GCGTGCAAGGAGCCAAGCATG	GCGTGCAAGGAGCCAAGCATG	S		osa-MIR159e	osa-miR159e	16	19	3p	TTGGATTGAAGGGAGCTC	ATTGGATTGAAGGGAGCTCCT	D		osa-MIR160a	osa-miR160a-5p	449	525	5p	TGCCTGGCTCCCTGTATGCCA	TGCCTGGCTCCCTGTATGCCA	S
osa-MIR160b	osa-miR160b-5p	414	496	5p	TGCCTGGCTCCCTGTATGCCA	TGCCTGGCTCCCTGTATGCCA	S		osa-MIR160c	osa-miR160c-3p	2	3	3p	GCGTGCACGGAGCCAAGCATA	GCGTGCACGGAGCCAAGCATA	S		osa-MIR159f	osa-miR159f	12124	12590	3p	CTTGGATTGAAGGGAGCTCT	CTTGGATTGAAGGGAGCTCTA	D		osa-MIR160a	osa-miR160a-3p	28	28	3p	GCGTGCAAGGAGCCAAGCATG	GCGTGCAAGGAGCCAAGCATG	S
osa-MIR160b	osa-miR160b-3p	11	11	3p	GCGTGCAAGGAGCCAAGCATG	GCGTGCAAGGAGCCAAGCATG	S		osa-MIR160c	osa-miR160c-5p	431	520	5p	TGCCTGGCTCCCTGTATGCCA	TGCCTGGCTCCCTGTATGCCA	S		osa-MIR160a	osa-miR160a-5p	911	1064	5p	TGCCTGGCTCCCTGTATGCCA	TGCCTGGCTCCCTGTATGCCA	S		osa-MIR160b	osa-miR160b-5p	449	526	5p	TGCCTGGCTCCCTGTATGCCA	TGCCTGGCTCCCTGTATGCCA	S
osa-MIR160c	osa-miR160c-3p	2	2	3p	GCGTGCACGGAGCCAAGCATA	GCGTGCACGGAGCCAAGCATA	S		osa-MIR160d	osa-miR160d-3p	1	1	3p	GCGTGCGAGGAGCCAAGCATGA	GCGTGCGAGGAGCCAAGCATG	D		osa-MIR160a	osa-miR160a-3p	44	46	3p	GCGTGCAAGGAGCCAAGCATG	GCGTGCAAGGAGCCAAGCATG	S		osa-MIR160b	osa-miR160b-3p	28	28	3p	GCGTGCAAGGAGCCAAGCATG	GCGTGCAAGGAGCCAAGCATG	S
osa-MIR160c	osa-miR160c-5p	414	497	5p	TGCCTGGCTCCCTGTATGCCA	TGCCTGGCTCCCTGTATGCCA	S		osa-MIR160d	osa-miR160d-5p	431	502	5p	TGCCTGGCTCCCTGTATGCCA	TGCCTGGCTCCCTGTATGCCA	S		osa-MIR160b	osa-miR160b-5p	911	1066	5p	TGCCTGGCTCCCTGTATGCCA	TGCCTGGCTCCCTGTATGCCA	S		osa-MIR160c	osa-miR160c-3p	3	4	3p	GCGTGCACGGAGCCAAGCATA	GCGTGCACGGAGCCAAGCATA	S
osa-MIR160d	osa-miR160d-3p	1	2	3p	GCGTGCGAGGAGCCAAGCATGA	GCGTGCGAGGAGCCAAGCATG	D		osa-MIR160e	osa-miR160e-5p	1255	1329	5p	TGCCTGGCTCCCTGTATGCCG	TGCCTGGCTCCCTGTATGCCG	S		osa-MIR160b	osa-miR160b-3p	44	46	3p	GCGTGCAAGGAGCCAAGCATG	GCGTGCAAGGAGCCAAGCATG	S		osa-MIR160c	osa-miR160c-5p	449	525	5p	TGCCTGGCTCCCTGTATGCCA	TGCCTGGCTCCCTGTATGCCA	S
osa-MIR160d	osa-miR160d-5p	414	483	5p	TGCCTGGCTCCCTGTATGCCA	TGCCTGGCTCCCTGTATGCCA	S		osa-MIR160e	osa-miR160e-3p	3	3	3p	GCGTGCGAGGTGCCAAGCATGG	GCGTGCGAGGTGCCAAGCATG	D		osa-MIR160c	osa-miR160c-3p	9	10	3p	GCGTGCACGGAGCCAAGCATA	GCGTGCACGGAGCCAAGCATA	S		osa-MIR160d	osa-miR160d-3p	4	5	3p	GCGTGCGAGGAGCCAAGCATG	GCGTGCGAGGAGCCAAGCATG	S
osa-MIR160e	osa-miR160e-5p	1265	1334	5p	TGCCTGGCTCCCTGTATGCCG	TGCCTGGCTCCCTGTATGCCG	S		osa-MIR160f	osa-miR160f-3p	3	8	3p	GCATTGAGGGAGTCATGCAGGG	GCATTGAGGGAGTCATGCAGG	D		osa-MIR160c	osa-miR160c-5p	911	1065	5p	TGCCTGGCTCCCTGTATGCCA	TGCCTGGCTCCCTGTATGCCA	S		osa-MIR160d	osa-miR160d-5p	449	517	5p	TGCCTGGCTCCCTGTATGCCA	TGCCTGGCTCCCTGTATGCCA	S
osa-MIR160e	osa-miR160e-3p	6	9	3p	GCGTGCGAGGTGCCAAGCATGG	GCGTGCGAGGTGCCAAGCATG	D		osa-MIR160f	osa-miR160f-5p	46	74	5p	TGCCTGGCTCCCTGAATGCCA	TGCCTGGCTCCCTGAATGCCA	S		osa-MIR160d	osa-miR160d-3p	4	7	3p	GCGTGCGAGGAGCCAAGCATG	GCGTGCGAGGAGCCAAGCATG	S		osa-MIR160e	osa-miR160e-5p	1387	1461	5p	TGCCTGGCTCCCTGTATGCCG	TGCCTGGCTCCCTGTATGCCG	S
osa-MIR160f	osa-miR160f-3p	7	16	3p	GCATTGAGGGAGTCATGCAGGG	GCATTGAGGGAGTCATGCAGG	D		osa-MIR162a	osa-miR162a	383	401	3p	TCGATAAACCTCTGCATCCAG	TCGATAAACCTCTGCATCCAG	S		osa-MIR160d	osa-miR160d-5p	911	1048	5p	TGCCTGGCTCCCTGTATGCCA	TGCCTGGCTCCCTGTATGCCA	S		osa-MIR160e	osa-miR160e-3p	6	11	3p	GCGTGCGAGGTGCCAAGCATGG	GCGTGCGAGGTGCCAAGCATG	D
osa-MIR160f	osa-miR160f-5p	38	74	5p	TGCCTGGCTCCCTGAATGCCA	TGCCTGGCTCCCTGAATGCCA	S		osa-MIR162b	osa-miR162b	153	159	3p	TCGATAAGCCTCTGCATCCAG	TCGATAAGCCTCTGCATCCAG	S		osa-MIR160e	osa-miR160e-5p	2818	2961	5p	TGCCTGGCTCCCTGTATGCCG	TGCCTGGCTCCCTGTATGCCG	S		osa-MIR160f	osa-miR160f-3p	12	21	3p	GCATTGAGGGAGTCATGCAGG	GCATTGAGGGAGTCATGCAGG	S
osa-MIR162a	osa-miR162a	479	495	3p	TCGATAAACCTCTGCATCCAG	TCGATAAACCTCTGCATCCAG	S		osa-MIR164a	osa-miR164a	616	632	5p	TGGAGAAGCAGGGCACGTGCA	TGGAGAAGCAGGGCACGTGCA	S		osa-MIR160e	osa-miR160e-3p	21	38	3p	GCGTGCGAGGTGCCAAGCATGG	GCGTGCGAGGTGCCAAGCATG	D		osa-MIR160f	osa-miR160f-5p	77	88	5p	TGCCTGGCTCCCTGAATGCCA	TGCCTGGCTCCCTGAATGCCA	S
osa-MIR162b	osa-miR162b	160	162	3p	TCGATAAGCCTCTGCATCCAG	TCGATAAGCCTCTGCATCCAG	S		osa-MIR164b	osa-miR164b	616	635	5p	TGGAGAAGCAGGGCACGTGCA	TGGAGAAGCAGGGCACGTGCA	S		osa-MIR160f	osa-miR160f-3p	26	58	3p	GCATTGAGGGAGTCATGCAGG	GCATTGAGGGAGTCATGCAGG	S		osa-MIR162a	osa-miR162a	571	591	3p	TCGATAAACCTCTGCATCCAG	TCGATAAACCTCTGCATCCAG	S
osa-MIR164a	osa-miR164a	394	401	5p	TGGAGAAGCAGGGCACGTGCA	TGGAGAAGCAGGGCACGTGCA	S		osa-MIR164c	osa-miR164c	4	4	5p	TGGAGAAGCAGGGTACGTGCA	TGGAGAAGCAGGGTACGTGCA	S		osa-MIR160f	osa-miR160f-5p	130	171	5p	TGCCTGGCTCCCTGAATGCCA	TGCCTGGCTCCCTGAATGCCA	S		osa-MIR162b	osa-miR162b	114	114	3p	TCGATAAGCCTCTGCATCCAG	TCGATAAGCCTCTGCATCCAG	S
osa-MIR164b	osa-miR164b	394	401	5p	TGGAGAAGCAGGGCACGTGCA	TGGAGAAGCAGGGCACGTGCA	S		osa-MIR164d	osa-miR164d	11	21	5p	TGGAGAAGCAGGGCACGTGC	TGGAGAAGCAGGGCACGTGCT	D		osa-MIR162a	osa-miR162a	2045	2097	3p	TCGATAAACCTCTGCATCCAG	TCGATAAACCTCTGCATCCAG	S		osa-MIR164a	osa-miR164a	753	765	5p	TGGAGAAGCAGGGCACGTGCA	TGGAGAAGCAGGGCACGTGCA	S
osa-MIR164c	osa-miR164c	3	4	5p	TGGAGAAGCAGGGTACGTGCA	TGGAGAAGCAGGGTACGTGCA	S		osa-MIR164e	osa-miR164e	2	2	5p	TGGAGAAGCAGGGCACGTG	TGGAGAAGCAGGGCACGTGAG	D		osa-MIR162b	osa-miR162b	397	408	3p	TCGATAAGCCTCTGCATCCAG	TCGATAAGCCTCTGCATCCAG	S		osa-MIR164b	osa-miR164b	753	765	5p	TGGAGAAGCAGGGCACGTGCA	TGGAGAAGCAGGGCACGTGCA	S
osa-MIR164d	osa-miR164d	9	13	5p	TGGAGAAGCAGGGCACGTGCT	TGGAGAAGCAGGGCACGTGCT	S		osa-MIR164f	osa-miR164f	616	633	5p	TGGAGAAGCAGGGCACGTGCA	TGGAGAAGCAGGGCACGTGCA	S		osa-MIR164a	osa-miR164a	535	539	5p	TGGAGAAGCAGGGCACGTGCA	TGGAGAAGCAGGGCACGTGCA	S		osa-MIR164c	osa-miR164c	8	8	5p	TGGAGAAGCAGGGTACGTGCA	TGGAGAAGCAGGGTACGTGCA	S
osa-MIR164f	osa-miR164f	394	404	5p	TGGAGAAGCAGGGCACGTGCA	TGGAGAAGCAGGGCACGTGCA	S		osa-MIR166a	osa-miR166a-3p	76930	84814	3p	TCGGACCAGGCTTCATTCCCC	TCGGACCAGGCTTCATTCCCC	S		osa-MIR164b	osa-miR164b	535	540	5p	TGGAGAAGCAGGGCACGTGCA	TGGAGAAGCAGGGCACGTGCA	S		osa-MIR164d	osa-miR164d	6	13	5p	TGGAGAAGCAGGGCACGTGCT	TGGAGAAGCAGGGCACGTGCT	S
osa-MIR166a	osa-miR166a-3p	173576	183098	3p	TCGGACCAGGCTTCATTCCCC	TCGGACCAGGCTTCATTCCCC	S		osa-MIR166a	osa-miR166a-5p	59	65	5p	GGAATGTTGTCTGGTTCAAGG	GGAATGTTGTCTGGTTCAAGG	S		osa-MIR164c	osa-miR164c	14	14	5p	TGGAGAAGCAGGGTACGTGCA	TGGAGAAGCAGGGTACGTGCA	S		osa-MIR164e	osa-miR164e	2	2	5p	TGGAGAAGCAGGGCACGTG	TGGAGAAGCAGGGCACGTGAG	D
osa-MIR166a	osa-miR166a-5p	136	141	5p	GGAATGTTGTCTGGTTCAAGG	GGAATGTTGTCTGGTTCAAGG	S		osa-MIR166b	osa-miR166b-3p	76930	84610	3p	TCGGACCAGGCTTCATTCCCC	TCGGACCAGGCTTCATTCCCC	S		osa-MIR164d	osa-miR164d	7	12	5p	TGGAGAAGCAGGGCACGTGCT	TGGAGAAGCAGGGCACGTGCT	S		osa-MIR164f	osa-miR164f	753	765	5p	TGGAGAAGCAGGGCACGTGCA	TGGAGAAGCAGGGCACGTGCA	S
osa-MIR166b	osa-miR166b-3p	173576	182703	3p	TCGGACCAGGCTTCATTCCCC	TCGGACCAGGCTTCATTCCCC	S		osa-MIR166b	osa-miR166b-5p	216	255	5p	GGAATGTTGTCTGGCTCGGGG	GGAATGTTGTCTGGCTCGGGG	S		osa-MIR164f	osa-miR164f	535	541	5p	TGGAGAAGCAGGGCACGTGCA	TGGAGAAGCAGGGCACGTGCA	S		osa-MIR166a	osa-miR166a-3p	120044	131336	3p	TCGGACCAGGCTTCATTCCCC	TCGGACCAGGCTTCATTCCCC	S
osa-MIR166b	osa-miR166b-5p	351	389	5p	GGAATGTTGTCTGGCTCGGGG	GGAATGTTGTCTGGCTCGGGG	S		osa-MIR166c	osa-miR166c-5p	6	16	5p	GGAATGTTGTCTGGTCCGAGA	GGAATGTTGTCTGGTCCGAG	D		osa-MIR166a	osa-miR166a-3p	661132	682455	3p	TCGGACCAGGCTTCATTCCCC	TCGGACCAGGCTTCATTCCCC	S		osa-MIR166a	osa-miR166a-5p	136	137	5p	GGAATGTTGTCTGGTTCAAGG	GGAATGTTGTCTGGTTCAAGG	S
osa-MIR166c	osa-miR166c-5p	2	7	5p	ATGTTGTCTGGTCCGAGACCT	GGAATGTTGTCTGGTCCGAG	D		osa-MIR166c	osa-miR166c-3p	76930	78825	3p	TCGGACCAGGCTTCATTCCCC	TCGGACCAGGCTTCATTCCCC	S		osa-MIR166a	osa-miR166a-5p	370	389	5p	GGAATGTTGTCTGGTTCAAGG	GGAATGTTGTCTGGTTCAAGG	S		osa-MIR166b	osa-miR166b-3p	120044	131009	3p	TCGGACCAGGCTTCATTCCCC	TCGGACCAGGCTTCATTCCCC	S
osa-MIR166c	osa-miR166c-3p	173576	177005	3p	TCGGACCAGGCTTCATTCCCC	TCGGACCAGGCTTCATTCCCC	S		osa-MIR166d	osa-miR166d-3p	76930	84812	3p	TCGGACCAGGCTTCATTCCCC	TCGGACCAGGCTTCATTCCCC	S		osa-MIR166b	osa-miR166b-3p	661132	680990	3p	TCGGACCAGGCTTCATTCCCC	TCGGACCAGGCTTCATTCCCC	S		osa-MIR166b	osa-miR166b-5p	560	609	5p	GGAATGTTGTCTGGCTCGGGG	GGAATGTTGTCTGGCTCGGGG	S
osa-MIR166d	osa-miR166d-3p	173576	183096	3p	TCGGACCAGGCTTCATTCCCC	TCGGACCAGGCTTCATTCCCC	S		osa-MIR166d	osa-miR166d-5p	59	84	5p	GGAATGTTGTCTGGCTCGAGG	GGAATGTTGTCTGGCTCGAGG	S		osa-MIR166b	osa-miR166b-5p	938	1021	5p	GGAATGTTGTCTGGCTCGGGG	GGAATGTTGTCTGGCTCGGGG	S		osa-MIR166c	osa-miR166c-5p	15	35	5p	GGAATGTTGTCTGGTCCGAGA	GGAATGTTGTCTGGTCCGAG	D
osa-MIR166d	osa-miR166d-5p	97	126	5p	GGAATGTTGTCTGGCTCGAGG	GGAATGTTGTCTGGCTCGAGG	S		osa-MIR166e	osa-miR166e-5p	59	65	5p	GGAATGTTGTCTGGTTCAAGG	GGAATGTTGTCTGGTTCAAGG	S		osa-MIR166c	osa-miR166c-5p	16	30	5p	GAATGTTGTCTGGTCCGAGAC	GGAATGTTGTCTGGTCCGAG	D		osa-MIR166c	osa-miR166c-3p	120044	123407	3p	TCGGACCAGGCTTCATTCCCC	TCGGACCAGGCTTCATTCCCC	S
osa-MIR166e	osa-miR166e-5p	136	140	5p	GGAATGTTGTCTGGTTCAAGG	GGAATGTTGTCTGGTTCAAGG	S		osa-MIR166e	osa-miR166e-3p	13	14	3p	TCGAACCAGGCTTCATTCCCC	TCGAACCAGGCTTCATTCCCC	S		osa-MIR166c	osa-miR166c-3p	661132	670321	3p	TCGGACCAGGCTTCATTCCCC	TCGGACCAGGCTTCATTCCCC	S		osa-MIR166d	osa-miR166d-3p	120044	131335	3p	TCGGACCAGGCTTCATTCCCC	TCGGACCAGGCTTCATTCCCC	S
osa-MIR166e	osa-miR166e-3p	27	28	3p	TCGAACCAGGCTTCATTCCCC	TCGAACCAGGCTTCATTCCCC	S		osa-MIR166f	osa-miR166f	76930	84788	3p	TCGGACCAGGCTTCATTCCCC	TCGGACCAGGCTTCATTCCCC	S		osa-MIR166d	osa-miR166d-3p	661132	682458	3p	TCGGACCAGGCTTCATTCCCC	TCGGACCAGGCTTCATTCCCC	S		osa-MIR166d	osa-miR166d-5p	158	188	5p	GGAATGTTGTCTGGCTCGAGG	GGAATGTTGTCTGGCTCGAGG	S
osa-MIR166f	osa-miR166f	173576	183044	3p	TCGGACCAGGCTTCATTCCCC	TCGGACCAGGCTTCATTCCCC	S		osa-MIR166g	osa-miR166g-3p	6322	13618	3p	TCTCGGACCAGGCTTCATTCC	TCGGACCAGGCTTCATTCCTC	D		osa-MIR166d	osa-miR166d-5p	241	296	5p	GGAATGTTGTCTGGCTCGAGG	GGAATGTTGTCTGGCTCGAGG	S		osa-MIR166e	osa-miR166e-5p	136	149	5p	GGAATGTTGTCTGGTTCAAGG	GGAATGTTGTCTGGTTCAAGG	S
osa-MIR166g	osa-miR166g-3p	11531	19946	3p	TCGGACCAGGCTTCATTCCTC	TCGGACCAGGCTTCATTCCTC	S		osa-MIR166g	osa-miR166g-5p	3	3	5p	AATGGAGGCTGATCCAAGATC	AATGGAGGCTGATCCAAGATC	S		osa-MIR166e	osa-miR166e-5p	370	388	5p	GGAATGTTGTCTGGTTCAAGG	GGAATGTTGTCTGGTTCAAGG	S		osa-MIR166e	osa-miR166e-3p	18	24	3p	TCGAACCAGGCTTCATTCCCC	TCGAACCAGGCTTCATTCCCC	S
osa-MIR166g	osa-miR166g-5p	3	3	5p	AATGGAGGCTGATCCAAGATC	AATGGAGGCTGATCCAAGATC	S		osa-MIR166h	osa-miR166h-3p	6292	7270	3p	TCGGACCAGGCTTCATTCCTC	TCGGACCAGGCTTCATTCCTC	S		osa-MIR166e	osa-miR166e-3p	117	124	3p	TCGAACCAGGCTTCATTCCCC	TCGAACCAGGCTTCATTCCCC	S		osa-MIR166f	osa-miR166f	120044	131281	3p	TCGGACCAGGCTTCATTCCCC	TCGGACCAGGCTTCATTCCCC	S
osa-MIR166h	osa-miR166h-3p	11531	13610	3p	TCGGACCAGGCTTCATTCCTC	TCGGACCAGGCTTCATTCCTC	S		osa-MIR166h	osa-miR166h-5p	423	448	5p	GGAATGTTGGCTGGCTCGAGG	GGAATGTTGGCTGGCTCGAGG	S		osa-MIR166f	osa-miR166f	661132	682271	3p	TCGGACCAGGCTTCATTCCCC	TCGGACCAGGCTTCATTCCCC	S		osa-MIR166g	osa-miR166g-3p	9814	20047	3p	TCGGACCAGGCTTCATTCCTC	TCGGACCAGGCTTCATTCCTC	S
osa-MIR166h	osa-miR166h-5p	1131	1211	5p	GGAATGTTGGCTGGCTCGAGG	GGAATGTTGGCTGGCTCGAGG	S		osa-MIR166i	osa-miR166i-5p	2	2	5p	AATGCAGTTTGATCCAAGATC	AATGCAGTTTGATCCAAGATC	S		osa-MIR166g	osa-miR166g-3p	27860	44678	3p	TCGGACCAGGCTTCATTCCTC	TCGGACCAGGCTTCATTCCTC	S		osa-MIR166g	osa-miR166g-5p	5	5	5p	AATGGAGGCTGATCCAAGATC	AATGGAGGCTGATCCAAGATC	S
osa-MIR166i	osa-miR166i-5p	5	6	5p	AGTTTGATCCAAGATCTGCCT	AATGCAGTTTGATCCAAGATC	D		osa-MIR166i	osa-miR166i-3p	1109	1114	3p	TCTCGGATCAGGCTTCATTCC	TCGGATCAGGCTTCATTCCTC	D		osa-MIR166g	osa-miR166g-5p	1	1	5p	AATGGAGGCTGATCCAAGATC	AATGGAGGCTGATCCAAGATC	S		osa-MIR166h	osa-miR166h-3p	9814	10953	3p	TCGGACCAGGCTTCATTCCTC	TCGGACCAGGCTTCATTCCTC	S
osa-MIR166i	osa-miR166i-3p	2253	2266	3p	TCTCGGATCAGGCTTCATTCC	TCGGATCAGGCTTCATTCCTC	D		osa-MIR166j	osa-miR166j-5p	3	3	5p	GAATGACGTCCGGTCTGAAGA	GAATGACGTCCGGTCTGAAGA	S		osa-MIR166h	osa-miR166h-3p	27860	31936	3p	TCGGACCAGGCTTCATTCCTC	TCGGACCAGGCTTCATTCCTC	S		osa-MIR166h	osa-miR166h-5p	1399	1451	5p	GGAATGTTGGCTGGCTCGAGG	GGAATGTTGGCTGGCTCGAGG	S
osa-MIR166j	osa-miR166j-5p	1	1	5p	GAATGACGTCCGGTCTGAAGATCGC	GAATGACGTCCGGTCTGAAGA	D		osa-MIR166j	osa-miR166j-3p	76930	78747	3p	TCGGACCAGGCTTCATTCCCC	TCGGACCAGGCTTCATTCCCC	S		osa-MIR166h	osa-miR166h-5p	3862	4051	5p	GGAATGTTGGCTGGCTCGAGG	GGAATGTTGGCTGGCTCGAGG	S		osa-MIR166i	osa-miR166i-5p	7	10	5p	AATGCAGTTTGATCCAAGATC	AATGCAGTTTGATCCAAGATC	S
osa-MIR166j	osa-miR166j-3p	173576	176912	3p	TCGGACCAGGCTTCATTCCCC	TCGGACCAGGCTTCATTCCCC	S		osa-MIR166k	osa-miR166k-5p	299	327	5p	GGTTTGTTGTCTGGCTCGAGG	GGTTTGTTGTCTGGCTCGAGG	S		osa-MIR166i	osa-miR166i-5p	13	16	5p	AATGCAGTTTGATCCAAGATC	AATGCAGTTTGATCCAAGATC	S		osa-MIR166i	osa-miR166i-3p	2549	2557	3p	TCTCGGATCAGGCTTCATTCC	TCGGATCAGGCTTCATTCCTC	D
osa-MIR166k	osa-miR166k-5p	885	934	5p	GGTTTGTTGTCTGGCTCGAGG	GGTTTGTTGTCTGGCTCGAGG	S		osa-MIR166k	osa-miR166k-3p	18273	20709	3p	TCGGACCAGGCTTCAATCCCT	TCGGACCAGGCTTCAATCCCT	S		osa-MIR166i	osa-miR166i-3p	6513	6533	3p	TCTCGGATCAGGCTTCATTCC	TCGGATCAGGCTTCATTCCTC	D		osa-MIR166j	osa-miR166j-5p	7	9	5p	GAATGACGTCCGGTCTGAAGA	GAATGACGTCCGGTCTGAAGA	S
osa-MIR166k	osa-miR166k-3p	29756	34650	3p	TCGGACCAGGCTTCAATCCCT	TCGGACCAGGCTTCAATCCCT	S		osa-MIR166l	osa-miR166l-5p	8	11	5p	GGATTGTTGTCTGGTTCAAGG	GGATTGTTGTCTGGTTCAAGG	S		osa-MIR166j	osa-miR166j-5p	4	5	5p	GAATGACGTCCGGTCTGAAGA	GAATGACGTCCGGTCTGAAGA	S		osa-MIR166j	osa-miR166j-3p	120044	123215	3p	TCGGACCAGGCTTCATTCCCC	TCGGACCAGGCTTCATTCCCC	S
osa-MIR166l	osa-miR166l-5p	12	23	5p	GGATTGTTGTCTGGTTCAAGG	GGATTGTTGTCTGGTTCAAGG	S		osa-MIR166l	osa-miR166l-3p	18273	21918	3p	TCGGACCAGGCTTCAATCCCT	TCGGACCAGGCTTCAATCCCT	S		osa-MIR166j	osa-miR166j-3p	661132	670035	3p	TCGGACCAGGCTTCATTCCCC	TCGGACCAGGCTTCATTCCCC	S		osa-MIR166k	osa-miR166k-5p	904	939	5p	GGTTTGTTGTCTGGCTCGAGG	GGTTTGTTGTCTGGCTCGAGG	S
osa-MIR166l	osa-miR166l-3p	29756	37392	3p	TCGGACCAGGCTTCAATCCCT	TCGGACCAGGCTTCAATCCCT	S		osa-MIR166m	osa-miR166m	731	1511	3p	TCGGACCAGGCTTCATTCC	TCGGACCAGGCTTCATTCCCT	D		osa-MIR166k	osa-miR166k-5p	3431	3622	5p	GGTTTGTTGTCTGGCTCGAGG	GGTTTGTTGTCTGGCTCGAGG	S		osa-MIR166k	osa-miR166k-3p	24344	27819	3p	TCGGACCAGGCTTCAATCCCT	TCGGACCAGGCTTCAATCCCT	S
osa-MIR166m	osa-miR166m	1534	3068	3p	TCGGACCAGGCTTCATTCC	TCGGACCAGGCTTCATTCCCT	D		osa-MIR167a	osa-miR167a-5p	127	156	5p	TGAAGCTGCCAGCATGATCTA	TGAAGCTGCCAGCATGATCTA	S		osa-MIR166k	osa-miR166k-3p	56152	69287	3p	TCGGACCAGGCTTCAATCCCT	TCGGACCAGGCTTCAATCCCT	S		osa-MIR166l	osa-miR166l-5p	10	21	5p	GGATTGTTGTCTGGTTCAAGG	GGATTGTTGTCTGGTTCAAGG	S
osa-MIR167a	osa-miR167a-5p	129	164	5p	TGAAGCTGCCAGCATGATCTA	TGAAGCTGCCAGCATGATCTA	S		osa-MIR167a	osa-miR167a-3p	2	5	3p	ATCATGCATGACAGCCTCATT	ATCATGCATGACAGCCTCATTT	D		osa-MIR166l	osa-miR166l-5p	27	64	5p	GGATTGTTGTCTGGTTCAAGG	GGATTGTTGTCTGGTTCAAGG	S		osa-MIR166l	osa-miR166l-3p	24344	29640	3p	TCGGACCAGGCTTCAATCCCT	TCGGACCAGGCTTCAATCCCT	S
osa-MIR167a	osa-miR167a-3p	4	10	3p	GATCATGCATGACAGCCTCATT	ATCATGCATGACAGCCTCATTT	D		osa-MIR167b	osa-miR167b	127	156	5p	TGAAGCTGCCAGCATGATCTA	TGAAGCTGCCAGCATGATCTA	S		osa-MIR166l	osa-miR166l-3p	56152	74882	3p	TCGGACCAGGCTTCAATCCCT	TCGGACCAGGCTTCAATCCCT	S		osa-MIR166m	osa-miR166m	877	2050	3p	TCGGACCAGGCTTCATTCC	TCGGACCAGGCTTCATTCCCT	D
osa-MIR167b	osa-miR167b	129	164	5p	TGAAGCTGCCAGCATGATCTA	TGAAGCTGCCAGCATGATCTA	S		osa-MIR167c	osa-miR167c-3p	18	23	3p	GGTCATGCTGCGGCAGCCTCACT	GGTCATGCTGCGGCAGCCTCACT	S		osa-MIR166m	osa-miR166m	3243	8257	3p	TCGGACCAGGCTTCATTCC	TCGGACCAGGCTTCATTCCCT	D		osa-MIR167a	osa-miR167a-5p	189	227	5p	TGAAGCTGCCAGCATGATCTA	TGAAGCTGCCAGCATGATCTA	S
osa-MIR167c	osa-miR167c-3p	13	25	3p	GGTCATGCTGCGGCAGCCTCACT	GGTCATGCTGCGGCAGCCTCACT	S		osa-MIR167c	osa-miR167c-5p	127	156	5p	TGAAGCTGCCAGCATGATCTA	TGAAGCTGCCAGCATGATCTA	S		osa-MIR167a	osa-miR167a-5p	404	510	5p	TGAAGCTGCCAGCATGATCTA	TGAAGCTGCCAGCATGATCTA	S		osa-MIR167a	osa-miR167a-3p	6	8	3p	GATCATGCATGACAGCCTCATT	ATCATGCATGACAGCCTCATTT	D
osa-MIR167c	osa-miR167c-5p	129	164	5p	TGAAGCTGCCAGCATGATCTA	TGAAGCTGCCAGCATGATCTA	S		osa-MIR167d	osa-miR167d-5p	178	291	5p	TGAAGCTGCCAGCATGATCTGA	TGAAGCTGCCAGCATGATCTG	D		osa-MIR167a	osa-miR167a-3p	11	16	3p	GATCATGCATGACAGCCTCATT	ATCATGCATGACAGCCTCATTT	D		osa-MIR167b	osa-miR167b	189	227	5p	TGAAGCTGCCAGCATGATCTA	TGAAGCTGCCAGCATGATCTA	S
osa-MIR167d	osa-miR167d-5p	196	330	5p	TGAAGCTGCCAGCATGATCTGA	TGAAGCTGCCAGCATGATCTG	D		osa-MIR167d	osa-miR167d-3p	2	2	3p	GATCATGCTGTGCAGTTTCATC	GATCATGCTGTGCAGTTTCATC	S		osa-MIR167b	osa-miR167b	404	502	5p	TGAAGCTGCCAGCATGATCTA	TGAAGCTGCCAGCATGATCTA	S		osa-MIR167c	osa-miR167c-3p	10	14	3p	GGTCATGCTGCGGCAGCCTCACT	GGTCATGCTGCGGCAGCCTCACT	S
osa-MIR167e	osa-miR167e-5p	100	154	5p	TGAAGCTGCCAGCATGATCTG	TGAAGCTGCCAGCATGATCTG	S		osa-MIR167e	osa-miR167e-5p	85	128	5p	TGAAGCTGCCAGCATGATCTG	TGAAGCTGCCAGCATGATCTG	S		osa-MIR167c	osa-miR167c-3p	23	31	3p	GGTCATGCTGCGGCAGCCTCACT	GGTCATGCTGCGGCAGCCTCACT	S		osa-MIR167c	osa-miR167c-5p	189	226	5p	TGAAGCTGCCAGCATGATCTA	TGAAGCTGCCAGCATGATCTA	S
osa-MIR167f	osa-miR167f	196	330	5p	TGAAGCTGCCAGCATGATCTGA	TGAAGCTGCCAGCATGATCTG	D		osa-MIR167f	osa-miR167f	178	291	5p	TGAAGCTGCCAGCATGATCTGA	TGAAGCTGCCAGCATGATCTG	D		osa-MIR167c	osa-miR167c-5p	404	510	5p	TGAAGCTGCCAGCATGATCTA	TGAAGCTGCCAGCATGATCTA	S		osa-MIR167d	osa-miR167d-5p	336	563	5p	TGAAGCTGCCAGCATGATCTGA	TGAAGCTGCCAGCATGATCTG	D
osa-MIR167g	osa-miR167g	196	330	5p	TGAAGCTGCCAGCATGATCTGA	TGAAGCTGCCAGCATGATCTG	D		osa-MIR167g	osa-miR167g	178	291	5p	TGAAGCTGCCAGCATGATCTGA	TGAAGCTGCCAGCATGATCTG	D		osa-MIR167d	osa-miR167d-5p	688	937	5p	TGAAGCTGCCAGCATGATCTGA	TGAAGCTGCCAGCATGATCTG	D		osa-MIR167d	osa-miR167d-3p	2	2	3p	GATCATGCTGTGCAGTTTCATC	GATCATGCTGTGCAGTTTCATC	S
osa-MIR167h	osa-miR167h-5p	196	330	5p	TGAAGCTGCCAGCATGATCTGA	TGAAGCTGCCAGCATGATCTG	D		osa-MIR167h	osa-miR167h-5p	178	291	5p	TGAAGCTGCCAGCATGATCTGA	TGAAGCTGCCAGCATGATCTG	D		osa-MIR167e	osa-miR167e-3p	1	2	3p	TCATGTTGCAGCTTCACTCTC	AGATCATGTTGCAGCTTCACT	D		osa-MIR167e	osa-miR167e-5p	191	259	5p	TGAAGCTGCCAGCATGATCTG	TGAAGCTGCCAGCATGATCTG	S
osa-MIR167h	osa-miR167h-3p	1	1	3p	AGGTCATGCTGTAGTTTCATC	AGGTCATGCTGTAGTTTCATC	S		osa-MIR167h	osa-miR167h-3p	7	7	3p	AGGTCATGCTGTAGTTTCATC	AGGTCATGCTGTAGTTTCATC	S		osa-MIR167e	osa-miR167e-5p	147	297	5p	TGAAGCTGCCAGCATGATCTG	TGAAGCTGCCAGCATGATCTG	S		osa-MIR167f	osa-miR167f	336	564	5p	TGAAGCTGCCAGCATGATCTGA	TGAAGCTGCCAGCATGATCTG	D
osa-MIR167i	osa-miR167i-5p	100	154	5p	TGAAGCTGCCAGCATGATCTG	TGAAGCTGCCAGCATGATCTG	S		osa-MIR167i	osa-miR167i-5p	85	128	5p	TGAAGCTGCCAGCATGATCTG	TGAAGCTGCCAGCATGATCTG	S		osa-MIR167f	osa-miR167f	688	937	5p	TGAAGCTGCCAGCATGATCTGA	TGAAGCTGCCAGCATGATCTG	D		osa-MIR167g	osa-miR167g	336	565	5p	TGAAGCTGCCAGCATGATCTGA	TGAAGCTGCCAGCATGATCTG	D
osa-MIR167j	osa-miR167j	196	330	5p	TGAAGCTGCCAGCATGATCTGA	TGAAGCTGCCAGCATGATCTG	D		osa-MIR167j	osa-miR167j	178	291	5p	TGAAGCTGCCAGCATGATCTGA	TGAAGCTGCCAGCATGATCTG	D		osa-MIR167g	osa-miR167g	688	937	5p	TGAAGCTGCCAGCATGATCTGA	TGAAGCTGCCAGCATGATCTG	D		osa-MIR167h	osa-miR167h-5p	336	563	5p	TGAAGCTGCCAGCATGATCTGA	TGAAGCTGCCAGCATGATCTG	D
osa-MIR168a	osa-miR168a-5p	8407	14835	5p	TCGCTTGGTGCAGATCGGGAC	TCGCTTGGTGCAGATCGGGAC	S		osa-MIR168a	osa-miR168a-5p	5241	9666	5p	TCGCTTGGTGCAGATCGGGAC	TCGCTTGGTGCAGATCGGGAC	S		osa-MIR167h	osa-miR167h-5p	688	937	5p	TGAAGCTGCCAGCATGATCTGA	TGAAGCTGCCAGCATGATCTG	D		osa-MIR167h	osa-miR167h-3p	14	14	3p	AGGTCATGCTGTAGTTTCATC	AGGTCATGCTGTAGTTTCATC	S
osa-MIR168a	osa-miR168a-3p	8852	9307	3p	CCCGCCTTGCACCAAGTGAAT	GATCCCGCCTTGCACCAAGTGAAT	D		osa-MIR168a	osa-miR168a-3p	12023	12696	3p	CCCGCCTTGCACCAAGTGAAT	GATCCCGCCTTGCACCAAGTGAAT	D		osa-MIR167h	osa-miR167h-3p	18	18	3p	AGGTCATGCTGTAGTTTCATC	AGGTCATGCTGTAGTTTCATC	S		osa-MIR167i	osa-miR167i-5p	191	258	5p	TGAAGCTGCCAGCATGATCTG	TGAAGCTGCCAGCATGATCTG	S
osa-MIR169a	osa-miR169a	2	7	5p	AAGGATGACTTGCCGATCGATCGA	CAGCCAAGGATGACTTGCCGA	D		osa-MIR169a	osa-miR169a	6	13	5p	AAGGATGACTTGCCGATCGATCG	CAGCCAAGGATGACTTGCCGA	D		osa-MIR167i	osa-miR167i-3p	1	2	3p	TCATGTTGCAGCTTCACTCTC	AGATCATGTTGCAGCTTCACT	D		osa-MIR167j	osa-miR167j	336	563	5p	TGAAGCTGCCAGCATGATCTGA	TGAAGCTGCCAGCATGATCTG	D
osa-MIR169b	osa-miR169b	1	1	5p	CAGCCAAGGATGACTTGCCGG	CAGCCAAGGATGACTTGCCGG	S		osa-MIR169b	osa-miR169b	6	6	5p	CAGCCAAGGATGACTTGCCGG	CAGCCAAGGATGACTTGCCGG	S		osa-MIR167i	osa-miR167i-5p	147	297	5p	TGAAGCTGCCAGCATGATCTG	TGAAGCTGCCAGCATGATCTG	S		osa-MIR168a	osa-miR168a-5p	10093	20785	5p	TCGCTTGGTGCAGATCGGGAC	TCGCTTGGTGCAGATCGGGAC	S
osa-MIR169c	osa-miR169c	1	2	5p	CAGCCAAGGATGACTTGCCGGC	CAGCCAAGGATGACTTGCCGG	D		osa-MIR169c	osa-miR169c	6	10	5p	CAGCCAAGGATGACTTGCCGG	CAGCCAAGGATGACTTGCCGG	S		osa-MIR167j	osa-miR167j	688	937	5p	TGAAGCTGCCAGCATGATCTGA	TGAAGCTGCCAGCATGATCTG	D		osa-MIR168a	osa-miR168a-3p	8321	9020	3p	CCCGCCTTGCACCAAGTGAAT	GATCCCGCCTTGCACCAAGTGAAT	D
osa-MIR169e	osa-miR169e	27	29	5p	TAGCCAAGGATGACTTGCCGG	TAGCCAAGGATGACTTGCCGG	S		osa-MIR169d	osa-miR169d	2	2	5p	TAGCCAAGGATGAATTGCCGG	TAGCCAAGGATGAATTGCCGG	S		osa-MIR168a	osa-miR168a-5p	18860	36323	5p	TCGCTTGGTGCAGATCGGGAC	TCGCTTGGTGCAGATCGGGAC	S		osa-MIR169a	osa-miR169a	5	16	5p	AAGGATGACTTGCCGATCGATCG	CAGCCAAGGATGACTTGCCGA	D
osa-MIR169r	osa-miR169r-3p	1	1	3p	TGGCAAGTCTCCTCGGCTACC	TGGCAAGTCTCCTCGGCTACC	S		osa-MIR169e	osa-miR169e	23	24	5p	TAGCCAAGGATGACTTGCCGG	TAGCCAAGGATGACTTGCCGG	S		osa-MIR168a	osa-miR168a-3p	14643	15586	3p	CCCGCCTTGCACCAAGTGAAT	GATCCCGCCTTGCACCAAGTGAAT	D		osa-MIR169b	osa-miR169b	4	4	5p	CAGCCAAGGATGACTTGCCGG	CAGCCAAGGATGACTTGCCGG	S
osa-MIR171a	osa-miR171a	19	21	3p	TTGAGCCGCGCCAATATCTCT	TGATTGAGCCGCGCCAATATC	D		osa-MIR169i	osa-miR169i-5p.2	1	1	5p	TGGTGATAAGGGTGTAGCTCTGGT	TGGTGATAAGGGTGTAGCTCTG	D		osa-MIR169a	osa-miR169a	9	24	5p	AAGGATGACTTGCCGATCGATCGA	CAGCCAAGGATGACTTGCCGA	D		osa-MIR169c	osa-miR169c	4	7	5p	CAGCCAAGGATGACTTGCCGG	CAGCCAAGGATGACTTGCCGG	S
osa-MIR171b	osa-miR171b	425	490	3p	TGATTGAGCCGTGCCAATATC	TGATTGAGCCGTGCCAATATC	S		osa-MIR169n	osa-miR169n	2	2	5p	TAGCCAAGAATGACTTGCCTA	TAGCCAAGAATGACTTGCCTA	S		osa-MIR169b	osa-miR169b	6	7	5p	CAGCCAAGGATGACTTGCCGG	CAGCCAAGGATGACTTGCCGG	S		osa-MIR169d	osa-miR169d	6	6	5p	TAGCCAAGGATGAATTGCCGG	TAGCCAAGGATGAATTGCCGG	S
osa-MIR171c	osa-miR171c-3p	425	490	3p	TGATTGAGCCGTGCCAATATC	TGATTGAGCCGTGCCAATATC	S		osa-MIR169o	osa-miR169o	2	2	5p	TAGCCAAGAATGACTTGCCTA	TAGCCAAGAATGACTTGCCTA	S		osa-MIR169c	osa-miR169c	6	18	5p	CAGCCAAGGATGACTTGCCGGC	CAGCCAAGGATGACTTGCCGG	D		osa-MIR169e	osa-miR169e	25	27	5p	TAGCCAAGGATGACTTGCCGG	TAGCCAAGGATGACTTGCCGG	S
osa-MIR171c	osa-miR171c-5p	14	16	5p	GGATATTGGTGCGGTTCAATC	GGATATTGGTGCGGTTCAATC	S		osa-MIR169r	osa-miR169r-3p	2	2	3p	TGGCAAGTCTCCTCGGCTACC	TGGCAAGTCTCCTCGGCTACC	S		osa-MIR169d	osa-miR169d	6	7	5p	TAGCCAAGGATGAATTGCCGG	TAGCCAAGGATGAATTGCCGG	S		osa-MIR169f	osa-miR169f.1	1	1	5p	TAGCCAAGGATGACTTGC	TAGCCAAGGATGACTTGCCTA	D
osa-MIR171d	osa-miR171d-5p	77	85	5p	TGTTGGCCCGGCTCACTCAGA	TGTTGGCCCGGCTCACTCAGA	S		osa-MIR171a	osa-miR171a	23	25	3p	TTGAGCCGCGCCAATATCTCT	TGATTGAGCCGCGCCAATATC	D		osa-MIR169e	osa-miR169e	85	93	5p	TAGCCAAGGATGACTTGCCGG	TAGCCAAGGATGACTTGCCGG	S		osa-MIR169g	osa-miR169g	1	1	5p	TAGCCAAGGATGACTTGC	TAGCCAAGGATGACTTGCCTA	D
osa-MIR171d	osa-miR171d-3p	425	429	3p	TGATTGAGCCGTGCCAATATC	TGATTGAGCCGTGCCAATATC	S		osa-MIR171b	osa-miR171b	312	373	3p	TGATTGAGCCGTGCCAATATC	TGATTGAGCCGTGCCAATATC	S		osa-MIR169r	osa-miR169r-5p	4	4	5p	TAGCCAAGGATGATTTGCCTGT	TAGCCAAGGATGATTTGCCTG	D		osa-MIR169h	osa-miR169h	1	1	5p	TAGCCAAGGATGACTTGC	TAGCCAAGGATGACTTGCCTG	D
osa-MIR171e	osa-miR171e-3p	425	429	3p	TGATTGAGCCGTGCCAATATC	TGATTGAGCCGTGCCAATATC	S		osa-MIR171c	osa-miR171c-3p	312	373	3p	TGATTGAGCCGTGCCAATATC	TGATTGAGCCGTGCCAATATC	S		osa-MIR169r	osa-miR169r-3p	15	16	3p	TGGCAAGTCTCCTCGGCTACC	TGGCAAGTCTCCTCGGCTACC	S		osa-MIR169i	osa-miR169i-5p.1	1	1	5p	TAGCCAAGGATGACTTGC	TAGCCAAGGATGACTTGCCTG	D
osa-MIR171e	osa-miR171e-5p	91	98	5p	TGTTGGCTCGGCTCACTCAGA	TGTTGGCTCGGCTCACTCAGA	S		osa-MIR171c	osa-miR171c-5p	8	8	5p	GGATATTGGTGCGGTTCAATC	GGATATTGGTGCGGTTCAATC	S		osa-MIR171a	osa-miR171a	31	32	3p	TTGAGCCGCGCCAATATCTCT	TGATTGAGCCGCGCCAATATC	D		osa-MIR169j	osa-miR169j	1	1	5p	TAGCCAAGGATGACTTGC	TAGCCAAGGATGACTTGCCTG	D
osa-MIR171f	osa-miR171f-3p	425	428	3p	TGATTGAGCCGTGCCAATATC	TGATTGAGCCGTGCCAATATC	S		osa-MIR171d	osa-miR171d-5p	61	64	5p	TGTTGGCCCGGCTCACTCAGA	TGTTGGCCCGGCTCACTCAGA	S		osa-MIR171b	osa-miR171b	858	1157	3p	TGATTGAGCCGTGCCAATATC	TGATTGAGCCGTGCCAATATC	S		osa-MIR169k	osa-miR169k	1	1	5p	TAGCCAAGGATGACTTGC	TAGCCAAGGATGACTTGCCTG	D
osa-MIR171i	osa-miR171i-5p	83	88	5p	AGGTATTGGCGTGCCTCAATC	AGGTATTGGCGTGCCTCAATC	S		osa-MIR171d	osa-miR171d-3p	312	313	3p	TGATTGAGCCGTGCCAATATC	TGATTGAGCCGTGCCAATATC	S		osa-MIR171c	osa-miR171c-3p	858	1157	3p	TGATTGAGCCGTGCCAATATC	TGATTGAGCCGTGCCAATATC	S		osa-MIR169l	osa-miR169l	1	1	5p	TAGCCAAGGATGACTTGC	TAGCCAAGGATGACTTGCCTG	D
osa-MIR171i	osa-miR171i-3p	385	400	3p	TTGAGCCGCGTCAATATCTCT	GGATTGAGCCGCGTCAATATC	D		osa-MIR171e	osa-miR171e-3p	312	312	3p	TGATTGAGCCGTGCCAATATC	TGATTGAGCCGTGCCAATATC	S		osa-MIR171c	osa-miR171c-5p	159	163	5p	GGATATTGGTGCGGTTCAATC	GGATATTGGTGCGGTTCAATC	S		osa-MIR169m	osa-miR169m	1	1	5p	TAGCCAAGGATGACTTGC	TAGCCAAGGATGACTTGCCTG	D
osa-MIR172b	osa-miR172b	1	1	3p	GGAATCTTGATGATGCTGCAT	GGAATCTTGATGATGCTGCAT	S		osa-MIR171e	osa-miR171e-5p	32	38	5p	TGTTGGCTCGGCTCACTCAGA	TGTTGGCTCGGCTCACTCAGA	S		osa-MIR171d	osa-miR171d-5p	324	351	5p	TGTTGGCCCGGCTCACTCAGA	TGTTGGCCCGGCTCACTCAGA	S		osa-MIR169n	osa-miR169n	1	1	5p	TAGCCAAGAATGACTTGCCTA	TAGCCAAGAATGACTTGCCTA	S
osa-MIR172d	osa-miR172d-5p	11	14	5p	GCAGCACCATCAAGATTCACA	GCAGCACCATCAAGATTCAC	D		osa-MIR171f	osa-miR171f-3p	312	316	3p	TGATTGAGCCGTGCCAATATC	TGATTGAGCCGTGCCAATATC	S		osa-MIR171d	osa-miR171d-3p	858	868	3p	TGATTGAGCCGTGCCAATATC	TGATTGAGCCGTGCCAATATC	S		osa-MIR169o	osa-miR169o	1	1	5p	TAGCCAAGAATGACTTGCCTA	TAGCCAAGAATGACTTGCCTA	S
osa-MIR1846a	osa-miR1846a-5p	44	74	5p	AGTGAGGAGGCCGGGGCCGCT	AGTGAGGAGGCCGGGGCCGCT	S		osa-MIR171i	osa-miR171i-5p	105	110	5p	AGGTATTGGCGTGCCTCAATC	AGGTATTGGCGTGCCTCAATC	S		osa-MIR171e	osa-miR171e-3p	858	869	3p	TGATTGAGCCGTGCCAATATC	TGATTGAGCCGTGCCAATATC	S		osa-MIR169r	osa-miR169r-5p	1	1	5p	TAGCCAAGGATGATTTGCCTGT	TAGCCAAGGATGATTTGCCTG	D
osa-MIR1846a	osa-miR1846a-3p	26	45	3p	TGACCCCGTTCTCCTCGCCGG	TGACCCCGTTCTCCTCGCCGG	S		osa-MIR171i	osa-miR171i-3p	474	484	3p	TTGAGCCGCGTCAATATCTCT	GGATTGAGCCGCGTCAATATC	D		osa-MIR171e	osa-miR171e-5p	413	420	5p	TGTTGGCTCGGCTCACTCAGA	TGTTGGCTCGGCTCACTCAGA	S		osa-MIR169r	osa-miR169r-3p	1	1	3p	TGGCAAGTCTCCTCGGCTACC	TGGCAAGTCTCCTCGGCTACC	S
osa-MIR1846b	osa-miR1846b-5p	44	74	5p	AGTGAGGAGGCCGGGGCCGCT	AGTGAGGAGGCCGGGGCCGCT	S		osa-MIR172a	osa-miR172a	2	3	3p	AGAATCTTGATGATGCTGCAT	AGAATCTTGATGATGCTGCAT	S		osa-MIR171f	osa-miR171f-3p	858	869	3p	TGATTGAGCCGTGCCAATATC	TGATTGAGCCGTGCCAATATC	S		osa-MIR171a	osa-miR171a	15	15	3p	TTGAGCCGCGCCAATATCTCT	TGATTGAGCCGCGCCAATATC	D
osa-MIR1846b	osa-miR1846b-3p	26	40	3p	TGACCCCGTTCTCCTCGCCGG	TGACCCCGTTCTCCTCGCCGG	S		osa-MIR172b	osa-miR172b	1	1	3p	GGAATCTTGATGATGCTGCAT	GGAATCTTGATGATGCTGCAT	S		osa-MIR171g	osa-miR171g	1	2	3p	TGAGCCGAGCCAATATCACTT	GAGGTGAGCCGAGCCAATATC	D		osa-MIR171b	osa-miR171b	511	597	3p	TGATTGAGCCGTGCCAATATC	TGATTGAGCCGTGCCAATATC	S
osa-MIR1846c	osa-miR1846c-5p	44	57	5p	AGTGAGGAGGCCGGGGCCGCT	AGTGAGGAGGCCGGGGCCGCT	S		osa-MIR172d	osa-miR172d-5p	11	17	5p	GCAGCACCATCAAGATTCACA	GCAGCACCATCAAGATTCAC	D		osa-MIR171i	osa-miR171i-5p	630	666	5p	AGGTATTGGCGTGCCTCAATC	AGGTATTGGCGTGCCTCAATC	S		osa-MIR171c	osa-miR171c-3p	511	597	3p	TGATTGAGCCGTGCCAATATC	TGATTGAGCCGTGCCAATATC	S
osa-MIR1846d	osa-miR1846d-3p	6	15	3p	TATCCGGCGCCGCAGGGAGG	TATCCGGCGCCGCAGGGAGG	S		osa-MIR172d	osa-miR172d-3p	2	3	3p	AGAATCTTGATGATGCTGCAT	AGAATCTTGATGATGCTGCAT	S		osa-MIR171i	osa-miR171i-3p	1192	1227	3p	TTGAGCCGCGTCAATATCTCT	GGATTGAGCCGCGTCAATATC	D		osa-MIR171c	osa-miR171c-5p	40	40	5p	GGATATTGGTGCGGTTCAATC	GGATATTGGTGCGGTTCAATC	S
osa-MIR1846d	osa-miR1846d-5p	10	17	5p	TCCCACCGAGCAGCCGGATCTC	TCCCACCGAGCAGCCGGATCTC	S		osa-MIR1846a	osa-miR1846a-5p	16	33	5p	AGTGAGGAGGCCGGGGCCGCT	AGTGAGGAGGCCGGGGCCGCT	S		osa-MIR172a	osa-miR172a	5	6	3p	AGAATCTTGATGATGCTGCAT	AGAATCTTGATGATGCTGCAT	S		osa-MIR171d	osa-miR171d-5p	118	119	5p	TGTTGGCCCGGCTCACTCAGA	TGTTGGCCCGGCTCACTCAGA	S
osa-MIR1846e	osa-miR1846e	29	71	5p	AACGAGGAGGCCGGGACCACCGG	CAACGAGGAGGCCGGGACCA	D		osa-MIR1846a	osa-miR1846a-3p	15	24	3p	TGACCCCGTTCTCCTCGCCGG	TGACCCCGTTCTCCTCGCCGG	S		osa-MIR172b	osa-miR172b	3	3	3p	GGAATCTTGATGATGCTGCAT	GGAATCTTGATGATGCTGCAT	S		osa-MIR171d	osa-miR171d-3p	511	513	3p	TGATTGAGCCGTGCCAATATC	TGATTGAGCCGTGCCAATATC	S
osa-MIR1849	osa-miR1849	13	13	3p	AATGCCCTATCGTATCCTAGGTTG	TATCGTATCCTAGGTTGGTTT	D		osa-MIR1846b	osa-miR1846b-5p	16	32	5p	AGTGAGGAGGCCGGGGCCGCT	AGTGAGGAGGCCGGGGCCGCT	S		osa-MIR172d	osa-miR172d-5p	26	35	5p	GCAGCACCATCAAGATTCACA	GCAGCACCATCAAGATTCAC	D		osa-MIR171e	osa-miR171e-3p	511	512	3p	TGATTGAGCCGTGCCAATATC	TGATTGAGCCGTGCCAATATC	S
osa-MIR1850	osa-miR1850.1	14	15	5p	TGGAAAGTTGGGAGATTGGGG	TGGAAAGTTGGGAGATTGGGG	S		osa-MIR1846b	osa-miR1846b-3p	15	30	3p	TGACCCCGTTCTCCTCGCCGG	TGACCCCGTTCTCCTCGCCGG	S		osa-MIR172d	osa-miR172d-3p	5	6	3p	AGAATCTTGATGATGCTGCAT	AGAATCTTGATGATGCTGCAT	S		osa-MIR171e	osa-miR171e-5p	131	135	5p	TGTTGGCTCGGCTCACTCAGA	TGTTGGCTCGGCTCACTCAGA	S
osa-MIR1853	osa-miR1853-5p	1	1	5p	AAACATTCCCAATTACCATCGCCT	AGCATTCAAACATTCCCAATTACC	D		osa-MIR1846c	osa-miR1846c-5p	16	23	5p	AGTGAGGAGGCCGGGGCCGCT	AGTGAGGAGGCCGGGGCCGCT	S		osa-MIR1846a	osa-miR1846a-5p	52	74	5p	AGTGAGGAGGCCGGGGCCGCT	AGTGAGGAGGCCGGGGCCGCT	S		osa-MIR171f	osa-miR171f-5p	1	1	5p	CGATGTTGGCATGGTTCAATC	TGTTGGCATGGTTCAATCAAA	D
osa-MIR1857	osa-miR1857-3p	1	1	3p	TCATGCTCCAAGAAAACCAGG	TCATGCTCCAAGAAAACCAGG	S		osa-MIR1846d	osa-miR1846d-3p	2	5	3p	TGTATCCGGCGCCGCAGGGAGG	TATCCGGCGCCGCAGGGAGG	D		osa-MIR1846a	osa-miR1846a-3p	53	69	3p	TGACCCCGTTCTCCTCGCCGG	TGACCCCGTTCTCCTCGCCGG	S		osa-MIR171f	osa-miR171f-3p	511	515	3p	TGATTGAGCCGTGCCAATATC	TGATTGAGCCGTGCCAATATC	S
osa-MIR1857	osa-miR1857-5p	2	2	5p	TTTTTGGAGCATGAGGTTATC	TGGTTTTTTTGGAGCATGAGG	D		osa-MIR1846d	osa-miR1846d-5p	9	18	5p	TCCCACCGAGCAGCCGGATCTCC	TCCCACCGAGCAGCCGGATCTC	D		osa-MIR1846b	osa-miR1846b-5p	52	73	5p	AGTGAGGAGGCCGGGGCCGCT	AGTGAGGAGGCCGGGGCCGCT	S		osa-MIR171i	osa-miR171i-5p	245	256	5p	AGGTATTGGCGTGCCTCAATC	AGGTATTGGCGTGCCTCAATC	S
osa-MIR1859	osa-miR1859	266	382	3p	TTTCCTATGACGTCCATTCCAA	TTTCCTATGACGTCCATTCCAA	S		osa-MIR1846e	osa-miR1846e	22	42	5p	AACGAGGAGGCCGGGACCACCGG	CAACGAGGAGGCCGGGACCA	D		osa-MIR1846b	osa-miR1846b-3p	53	74	3p	TGACCCCGTTCTCCTCGCCGG	TGACCCCGTTCTCCTCGCCGG	S		osa-MIR171i	osa-miR171i-3p	648	670	3p	TTGAGCCGCGTCAATATCTCT	GGATTGAGCCGCGTCAATATC	D
osa-MIR1860	osa-miR1860-3p	1	1	3p	ATCTGGAAGCTAGGTTTTCTCT	ATCTGGAAGCTAGGTTTTCTCT	S		osa-MIR1847	osa-miR1847.1	1	1	5p	TGTGCAGTTTGCAGTTGTGGC	TGCAGTTTGCAGTTGTGGCAC	D		osa-MIR1846c	osa-miR1846c-5p	52	58	5p	AGTGAGGAGGCCGGGGCCGCT	AGTGAGGAGGCCGGGGCCGCT	S		osa-MIR172a	osa-miR172a	1	1	3p	AGAATCTTGATGATGCTGCAT	AGAATCTTGATGATGCTGCAT	S
osa-MIR1860	osa-miR1860-5p	1	3	5p	AGAAAACCAGCTTCCAGATCTCGAAT	AGAAAACCAGCTTCCAGATCT	D		osa-MIR1849	osa-miR1849	21	21	3p	AATGCCCTATCGTATCCTAGGTTG	TATCGTATCCTAGGTTGGTTT	D		osa-MIR1846d	osa-miR1846d-3p	16	25	3p	TATCCGGCGCCGCAGGGAGG	TATCCGGCGCCGCAGGGAGG	S		osa-MIR172b	osa-miR172b	2	3	3p	GGAATCTTGATGATGCTGCAT	GGAATCTTGATGATGCTGCAT	S
osa-MIR1861a	osa-miR1861a	1	1	5p	TGAGGCAGAAACTGAGTAGTTGGT	TGATCTTGAGGCAGAAACTGAG	D		osa-MIR1850	osa-miR1850.1	6	7	5p	TGGAAAGTTGGGAGATTGGGG	TGGAAAGTTGGGAGATTGGGG	S		osa-MIR1846d	osa-miR1846d-5p	40	66	5p	TCCCACCGAGCAGCCGGATCTC	TCCCACCGAGCAGCCGGATCTC	S		osa-MIR172d	osa-miR172d-5p	6	8	5p	GCAGCACCATCAAGATTCACA	GCAGCACCATCAAGATTCAC	D
osa-MIR1861e	osa-miR1861e	2	4	5p	CGGTCTTGTGGCAAGAACTGAG	CGGTCTTGTGGCAAGAACTGAG	S		osa-MIR1859	osa-miR1859	100	142	3p	TTTCCTATGACGTCCATTCCAA	TTTCCTATGACGTCCATTCCAA	S		osa-MIR1846e	osa-miR1846e	84	135	5p	AACGAGGAGGCCGGGACCACCGG	CAACGAGGAGGCCGGGACCA	D		osa-MIR172d	osa-miR172d-3p	1	1	3p	AGAATCTTGATGATGCTGCAT	AGAATCTTGATGATGCTGCAT	S
osa-MIR1861h	osa-miR1861h	1	1	5p	CCCGGTCTTGAGGCAGGAACT	CGGTCTTGAGGCAGGAACTGAG	D		osa-MIR1860	osa-miR1860-3p	1	1	3p	ATCTGGAAGCTAGGTTTTCTCT	ATCTGGAAGCTAGGTTTTCTCT	S		osa-MIR1847	osa-miR1847.1	1	1	5p	TGTGCAGTTTGCAGTTGTGGC	TGCAGTTTGCAGTTGTGGCAC	D		osa-MIR1846a	osa-miR1846a-5p	33	50	5p	AGTGAGGAGGCCGGGGCCGCT	AGTGAGGAGGCCGGGGCCGCT	S
osa-MIR1861j	osa-miR1861j	1	1	5p	CCCGGTCTTGAGGCAGGAACT	CGGTCTTGAGGCAGGAACTGAG	D		osa-MIR1860	osa-miR1860-5p	1	3	5p	AGAAAACCAGCTTCCAGATCTCGAAT	AGAAAACCAGCTTCCAGATCT	D		osa-MIR1848	osa-miR1848	2	3	5p	CCCCCTCGCCGGCGCGCGCGTG	CCTCGCCGGCGCGCGCGTGCA	D		osa-MIR1846a	osa-miR1846a-3p	34	49	3p	TGACCCCGTTCTCCTCGCCGG	TGACCCCGTTCTCCTCGCCGG	S
osa-MIR1861k	osa-miR1861k	2	4	5p	CGGTCTTGTGGCAAGAACTGAG	CGGTCTTGTGGCAAGAACTGAG	S		osa-MIR1861e	osa-miR1861e	1	2	5p	CGGTCTTGTGGCAAGAACTGAG	CGGTCTTGTGGCAAGAACTGAG	S		osa-MIR1849	osa-miR1849	55	56	3p	AATGCCCTATCGTATCCTAGGTTG	TATCGTATCCTAGGTTGGTTT	D		osa-MIR1846b	osa-miR1846b-5p	33	49	5p	AGTGAGGAGGCCGGGGCCGCT	AGTGAGGAGGCCGGGGCCGCT	S
osa-MIR1861m	osa-miR1861m	2	4	5p	CGGTCTTGTGGCAAGAACTGAG	CGGTCTTGTGGCAAGAACTGAG	S		osa-MIR1861h	osa-miR1861h	1	2	5p	AGGCCCGGTCTTGAGGCAGGAACT	CGGTCTTGAGGCAGGAACTGAG	D		osa-MIR1850	osa-miR1850.1	35	37	5p	TGGAAAGTTGGGAGATTGGGG	TGGAAAGTTGGGAGATTGGGG	S		osa-MIR1846b	osa-miR1846b-3p	34	48	3p	TGACCCCGTTCTCCTCGCCGG	TGACCCCGTTCTCCTCGCCGG	S
osa-MIR1861o	osa-miR1861o	1	1	5p	TGAGGCAGAAACTGAGTAGTTGGT	TGATCTTGAGGCAGAAACTGAG	D		osa-MIR1861j	osa-miR1861j	1	2	5p	AGGCCCGGTCTTGAGGCAGGAACT	CGGTCTTGAGGCAGGAACTGAG	D		osa-MIR1852	osa-miR1852	1	1	3p	TTGCTATATGGATTCAGAATG	ATATGGATTCAGAATGCAGGT	D		osa-MIR1846c	osa-miR1846c-5p	33	40	5p	AGTGAGGAGGCCGGGGCCGCT	AGTGAGGAGGCCGGGGCCGCT	S
osa-MIR1862a	osa-miR1862a	3	5	3p	GGTTTATTTTGGGACGGAGGGAGT	ACGAGGTTGGTTTATTTTGGGACG	D		osa-MIR1861k	osa-miR1861k	1	2	5p	CGGTCTTGTGGCAAGAACTGAG	CGGTCTTGTGGCAAGAACTGAG	S		osa-MIR1853	osa-miR1853-5p	1	1	5p	AAACATTCCCAATTACCATCGCCT	AGCATTCAAACATTCCCAATTACC	D		osa-MIR1846d	osa-miR1846d-3p	8	15	3p	TATCCGGCGCCGCAGGGAGG	TATCCGGCGCCGCAGGGAGG	S
osa-MIR1862b	osa-miR1862b	1	2	3p	GTTGGTTTATTTTGGGACGGAGG	ACGAGGTTGGTTTATTTTGGGACG	D		osa-MIR1861m	osa-miR1861m	1	2	5p	CGGTCTTGTGGCAAGAACTGAG	CGGTCTTGTGGCAAGAACTGAG	S		osa-MIR1856	osa-miR1856	1	1	5p	GTAAGACGGATTCGTACTACCT	TATGCGTAAGACGGATTCGTA	D		osa-MIR1846d	osa-miR1846d-5p	20	32	5p	TCCCACCGAGCAGCCGGATCTC	TCCCACCGAGCAGCCGGATCTC	S
osa-MIR1862c	osa-miR1862c	2	3	3p	GGTTTATTTTGGGACGGAGAGAGT	ACGAGGTTGGTTTATTTTGGGACG	D		osa-MIR1862a	osa-miR1862a	3	5	3p	GGTTTATTTTGGGACGGAGGGAGT	ACGAGGTTGGTTTATTTTGGGACG	D		osa-MIR1857	osa-miR1857-5p	1	1	5p	TTTTTGGAGCATGAGGTTATC	TGGTTTTTTTGGAGCATGAGG	D		osa-MIR1846e	osa-miR1846e	17	28	5p	AACGAGGAGGCCGGGACCACCGG	CAACGAGGAGGCCGGGACCA	D
osa-MIR1862d	osa-miR1862d	120	188	3p	ACTAGGTTTGTTTATTTTGGGACG	ACTAGGTTTGTTTATTTTGGGACG	S		osa-MIR1862b	osa-miR1862b	1	2	3p	TTGGTTTATTTTGGGACGGAGG	ACGAGGTTGGTTTATTTTGGGACG	D		osa-MIR1859	osa-miR1859	854	1171	3p	TTTCCTATGACGTCCATTCCAA	TTTCCTATGACGTCCATTCCAA	S		osa-MIR1849	osa-miR1849	33	37	3p	AATGCCCTATCGTATCCTAGGTTG	TATCGTATCCTAGGTTGGTTT	D
osa-MIR1862e	osa-miR1862e	13	29	3p	CTAGATTTGTTTATTTTGGGACGG	CTAGATTTGTTTATTTTGGGACGG	S		osa-MIR1862c	osa-miR1862c	1	2	3p	GGTTTATTTTGGGACGGAGAGAGT	ACGAGGTTGGTTTATTTTGGGACG	D		osa-MIR1860	osa-miR1860-3p	1	2	3p	ATCTGGAAGCTAGGTTTTCTCT	ATCTGGAAGCTAGGTTTTCTCT	S		osa-MIR1850	osa-miR1850.1	16	17	5p	TGGAAAGTTGGGAGATTGGGG	TGGAAAGTTGGGAGATTGGGG	S
osa-MIR1863a	osa-miR1863a	2	2	3p	AGCTCTGATACCATGTTAGATTAG	AGCTCTGATACCATGTTAGATTAG	S		osa-MIR1862d	osa-miR1862d	70	113	3p	ACTAGGTTTGTTTATTTTGGGACG	ACTAGGTTTGTTTATTTTGGGACG	S		osa-MIR1860	osa-miR1860-5p	2	10	5p	AGAAAACCAGCTTCCAGATCTCGAATTTGCCT	AGAAAACCAGCTTCCAGATCT	D		osa-MIR1857	osa-miR1857-5p	2	2	5p	TTTTTGGAGCATGAGGTTATC	TGGTTTTTTTGGAGCATGAGG	D
osa-MIR1863b	osa-miR1863b.2	4	4	3p	TAGAGACTTGGCTGATGCATTACT	AGAGACTTGGCTGATGCATTACT	D		osa-MIR1862e	osa-miR1862e	15	25	3p	CTAGATTTGTTTATTTTGGGACGG	CTAGATTTGTTTATTTTGGGACGG	S		osa-MIR1861e	osa-miR1861e	7	16	5p	CGGTCTTGTGGCAAGAACTGAG	CGGTCTTGTGGCAAGAACTGAG	S		osa-MIR1859	osa-miR1859	194	289	3p	TTTCCTATGACGTCCATTCCAA	TTTCCTATGACGTCCATTCCAA	S
osa-MIR1863c	osa-miR1863c	7	9	3p	TAGAAACTTGGCTGATGCATTACT	TAGAAACTTGGCTGATGCATTACT	S		osa-MIR1863a	osa-miR1863a	5	5	3p	AGCTCTGATACCATGTTAGATTAG	AGCTCTGATACCATGTTAGATTAG	S		osa-MIR1861g	osa-miR1861g	1	2	5p	TCTTGTGGCAAGAACTGAGTA	CAGTCTTGTGGCAAGAACTGAG	D		osa-MIR1860	osa-miR1860-3p	1	1	3p	AAGCTAGGTTTTCTCTTTACAA	ATCTGGAAGCTAGGTTTTCTCT	D
osa-MIR1868	osa-miR1868	1214	1581	5p	GCGTGCTCACGGAAAACGAGGGAG	TCACGGAAAACGAGGGAGCAGCCA	D		osa-MIR1863b	osa-miR1863b	1	2	3p	GATACCATGTTAACTGTTTAGAGACTTGGCTGATGCA	AGCTCTGATACCATGTTAACTGTT	D		osa-MIR1861k	osa-miR1861k	7	16	5p	CGGTCTTGTGGCAAGAACTGAG	CGGTCTTGTGGCAAGAACTGAG	S		osa-MIR1860	osa-miR1860-5p	1	3	5p	TAAAGAGAAAACCAGCTTCCA	AGAAAACCAGCTTCCAGATCT	D
osa-MIR1869	osa-miR1869	1	2	5p	TGAGAACAATAGGCATGGGAGGT	TGAGAACAATAGGCATGGGAGGTA	D		osa-MIR1863b	osa-miR1863b.2	6	9	3p	TAGAGACTTGGCTGATGCATTACT	AGAGACTTGGCTGATGCATTACT	D		osa-MIR1861m	osa-miR1861m	7	16	5p	CGGTCTTGTGGCAAGAACTGAG	CGGTCTTGTGGCAAGAACTGAG	S		osa-MIR1861e	osa-miR1861e	7	10	5p	CGGTCTTGTGGCAAGAACTGAG	CGGTCTTGTGGCAAGAACTGAG	S
osa-MIR1870	osa-miR1870-5p	5	19	5p	TGCTGAATTAGACCTAGTGGGCAT	TGCTGAATTAGACCTAGTGGGCAT	S		osa-MIR1863c	osa-miR1863c	2	2	3p	TAGAAACTTGGCTGATGCATTACT	TAGAAACTTGGCTGATGCATTACT	S		osa-MIR1862a	osa-miR1862a	2	12	3p	CGAGGTTGGTTTATTTTGGGAC	ACGAGGTTGGTTTATTTTGGGACG	D		osa-MIR1861h	osa-miR1861h	1	2	5p	AGGCCCGGTCTTGAGGCAGGAACT	CGGTCTTGAGGCAGGAACTGAG	D
osa-MIR1871	osa-miR1871	5	6	3p	ATGGCTCTGATATCATGTTGGTTT	ATGGCTCTGATATCATGTTGGTTT	S		osa-MIR1864	osa-miR1864	1	1	3p	TTGTAGTAACGTGATGGTCAATGT	TTGTAGTAACGTGATGGTCAATGT	S		osa-MIR1862b	osa-miR1862b	2	10	3p	CGAGGTTGGTTTATTTTGGGAC	ACGAGGTTGGTTTATTTTGGGACG	D		osa-MIR1861j	osa-miR1861j	1	2	5p	AGGCCCGGTCTTGAGGCAGGAACT	CGGTCTTGAGGCAGGAACTGAG	D
osa-MIR1872	osa-miR1872	1	2	3p	AACTGTTGAACTGTAAGTCTGTG	GAACTGTAAGTCTGTGACGGGTAA	D		osa-MIR1868	osa-miR1868	724	976	5p	GCGTGCTCACGGAAAACGAGGGAG	TCACGGAAAACGAGGGAGCAGCCA	D		osa-MIR1862c	osa-miR1862c	2	10	3p	CGAGGTTGGTTTATTTTGGGAC	ACGAGGTTGGTTTATTTTGGGACG	D		osa-MIR1861k	osa-miR1861k	7	10	5p	CGGTCTTGTGGCAAGAACTGAG	CGGTCTTGTGGCAAGAACTGAG	S
osa-MIR1874	osa-miR1874-3p	2	7	3p	TATGGATGGAGGTGTAACCCGATG	TATGGATGGAGGTGTAACCCGATG	S		osa-MIR1869	osa-miR1869	1	2	5p	CCTGAGAACAATAGGCATGGG	TGAGAACAATAGGCATGGGAGGTA	D		osa-MIR1862d	osa-miR1862d	245	366	3p	ACTAGGTTTGTTTATTTTGGGACG	ACTAGGTTTGTTTATTTTGGGACG	S		osa-MIR1861m	osa-miR1861m	7	10	5p	CGGTCTTGTGGCAAGAACTGAG	CGGTCTTGTGGCAAGAACTGAG	S
osa-MIR1874	osa-miR1874-5p	4	5	5p	TAGGGCTACTACACCATCCATAAG	TAGGGCTACTACACCATCCATAAG	S		osa-MIR1870	osa-miR1870-5p	6	12	5p	TGCTGAATTAGACCTAGTGGGCAT	TGCTGAATTAGACCTAGTGGGCAT	S		osa-MIR1862e	osa-miR1862e	91	118	3p	CTAGATTTGTTTATTTTGGGACGG	CTAGATTTGTTTATTTTGGGACGG	S		osa-MIR1862a	osa-miR1862a	1	3	3p	TTGGTTTATTTTGGGACGGAGGG	ACGAGGTTGGTTTATTTTGGGACG	D
osa-MIR1875	osa-miR1875	1	1	3p	ATGGAGTGAAGTGCAACA	ACAATGGAGTGAAGTGCAACAGAA	D		osa-MIR1870	osa-miR1870-3p	1	1	3p	TTTAGGGCTAATTCAGCATGAACA	TTTAGGGCTAATTCAGCATGAACA	S		osa-MIR1863a	osa-miR1863a	6	6	3p	AGCTCTGATACCATGTTAGATTAG	AGCTCTGATACCATGTTAGATTAG	S		osa-MIR1862b	osa-miR1862b	1	2	3p	TTGGTTTATTTTGGGACGGAGGG	ACGAGGTTGGTTTATTTTGGGACG	D
osa-MIR1876	osa-miR1876	1772	1783	3p	ATAAGTGGGTTTGTGGGCTGGCCC	ATAAGTGGGTTTGTGGGCTGGCCC	S		osa-MIR1871	osa-miR1871	6	8	3p	ATGGCTCTGATATCATGTTGGTTT	ATGGCTCTGATATCATGTTGGTTT	S		osa-MIR1863b	osa-miR1863b.2	9	11	3p	TAGAGACTTGGCTGATGCATTACT	AGAGACTTGGCTGATGCATTACT	D		osa-MIR1862c	osa-miR1862c	2	3	3p	GGTTTATTTTGGGACGGAGAGAG	ACGAGGTTGGTTTATTTTGGGACG	D
osa-MIR1878	osa-miR1878	10	15	5p	ACTTAATCTGGACACTATAAAAG	ACTTAATCTGGACACTATAAAAGA	D		osa-MIR1872	osa-miR1872	1	3	3p	ACTGTTGAACTGTAAGTCTGTGAC	GAACTGTAAGTCTGTGACGGGTAA	D		osa-MIR1863c	osa-miR1863c	17	23	3p	TAGAAACTTGGCTGATGCATTACT	TAGAAACTTGGCTGATGCATTACT	S		osa-MIR1862d	osa-miR1862d	151	221	3p	ACTAGGTTTGTTTATTTTGGGACG	ACTAGGTTTGTTTATTTTGGGACG	S
osa-MIR1879	osa-miR1879	73	95	3p	GTGTTTGGTTTAGGGATGAGGTGG	GTGTTTGGTTTAGGGATGAGGTGG	S		osa-MIR1874	osa-miR1874-3p	2	4	3p	TATGGATGGAGGTGTAACCCGAT	TATGGATGGAGGTGTAACCCGATG	D		osa-MIR1864	osa-miR1864	2	3	3p	GTAACGTGATGGTCAATGTGTAGT	TTGTAGTAACGTGATGGTCAATGT	D		osa-MIR1862e	osa-miR1862e	69	89	3p	CTAGATTTGTTTATTTTGGGACGG	CTAGATTTGTTTATTTTGGGACGG	S
osa-MIR1880	osa-miR1880	50	62	5p	TTCCAAGCGGGCCACTTAAGCATT	TTCCAAGCGGGCCACTTAAGCATT	S		osa-MIR1874	osa-miR1874-5p	1	2	5p	TAGGGCTACTACACCATCCATAAG	TAGGGCTACTACACCATCCATAAG	S		osa-MIR1868	osa-miR1868	4291	4822	5p	GCGTGCTCACGGAAAACGAGGGAG	TCACGGAAAACGAGGGAGCAGCCA	D		osa-MIR1862g	osa-miR1862g	1	1	3p	AGTATGAGGTTGGTTTATTTTGG	ATGAGGTTGGTTTATTTTGG	D
osa-MIR1883a	osa-miR1883a	821	1895	5p	CCTGTGACGGGCCGAGAATGGAAC	ACCTGTGACGGGCCGAGAATGGAA	D		osa-MIR1876	osa-miR1876	1116	1120	3p	ATAAGTGGGTTTGTGGGCTGGCCC	ATAAGTGGGTTTGTGGGCTGGCCC	S		osa-MIR1869	osa-miR1869	1	2	5p	CTGAGAACAATAGGCATGGGA	TGAGAACAATAGGCATGGGAGGTA	D		osa-MIR1863a	osa-miR1863a	1	2	3p	TCTGATACCATGTTAGATTAG	AGCTCTGATACCATGTTAGATTAG	D
osa-MIR1883b	osa-miR1883b	237	480	5p	ACCTGTGACGGGCCGAGAATGGAA	ACCTGTGACGGGCCGAGAATGGAA	S		osa-MIR1878	osa-miR1878	8	15	5p	ACTTAATCTGGACACTATAAAAGA	ACTTAATCTGGACACTATAAAAGA	S		osa-MIR1870	osa-miR1870-5p	6	31	5p	ATGCTGAATTAGACCTAGTGGGCA	TGCTGAATTAGACCTAGTGGGCAT	D		osa-MIR1863b	osa-miR1863b	1	1	3p	TAGCTCTGATACCATGTTAACTGTTT	AGCTCTGATACCATGTTAACTGTT	D
osa-MIR2055	osa-miR2055	12	24	3p	CTTTTTCCTTGGGAAGGTGGT	TTTCCTTGGGAAGGTGGTTTC	D		osa-MIR1879	osa-miR1879	33	44	3p	GTGTTTGGTTTAGGGATGAGGTGG	GTGTTTGGTTTAGGGATGAGGTGG	S		osa-MIR1870	osa-miR1870-3p	1	2	3p	GCCCTTTAGGGCTAATTCAGCATG	TTTAGGGCTAATTCAGCATGAACA	D		osa-MIR1863b	osa-miR1863b.2	4	4	3p	TAGAGACTTGGCTGATGCATTACT	AGAGACTTGGCTGATGCATTACT	D
osa-MIR2094	osa-miR2094-5p	1	1	5p	AGTGTGGCTGCTAGGCTCCTGGGTG	TGGCTGCTAGGCTCCTGGGTG	D		osa-MIR1880	osa-miR1880	23	32	5p	TTCCAAGCGGGCCACTTAAGCATT	TTCCAAGCGGGCCACTTAAGCATT	S		osa-MIR1871	osa-miR1871	38	43	3p	ATGGCTCTGATATCATGTTGGTTT	ATGGCTCTGATATCATGTTGGTTT	S		osa-MIR1863c	osa-miR1863c	4	4	3p	TAGAAACTTGGCTGATGCATTACT	TAGAAACTTGGCTGATGCATTACT	S
osa-MIR2096	osa-miR2096-5p	5	5	5p	CGATTTCCCCCTCGGGCGAGCC	TGCCGATTTCCCCCTCGGGCG	D		osa-MIR1881	osa-miR1881	1	1	5p	AATGTTATTGTAGCGTGGTGGTG	AATGTTATTGTAGCGTGGTGGTGT	D		osa-MIR1872	osa-miR1872	3	7	3p	TTGAACTGTAAGTCTGTGACGGGT	GAACTGTAAGTCTGTGACGGGTAA	D		osa-MIR1868	osa-miR1868	1252	1551	5p	GCGTGCTCACGGAAAACGAGGGAG	TCACGGAAAACGAGGGAGCAGCCA	D
osa-MIR2101	osa-miR2101-3p	3	4	3p	ACTCAAGTGAGCATTGTGCGAGGC	ATTTAACTCAAGTGAGCATTGT	D		osa-MIR1883a	osa-miR1883a	395	908	5p	CCTGTGACGGGCCGAGAATGGAAC	ACCTGTGACGGGCCGAGAATGGAA	D		osa-MIR1874	osa-miR1874-3p	2	5	3p	TATGGATGGAGGTGTAACCCGATG	TATGGATGGAGGTGTAACCCGATG	S		osa-MIR1869	osa-miR1869	1	3	5p	TGAGAACAATAGGCATGGGAG	TGAGAACAATAGGCATGGGAGGTA	D
osa-MIR2103	osa-miR2103	1	1	5p	TTTCCCTCTCCGTGCGCGCTCGCC	TTTCCCTCTCCGTGCGCGCTCG	D		osa-MIR1883b	osa-miR1883b	88	206	5p	ACCTGTGACGGGCCGAGAATGGAA	ACCTGTGACGGGCCGAGAATGGAA	S		osa-MIR1874	osa-miR1874-5p	6	6	5p	TAGGGCTACTACACCATCCATAAG	TAGGGCTACTACACCATCCATAAG	S		osa-MIR1870	osa-miR1870-5p	3	9	5p	ATGCTGAATTAGACCTAGTGGGCA	TGCTGAATTAGACCTAGTGGGCAT	D
osa-MIR2106	osa-miR2106	19	51	3p	CCCGTGATCTGGCCGAGGTTTTCTGGATACATTC	CCGAGGTTTTCTGGATACATT	D		osa-MIR2055	osa-miR2055	15	24	3p	CTTTTTCCTTGGGAAGGTGGT	TTTCCTTGGGAAGGTGGTTTC	D		osa-MIR1875	osa-miR1875	1	1	3p	CCACAATGGAGTGAAGTGCAAC	ACAATGGAGTGAAGTGCAACAGAA	D		osa-MIR1870	osa-miR1870-3p	1	2	3p	TTAGGGCTAATTCAGCATGAACAT	TTTAGGGCTAATTCAGCATGAACA	D
osa-MIR2118a	osa-miR2118a	104	112	3p	TTCTCGATGCCTCCCATTCCTA	TTCTCGATGCCTCCCATTCCTA	S		osa-MIR2094	osa-miR2094-5p	1	3	5p	AGTGTGGCTGCTAGGCTCCTGGGT	TGGCTGCTAGGCTCCTGGGTG	D		osa-MIR1876	osa-miR1876	3390	3410	3p	ATAAGTGGGTTTGTGGGCTGGCCC	ATAAGTGGGTTTGTGGGCTGGCCC	S		osa-MIR1871	osa-miR1871	8	9	3p	ATGGCTCTGATATCATGTTGGTTT	ATGGCTCTGATATCATGTTGGTTT	S
osa-MIR2118b	osa-miR2118b	4894	5059	3p	TTCCCGATGCCTCCCATTCCTA	TTCCCGATGCCTCCCATTCCTA	S		osa-MIR2095	osa-miR2095-5p	1	1	5p	AACTGATAATTTTACGATGAATAG	CTGATAATTTTACGATGAATAG	D		osa-MIR1878	osa-miR1878	59	106	5p	ACTTAATCTGGACACTATAAAAG	ACTTAATCTGGACACTATAAAAGA	D		osa-MIR1872	osa-miR1872	1	1	3p	TTGAACTGTAAGTCTGTGACGGGT	GAACTGTAAGTCTGTGACGGGTAA	D
osa-MIR2118c	osa-miR2118c	2531	2603	3p	TTCCCGATGCCTCCTATTCCTA	TTCCCGATGCCTCCTATTCCTA	S		osa-MIR2096	osa-miR2096-5p	8	9	5p	CGATTTCCCCCTCGGGCGAGCC	TGCCGATTTCCCCCTCGGGCG	D		osa-MIR1879	osa-miR1879	89	120	3p	GTGTTTGGTTTAGGGATGAGGTGG	GTGTTTGGTTTAGGGATGAGGTGG	S		osa-MIR1873	osa-miR1873	2	2	5p	TCAACATGGTATCAGAGC	TCAACATGGTATCAGAGCTGGAAG	D
osa-MIR2118d	osa-miR2118d	4528	4629	3p	TTCCTGATGCCTCCCATGCCTA	TTCCTGATGCCTCCCATGCCTA	S		osa-MIR2101	osa-miR2101-3p	1	4	3p	ACTCAAGTGAGCATTGTGCGAGGC	ATTTAACTCAAGTGAGCATTGT	D		osa-MIR1880	osa-miR1880	80	95	5p	TTCCAAGCGGGCCACTTAAGCATT	TTCCAAGCGGGCCACTTAAGCATT	S		osa-MIR1874	osa-miR1874-3p	2	3	3p	TATGGATGGAGGTGTAACCCGATG	TATGGATGGAGGTGTAACCCGATG	S
osa-MIR2118e	osa-miR2118e	2493	2839	3p	TTCCCAATGCCTCCCATGCCTA	TTCCCAATGCCTCCCATGCCTA	S		osa-MIR2103	osa-miR2103	1	1	5p	TTTCCCTCTCCGTGCGCGCTCGCC	TTTCCCTCTCCGTGCGCGCTCG	D		osa-MIR1881	osa-miR1881	1	1	5p	CAATGTTATTGTAGCGTGGTGGTG	AATGTTATTGTAGCGTGGTGGTGT	D		osa-MIR1874	osa-miR1874-5p	5	6	5p	TAGGGCTACTACACCATCCATAAG	TAGGGCTACTACACCATCCATAAG	S
osa-MIR2118f	osa-miR2118f	6805	7048	3p	TTCCTGATGCCTCCCATTCCTA	TTCCTGATGCCTCCCATTCCTA	S		osa-MIR2106	osa-miR2106	12	35	3p	CCCGTGATCTGGCCGAGGTTTTCTGGATACATTC	CCGAGGTTTTCTGGATACATT	D		osa-MIR1883a	osa-miR1883a	541	1926	5p	CCTGTGACGGGCCGAGAATGGAAC	ACCTGTGACGGGCCGAGAATGGAA	D		osa-MIR1875	osa-miR1875	1	1	3p	CCACAATGGAGTGAAGTGCAACAGAAATGAACA	ACAATGGAGTGAAGTGCAACAGAA	D
osa-MIR2118g	osa-miR2118g	1114	1182	3p	TTCCTAATGCCTCCCATTCCTA	TTCCTAATGCCTCCCATTCCTA	S		osa-MIR2118a	osa-miR2118a	114	120	3p	TTCTCGATGCCTCCCATTCCTA	TTCTCGATGCCTCCCATTCCTA	S		osa-MIR1883b	osa-miR1883b	283	518	5p	ACCTGTGACGGGCCGAGAATGGAA	ACCTGTGACGGGCCGAGAATGGAA	S		osa-MIR1876	osa-miR1876	2380	2396	3p	ATAAGTGGGTTTGTGGGCTGGCCC	ATAAGTGGGTTTGTGGGCTGGCCC	S
osa-MIR2118h	osa-miR2118h	571	604	3p	TTCCTGATGCCTCTCATTCCTA	TTCCTGATGCCTCTCATTCCTA	S		osa-MIR2118b	osa-miR2118b	4092	4190	3p	TTCCCGATGCCTCCCATTCCTA	TTCCCGATGCCTCCCATTCCTA	S		osa-MIR2055	osa-miR2055	24	44	3p	CTTTTTCCTTGGGAAGGTGGT	TTTCCTTGGGAAGGTGGTTTC	D		osa-MIR1878	osa-miR1878	28	45	5p	ACTTAATCTGGACACTATAAAAG	ACTTAATCTGGACACTATAAAAGA	D
osa-MIR2118i	osa-miR2118i	393	423	3p	TTCCTAGTGCCTCCCATTCCTA	TTCCTAGTGCCTCCCATTCCTA	S		osa-MIR2118c	osa-miR2118c	1686	1728	3p	TTCCCGATGCCTCCTATTCCTA	TTCCCGATGCCTCCTATTCCTA	S		osa-MIR2091	osa-miR2091-3p	1	1	3p	ATTGCCTCCTAGGCTTGGCGGAGC	CATACATTGCCTCCTAGGCTTG	D		osa-MIR1879	osa-miR1879	41	52	3p	GTGTTTGGTTTAGGGATGAGGTGG	GTGTTTGGTTTAGGGATGAGGTGG	S
osa-MIR2118j	osa-miR2118j	6805	7044	3p	TTCCTGATGCCTCCCATTCCTA	TTCCTGATGCCTCCCATTCCTA	S		osa-MIR2118d	osa-miR2118d	3394	3493	3p	TTCCTGATGCCTCCCATGCCTA	TTCCTGATGCCTCCCATGCCTA	S		osa-MIR2094	osa-miR2094-5p	1	1	5p	AGTGTGGCTGCTAGGCTCCTGGGT	TGGCTGCTAGGCTCCTGGGTG	D		osa-MIR1880	osa-miR1880	14	20	5p	TTCCAAGCGGGCCACTTAAGCATT	TTCCAAGCGGGCCACTTAAGCATT	S
osa-MIR2118k	osa-miR2118k	571	605	3p	TTCCTGATGCCTCTCATTCCTA	TTCCTGATGCCTCTCATTCCTA	S		osa-MIR2118e	osa-miR2118e	2648	2845	3p	TTCCCAATGCCTCCCATGCCTA	TTCCCAATGCCTCCCATGCCTA	S		osa-MIR2096	osa-miR2096-5p	4	5	5p	CGATTTCCCCCTCGGGCGAGCC	TGCCGATTTCCCCCTCGGGCG	D		osa-MIR1883a	osa-miR1883a	198	895	5p	CCTGTGACGGGCCGAGAATGGAAC	ACCTGTGACGGGCCGAGAATGGAA	D
osa-MIR2118l	osa-miR2118l	53	54	3p	TTCCTAATGCTTCCCATTCCTA	TTCCTAATGCTTCCCATTCCTA	S		osa-MIR2118f	osa-miR2118f	5345	5559	3p	TTCCTGATGCCTCCCATTCCTA	TTCCTGATGCCTCCCATTCCTA	S		osa-MIR2101	osa-miR2101-3p	2	6	3p	TTGGCACTCTGAACGATTTAACTCAAGTGAGCATTGTG	ATTTAACTCAAGTGAGCATTGT	D		osa-MIR1883b	osa-miR1883b	52	139	5p	ACCTGTGACGGGCCGAGAATGGAA	ACCTGTGACGGGCCGAGAATGGAA	S
osa-MIR2118m	osa-miR2118m	6805	7032	3p	TTCCTGATGCCTCCCATTCCTA	TTCCTGATGCCTCCCATTCCTA	S		osa-MIR2118g	osa-miR2118g	1439	1519	3p	TTCCTAATGCCTCCCATTCCTA	TTCCTAATGCCTCCCATTCCTA	S		osa-MIR2106	osa-miR2106	80	200	3p	CCCGTGATCTGGCCGAGGTTTTCTGGATACATTC	CCGAGGTTTTCTGGATACATT	D		osa-MIR2055	osa-miR2055	13	24	3p	CTTTTTCCTTGGGAAGGTGGT	TTTCCTTGGGAAGGTGGTTTC	D
osa-MIR2118n	osa-miR2118n	4894	5059	3p	TTCCCGATGCCTCCCATTCCTA	TTCCCGATGCCTCCCATTCCTA	S		osa-MIR2118h	osa-miR2118h	481	501	3p	TTCCTGATGCCTCTCATTCCTA	TTCCTGATGCCTCTCATTCCTA	S		osa-MIR2118a	osa-miR2118a	233	248	3p	TTCTCGATGCCTCCCATTCCTA	TTCTCGATGCCTCCCATTCCTA	S		osa-MIR2094	osa-miR2094-5p	2	2	5p	AAGTGTGGCTGCTAGGCTCCTGGG	TGGCTGCTAGGCTCCTGGGTG	D
osa-MIR2118o	osa-miR2118o	5424	5496	3p	CTCCTGATGCCTCCCAAGCCTA	CTCCTGATGCCTCCCAAGCCTA	S		osa-MIR2118i	osa-miR2118i	352	386	3p	TTCCTAGTGCCTCCCATTCCTA	TTCCTAGTGCCTCCCATTCCTA	S		osa-MIR2118b	osa-miR2118b	8499	8813	3p	TTCCCGATGCCTCCCATTCCTA	TTCCCGATGCCTCCCATTCCTA	S		osa-MIR2096	osa-miR2096-5p	3	3	5p	CGATTTCCCCCTCGGGCGAGCC	TGCCGATTTCCCCCTCGGGCG	D
osa-MIR2118p	osa-miR2118p	1505	2550	3p	TTCCCGATGCCTCCCATGCCTA	TTCCCGATGCCTCCCATGCCTA	S		osa-MIR2118j	osa-miR2118j	5345	5559	3p	TTCCTGATGCCTCCCATTCCTA	TTCCTGATGCCTCCCATTCCTA	S		osa-MIR2118c	osa-miR2118c	4653	4817	3p	TTCCCGATGCCTCCTATTCCTA	TTCCCGATGCCTCCTATTCCTA	S		osa-MIR2101	osa-miR2101-3p	3	5	3p	ACTCAAGTGAGCATTGTGCGAGGC	ATTTAACTCAAGTGAGCATTGT	D
osa-MIR2118q	osa-miR2118q	2531	2603	3p	TTCCCGATGCCTCCTATTCCTA	TTCCCGATGCCTCCTATTCCTA	S		osa-MIR2118k	osa-miR2118k	481	501	3p	TTCCTGATGCCTCTCATTCCTA	TTCCTGATGCCTCTCATTCCTA	S		osa-MIR2118d	osa-miR2118d	6832	7116	3p	TTCCTGATGCCTCCCATGCCTA	TTCCTGATGCCTCCCATGCCTA	S		osa-MIR2106	osa-miR2106	33	110	3p	CCCGTGATCTGGCCGAGGTTTTCTGGATACATTC	CCGAGGTTTTCTGGATACATT	D
osa-MIR2118r	osa-miR2118r	2493	2839	3p	TTCCCAATGCCTCCCATGCCTA	TTCCCAATGCCTCCCATGCCTA	S		osa-MIR2118l	osa-miR2118l	55	57	3p	TTCCTAATGCTTCCCATTCCTA	TTCCTAATGCTTCCCATTCCTA	S		osa-MIR2118e	osa-miR2118e	4863	5843	3p	TTCCCAATGCCTCCCATGCCTA	TTCCCAATGCCTCCCATGCCTA	S		osa-MIR2118a	osa-miR2118a	107	113	3p	TTCTCGATGCCTCCCATTCCTA	TTCTCGATGCCTCCCATTCCTA	S
osa-MIR2121a	osa-miR2121a	9	13	3p	AAAACGGAGCGGTCCATTAGCGCG	AAAACGGAGCGGTCCATTAGCGCG	S		osa-MIR2118m	osa-miR2118m	5345	5543	3p	TTCCTGATGCCTCCCATTCCTA	TTCCTGATGCCTCCCATTCCTA	S		osa-MIR2118f	osa-miR2118f	10828	11388	3p	TTCCTGATGCCTCCCATTCCTA	TTCCTGATGCCTCCCATTCCTA	S		osa-MIR2118b	osa-miR2118b	3528	3642	3p	TTCCCGATGCCTCCCATTCCTA	TTCCCGATGCCTCCCATTCCTA	S
osa-MIR2121b	osa-miR2121b	9	13	3p	AAAACGGAGCGGTCCATTAGCGCG	AAAACGGAGCGGTCCATTAGCGCG	S		osa-MIR2118n	osa-miR2118n	4092	4190	3p	TTCCCGATGCCTCCCATTCCTA	TTCCCGATGCCTCCCATTCCTA	S		osa-MIR2118g	osa-miR2118g	1937	2113	3p	TTCCTAATGCCTCCCATTCCTA	TTCCTAATGCCTCCCATTCCTA	S		osa-MIR2118c	osa-miR2118c	1692	1742	3p	TTCCCGATGCCTCCTATTCCTA	TTCCCGATGCCTCCTATTCCTA	S
osa-MIR2275a	osa-miR2275a	4	4	3p	TTTGGTTTCCTCCAATATCTCA	TTTGGTTTCCTCCAATATCTCA	S		osa-MIR2118o	osa-miR2118o	4568	4633	3p	CTCCTGATGCCTCCCAAGCCTA	CTCCTGATGCCTCCCAAGCCTA	S		osa-MIR2118h	osa-miR2118h	1160	1240	3p	TTCCTGATGCCTCTCATTCCTA	TTCCTGATGCCTCTCATTCCTA	S		osa-MIR2118d	osa-miR2118d	3427	3561	3p	TTCCTGATGCCTCCCATGCCTA	TTCCTGATGCCTCCCATGCCTA	S
osa-MIR2275b	osa-miR2275b	4	4	3p	TTTGGTTTCCTCCAATATCTCA	TTTGGTTTCCTCCAATATCTCA	S		osa-MIR2118p	osa-miR2118p	1027	1575	3p	TTCCCGATGCCTCCCATGCCTA	TTCCCGATGCCTCCCATGCCTA	S		osa-MIR2118i	osa-miR2118i	526	621	3p	TTCCTAGTGCCTCCCATTCCTA	TTCCTAGTGCCTCCCATTCCTA	S		osa-MIR2118e	osa-miR2118e	2536	2920	3p	TTCCCAATGCCTCCCATGCCTA	TTCCCAATGCCTCCCATGCCTA	S
osa-MIR2275c	osa-miR2275c	27	33	5p	AGAATTGGAGGAAAACAAACT	AGAATTGGAGGAAAACAAACTGA	D		osa-MIR2118q	osa-miR2118q	1686	1728	3p	TTCCCGATGCCTCCTATTCCTA	TTCCCGATGCCTCCTATTCCTA	S		osa-MIR2118j	osa-miR2118j	10828	11384	3p	TTCCTGATGCCTCCCATTCCTA	TTCCTGATGCCTCCCATTCCTA	S		osa-MIR2118f	osa-miR2118f	7404	7712	3p	TTCCTGATGCCTCCCATTCCTA	TTCCTGATGCCTCCCATTCCTA	S
osa-MIR2275d	osa-miR2275d	15	15	3p	CTTGTTTTTCTCCAATATCTCA	CTTGTTTTTCTCCAATATCTCA	S		osa-MIR2118r	osa-miR2118r	2648	2845	3p	TTCCCAATGCCTCCCATGCCTA	TTCCCAATGCCTCCCATGCCTA	S		osa-MIR2118k	osa-miR2118k	1160	1243	3p	TTCCTGATGCCTCTCATTCCTA	TTCCTGATGCCTCTCATTCCTA	S		osa-MIR2118g	osa-miR2118g	1397	1531	3p	TTCCTAATGCCTCCCATTCCTA	TTCCTAATGCCTCCCATTCCTA	S
osa-MIR2863b	osa-miR2863b	1	2	3p	TTTATTTGGACTAGAGTGGGTC	TTCGTTTATTTGGACTAGAGT	D		osa-MIR2120	osa-miR2120	2	4	3p	GATCTTTAGTCCCGGTTG	AAAGATCTTTAGTCCCGGTTGTTC	D		osa-MIR2118l	osa-miR2118l	146	151	3p	TTCCTAATGCTTCCCATTCCTA	TTCCTAATGCTTCCCATTCCTA	S		osa-MIR2118h	osa-miR2118h	723	756	3p	TTCCTGATGCCTCTCATTCCTA	TTCCTGATGCCTCTCATTCCTA	S
osa-MIR2863c	osa-miR2863c	21	29	3p	TTTAGTAGGACTAGAATGGGCC	TTAGTAGGACTAGAATGGGCCAAA	D		osa-MIR2121a	osa-miR2121a	14	16	3p	AAAACGGAGCGGTCCATTAGCGCG	AAAACGGAGCGGTCCATTAGCGCG	S		osa-MIR2118m	osa-miR2118m	10828	11355	3p	TTCCTGATGCCTCCCATTCCTA	TTCCTGATGCCTCCCATTCCTA	S		osa-MIR2118i	osa-miR2118i	289	343	3p	TTCCTAGTGCCTCCCATTCCTA	TTCCTAGTGCCTCCCATTCCTA	S
osa-MIR2864	osa-miR2864.1	1	1	5p	TTGCTGCCCTTGTTTTGCATT	TTTTGCTGCCCTTGTTTTGCA	D		osa-MIR2121b	osa-miR2121b	14	16	3p	AAAACGGAGCGGTCCATTAGCGCG	AAAACGGAGCGGTCCATTAGCGCG	S		osa-MIR2118n	osa-miR2118n	8499	8814	3p	TTCCCGATGCCTCCCATTCCTA	TTCCCGATGCCTCCCATTCCTA	S		osa-MIR2118j	osa-miR2118j	7404	7712	3p	TTCCTGATGCCTCCCATTCCTA	TTCCTGATGCCTCCCATTCCTA	S
osa-MIR2865	osa-miR2865	1	2	5p	GAATCCTCAGCAGTCGACTGTACC	CTCAGCAGTCGACTGTACCGTG	D		osa-MIR2275a	osa-miR2275a	8	8	3p	TTTGGTTTCCTCCAATATCTCA	TTTGGTTTCCTCCAATATCTCA	S		osa-MIR2118o	osa-miR2118o	10305	10462	3p	CTCCTGATGCCTCCCAAGCCTA	CTCCTGATGCCTCCCAAGCCTA	S		osa-MIR2118k	osa-miR2118k	723	757	3p	TTCCTGATGCCTCTCATTCCTA	TTCCTGATGCCTCTCATTCCTA	S
osa-MIR2867	osa-miR2867-3p	1	3	3p	AGGACGTGTGGGATGGCACATGTTG	CCAGGACGTGTGGGATGGCA	D		osa-MIR2275b	osa-miR2275b	8	8	3p	TTTGGTTTCCTCCAATATCTCA	TTTGGTTTCCTCCAATATCTCA	S		osa-MIR2118p	osa-miR2118p	2352	4007	3p	TTCCCGATGCCTCCCATGCCTA	TTCCCGATGCCTCCCATGCCTA	S		osa-MIR2118l	osa-miR2118l	38	40	3p	TTCCTAATGCTTCCCATTCCTA	TTCCTAATGCTTCCCATTCCTA	S
osa-MIR2867	osa-miR2867-5p	1	3	5p	ACGGCGTGTGCCATCCCACACATC	TGTGCCATCCCACACATCCCGA	D		osa-MIR2275c	osa-miR2275c	20	21	5p	AGAATTGGAGGAAAACAAACT	AGAATTGGAGGAAAACAAACTGA	D		osa-MIR2118q	osa-miR2118q	4653	4817	3p	TTCCCGATGCCTCCTATTCCTA	TTCCCGATGCCTCCTATTCCTA	S		osa-MIR2118m	osa-miR2118m	7404	7700	3p	TTCCTGATGCCTCCCATTCCTA	TTCCTGATGCCTCCCATTCCTA	S
osa-MIR2871a	osa-miR2871a-3p	1	2	3p	TATTTTAGTTTCTATGGTCAC	TATTTTAGTTTCTATGGTCAC	S		osa-MIR2275d	osa-miR2275d	16	17	3p	CTTGTTTTTCTCCAATATCTCA	CTTGTTTTTCTCCAATATCTCA	S		osa-MIR2118r	osa-miR2118r	4863	5842	3p	TTCCCAATGCCTCCCATGCCTA	TTCCCAATGCCTCCCATGCCTA	S		osa-MIR2118n	osa-miR2118n	3528	3641	3p	TTCCCGATGCCTCCCATTCCTA	TTCCCGATGCCTCCCATTCCTA	S
osa-MIR2871a	osa-miR2871a-5p	2	11	5p	ATGGTGACCGTAGAAACTAGCATA	GACCGTAGAAACTAGCATAGAAAA	D		osa-MIR2863a	osa-miR2863a	1	1	5p	TTGTCCCATTCTAGTTTAGCT	TTGTCCCATTCTAGTTTAGCT	S		osa-MIR2120	osa-miR2120	1	2	3p	TCTTTAGTCCCGGTTGTT	AAAGATCTTTAGTCCCGGTTGTTC	D		osa-MIR2118o	osa-miR2118o	6950	7057	3p	CTCCTGATGCCTCCCAAGCCTA	CTCCTGATGCCTCCCAAGCCTA	S
osa-MIR2871b	osa-miR2871b	1	2	3p	TATTTTAGTTTCTATGGTCAC	TATTTTAGTTTCTATGGTCAC	S		osa-MIR2863b	osa-miR2863b	2	3	3p	TTTATTTGGACTAGAGTGGGTC	TTCGTTTATTTGGACTAGAGT	D		osa-MIR2121a	osa-miR2121a	59	86	3p	AAAACGGAGCGGTCCATTAGCGCG	AAAACGGAGCGGTCCATTAGCGCG	S		osa-MIR2118p	osa-miR2118p	859	1381	3p	TTCCCGATGCCTCCCATGCCTA	TTCCCGATGCCTCCCATGCCTA	S
osa-MIR2872	osa-miR2872	1	1	3p	CTCGAAGTTGGGGTTCTACAAACC	TGGGGTTCTACAAACCGAACT	D		osa-MIR2863c	osa-miR2863c	8	18	3p	TTTAGTAGGACTAGAATGGGCC	TTAGTAGGACTAGAATGGGCCAAA	D		osa-MIR2121b	osa-miR2121b	59	86	3p	AAAACGGAGCGGTCCATTAGCGCG	AAAACGGAGCGGTCCATTAGCGCG	S		osa-MIR2118q	osa-miR2118q	1692	1743	3p	TTCCCGATGCCTCCTATTCCTA	TTCCCGATGCCTCCTATTCCTA	S
osa-MIR2873b	osa-miR2873b	1	2	3p	GACTTGAGATTTGGTATGAATGTA	TTGGACTTGAGATTTGGTATG	D		osa-MIR2864	osa-miR2864.1	1	1	5p	TTGCTGCCCTTGTTTTGCATT	TTTTGCTGCCCTTGTTTTGCA	D		osa-MIR2275a	osa-miR2275a	8	8	3p	TTTGGTTTCCTCCAATATCTCA	TTTGGTTTCCTCCAATATCTCA	S		osa-MIR2118r	osa-miR2118r	2536	2920	3p	TTCCCAATGCCTCCCATGCCTA	TTCCCAATGCCTCCCATGCCTA	S
osa-MIR2878	osa-miR2878-3p	1	1	3p	TCCTCAGGATTTTATACATG	CAGGATTTTATACATGTAAAGAAT	D		osa-MIR2865	osa-miR2865	1	1	5p	CTGAATCCTCAGCAGTCGACTGTA	CTCAGCAGTCGACTGTACCGTG	D		osa-MIR2275b	osa-miR2275b	8	8	3p	TTTGGTTTCCTCCAATATCTCA	TTTGGTTTCCTCCAATATCTCA	S		osa-MIR2120	osa-miR2120	1	2	3p	AGATCTTTAGTCCCGGTT	AAAGATCTTTAGTCCCGGTTGTTC	D
osa-MIR2878	osa-miR2878-5p	2	5	5p	TACATGTATAAAATTCTGAGGA	TACATGTATAAAATTCTGAGGATG	D		osa-MIR2867	osa-miR2867-5p	3	7	5p	TGTGCCATCCCACACATCCCGATC	TGTGCCATCCCACACATCCCGA	D		osa-MIR2275c	osa-miR2275c	101	109	5p	AGAATTGGAGGAAAACAAACT	AGAATTGGAGGAAAACAAACTGA	D		osa-MIR2121a	osa-miR2121a	17	21	3p	AAAACGGAGCGGTCCATTAGCGCG	AAAACGGAGCGGTCCATTAGCGCG	S
osa-MIR2879	osa-miR2879	1	1	3p	GCCAGATGTGTTAAAATAATGACC	GCCAGATGTGTTAAAATAATGACC	S		osa-MIR2871a	osa-miR2871a-3p	1	1	3p	TATTTTAGTTTCTATGGTCAC	TATTTTAGTTTCTATGGTCAC	S		osa-MIR2275d	osa-miR2275d	25	26	3p	CTTGTTTTTCTCCAATATCTCA	CTTGTTTTTCTCCAATATCTCA	S		osa-MIR2121b	osa-miR2121b	17	21	3p	AAAACGGAGCGGTCCATTAGCGCG	AAAACGGAGCGGTCCATTAGCGCG	S
osa-MIR2880	osa-miR2880	60	89	5p	ACGGTATCCCGTTCGGACAGGATG	ACGGTATCCCGTTCGGACAGGATG	S		osa-MIR2871a	osa-miR2871a-5p	3	12	5p	ATGGTGACCGTAGAAACTAGCAT	GACCGTAGAAACTAGCATAGAAAA	D		osa-MIR2863b	osa-miR2863b	5	14	3p	TTTATTTGGACTAGAGTGGGTC	TTCGTTTATTTGGACTAGAGT	D		osa-MIR2275a	osa-miR2275a	8	10	3p	TTTGGTTTCCTCCAATATCTCA	TTTGGTTTCCTCCAATATCTCA	S
osa-MIR2905	osa-miR2905	1	1	3p	CCTACATGTCAGTGACAAAGG	TACATGTCAGTGACAAAGGCA	D		osa-MIR2871b	osa-miR2871b	1	1	3p	TATTTTAGTTTCTATGGTCAC	TATTTTAGTTTCTATGGTCAC	S		osa-MIR2863c	osa-miR2863c	44	72	3p	TTTAGTAGGACTAGAATGGGCC	TTAGTAGGACTAGAATGGGCCAAA	D		osa-MIR2275b	osa-miR2275b	8	10	3p	TTTGGTTTCCTCCAATATCTCA	TTTGGTTTCCTCCAATATCTCA	S
osa-MIR2907a	osa-miR2907a	1	1	3p	ACGCGGCAGCCGAGCGAGGGCCTC	GGCAGCCGAGCGAGGGCCTCGG	D		osa-MIR2873b	osa-miR2873b	1	1	3p	TTTGGACTTGAGATTTGGTAT	TTGGACTTGAGATTTGGTATG	D		osa-MIR2864	osa-miR2864.2	1	1	5p	GCCCTTGTTTTGCATTGTATAGG	TTGTTTTGCATTGTATAGGTA	D		osa-MIR2275c	osa-miR2275c	52	58	5p	AGAATTGGAGGAAAACAAACT	AGAATTGGAGGAAAACAAACTGA	D
osa-MIR319a	osa-miR319a-3p	181	211	3p	ACTGGATGACGCGGGAGCTAA	ACTGGATGACGCGGGAGCTAA	S		osa-MIR2877	osa-miR2877	1	1	3p	TTGCATCCTCTGCACTTTGGGCCT	TTGCATCCTCTGCACTTTGGGCCT	S		osa-MIR2865	osa-miR2865	3	9	5p	CTGAATCCTCAGCAGTCGACTGTA	CTCAGCAGTCGACTGTACCGTG	D		osa-MIR2275d	osa-miR2275d	20	21	3p	CTTGTTTTTCTCCAATATCTCA	CTTGTTTTTCTCCAATATCTCA	S
osa-MIR319b	osa-miR319b	7594	9717	3p	TTGGACTGAAGGGTGCTCCCT	TTGGACTGAAGGGTGCTCCC	D		osa-MIR2878	osa-miR2878-5p	1	3	5p	TACATGTATAAAATTCTGAGGAT	TACATGTATAAAATTCTGAGGATG	D		osa-MIR2866	osa-miR2866	1	1	5p	TCTAGTTTGTGTTCAGCATCT	TCTAGTTTGTGTTCAGCATC	D		osa-MIR2863b	osa-miR2863b	3	5	3p	TTTATTTGGACTAGAGTGGGTC	TTCGTTTATTTGGACTAGAGT	D
osa-MIR390	osa-miR390-5p	450	532	5p	AAGCTCAGGAGGGATAGCGCC	AAGCTCAGGAGGGATAGCGCC	S		osa-MIR2880	osa-miR2880	27	51	5p	ACGGTATCCCGTTCGGACAGGATG	ACGGTATCCCGTTCGGACAGGATG	S		osa-MIR2867	osa-miR2867-3p	1	2	3p	AGGACGTGTGGGATGGCACATGTTG	CCAGGACGTGTGGGATGGCA	D		osa-MIR2863c	osa-miR2863c	21	27	3p	TTTAGTAGGACTAGAATGGGCC	TTAGTAGGACTAGAATGGGCCAAA	D
osa-MIR390	osa-miR390-3p	9	20	3p	AGGCGCTATCTATCCTGAGCTCC	CGCTATCTATCCTGAGCTCC	D		osa-MIR2905	osa-miR2905	1	2	3p	CCATTGATCTCCAGGCCTACATGTCAGTGACAAAGGCA	TACATGTCAGTGACAAAGGCA	D		osa-MIR2867	osa-miR2867-5p	1	2	5p	GCCATCCCACACATCCCGAT	TGTGCCATCCCACACATCCCGA	D		osa-MIR2864	osa-miR2864.1	1	1	5p	TTGCTGCCCTTGTTTTGCATT	TTTTGCTGCCCTTGTTTTGCA	D
osa-MIR393a	osa-miR393a	171	174	5p	TCCAAAGGGATCGCATTGATC	TCCAAAGGGATCGCATTGATC	S		osa-MIR319a	osa-miR319a-3p	35	40	3p	ACTGGATGACGCGGGAGCTAA	ACTGGATGACGCGGGAGCTAA	S		osa-MIR2871a	osa-miR2871a-3p	5	5	3p	TATTTTAGTTTCTATGGTCAC	TATTTTAGTTTCTATGGTCAC	S		osa-MIR2865	osa-miR2865	1	1	5p	CAGCAGTCGACTGTACCGTGCC	CTCAGCAGTCGACTGTACCGTG	D
osa-MIR393b	osa-miR393b-5p	171	187	5p	TCCAAAGGGATCGCATTGATC	TCCAAAGGGATCGCATTGATCT	D		osa-MIR319b	osa-miR319b	3761	4529	3p	TTGGACTGAAGGGTGCTCCCT	TTGGACTGAAGGGTGCTCCC	D		osa-MIR2871a	osa-miR2871a-5p	29	54	5p	TGACCGTAGAAACTAGCATAG	GACCGTAGAAACTAGCATAGAAAA	D		osa-MIR2867	osa-miR2867-3p	1	1	3p	AGGACGTGTGGGATGGCACATGTTG	CCAGGACGTGTGGGATGGCA	D
osa-MIR393b	osa-miR393b-3p	36	36	3p	TCAGTGCAATCCCTTTGGAAT	TCAGTGCAATCCCTTTGGAAT	S		osa-MIR390	osa-miR390-5p	323	370	5p	AAGCTCAGGAGGGATAGCGCC	AAGCTCAGGAGGGATAGCGCC	S		osa-MIR2871b	osa-miR2871b	5	5	3p	TATTTTAGTTTCTATGGTCAC	TATTTTAGTTTCTATGGTCAC	S		osa-MIR2867	osa-miR2867-5p	1	1	5p	TGTGCCATCCCACACATCCCGATC	TGTGCCATCCCACACATCCCGA	D
osa-MIR394	osa-miR394	235	277	5p	TTGGCATTCTGTCCACCTCC	TTGGCATTCTGTCCACCTCC	S		osa-MIR390	osa-miR390-3p	13	32	3p	CGCTATCTATCCTGAGCTCCA	CGCTATCTATCCTGAGCTCC	D		osa-MIR2873a	osa-miR2873a	1	1	3p	AAGTTTGGACTTAAATTTGGTAAC	AAGTTTGGACTTAAATTTGGTAAC	S		osa-MIR2871a	osa-miR2871a-3p	4	4	3p	TATTTTAGTTTCTATGGTCAC	TATTTTAGTTTCTATGGTCAC	S
osa-MIR395b	osa-miR395b	1	3	3p	GTGAAGTGTTTGGGGGAACT	GTGAAGTGTTTGGGGGAACTC	D		osa-MIR393a	osa-miR393a	126	128	5p	TCCAAAGGGATCGCATTGATC	TCCAAAGGGATCGCATTGATC	S		osa-MIR2873b	osa-miR2873b	1	3	3p	TTGGACTTGAGATTTGGTATG	TTGGACTTGAGATTTGGTATG	S		osa-MIR2871a	osa-miR2871a-5p	8	21	5p	TGACCGTAGAAACTAGCATAG	GACCGTAGAAACTAGCATAGAAAA	D
osa-MIR395c	osa-miR395c	1	1	3p	GGTTGTTGTGAAGTGTTTGGAGG	GTGAAGTGTTTGGAGGAACTC	D		osa-MIR393b	osa-miR393b-5p	126	147	5p	TCCAAAGGGATCGCATTGATC	TCCAAAGGGATCGCATTGATCT	D		osa-MIR2878	osa-miR2878-3p	1	1	3p	TCCTCAGGATTTTATACATGT	CAGGATTTTATACATGTAAAGAAT	D		osa-MIR2871b	osa-miR2871b	4	4	3p	TATTTTAGTTTCTATGGTCAC	TATTTTAGTTTCTATGGTCAC	S
osa-MIR395d	osa-miR395d	1	5	3p	GTGAAGTGTTTGGGGGAACT	GTGAAGTGTTTGGGGGAACTC	D		osa-MIR393b	osa-miR393b-3p	70	70	3p	TCAGTGCAATCCCTTTGGAAT	TCAGTGCAATCCCTTTGGAAT	S		osa-MIR2878	osa-miR2878-5p	3	7	5p	TACATGTATAAAATTCTGAGGATG	TACATGTATAAAATTCTGAGGATG	S		osa-MIR2873c	osa-miR2873c	1	1	3p	TCAAATGAAGTTGAGTTTGGA	CAAATGAAGTTGAGTTTGGAC	D
osa-MIR395e	osa-miR395e	1	2	3p	GTGAAGTGTTTGGGGGAACT	GTGAAGTGTTTGGGGGAACTC	D		osa-MIR394	osa-miR394	217	258	5p	TTGGCATTCTGTCCACCTCC	TTGGCATTCTGTCCACCTCC	S		osa-MIR2879	osa-miR2879	6	6	3p	GCCAGATGTGTTAAAATAATGACC	GCCAGATGTGTTAAAATAATGACC	S		osa-MIR2878	osa-miR2878-5p	1	1	5p	TTACATGTATAAAATTCTGAGGAT	TACATGTATAAAATTCTGAGGATG	D
osa-MIR395g	osa-miR395g	1	5	3p	TTGTGAAGTGTTTGGGGGAACTCTC	GTGAAGTGTTTGGGGGAACTC	D		osa-MIR395i	osa-miR395i	6	9	3p	AGTGTTTGGGGGAACTCTTGGTAC	GTGAAGTGTTTGGGGGAACTC	D		osa-MIR2880	osa-miR2880	115	194	5p	ACGGTATCCCGTTCGGACAGGATG	ACGGTATCCCGTTCGGACAGGATG	S		osa-MIR2880	osa-miR2880	53	87	5p	ACGGTATCCCGTTCGGACAGGATG	ACGGTATCCCGTTCGGACAGGATG	S
osa-MIR395h	osa-miR395h	1	3	3p	AGTGTTTGGGGGAACTCTAGGTGG	GTGAAGTGTTTGGGGGAACTC	D		osa-MIR395n	osa-miR395n	1	1	3p	TTGTTGTGAAGTGTTTGGGGGAACT	GTGAAGTGTTTGGGGGAACTC	D		osa-MIR2905	osa-miR2905	2	3	3p	TACATGTCAGTGACAAAGGCA	TACATGTCAGTGACAAAGGCA	S		osa-MIR2905	osa-miR2905	1	2	3p	CTACATGTCAGTGACAAAGGCACG	TACATGTCAGTGACAAAGGCA	D
osa-MIR395i	osa-miR395i	6	12	3p	AGTGTTTGGGGGAACTCTTGGTACC	GTGAAGTGTTTGGGGGAACTC	D		osa-MIR395u	osa-miR395u	1	1	3p	AGCGTTTGGGGGAAATCTCAGTGT	GTGAAGCGTTTGGGGGAAATC	D		osa-MIR319a	osa-miR319a-3p	391	442	3p	ACTGGATGACGCGGGAGCTAA	ACTGGATGACGCGGGAGCTAA	S		osa-MIR319a	osa-miR319a-3p	152	178	3p	ACTGGATGACGCGGGAGCTAA	ACTGGATGACGCGGGAGCTAA	S
osa-MIR395j	osa-miR395j	1	3	3p	AGTGTTTGGGGGAACTCTAGGTGG	GTGAAGTGTTTGGGGGAACTC	D		osa-MIR395y	osa-miR395y	1	3	3p	AGTGTTTGGGGGAACTCTCGGTGCC	GTGAAGTGTTTGGGGGAACTC	D		osa-MIR319b	osa-miR319b	12278	17833	3p	TTGGACTGAAGGGTGCTCCCT	TTGGACTGAAGGGTGCTCCC	D		osa-MIR319b	osa-miR319b	4651	6271	3p	TTGGACTGAAGGGTGCTCCCT	TTGGACTGAAGGGTGCTCCC	D
osa-MIR395k	osa-miR395k	1	4	3p	GTGTTTGGGGGAACTCTTGATACC	GTGAAGTGTTTGGGGGAACTC	D		osa-MIR396a	osa-miR396a-3p	1	2	3p	GTTCAATAAAGCTGTGGGA	GTTCAATAAAGCTGTGGGAA	D		osa-MIR390	osa-miR390-5p	1479	1585	5p	AAGCTCAGGAGGGATAGCGCC	AAGCTCAGGAGGGATAGCGCC	S		osa-MIR390	osa-miR390-5p	485	516	5p	AAGCTCAGGAGGGATAGCGCC	AAGCTCAGGAGGGATAGCGCC	S
osa-MIR395l	osa-miR395l	1	2	3p	GTGAAGTGTTTGGGGGAACT	GTGAAGTGTTTGGGGGAACTC	D		osa-MIR396a	osa-miR396a-5p	34	39	5p	TTCCACAGCTTTCTTGAACTG	TTCCACAGCTTTCTTGAACTG	S		osa-MIR390	osa-miR390-3p	22	64	3p	CGCTATCTATCCTGAGCTCC	CGCTATCTATCCTGAGCTCC	S		osa-MIR390	osa-miR390-3p	13	36	3p	CGCTATCTATCCTGAGCTCCA	CGCTATCTATCCTGAGCTCC	D
osa-MIR395m	osa-miR395m	1	2	3p	GTGAAGTGTTTGGGGGAACT	GTGAAGTGTTTGGGGGAACTC	D		osa-MIR396b	osa-miR396b-3p	1	2	3p	GTTCAATAAAGCTGTGGGA	GTTCAATAAAGCTGTGGGAA	D		osa-MIR393a	osa-miR393a	289	292	5p	TCCAAAGGGATCGCATTGATC	TCCAAAGGGATCGCATTGATC	S		osa-MIR393a	osa-miR393a	207	209	5p	TCCAAAGGGATCGCATTGATC	TCCAAAGGGATCGCATTGATC	S
osa-MIR395n	osa-miR395n	1	5	3p	AGTTGTTGTGAAGTGTTTGGGGGAA	GTGAAGTGTTTGGGGGAACTC	D		osa-MIR396b	osa-miR396b-5p	34	39	5p	TTCCACAGCTTTCTTGAACTG	TTCCACAGCTTTCTTGAACTG	S		osa-MIR393b	osa-miR393b-5p	289	300	5p	TCCAAAGGGATCGCATTGATC	TCCAAAGGGATCGCATTGATCT	D		osa-MIR393b	osa-miR393b-5p	207	216	5p	TCCAAAGGGATCGCATTGATC	TCCAAAGGGATCGCATTGATCT	D
osa-MIR395p	osa-miR395p	1	2	3p	GTGAAGTGTTTGGGGGAACT	GTGAAGTGTTTGGGGGAACTC	D		osa-MIR396c	osa-miR396c-5p	35	44	5p	TTCCACAGCTTTCTTGAACTT	TTCCACAGCTTTCTTGAACTT	S		osa-MIR393b	osa-miR393b-3p	89	89	3p	TCAGTGCAATCCCTTTGGAAT	TCAGTGCAATCCCTTTGGAAT	S		osa-MIR393b	osa-miR393b-3p	71	74	3p	TCAGTGCAATCCCTTTGGAAT	TCAGTGCAATCCCTTTGGAAT	S
osa-MIR395q	osa-miR395q	1	3	3p	GTGAAGTGTTTGGGGGAACT	GTGAAGTGTTTGGGGGAACTC	D		osa-MIR396c	osa-miR396c-3p	119	133	3p	GGTCAAGAAAGCTGTGGGAAG	GGTCAAGAAAGCTGTGGGAAG	S		osa-MIR394	osa-miR394	622	699	5p	TTGGCATTCTGTCCACCTCC	TTGGCATTCTGTCCACCTCC	S		osa-MIR394	osa-miR394	239	265	5p	TTGGCATTCTGTCCACCTCC	TTGGCATTCTGTCCACCTCC	S
osa-MIR395r	osa-miR395r	1	5	3p	GTGAAGTGTTTGGGGGAACT	GTGAAGTGTTTGGGGGAACTC	D		osa-MIR396d	osa-miR396d	20	22	3p	TCCACAGGCTTTCTTGAAC	TCCACAGGCTTTCTTGAACGG	D		osa-MIR395b	osa-miR395b	1	1	3p	AGTGTTTGGGGGAACTCTTAGTGT	GTGAAGTGTTTGGGGGAACTC	D		osa-MIR395b	osa-miR395b	1	3	3p	TGAAGTGTTTGGGGGAACTC	GTGAAGTGTTTGGGGGAACTC	D
osa-MIR395s	osa-miR395s	1	5	3p	TTGTGAAGTGTTTGGGGGAACTCTC	GTGAAGTGTTTGGGGGAACTC	D		osa-MIR396e	osa-miR396e-3p	4	7	3p	ATGGTTCAAGAAAGCCCATGGAAA	ATGGTTCAAGAAAGCCCATGGAAA	S		osa-MIR395c	osa-miR395c	3	3	3p	GAAGTGTTTGGAGGAACTCTCGGT	GTGAAGTGTTTGGAGGAACTC	D		osa-MIR395d	osa-miR395d	1	3	3p	TGAAGTGTTTGGGGGAACTC	GTGAAGTGTTTGGGGGAACTC	D
osa-MIR395x	osa-miR395x	1	1	3p	GAAGTGTTTGGAGTAGCTCTTGGT	GTGAAGTGTTTGGAGTAGCTC	D		osa-MIR396e	osa-miR396e-5p	2003	2116	5p	TCCACAGGCTTTCTTGAACTG	TCCACAGGCTTTCTTGAACTG	S		osa-MIR395d	osa-miR395d	1	1	3p	TGAAGTGTTTGGGGGAACTCTCGA	GTGAAGTGTTTGGGGGAACTC	D		osa-MIR395e	osa-miR395e	1	1	3p	TGAAGTGTTTGGGGGAACTC	GTGAAGTGTTTGGGGGAACTC	D
osa-MIR395y	osa-miR395y	1	6	3p	TTGTGAAGTGTTTGGGGGAACTCTC	GTGAAGTGTTTGGGGGAACTC	D		osa-MIR396f	osa-miR396f-3p	1	1	3p	GTTCAAGAAAGTCCTTGGA	ATAGTTCAAGAAAGTCCTTGGAAA	D		osa-MIR395e	osa-miR395e	2	4	3p	GTGTGAAGTGTTTGGGGGAACTCT	GTGAAGTGTTTGGGGGAACTC	D		osa-MIR395g	osa-miR395g	1	3	3p	AGTGTTTGGGGGAACTCTCGATGT	GTGAAGTGTTTGGGGGAACTC	D
osa-MIR396a	osa-miR396a-3p	2	2	3p	GTTCAATAAAGCTGTGGGAAA	GTTCAATAAAGCTGTGGGAA	D		osa-MIR396f	osa-miR396f-5p	2003	2118	5p	TCCACAGGCTTTCTTGAACTG	TCTCCACAGGCTTTCTTGAACT	D		osa-MIR395g	osa-miR395g	1	2	3p	TGAAGTGTTTGGGGGAACTCTCGA	GTGAAGTGTTTGGGGGAACTC	D		osa-MIR395h	osa-miR395h	1	2	3p	AGTGTTTGGGGGAACTCTAGGTGG	GTGAAGTGTTTGGGGGAACTC	D
osa-MIR396a	osa-miR396a-5p	41	47	5p	TTCCACAGCTTTCTTGAACTG	TTCCACAGCTTTCTTGAACTG	S		osa-MIR396g	osa-miR396g	20	22	3p	TCCACAGGCTTTCTTGAAC	TCCACAGGCTTTCTTGAACGG	D		osa-MIR395h	osa-miR395h	7	11	3p	AGTGTTTGGGGGAACTCTAGGTGG	GTGAAGTGTTTGGGGGAACTC	D		osa-MIR395i	osa-miR395i	2	7	3p	AGTGTTTGGGGGAACTCTTGGTACC	GTGAAGTGTTTGGGGGAACTC	D
osa-MIR396b	osa-miR396b-3p	2	2	3p	GTTCAATAAAGCTGTGGGAAA	GTTCAATAAAGCTGTGGGAA	D		osa-MIR396h	osa-miR396h	20	22	3p	TCCACAGGCTTTCTTGAAC	TCCACAGGCTTTCTTGAACGG	D		osa-MIR395i	osa-miR395i	5	11	3p	AGTGTTTGGGGGAACTCTTGGTAC	GTGAAGTGTTTGGGGGAACTC	D		osa-MIR395j	osa-miR395j	1	2	3p	AGTGTTTGGGGGAACTCTAGGTGG	GTGAAGTGTTTGGGGGAACTC	D
osa-MIR396b	osa-miR396b-5p	41	47	5p	TTCCACAGCTTTCTTGAACTG	TTCCACAGCTTTCTTGAACTG	S		osa-MIR3979	osa-miR3979-5p	77	107	5p	TCTCTCTCTCCCTTGAAGGCT	TCTCTCTCTCCCTTGAAGGC	D		osa-MIR395j	osa-miR395j	7	11	3p	AGTGTTTGGGGGAACTCTAGGTGG	GTGAAGTGTTTGGGGGAACTC	D		osa-MIR395k	osa-miR395k	1	1	3p	TGAAGTGTTTGGGGGAACTC	GTGAAGTGTTTGGGGGAACTC	D
osa-MIR396c	osa-miR396c-5p	64	74	5p	TTCCACAGCTTTCTTGAACTT	TTCCACAGCTTTCTTGAACTT	S		osa-MIR3979	osa-miR3979-3p	24	38	3p	CTTCGGGGGAGGAGAGAAGC	CTTCGGGGGAGGAGAGAAGC	S		osa-MIR395k	osa-miR395k	1	1	3p	GAACAATGTGAAGTGTTTGGGGG	GTGAAGTGTTTGGGGGAACTC	D		osa-MIR395l	osa-miR395l	1	1	3p	TGAAGTGTTTGGGGGAACTC	GTGAAGTGTTTGGGGGAACTC	D
osa-MIR396c	osa-miR396c-3p	82	91	3p	GGTCAAGAAAGCTGTGGGAAG	GGTCAAGAAAGCTGTGGGAAG	S		osa-MIR397a	osa-miR397a	2	4	5p	TCATTGAGTGCAGCGTTGATG	TCATTGAGTGCAGCGTTGATG	S		osa-MIR395n	osa-miR395n	1	2	3p	TTGTTGTGAAGTGTTTGGGGGAACT	GTGAAGTGTTTGGGGGAACTC	D		osa-MIR395m	osa-miR395m	1	1	3p	TGAAGTGTTTGGGGGAACTC	GTGAAGTGTTTGGGGGAACTC	D
osa-MIR396d	osa-miR396d	13	15	3p	TCCACAGGCTTTCTTGAAC	TCCACAGGCTTTCTTGAACGG	D		osa-MIR397b	osa-miR397b	20	22	5p	TTGAGTGCAGCGTTGATGAACC	TTATTGAGTGCAGCGTTGATG	D		osa-MIR395s	osa-miR395s	1	2	3p	TGAAGTGTTTGGGGGAACTCTCGA	GTGAAGTGTTTGGGGGAACTC	D		osa-MIR395n	osa-miR395n	1	1	3p	TGAAGTGTTTGGGGGAACTC	GTGAAGTGTTTGGGGGAACTC	D
osa-MIR396e	osa-miR396e-3p	1	1	3p	GTTCAAGAAAGCCCATGGAAA	ATGGTTCAAGAAAGCCCATGGAAA	D		osa-MIR3982	osa-miR3982-3p	12	15	3p	TAGTTGCCTACATGGAGCGCC	AGTTGCCTACATGGAGCGCCA	D		osa-MIR395u	osa-miR395u	1	1	3p	TTGTGAAGCGTTTGGGGGAAATCT	GTGAAGCGTTTGGGGGAAATC	D		osa-MIR395p	osa-miR395p	1	1	3p	TGAAGTGTTTGGGGGAACTC	GTGAAGTGTTTGGGGGAACTC	D
osa-MIR396e	osa-miR396e-5p	1231	1294	5p	TCCACAGGCTTTCTTGAACTG	TCCACAGGCTTTCTTGAACTG	S		osa-MIR398b	osa-miR398b	317	323	3p	TGTGTTCTCAGGTCGCCCCTG	TGTGTTCTCAGGTCGCCCCTG	S		osa-MIR395w	osa-miR395w	1	1	3p	CCTACTGTGTGAAGTGTTTGGGGG	GTGAAGTGTTTGGGGGATTCTC	D		osa-MIR395q	osa-miR395q	1	2	3p	TGAAGTGTTTGGGGGAACTC	GTGAAGTGTTTGGGGGAACTC	D
osa-MIR396f	osa-miR396f-5p	1231	1294	5p	TCCACAGGCTTTCTTGAACTG	TCTCCACAGGCTTTCTTGAACT	D		osa-MIR399d	osa-miR399d	27	53	3p	TGCCAAAGGAGAGTTGCCCT	TGCCAAAGGAGAGTTGCCCTG	D		osa-MIR395y	osa-miR395y	1	1	3p	AAGTGTTTGGGGGAACTCTCGG	GTGAAGTGTTTGGGGGAACTC	D		osa-MIR395r	osa-miR395r	1	3	3p	TGAAGTGTTTGGGGGAACTC	GTGAAGTGTTTGGGGGAACTC	D
osa-MIR396g	osa-miR396g	13	15	3p	TCCACAGGCTTTCTTGAAC	TCCACAGGCTTTCTTGAACGG	D		osa-MIR399j	osa-miR399j	27	41	3p	TGCCAAAGGAGAGTTGCCCT	TGCCAAAGGAGAGTTGCCCTA	D		osa-MIR396a	osa-miR396a-3p	7	9	3p	GTTCAATAAAGCTGTGGGAAA	GTTCAATAAAGCTGTGGGAA	D		osa-MIR395s	osa-miR395s	1	3	3p	AGTGTTTGGGGGAACTCTCGATGT	GTGAAGTGTTTGGGGGAACTC	D
osa-MIR396h	osa-miR396h	13	15	3p	TCCACAGGCTTTCTTGAAC	TCCACAGGCTTTCTTGAACGG	D		osa-MIR408	osa-miR408-5p	2	2	5p	AGGGATGAGGCAGAGCATGGG	CAGGGATGAGGCAGAGCATGG	D		osa-MIR396a	osa-miR396a-5p	55	69	5p	TTCCACAGCTTTCTTGAACTG	TTCCACAGCTTTCTTGAACTG	S		osa-MIR395w	osa-miR395w	1	1	3p	ACTGTGTGAAGTGTTTGGGGGATT	GTGAAGTGTTTGGGGGATTCTC	D
osa-MIR3979	osa-miR3979-5p	56	76	5p	TCTCTCTCTCCCTTGAAGGCT	TCTCTCTCTCCCTTGAAGGC	D		osa-MIR408	osa-miR408-3p	394	597	3p	CTGCACTGCCTCTTCCCTGGC	CTGCACTGCCTCTTCCCTGGC	S		osa-MIR396b	osa-miR396b-3p	7	9	3p	GTTCAATAAAGCTGTGGGAAA	GTTCAATAAAGCTGTGGGAA	D		osa-MIR395y	osa-miR395y	1	4	3p	TGAAGTGTTTGGGGGAACTCTCGG	GTGAAGTGTTTGGGGGAACTC	D
osa-MIR3979	osa-miR3979-3p	37	49	3p	CTTCGGGGGAGGAGAGAAGC	CTTCGGGGGAGGAGAGAAGC	S		osa-MIR435	osa-miR435	1	1	3p	TTATCCGGTATTGGAGTTGA	TTATCCGGTATTGGAGTTGA	S		osa-MIR396b	osa-miR396b-5p	55	69	5p	TTCCACAGCTTTCTTGAACTG	TTCCACAGCTTTCTTGAACTG	S		osa-MIR396a	osa-miR396a-3p	6	6	3p	GTTCAATAAAGCTGTGGGAAA	GTTCAATAAAGCTGTGGGAA	D
osa-MIR397a	osa-miR397a	4	5	5p	TTGAGTGCAGCGTTGATGAAC	TCATTGAGTGCAGCGTTGATG	D		osa-MIR439a	osa-miR439a	1	4	3p	ATCCCTGTCGAACCGCGGTTGTTC	TGTCGAACCGCGGTTGTTCGA	D		osa-MIR396c	osa-miR396c-5p	196	216	5p	TTCCACAGCTTTCTTGAACTT	TTCCACAGCTTTCTTGAACTT	S		osa-MIR396a	osa-miR396a-5p	43	48	5p	TTCCACAGCTTTCTTGAACTG	TTCCACAGCTTTCTTGAACTG	S
osa-MIR397b	osa-miR397b	30	34	5p	TTGAGTGCAGCGTTGATGAACC	TTATTGAGTGCAGCGTTGATG	D		osa-MIR439b	osa-miR439b	1	1	3p	CTGTCGAACCGCGGTTGT	TGTCGAACCGCGGTTGTTCGA	D		osa-MIR396c	osa-miR396c-3p	198	224	3p	GGTCAAGAAAGCTGTGGGAAG	GGTCAAGAAAGCTGTGGGAAG	S		osa-MIR396b	osa-miR396b-3p	6	6	3p	GTTCAATAAAGCTGTGGGAAA	GTTCAATAAAGCTGTGGGAA	D
osa-MIR3980a	osa-miR3980a-5p	3	7	5p	GAGAATCGACGGCCTCAGTCA	AATCGACGGCCTCAGTCAGGG	D		osa-MIR439c	osa-miR439c	1	4	3p	ATCCCTGTCGAACCGCGGTTGTTC	TGTCGAACCGCGGTTGTTCGA	D		osa-MIR396d	osa-miR396d	24	28	3p	TCCACAGGCTTTCTTGAAC	TCCACAGGCTTTCTTGAACGG	D		osa-MIR396b	osa-miR396b-5p	43	48	5p	TTCCACAGCTTTCTTGAACTG	TTCCACAGCTTTCTTGAACTG	S
osa-MIR3980b	osa-miR3980b-5p	3	7	5p	GAGAATCGACGGCCTCAGTCA	AATCGACGGCCTCAGTCAGGG	D		osa-MIR439d	osa-miR439d	1	5	3p	ATCCCTGTCGAACCGCGGTTGTTC	TGTCGAACCGCGGTTGTTCGA	D		osa-MIR396e	osa-miR396e-3p	3	7	3p	GTTCAAGAAAGCCCATGGAAA	ATGGTTCAAGAAAGCCCATGGAAA	D		osa-MIR396c	osa-miR396c-5p	86	92	5p	TTCCACAGCTTTCTTGAACTT	TTCCACAGCTTTCTTGAACTT	S
osa-MIR3982	osa-miR3982-5p	1	2	5p	TGGCGCTCCACGTAGGCAACAATT	GCGCTCCACGTAGGCAACAAT	D		osa-MIR439e	osa-miR439e	1	4	3p	ATCCCTGTCGAACCGCGGTTGTTC	TGTCGAACCGCGGTTGTTCGA	D		osa-MIR396e	osa-miR396e-5p	2048	2295	5p	TCCACAGGCTTTCTTGAACTG	TCCACAGGCTTTCTTGAACTG	S		osa-MIR396c	osa-miR396c-3p	103	118	3p	GGTCAAGAAAGCTGTGGGAAG	GGTCAAGAAAGCTGTGGGAAG	S
osa-MIR3982	osa-miR3982-3p	4	4	3p	TAGTTGCCTACATGGAGCGCC	AGTTGCCTACATGGAGCGCCA	D		osa-MIR439f	osa-miR439f	1	4	3p	ATCCCTGTCGAACCGCGGTTGTTC	TGTCGAACCGCGGTTGTTCGA	D		osa-MIR396f	osa-miR396f-3p	1	1	3p	GTTCAAGAAAGTCCTTGGA	ATAGTTCAAGAAAGTCCTTGGAAA	D		osa-MIR396d	osa-miR396d	27	32	3p	TCCACAGGCTTTCTTGAAC	TCCACAGGCTTTCTTGAACGG	D
osa-MIR398b	osa-miR398b	477	486	3p	TGTGTTCTCAGGTCGCCCCTG	TGTGTTCTCAGGTCGCCCCTG	S		osa-MIR439g	osa-miR439g	1	3	3p	ATCCCTGTCGAACCGCGGTTGTTC	TGTCGAACCGCGGTTGTTCGA	D		osa-MIR396f	osa-miR396f-5p	2048	2294	5p	TCCACAGGCTTTCTTGAACTG	TCTCCACAGGCTTTCTTGAACT	D		osa-MIR396e	osa-miR396e-3p	9	13	3p	GTTCAAGAAAGCCCATGGAAA	ATGGTTCAAGAAAGCCCATGGAAA	D
osa-MIR399a	osa-miR399a	1	1	3p	TGCCAAAGGAGAATTGCCCTG	TGCCAAAGGAGAATTGCCCTG	S		osa-MIR439h	osa-miR439h	1	4	3p	ATCCCTGTCGAACCGCGGTTGTTC	TGTCGAACCGCGGTTGTTCGA	D		osa-MIR396g	osa-miR396g	24	28	3p	TCCACAGGCTTTCTTGAAC	TCCACAGGCTTTCTTGAACGG	D		osa-MIR396e	osa-miR396e-5p	2353	2505	5p	TCCACAGGCTTTCTTGAACTG	TCCACAGGCTTTCTTGAACTG	S
osa-MIR399b	osa-miR399b	1	1	3p	TGCCAAAGGAGAATTGCCCTG	TGCCAAAGGAGAATTGCCCTG	S		osa-MIR439i	osa-miR439i	2	7	3p	ACATGTCGAACCGCGGTTGTTCGA	TGTCGAACCGCGGTTGTTCGA	D		osa-MIR396h	osa-miR396h	24	28	3p	TCCACAGGCTTTCTTGAAC	TCCACAGGCTTTCTTGAACGG	D		osa-MIR396f	osa-miR396f-3p	2	5	3p	GTTCAAGAAAGTCCTTGGAAA	ATAGTTCAAGAAAGTCCTTGGAAA	D
osa-MIR399c	osa-miR399c	1	1	3p	TGCCAAAGGAGAATTGCCCTG	TGCCAAAGGAGAATTGCCCTG	S		osa-MIR444a	osa-miR444a-5p	1	3	5p	AGCTAGAGGTGGCAACTGCAT	GCTAGAGGTGGCAACTGCATA	D		osa-MIR3979	osa-miR3979-5p	27	36	5p	TCTCTCTCTCCCTTGAAGGCT	TCTCTCTCTCCCTTGAAGGC	D		osa-MIR396f	osa-miR396f-5p	2353	2505	5p	TCCACAGGCTTTCTTGAACTG	TCTCCACAGGCTTTCTTGAACT	D
osa-MIR399d	osa-miR399d	24	52	3p	TGCCAAAGGAGAGTTGCCCTG	TGCCAAAGGAGAGTTGCCCTG	S		osa-MIR444a	osa-miR444a-3p.2	342	354	3p	TGCAGTTGCTGCCTCAAGCTT	TGCAGTTGCTGCCTCAAGCTT	S		osa-MIR3979	osa-miR3979-3p	9	10	3p	CTTCGGGGGAGGAGAGAAGC	CTTCGGGGGAGGAGAGAAGC	S		osa-MIR396g	osa-miR396g	27	32	3p	TCCACAGGCTTTCTTGAAC	TCCACAGGCTTTCTTGAACGG	D
osa-MIR399j	osa-miR399j	22	29	3p	TGCCAAAGGAGAGTTGCCCT	TGCCAAAGGAGAGTTGCCCTA	D		osa-MIR444b	osa-miR444b.1	384	455	3p	TGTTGTCTCAAGCTTGCTGCC	TGTTGTCTCAAGCTTGCTGCC	S		osa-MIR397a	osa-miR397a	6	6	5p	TTGAGTGCAGCGTTGATGAAC	TCATTGAGTGCAGCGTTGATG	D		osa-MIR396h	osa-miR396h	27	32	3p	TCCACAGGCTTTCTTGAAC	TCCACAGGCTTTCTTGAACGG	D
osa-MIR408	osa-miR408-5p	5	16	5p	CAGGGATGAGGCAGAGCATGG	CAGGGATGAGGCAGAGCATGG	S		osa-MIR444b	osa-miR444b.2	329	352	3p	TGCAGTTGTTGTCTCAAGCTT	TGCAGTTGTTGTCTCAAGCTT	S		osa-MIR397b	osa-miR397b	25	31	5p	TTGAGTGCAGCGTTGATGAACC	TTATTGAGTGCAGCGTTGATG	D		osa-MIR3979	osa-miR3979-5p	9	13	5p	TCTCTCTCTCCCTTGAAGGCT	TCTCTCTCTCCCTTGAAGGC	D
osa-MIR408	osa-miR408-3p	367	600	3p	CTGCACTGCCTCTTCCCTGGC	CTGCACTGCCTCTTCCCTGGC	S		osa-MIR444c	osa-miR444c.2	329	348	3p	TGCAGTTGTTGTCTCAAGCTT	TGCAGTTGTTGTCTCAAGCTT	S		osa-MIR3980a	osa-miR3980a-5p	3	7	5p	AATCGACGGCCTCAGTCAGGG	AATCGACGGCCTCAGTCAGGG	S		osa-MIR3979	osa-miR3979-3p	2	3	3p	CCTTCGGGGGAGGAGAGAAGC	CTTCGGGGGAGGAGAGAAGC	D
osa-MIR419	osa-miR419	1	1	5p	CTCTGTGATGAATGCTGACGA	TGATGAATGCTGACGATGTTG	D		osa-MIR444c	osa-miR444c.1	384	455	3p	TGTTGTCTCAAGCTTGCTGCC	TGTTGTCTCAAGCTTGCTGCC	S		osa-MIR3980b	osa-miR3980b-5p	3	7	5p	AATCGACGGCCTCAGTCAGGG	AATCGACGGCCTCAGTCAGGG	S		osa-MIR397a	osa-miR397a	1	1	5p	TTGAGTGCAGCGTTGATGAAC	TCATTGAGTGCAGCGTTGATG	D
osa-MIR435	osa-miR435	3	3	3p	TTATCCGGTATTGGAGTTGA	TTATCCGGTATTGGAGTTGA	S		osa-MIR444d	osa-miR444d.3	3	3	3p	TTGTGGCTTTCTTGCAAGTTG	TTGTGGCTTTCTTGCAAGTTG	S		osa-MIR3981	osa-miR3981-3p	1	2	3p	TAGTATTAGGATACGTCTCATCC	AGTATTAGGATACGTCTCATC	D		osa-MIR397b	osa-miR397b	17	18	5p	TTGAGTGCAGCGTTGATGAACC	TTATTGAGTGCAGCGTTGATG	D
osa-MIR437	osa-miR437	1	1	3p	TCAAAGTTAGAGAAGTTTGAC	AAAGTTAGAGAAGTTTGACTT	D		osa-MIR444d	osa-miR444d.2	342	350	3p	TGCAGTTGCTGCCTCAAGCTT	TGCAGTTGCTGCCTCAAGCTT	S		osa-MIR3982	osa-miR3982-5p	1	2	5p	TGGCGCTCCACGTAGGCAACAATT	GCGCTCCACGTAGGCAACAAT	D		osa-MIR3980a	osa-miR3980a-5p	1	3	5p	TCGACGGCCTCAGTCAGGGGC	AATCGACGGCCTCAGTCAGGG	D
osa-MIR439a	osa-miR439a	1	7	3p	GGTATCCCTGTCGAACCGCGGTTG	TGTCGAACCGCGGTTGTTCGA	D		osa-MIR444e	osa-miR444e	342	348	3p	TGCAGTTGCTGCCTCAAGCTT	TGCAGTTGCTGCCTCAAGCTT	S		osa-MIR3982	osa-miR3982-3p	8	10	3p	TAGTTGCCTACATGGAGCGCC	AGTTGCCTACATGGAGCGCCA	D		osa-MIR3980b	osa-miR3980b-5p	1	3	5p	TCGACGGCCTCAGTCAGGGGC	AATCGACGGCCTCAGTCAGGG	D
osa-MIR439b	osa-miR439b	1	1	3p	TGTCGAACCGCGGTTGTT	TGTCGAACCGCGGTTGTTCGA	D		osa-MIR444f	osa-miR444f	65	67	3p	TGCAGTTGTTGCCTCAAGCTT	TGCAGTTGTTGCCTCAAGCTT	S		osa-MIR398b	osa-miR398b	162	166	3p	TGTGTTCTCAGGTCGCCCCTG	TGTGTTCTCAGGTCGCCCCTG	S		osa-MIR3981	osa-miR3981-3p	1	1	3p	CGTAGTATTAGGATACGTCTCATC	AGTATTAGGATACGTCTCATC	D
osa-MIR439c	osa-miR439c	1	7	3p	GGTATCCCTGTCGAACCGCGGTTG	TGTCGAACCGCGGTTGTTCGA	D		osa-MIR5072	osa-miR5072	4	4	5p	TCCCCAGCGGAGTCGCCA	CGATTCCCCAGCGGAGTCGCCA	D		osa-MIR399a	osa-miR399a	2	2	3p	TGCCAAAGGAGAATTGCCCTG	TGCCAAAGGAGAATTGCCCTG	S		osa-MIR3982	osa-miR3982-5p	1	1	5p	CGCTCCACGTAGGCAACAATT	GCGCTCCACGTAGGCAACAAT	D
osa-MIR439d	osa-miR439d	1	6	3p	GGTATCCCTGTCGAACCGCGGTTG	TGTCGAACCGCGGTTGTTCGA	D		osa-MIR5078	osa-miR5078	3	3	3p	CACCCCTCGTTCGACCGTGGCATT	CCTCGTTCGACCGTGGCATTT	D		osa-MIR399b	osa-miR399b	2	2	3p	TGCCAAAGGAGAATTGCCCTG	TGCCAAAGGAGAATTGCCCTG	S		osa-MIR3982	osa-miR3982-3p	12	14	3p	TAGTTGCCTACATGGAGCGCC	AGTTGCCTACATGGAGCGCCA	D
osa-MIR439e	osa-miR439e	1	7	3p	GGTATCCCTGTCGAACCGCGGTTG	TGTCGAACCGCGGTTGTTCGA	D		osa-MIR5082	osa-miR5082	1	5	3p	GTGCGATGATGGCCGCGCGGGTTCAC	TGCGATGATGGCCGCGCGGGTTCA	D		osa-MIR399c	osa-miR399c	2	2	3p	TGCCAAAGGAGAATTGCCCTG	TGCCAAAGGAGAATTGCCCTG	S		osa-MIR398b	osa-miR398b	102	105	3p	TGTGTTCTCAGGTCGCCCCTG	TGTGTTCTCAGGTCGCCCCTG	S
osa-MIR439f	osa-miR439f	1	7	3p	GGTATCCCTGTCGAACCGCGGTTG	TGTCGAACCGCGGTTGTTCGA	D		osa-MIR5083	osa-miR5083	7	38	3p	CAGACTACAATTATCTGATC	AGACTACAATTATCTGATCA	D		osa-MIR399d	osa-miR399d	11	17	3p	CTGCCAAAGGAGAGTTGCCCT	TGCCAAAGGAGAGTTGCCCTG	D		osa-MIR399d	osa-miR399d	6	10	3p	CTGCCAAAGGAGAGTTGCCCT	TGCCAAAGGAGAGTTGCCCTG	D
osa-MIR439g	osa-miR439g	1	5	3p	GGTATCCCTGTCGAACCGCGGTTG	TGTCGAACCGCGGTTGTTCGA	D		osa-MIR5143a	osa-miR5143a	2	4	3p	TGTGGTATGTTGGCAATGTAGGAA	TGTGGTATGTTGGCAATGTAGGAA	S		osa-MIR399j	osa-miR399j	11	18	3p	CTGCCAAAGGAGAGTTGCCCT	TGCCAAAGGAGAGTTGCCCTA	D		osa-MIR399i	osa-miR399i	2	2	3p	TGCCAAAGGAGAGCTGCCCTG	TGCCAAAGGAGAGCTGCCCTG	S
osa-MIR439h	osa-miR439h	1	7	3p	GGTATCCCTGTCGAACCGCGGTTG	TGTCGAACCGCGGTTGTTCGA	D		osa-MIR5143b	osa-miR5143b	2	4	3p	TGTGGTATGTTGGCAATGTAGGAA	TGTGGTATGTTGGCAATGTAGGAA	S		osa-MIR399k	osa-miR399k	2	2	3p	TGCCAAAGGAAATTTGCCCCG	TGCCAAAGGAAATTTGCCCCG	S		osa-MIR399j	osa-miR399j	6	11	3p	CTGCCAAAGGAGAGTTGCCCT	TGCCAAAGGAGAGTTGCCCTA	D
osa-MIR439i	osa-miR439i	2	13	3p	AACCGCGGTTGTTCGATAGGTACC	TGTCGAACCGCGGTTGTTCGA	D		osa-MIR5144	osa-miR5144-3p	7	14	3p	AGTCTCCTCAGCAGCACAAGA	TCTCCTCAGCAGCACAAGAAG	D		osa-MIR408	osa-miR408-5p	4	12	5p	CAGGGATGAGGCAGAGCATGG	CAGGGATGAGGCAGAGCATGG	S		osa-MIR408	osa-miR408-5p	3	6	5p	CAGGGATGAGGCAGAGCATGG	CAGGGATGAGGCAGAGCATGG	S
osa-MIR444a	osa-miR444a-5p	4	8	5p	GCTAGAGGTGGCAACTGCATA	GCTAGAGGTGGCAACTGCATA	S		osa-MIR5144	osa-miR5144-5p	114	152	5p	TTGTGCTGCTGAAGAGACTCA	TTCTTGTGCTGCTGAAGAGAC	D		osa-MIR408	osa-miR408-3p	216	317	3p	CTGCACTGCCTCTTCCCTGGC	CTGCACTGCCTCTTCCCTGGC	S		osa-MIR408	osa-miR408-3p	155	251	3p	CTGCACTGCCTCTTCCCTGGC	CTGCACTGCCTCTTCCCTGGC	S
osa-MIR444a	osa-miR444a-3p.2	341	358	3p	TGCAGTTGCTGCCTCAAGCTT	TGCAGTTGCTGCCTCAAGCTT	S		osa-MIR5145	osa-miR5145	3	11	5p	CCACCTGTTTGGATTCTTGAGGG	ACCTGTTTGGATTCTTGAGGGCTA	D		osa-MIR435	osa-miR435	2	3	3p	TTATCCGGTATTGGAGTTGAGG	TTATCCGGTATTGGAGTTGA	D		osa-MIR435	osa-miR435	1	2	3p	TTATCCGGTATTGGAGTTGAGGGA	TTATCCGGTATTGGAGTTGA	D
osa-MIR444b	osa-miR444b.1	765	882	3p	TGTTGTCTCAAGCTTGCTGCC	TGTTGTCTCAAGCTTGCTGCC	S		osa-MIR5146	osa-miR5146	1	1	3p	TTTTAACTAATGAACCGGCACCT	TTTAACTAATGAACCGGCACCTAT	D		osa-MIR437	osa-miR437	1	1	3p	AAAGTTAGAGAAGTTTGACT	AAAGTTAGAGAAGTTTGACTT	D		osa-MIR439a	osa-miR439a	1	4	3p	AACCGCGGTTGTTCGACAGGGTG	TGTCGAACCGCGGTTGTTCGA	D
osa-MIR444b	osa-miR444b.2	327	363	3p	TGCAGTTGTTGTCTCAAGCTT	TGCAGTTGTTGTCTCAAGCTT	S		osa-MIR5147	osa-miR5147	2	2	3p	CACAACTCTTGTGGATGGAGGGAG	ACAACTCTTGTGGATGGAGGG	D		osa-MIR439a	osa-miR439a	2	11	3p	GAACCGCGGTTGTTCGACAGGGTG	TGTCGAACCGCGGTTGTTCGA	D		osa-MIR439b	osa-miR439b	1	3	3p	GGTACCCCTGTCGAACCGCGGTTG	TGTCGAACCGCGGTTGTTCGA	D
osa-MIR444c	osa-miR444c.2	327	361	3p	TGCAGTTGTTGTCTCAAGCTT	TGCAGTTGTTGTCTCAAGCTT	S		osa-MIR5148a	osa-miR5148a	3	13	3p	AATGAGGGGTAGAAATGTCATATC	TGAGGGGTAGAAATGTCATATCAT	D		osa-MIR439b	osa-miR439b	1	2	3p	TACCCCTGTCGAACCGCGGTTGT	TGTCGAACCGCGGTTGTTCGA	D		osa-MIR439c	osa-miR439c	1	4	3p	AACCGCGGTTGTTCGACAGGGTG	TGTCGAACCGCGGTTGTTCGA	D
osa-MIR444c	osa-miR444c.1	765	882	3p	TGTTGTCTCAAGCTTGCTGCC	TGTTGTCTCAAGCTTGCTGCC	S		osa-MIR5148b	osa-miR5148b	3	13	3p	AATGAGGGGTAGAAATGTCATATC	TGAGGGGTAGAAATGTCATATCAT	D		osa-MIR439c	osa-miR439c	2	11	3p	GAACCGCGGTTGTTCGACAGGGTG	TGTCGAACCGCGGTTGTTCGA	D		osa-MIR439d	osa-miR439d	1	2	3p	TATCCCTGTCGAACCGCGGTTGT	TGTCGAACCGCGGTTGTTCGA	D
osa-MIR444d	osa-miR444d.3	4	4	3p	TTGTGGCTTTCTTGCAAGTTG	TTGTGGCTTTCTTGCAAGTTG	S		osa-MIR5148c	osa-miR5148c	3	14	3p	AATGAGGGGTAGAAATGTCATATC	TGAGGGGTAGAAATGTCATATCAT	D		osa-MIR439d	osa-miR439d	1	7	3p	GGTATCCCTGTCGAACCGCGGTTG	TGTCGAACCGCGGTTGTTCGA	D		osa-MIR439e	osa-miR439e	1	4	3p	AACCGCGGTTGTTCGACAGGGTG	TGTCGAACCGCGGTTGTTCGA	D
osa-MIR444d	osa-miR444d.2	341	352	3p	TGCAGTTGCTGCCTCAAGCTT	TGCAGTTGCTGCCTCAAGCTT	S		osa-MIR5150	osa-miR5150-3p	28	34	3p	GAAGCTGCAGCTGTCAGAAGCTCC	AGAAGCTGCAGCTGTCAGAAGCTC	D		osa-MIR439e	osa-miR439e	2	11	3p	GAACCGCGGTTGTTCGACAGGGTG	TGTCGAACCGCGGTTGTTCGA	D		osa-MIR439f	osa-miR439f	1	4	3p	AACCGCGGTTGTTCGACAGGGTG	TGTCGAACCGCGGTTGTTCGA	D
osa-MIR444e	osa-miR444e	341	354	3p	TGCAGTTGCTGCCTCAAGCTT	TGCAGTTGCTGCCTCAAGCTT	S		osa-MIR5150	osa-miR5150-5p	6	8	5p	AGCTTCTGACAGCTGCAGTTTCTC	AGCTTCTGACAGCTGCAGTTTCTC	S		osa-MIR439f	osa-miR439f	2	11	3p	GAACCGCGGTTGTTCGACAGGGTG	TGTCGAACCGCGGTTGTTCGA	D		osa-MIR439g	osa-miR439g	1	3	3p	TATCCCTGTCGAACCGCGGTTGT	TGTCGAACCGCGGTTGTTCGA	D
osa-MIR444f	osa-miR444f	54	58	3p	TGCAGTTGTTGCCTCAAGCTT	TGCAGTTGTTGCCTCAAGCTT	S		osa-MIR5151	osa-miR5151	1	1	5p	TTCACTAATGATGTGGGTACG	TAATGATGTGGGTACGAATGAA	D		osa-MIR439g	osa-miR439g	1	6	3p	GGTATCCCTGTCGAACCGCGGTTG	TGTCGAACCGCGGTTGTTCGA	D		osa-MIR439h	osa-miR439h	1	4	3p	AACCGCGGTTGTTCGACAGGGTG	TGTCGAACCGCGGTTGTTCGA	D
osa-MIR5072	osa-miR5072	9	14	5p	TCCCCAGCGGAGTCGCCA	CGATTCCCCAGCGGAGTCGCCA	D		osa-MIR5153	osa-miR5153	3	6	3p	ATTCCACTGACACGTAGACGTCAC	TGGATTCCACTGACACGTAGACGT	D		osa-MIR439h	osa-miR439h	2	11	3p	GAACCGCGGTTGTTCGACAGGGTG	TGTCGAACCGCGGTTGTTCGA	D		osa-MIR439i	osa-miR439i	3	8	3p	AACCGCGGTTGTTCGATAGGTACC	TGTCGAACCGCGGTTGTTCGA	D
osa-MIR5078	osa-miR5078	2	2	3p	CACCCCTCGTTCGACCGTGGCATT	CCTCGTTCGACCGTGGCATTT	D		osa-MIR5158	osa-miR5158	1	2	3p	TGGTGAGCCACTGGGATGAGGATG	TGAGCCACTGGGATGAGGATGAAT	D		osa-MIR439i	osa-miR439i	3	8	3p	AACCGCGGTTGTTCGATAGGTACC	TGTCGAACCGCGGTTGTTCGA	D		osa-MIR444a	osa-miR444a-5p	1	2	5p	GCTAGAGGTGGCAACTGCATA	GCTAGAGGTGGCAACTGCATA	S
osa-MIR5082	osa-miR5082	2	5	3p	GTGCGATGATGGCCGCGCGGGTTCA	TGCGATGATGGCCGCGCGGGTTCA	D		osa-MIR5162	osa-miR5162	2	4	5p	TGTCCAAATGACCAAAATACCCCT	AAATGACCAAAATACCCCTAGAAC	D		osa-MIR440	osa-miR440	1	1	3p	AGTGTCTCCTGATGATCGGGACA	AGTGTCTCCTGATGATCGGGACAA	D		osa-MIR444a	osa-miR444a-3p.2	292	311	3p	TGCAGTTGCTGCCTCAAGCTT	TGCAGTTGCTGCCTCAAGCTT	S
osa-MIR5083	osa-miR5083	7	29	3p	CAGACTACAATTATCTGATC	AGACTACAATTATCTGATCA	D		osa-MIR528	osa-miR528-5p	264	267	5p	TGGAAGGGGCATGCAGAGGAG	TGGAAGGGGCATGCAGAGGAG	S		osa-MIR444a	osa-miR444a-5p	1	6	5p	AGCAAGCTAGAGGTGGCAACTGCA	GCTAGAGGTGGCAACTGCATA	D		osa-MIR444b	osa-miR444b.1	616	709	3p	TGTTGTCTCAAGCTTGCTGCC	TGTTGTCTCAAGCTTGCTGCC	S
osa-MIR5143a	osa-miR5143a	6	13	3p	TGTGGTATGTTGGCAATGTAGGAA	TGTGGTATGTTGGCAATGTAGGAA	S		osa-MIR528	osa-miR528-3p	96	105	3p	CCTGTGCTTGCCTCTTCCATT	CCTGTGCTTGCCTCTTCCATT	S		osa-MIR444a	osa-miR444a-3p.2	537	566	3p	TGCAGTTGCTGCCTCAAGCTT	TGCAGTTGCTGCCTCAAGCTT	S		osa-MIR444b	osa-miR444b.2	432	459	3p	TGCAGTTGTTGTCTCAAGCTT	TGCAGTTGTTGTCTCAAGCTT	S
osa-MIR5143b	osa-miR5143b	6	12	3p	TGTGGTATGTTGGCAATGTAGGAA	TGTGGTATGTTGGCAATGTAGGAA	S		osa-MIR529a	osa-miR529a	213	231	3p	GCTGTACCCTCTCTCTTCTTC	CTGTACCCTCTCTCTTCTTC	D		osa-MIR444b	osa-miR444b.1	1323	1490	3p	TGTTGTCTCAAGCTTGCTGCC	TGTTGTCTCAAGCTTGCTGCC	S		osa-MIR444c	osa-miR444c.2	432	460	3p	TGCAGTTGTTGTCTCAAGCTT	TGCAGTTGTTGTCTCAAGCTT	S
osa-MIR5144	osa-miR5144-3p	17	25	3p	AGTCTCCTCAGCAGCACAAGA	TCTCCTCAGCAGCACAAGAAG	D		osa-MIR529b	osa-miR529b	7	10	5p	AGAAGAGAGAGAGTACAGCTT	AGAAGAGAGAGAGTACAGCTT	S		osa-MIR444b	osa-miR444b.2	868	921	3p	TGCAGTTGTTGTCTCAAGCTT	TGCAGTTGTTGTCTCAAGCTT	S		osa-MIR444c	osa-miR444c.1	616	709	3p	TGTTGTCTCAAGCTTGCTGCC	TGTTGTCTCAAGCTTGCTGCC	S
osa-MIR5144	osa-miR5144-5p	81	142	5p	TTGTGCTGCTGAAGAGACTCA	TTCTTGTGCTGCTGAAGAGAC	D		osa-MIR530	osa-miR530-3p	3	4	3p	AGGTGCAGAGGCAGATGCAAC	AGGTGCAGAGGCAGATGCAAC	S		osa-MIR444c	osa-miR444c.2	868	923	3p	TGCAGTTGTTGTCTCAAGCTT	TGCAGTTGTTGTCTCAAGCTT	S		osa-MIR444d	osa-miR444d.3	9	9	3p	TTGTGGCTTTCTTGCAAGTTG	TTGTGGCTTTCTTGCAAGTTG	S
osa-MIR5145	osa-miR5145	8	23	5p	CCACCTGTTTGGATTCTTGAGGG	ACCTGTTTGGATTCTTGAGGGCTA	D		osa-MIR530	osa-miR530-5p	32	33	5p	TGCATTTGCACCTGCACCTAC	TGCATTTGCACCTGCACCTA	D		osa-MIR444c	osa-miR444c.1	1323	1490	3p	TGTTGTCTCAAGCTTGCTGCC	TGTTGTCTCAAGCTTGCTGCC	S		osa-MIR444d	osa-miR444d.2	292	306	3p	TGCAGTTGCTGCCTCAAGCTT	TGCAGTTGCTGCCTCAAGCTT	S
osa-MIR5146	osa-miR5146	1	2	3p	TTTTAACTAATGAACCGGCACCT	TTTAACTAATGAACCGGCACCTAT	D		osa-MIR535	osa-miR535-3p	338	375	3p	GTGCTTTCTCCCGTTGTCACT	GTGCTTTCTCCCGTTGTCACT	S		osa-MIR444d	osa-miR444d.3	11	11	3p	TTGTGGCTTTCTTGCAAGTTG	TTGTGGCTTTCTTGCAAGTTG	S		osa-MIR444e	osa-miR444e	292	302	3p	TGCAGTTGCTGCCTCAAGCTT	TGCAGTTGCTGCCTCAAGCTT	S
osa-MIR5147	osa-miR5147	1	1	3p	CACAACTCTTGTGGATGGAGGGAG	ACAACTCTTGTGGATGGAGGG	D		osa-MIR535	osa-miR535-5p	500	533	5p	TGACAACGAGAGAGAGCACGC	TGACAACGAGAGAGAGCACGC	S		osa-MIR444d	osa-miR444d.2	537	559	3p	TGCAGTTGCTGCCTCAAGCTT	TGCAGTTGCTGCCTCAAGCTT	S		osa-MIR444f	osa-miR444f	19	23	3p	TGCAGTTGTTGCCTCAAGCTT	TGCAGTTGTTGCCTCAAGCTT	S
osa-MIR5148a	osa-miR5148a	12	43	3p	AATGAGGGGTAGAAATGTCATATC	TGAGGGGTAGAAATGTCATATCAT	D		osa-MIR5486	osa-miR5486	73	75	5p	AGGGGCTTGCATATTCTACCA	AGGGGCTTGCATATTCTACCA	S		osa-MIR444e	osa-miR444e	537	553	3p	TGCAGTTGCTGCCTCAAGCTT	TGCAGTTGCTGCCTCAAGCTT	S		osa-MIR5072	osa-miR5072	12	19	5p	TCCCCAGCGGAGTCGCCA	CGATTCCCCAGCGGAGTCGCCA	D
osa-MIR5148b	osa-miR5148b	12	44	3p	AATGAGGGGTAGAAATGTCATATC	TGAGGGGTAGAAATGTCATATCAT	D		osa-MIR5487	osa-miR5487	5	6	5p	AAAGATGTGCATGTAGTTCCG	AAAGATGTGCATGTAGTTCCG	S		osa-MIR444f	osa-miR444f	45	46	3p	TGCAGTTGTTGCCTCAAGCTT	TGCAGTTGTTGCCTCAAGCTT	S		osa-MIR5074	osa-miR5074	1	1	5p	GGGAAGGCCACCGTCGGGATCGCCA	GAAGGCCACCGTCGGGATCGC	D
osa-MIR5148c	osa-miR5148c	12	43	3p	AATGAGGGGTAGAAATGTCATATC	TGAGGGGTAGAAATGTCATATCAT	D		osa-MIR5488	osa-miR5488	4	4	5p	TGAAGGCGACTGATGATTTCA	TGAAGGCGACTGATGATTTCA	S		osa-MIR5072	osa-miR5072	19	33	5p	TCCCCAGCGGAGTCGCCA	CGATTCCCCAGCGGAGTCGCCA	D		osa-MIR5082	osa-miR5082	2	5	3p	GCGATGATGGCCGCGCGGGTTCA	TGCGATGATGGCCGCGCGGGTTCA	D
osa-MIR5149	osa-miR5149	1	1	3p	CTGGAGGAGCTGTGACGATTTGGG	GAGGAGCTGTGACGATTTGGGA	D		osa-MIR5490	osa-miR5490	2	3	3p	TTGGATTTTTATTTAGGACGG	TTGGATTTTTATTTAGGACGG	S		osa-MIR5074	osa-miR5074	1	1	5p	GCCACCGTCGGGATCGCCAAGTCG	GAAGGCCACCGTCGGGATCGC	D		osa-MIR5083	osa-miR5083	4	28	3p	CAGACTACAATTATCTGATC	AGACTACAATTATCTGATCA	D
osa-MIR5150	osa-miR5150-3p	18	27	3p	GAAGCTGCAGCTGTCAGAAGCTCC	AGAAGCTGCAGCTGTCAGAAGCTC	D		osa-MIR5491	osa-miR5491	2	2	3p	TGAAATGGAGGCTCGTTGTAC	TGAAATGGAGGCTCGTTGTAC	S		osa-MIR5076	osa-miR5076	1	1	3p	TGACTCGAAATGGGAGCAGAGCAG	GAAATGGGAGCAGAGCAGGTTT	D		osa-MIR5143a	osa-miR5143a	1	5	3p	GGTATGTTGGCAATGTAGGAAGTCT	TGTGGTATGTTGGCAATGTAGGAA	D
osa-MIR5150	osa-miR5150-5p	4	8	5p	AGCTTCTGACAGCTGCAGTTTCTC	AGCTTCTGACAGCTGCAGTTTCTC	S		osa-MIR5493	osa-miR5493	2	7	3p	AGCCGGGCTCGGTCGCGCGTGCCT	AGCCGGGCTCGGTCGCGCGTG	D		osa-MIR5079a	osa-miR5079a	1	1	5p	TTTGGATCTGTTATTTTGGTA	TTTGGATCTGTTATTTTGGTAT	D		osa-MIR5143b	osa-miR5143b	1	4	3p	GGTATGTTGGCAATGTAGGAAGTCT	TGTGGTATGTTGGCAATGTAGGAA	D
osa-MIR5151	osa-miR5151	1	3	5p	TAATGATGTGGGTACGAATGA	TAATGATGTGGGTACGAATGAA	D		osa-MIR5496	osa-miR5496	111	113	5p	CCAGCCGGTGGCATAGTTCTC	CCAGCCGGTGGCATAGTTCTC	S		osa-MIR5079b	osa-miR5079b	1	1	5p	TTTGGATCTGTTATTTTGGTA	TTTGGATCTGTTATTTTGGTAT	D		osa-MIR5144	osa-miR5144-3p	20	33	3p	AGTCTCCTCAGCAGCACAAGA	TCTCCTCAGCAGCACAAGAAG	D
osa-MIR5152	osa-miR5152-3p	1	1	3p	AGACCATGCCTATACCTACCA	AGACCATGCCTATACCTACCA	S		osa-MIR5497	osa-miR5497	214	218	5p	CAGAATATCTGGGACGAGCAT	CAGAATATCTGGGACGAGCAT	S		osa-MIR5082	osa-miR5082	4	31	3p	GTCGGAGCGCGTGCGATGATGGCCGCGCGGGTTCA	TGCGATGATGGCCGCGCGGGTTCA	D		osa-MIR5144	osa-miR5144-5p	104	169	5p	TTGTGCTGCTGAAGAGACTCA	TTCTTGTGCTGCTGAAGAGAC	D
osa-MIR5153	osa-miR5153	2	8	3p	ATTCCACTGACACGTAGACGTC	TGGATTCCACTGACACGTAGACGT	D		osa-MIR5504	osa-miR5504	7	13	3p	AGTGACGGGAGGACTGCAAGGTTC	AGTGACGGGAGGACTGCAAGG	D		osa-MIR5083	osa-miR5083	37	235	3p	CAGACTACAATTATCTGATC	AGACTACAATTATCTGATCA	D		osa-MIR5145	osa-miR5145	4	8	5p	CCACCTGTTTGGATTCTTGAGGG	ACCTGTTTGGATTCTTGAGGGCTA	D
osa-MIR5158	osa-miR5158	1	2	3p	TGAGCCACTGGGATGAGGATGAAT	TGAGCCACTGGGATGAGGATGAAT	S		osa-MIR5505	osa-miR5505	1	3	3p	GAGGATTCGGTATTGATCGCTAAAATGCGAGA	GAGGATTCGGTATTGATCGCTA	D		osa-MIR5143a	osa-miR5143a	8	24	3p	TGTGGTATGTTGGCAATGTAGGAA	TGTGGTATGTTGGCAATGTAGGAA	S		osa-MIR5146	osa-miR5146	2	3	3p	TTTAACTAATGAACCGGCACCTA	TTTAACTAATGAACCGGCACCTAT	D
osa-MIR5160	osa-miR5160	1	1	3p	CGAGATCGATGGTATATTT	CGAGATCGATGGTATATTTCTG	D		osa-MIR5508	osa-miR5508	17	24	5p	ACTAGATGGCTGATCTGGTGTGGC	TAGATGGCTGATCTGGTGTGG	D		osa-MIR5143b	osa-miR5143b	8	21	3p	TGTGGTATGTTGGCAATGTAGGAA	TGTGGTATGTTGGCAATGTAGGAA	S		osa-MIR5147	osa-miR5147	2	3	3p	CACAACTCTTGTGGATGGAGGGAG	ACAACTCTTGTGGATGGAGGG	D
osa-MIR5162	osa-miR5162	3	4	5p	CCAAATGACCAAAATACCCCT	AAATGACCAAAATACCCCTAGAAC	D		osa-MIR5509	osa-miR5509	41	42	5p	TAGGCATTTTCTCTTGGCATG	TAGGCATTTTCTCTTGGCATG	S		osa-MIR5144	osa-miR5144-3p	36	71	3p	CTCCTCAGCAGCACAAGAAGA	TCTCCTCAGCAGCACAAGAAG	D		osa-MIR5148a	osa-miR5148a	8	23	3p	AATGAGGGGTAGAAATGTCATATC	TGAGGGGTAGAAATGTCATATCAT	D
osa-MIR528	osa-miR528-5p	382	392	5p	TGGAAGGGGCATGCAGAGGAG	TGGAAGGGGCATGCAGAGGAG	S		osa-MIR5511	osa-miR5511	8	8	3p	CATATCCCAGCTGTTTCGGCC	CATATCCCAGCTGTTTCGGCC	S		osa-MIR5144	osa-miR5144-5p	198	378	5p	TTGTGCTGCTGAAGAGACTCA	TTCTTGTGCTGCTGAAGAGAC	D		osa-MIR5148b	osa-miR5148b	8	23	3p	AATGAGGGGTAGAAATGTCATATC	TGAGGGGTAGAAATGTCATATCAT	D
osa-MIR528	osa-miR528-3p	95	101	3p	CCTGTGCTTGCCTCTTCCATT	CCTGTGCTTGCCTCTTCCATT	S		osa-MIR5515	osa-miR5515	1	2	3p	TGGGCCGATGGTTGTTCTACAGGT	CCGATGGTTGTTCTACAGGTG	D		osa-MIR5145	osa-miR5145	15	37	5p	CCACCTGTTTGGATTCTTGAGGG	ACCTGTTTGGATTCTTGAGGGCTA	D		osa-MIR5148c	osa-miR5148c	8	23	3p	AATGAGGGGTAGAAATGTCATATC	TGAGGGGTAGAAATGTCATATCAT	D
osa-MIR529a	osa-miR529a	199	224	3p	GCTGTACCCTCTCTCTTCTTC	CTGTACCCTCTCTCTTCTTC	D		osa-MIR5516a	osa-miR5516a	49	54	3p	CTCATTGCTTCGGTAGGCTGG	CTCATTGCTTCGGTAGGCTGG	S		osa-MIR5146	osa-miR5146	1	2	3p	TTTAACTAATGAACCGGCACCTAT	TTTAACTAATGAACCGGCACCTAT	S		osa-MIR5149	osa-miR5149	3	5	3p	GAGGAGCTGTGACGATTTGGGA	GAGGAGCTGTGACGATTTGGGA	S
osa-MIR529b	osa-miR529b	9	11	5p	AGAAGAGAGAGAGTACAGCTT	AGAAGAGAGAGAGTACAGCTT	S		osa-MIR5516b	osa-miR5516b	49	54	3p	CTCATTGCTTCGGTAGGCTGG	CTCATTGCTTCGGTAGGCTGG	S		osa-MIR5147	osa-miR5147	1	3	3p	CACAACTCTTGTGGATGGAGGGAG	ACAACTCTTGTGGATGGAGGG	D		osa-MIR5150	osa-miR5150-3p	22	41	3p	GAAGCTGCAGCTGTCAGAAGCTCC	AGAAGCTGCAGCTGTCAGAAGCTC	D
osa-MIR530	osa-miR530-5p	24	24	5p	TGCATTTGCACCTGCACCTAC	TGCATTTGCACCTGCACCTA	D		osa-MIR5518	osa-miR5518	4	4	3p	ATACTCAAACAGGGCATTGCA	ATACTCAAACAGGGCATTGCA	S		osa-MIR5148a	osa-miR5148a	21	75	3p	AATGAGGGGTAGAAATGTCATATC	TGAGGGGTAGAAATGTCATATCAT	D		osa-MIR5150	osa-miR5150-5p	8	12	5p	CTTCTGACAGCTGCAGTTTCTC	AGCTTCTGACAGCTGCAGTTTCTC	D
osa-MIR5340	osa-miR5340	1	1	3p	TGATGACGTGGATGAATTTCAAAC	TGATGACGTGGATGAATTTCAAA	D		osa-MIR5519	osa-miR5519	23	25	5p	TGGCAGAAGTACTGGACTTAG	TGGCAGAAGTACTGGACTTAG	S		osa-MIR5148b	osa-miR5148b	21	77	3p	AATGAGGGGTAGAAATGTCATATC	TGAGGGGTAGAAATGTCATATCAT	D		osa-MIR5151	osa-miR5151	1	2	5p	CTTCACTAATGATGTGGGTACGAA	TAATGATGTGGGTACGAATGAA	D
osa-MIR535	osa-miR535-3p	277	312	3p	GTGCTTTCTCCCGTTGTCACT	GTGCTTTCTCCCGTTGTCACT	S		osa-MIR5521	osa-miR5521	11	11	5p	AGTGGCTGCATATCTGATGAG	AGTGGCTGCATATCTGATGAG	S		osa-MIR5148c	osa-miR5148c	21	77	3p	AATGAGGGGTAGAAATGTCATATC	TGAGGGGTAGAAATGTCATATCAT	D		osa-MIR5153	osa-miR5153	2	5	3p	ATTCCACTGACACGTAGACGTC	TGGATTCCACTGACACGTAGACGT	D
osa-MIR535	osa-miR535-5p	692	769	5p	TGACAACGAGAGAGAGCACGC	TGACAACGAGAGAGAGCACGC	S		osa-MIR5522	osa-miR5522	1	2	5p	AACAATAGGAATGGGAGGCA	AACAATAGGAATGGGAGGCAT	D		osa-MIR5149	osa-miR5149	4	8	3p	GAGGAGCTGTGACGATTTGGGA	GAGGAGCTGTGACGATTTGGGA	S		osa-MIR5154	osa-miR5154	1	1	3p	AGTTGACGTGACGCTGAGGTGTCT	AGCACCAGTTGACGTGACGCTGAG	D
osa-MIR5486	osa-miR5486	180	191	5p	AGGGGCTTGCATATTCTACCA	AGGGGCTTGCATATTCTACCA	S		osa-MIR5526	osa-miR5526	1	1	3p	CAAAGGTAGAGTCAGGTATGAGCT	AAAGGTAGAGTCAGGTATGAG	D		osa-MIR5150	osa-miR5150-3p	64	97	3p	GAAGCTGCAGCTGTCAGAAGCTCC	AGAAGCTGCAGCTGTCAGAAGCTC	D		osa-MIR5158	osa-miR5158	1	2	3p	GGTGAGCCACTGGGATGAGGATG	TGAGCCACTGGGATGAGGATGAAT	D
osa-MIR5487	osa-miR5487	13	15	5p	AAAGATGTGCATGTAGTTCCG	AAAGATGTGCATGTAGTTCCG	S		osa-MIR5528	osa-miR5528	1	1	3p	AAGACGGTTTTAGATGTTGCC	AAGACGGTTTTAGATGTTGCC	S		osa-MIR5150	osa-miR5150-5p	10	19	5p	CTTCTGACAGCTGCAGTTTCTC	AGCTTCTGACAGCTGCAGTTTCTC	D		osa-MIR5161	osa-miR5161	1	1	3p	CTTATATTCTGGATCAGAGGGAGT	TCTGGATCAGAGGGAGTATA	D
osa-MIR5488	osa-miR5488	3	3	5p	TGAAGGCGACTGATGATTTCA	TGAAGGCGACTGATGATTTCA	S		osa-MIR5530	osa-miR5530	6	6	5p	AGTGGTGTCGTATTACCTGCC	AGTGGTGTCGTATTACCTGCC	S		osa-MIR5151	osa-miR5151	1	2	5p	ATGATGTGGGTACGAATGAAC	TAATGATGTGGGTACGAATGAA	D		osa-MIR5162	osa-miR5162	1	1	5p	CCAAATGACCAAAATACCCCT	AAATGACCAAAATACCCCTAGAAC	D
osa-MIR5490	osa-miR5490	2	2	3p	TTGGATTTTTATTTAGGACGG	TTGGATTTTTATTTAGGACGG	S		osa-MIR5534a	osa-miR5534a	1	1	5p	AGCGCCTTGACGACAACAGCTAGA	TGACGACAACAGCTAGAATGG	D		osa-MIR5152	osa-miR5152-3p	2	2	3p	AGACCATGCCTATACCTACCA	AGACCATGCCTATACCTACCA	S		osa-MIR528	osa-miR528-5p	130	137	5p	TGGAAGGGGCATGCAGAGGAG	TGGAAGGGGCATGCAGAGGAG	S
osa-MIR5491	osa-miR5491	2	2	3p	TGAAATGGAGGCTCGTTGTAC	TGAAATGGAGGCTCGTTGTAC	S		osa-MIR5536	osa-miR5536	4	6	3p	GGTAGTGACATTATGGTAGAGGA	AATGGTAGTGACATTATGGTAG	D		osa-MIR5153	osa-miR5153	3	5	3p	ATTCCACTGACACGTAGACGTCAC	TGGATTCCACTGACACGTAGACGT	D		osa-MIR528	osa-miR528-3p	71	74	3p	CCTGTGCTTGCCTCTTCCATT	CCTGTGCTTGCCTCTTCCATT	S
osa-MIR5493	osa-miR5493	3	7	3p	AGCCGGGCTCGGTCGCGCGTGCCTG	AGCCGGGCTCGGTCGCGCGTG	D		osa-MIR5539a	osa-miR5539a	1	3	5p	ACGGATGCGCGTGCTAACG	AAGAAAACGGATGCGCGTGCTA	D		osa-MIR5154	osa-miR5154	7	7	3p	AGTTGACGTGACGCTGAGGTGTCT	AGCACCAGTTGACGTGACGCTGAG	D		osa-MIR529a	osa-miR529a	237	257	3p	GCTGTACCCTCTCTCTTCTTC	CTGTACCCTCTCTCTTCTTC	D
osa-MIR5496	osa-miR5496	148	150	5p	CCAGCCGGTGGCATAGTTCTC	CCAGCCGGTGGCATAGTTCTC	S		osa-MIR5539b	osa-miR5539b	1	3	5p	ACGGATGCGCGTGCTAACG	AAGAAAACGGATGCGCGTGCTA	D		osa-MIR5158	osa-miR5158	1	1	3p	TGAGCCACTGGGATGAGGATG	TGAGCCACTGGGATGAGGATGAAT	D		osa-MIR529b	osa-miR529b	2	3	5p	AGAAGAGAGAGAGTACAGCTT	AGAAGAGAGAGAGTACAGCTT	S
osa-MIR5497	osa-miR5497	316	324	5p	CAGAATATCTGGGACGAGCAT	CAGAATATCTGGGACGAGCAT	S		osa-MIR5540	osa-miR5540	1	1	3p	GCGAGATCGACGGTATATTTTCGC	TTGTGCGAGATCGACGGTATA	D		osa-MIR5160	osa-miR5160	2	2	3p	GCGAGATCGATGGTATATTTCTG	CGAGATCGATGGTATATTTCTG	D		osa-MIR530	osa-miR530-5p	11	11	5p	TGCATTTGCACCTGCACCTAC	TGCATTTGCACCTGCACCTA	D
osa-MIR5499	osa-miR5499	1	1	3p	GAAGGAAGAATCGTTATGGAA	GAAGGAAGAATCGTTATGGAA	S		osa-MIR5789	osa-miR5789	2	2	3p	TGACTGAGCTTCGTTCGGTAT	TGACTGAGCTTCGTTCGGTAT	S		osa-MIR5161	osa-miR5161	1	2	3p	TCTGGATCAGAGGGAGTATA	TCTGGATCAGAGGGAGTATA	S		osa-MIR5337b	osa-miR5337b	1	1	3p	TAGAACGGCAAGCAATTTGAAATG	CTAGAACGGCAAGCAATTTGA	D
osa-MIR5501	osa-miR5501	1	2	3p	CTTGTGGCTAGAAGGGTGAG	TCTTGTGGCTAGAAGGGTGAG	D		osa-MIR5791	osa-miR5791	39	40	3p	TTGCAGGAGACTAGAGACCAG	TTGCAGGAGACTAGAGACCAG	S		osa-MIR5162	osa-miR5162	1	2	5p	TGTCCAAATGACCAAAATACCCCT	AAATGACCAAAATACCCCTAGAAC	D		osa-MIR535	osa-miR535-3p	480	511	3p	GTGCTTTCTCCCGTTGTCACT	GTGCTTTCTCCCGTTGTCACT	S
osa-MIR5502	osa-miR5502	1	2	3p	TACGGATACGGATACGCGATAC	TACGGATACGGATACGCGATAC	S		osa-MIR5792	osa-miR5792	36	44	5p	GATGACAGCGGTGGTTCGGACATC	GATGACAGCGGTGGTTCGGACATC	S		osa-MIR528	osa-miR528-5p	193	199	5p	TGGAAGGGGCATGCAGAGGAG	TGGAAGGGGCATGCAGAGGAG	S		osa-MIR535	osa-miR535-5p	575	602	5p	TGACAACGAGAGAGAGCACGC	TGACAACGAGAGAGAGCACGC	S
osa-MIR5504	osa-miR5504	7	16	3p	AGTGACGGGAGGACTGCAAGGTTC	AGTGACGGGAGGACTGCAAGG	D		osa-MIR5793	osa-miR5793	104	105	5p	CGAGGACGAGATACAGTGCAG	CGAGGACGAGATACAGTGCAG	S		osa-MIR528	osa-miR528-3p	83	85	3p	CCTGTGCTTGCCTCTTCCATT	CCTGTGCTTGCCTCTTCCATT	S		osa-MIR5486	osa-miR5486	69	80	5p	AGGGGCTTGCATATTCTACCA	AGGGGCTTGCATATTCTACCA	S
osa-MIR5505	osa-miR5505	10	14	3p	GAGGATTCGGTATTGATCG	GAGGATTCGGTATTGATCGCTA	D		osa-MIR5794	osa-miR5794	10	11	3p	TGAGGAATCACTAGTAGTCGT	TGAGGAATCACTAGTAGTCGT	S		osa-MIR529a	osa-miR529a	730	796	3p	GCTGTACCCTCTCTCTTCTTC	CTGTACCCTCTCTCTTCTTC	D		osa-MIR5487	osa-miR5487	6	7	5p	AAAGATGTGCATGTAGTTCCG	AAAGATGTGCATGTAGTTCCG	S
osa-MIR5508	osa-miR5508	23	30	5p	ACTAGATGGCTGATCTGGTGTGGC	TAGATGGCTGATCTGGTGTGG	D		osa-MIR5796	osa-miR5796	105	107	3p	TCATTCAGGATTGAAGCCGCC	TCATTCAGGATTGAAGCCGCC	S		osa-MIR529b	osa-miR529b	15	17	5p	AGAAGAGAGAGAGTACAGCTT	AGAAGAGAGAGAGTACAGCTT	S		osa-MIR5488	osa-miR5488	1	1	5p	TGAAGGCGACTGATGATTTCA	TGAAGGCGACTGATGATTTCA	S
osa-MIR5509	osa-miR5509	92	94	5p	TAGGCATTTTCTCTTGGCATG	TAGGCATTTTCTCTTGGCATG	S		osa-MIR5797	osa-miR5797	1	1	5p	TCGTGGGATTTATGCAGTTAA	TCGTGGGATTTATGCAGTTAA	S		osa-MIR530	osa-miR530-3p	2	2	3p	AGGTGCAGAGGCAGATGCAAC	AGGTGCAGAGGCAGATGCAAC	S		osa-MIR5490	osa-miR5490	3	3	3p	TTGGATTTTTATTTAGGACGG	TTGGATTTTTATTTAGGACGG	S
osa-MIR5510	osa-miR5510	1	1	5p	AGGCTGATCCACTCCAGAGGA	AGGCTGATCCACTCCAGAGGA	S		osa-MIR5800	osa-miR5800	1	2	3p	CCCGGCTATCGGAACGGCTGCT	CCCGGCTATCGGAACGGCTGC	D		osa-MIR530	osa-miR530-5p	15	15	5p	TGCATTTGCACCTGCACCTAC	TGCATTTGCACCTGCACCTA	D		osa-MIR5491	osa-miR5491	5	5	3p	TGAAATGGAGGCTCGTTGTAC	TGAAATGGAGGCTCGTTGTAC	S
osa-MIR5511	osa-miR5511	6	7	3p	CATATCCCAGCTGTTTCGGCC	CATATCCCAGCTGTTTCGGCC	S		osa-MIR5801	osa-miR5801	2	2	5p	TACCAAATCGTTTTCGAT	ACCAAATCGTTTTCGATCGTTGGA	D		osa-MIR531a	osa-miR531a	1	1	5p	CTCGCCGGGGCTGCGTGCCGCCA	CTCGCCGGGGCTGCGTGCCGCCAT	D		osa-MIR5493	osa-miR5493	6	15	3p	AGCCGGGCTCGGTCGCGCGTGCCTG	AGCCGGGCTCGGTCGCGCGTG	D
osa-MIR5515	osa-miR5515	7	7	3p	CCGATGGTTGTTCTACAGGTG	CCGATGGTTGTTCTACAGGTG	S		osa-MIR5802	osa-miR5802	2	3	5p	ATGGACTGTACTTTGTAAAGCGGA	ATGGACTGTACTTTGTAAAGCGGA	S		osa-MIR531b	osa-miR531b	1	1	5p	CTCGCCGGGGCTGCGTGCCGCCA	CTCGCCGGGGCTGCGTGCCG	D		osa-MIR5496	osa-miR5496	114	116	5p	CCAGCCGGTGGCATAGTTCTC	CCAGCCGGTGGCATAGTTCTC	S
osa-MIR5516a	osa-miR5516a	65	71	3p	CTCATTGCTTCGGTAGGCTGG	CTCATTGCTTCGGTAGGCTGG	S		osa-MIR5805	osa-miR5805	2	2	5p	ACGAGTGATGGCGGCGTATACCTG	ACGAGTGATGGCGGCGTATACCTG	S		osa-MIR531c	osa-miR531c	1	1	5p	CTCGCCGGGGCTGCGTGCCGCCA	CTCGCCGGGGCTGCGTGCCGCCAT	D		osa-MIR5497	osa-miR5497	156	162	5p	CAGAATATCTGGGACGAGCAT	CAGAATATCTGGGACGAGCAT	S
osa-MIR5516b	osa-miR5516b	65	71	3p	CTCATTGCTTCGGTAGGCTGG	CTCATTGCTTCGGTAGGCTGG	S		osa-MIR5806	osa-miR5806	70	70	3p	ACAGGCAAAGACAATGACGGC	ACAGGCAAAGACAATGACGGC	S		osa-MIR5337a	osa-miR5337a	1	2	5p	AAATTACTTGTCGTTCTAGCTTTG	AAATTACTTGTCGTTCTAGCT	D		osa-MIR5499	osa-miR5499	1	1	3p	GAAGGAAGAATCGTTATGGAA	GAAGGAAGAATCGTTATGGAA	S
osa-MIR5518	osa-miR5518	7	8	3p	ATACTCAAACAGGGCATTGCA	ATACTCAAACAGGGCATTGCA	S		osa-MIR5809	osa-miR5809	1	1	3p	TCGTCGCCGGCGACCACAGC	TCGTCGCCGGCGACCACAGC	S		osa-MIR5337b	osa-miR5337b	2	3	3p	AAGCTAGAACGGCAAGCAATTTGA	CTAGAACGGCAAGCAATTTGA	D		osa-MIR5501	osa-miR5501	1	1	3p	TCTTGTGGCTAGAAGGGTGAG	TCTTGTGGCTAGAAGGGTGAG	S
osa-MIR5519	osa-miR5519	28	37	5p	TGGCAGAAGTACTGGACTTAG	TGGCAGAAGTACTGGACTTAG	S		osa-MIR5811	osa-miR5811	3	4	5p	TAACCTAGGAGTTCGATGGGACAT	CCTAACCTAGGAGTTCGATGGGAC	D		osa-MIR535	osa-miR535-3p	959	1015	3p	GTGCTTTCTCCCGTTGTCACT	GTGCTTTCTCCCGTTGTCACT	S		osa-MIR5504	osa-miR5504	4	17	3p	AGTGACGGGAGGACTGCAAGGTTCT	AGTGACGGGAGGACTGCAAGG	D
osa-MIR5521	osa-miR5521	31	31	5p	AGTGGCTGCATATCTGATGAG	AGTGGCTGCATATCTGATGAG	S		osa-MIR5812	osa-miR5812	1	1	5p	TAGCAACGATTTTAAGATTGTGGC	AGCAACGATTTTAAGATTGTGGCA	D		osa-MIR535	osa-miR535-5p	1530	1580	5p	TGACAACGAGAGAGAGCACGC	TGACAACGAGAGAGAGCACGC	S		osa-MIR5505	osa-miR5505	2	3	3p	GAGGATTCGGTATTGATCGCTAAAATG	GAGGATTCGGTATTGATCGCTA	D
osa-MIR5526	osa-miR5526	1	2	3p	AAGGTAGAGTCAGGTATGAGCTC	AAAGGTAGAGTCAGGTATGAG	D		osa-MIR5813	osa-miR5813	1	1	3p	AAGCAGCGACTCTGGTCATGGA	AAGCAGCGACTCTGGTCATGGA	S		osa-MIR5486	osa-miR5486	229	255	5p	AGGGGCTTGCATATTCTACCA	AGGGGCTTGCATATTCTACCA	S		osa-MIR5508	osa-miR5508	72	85	5p	ACTAGATGGCTGATCTGGTGTGGC	TAGATGGCTGATCTGGTGTGG	D
osa-MIR5528	osa-miR5528	2	3	3p	AGACGGTTTTAGATGTTGCCT	AAGACGGTTTTAGATGTTGCC	D		osa-MIR5815	osa-miR5815	1	1	5p	AATGTTATGGACACTAGATGACAT	AATGTTATGGACACTAGATGACAT	S		osa-MIR5487	osa-miR5487	19	22	5p	AAAGATGTGCATGTAGTTCCG	AAAGATGTGCATGTAGTTCCG	S		osa-MIR5509	osa-miR5509	44	46	5p	TAGGCATTTTCTCTTGGCATG	TAGGCATTTTCTCTTGGCATG	S
osa-MIR5529	osa-miR5529	2	2	3p	GTTTCATCCATGGACACCGCA	GTTTCATCCATGGACACCGCA	S		osa-MIR5816	osa-miR5816	2	3	5p	TAGGAGTGTTTGTAGGAGCGCC	TAGGAGTGTTTGTAGGAGCGCCAC	D		osa-MIR5488	osa-miR5488	14	15	5p	TGAAGGCGACTGATGATTTCA	TGAAGGCGACTGATGATTTCA	S		osa-MIR5511	osa-miR5511	6	6	3p	CATATCCCAGCTGTTTCGGCC	CATATCCCAGCTGTTTCGGCC	S
osa-MIR5530	osa-miR5530	9	9	5p	AGTGGTGTCGTATTACCTGCC	AGTGGTGTCGTATTACCTGCC	S		osa-MIR5818	osa-miR5818	236	245	5p	TCGAACTAGAAGGGCCAGGTT	TCGAACTAGAAGGGCCAGGTT	S		osa-MIR5490	osa-miR5490	9	10	3p	TTGGATTTTTATTTAGGACGG	TTGGATTTTTATTTAGGACGG	S		osa-MIR5515	osa-miR5515	7	9	3p	CCGATGGTTGTTCTACAGGTG	CCGATGGTTGTTCTACAGGTG	S
osa-MIR5536	osa-miR5536	1	4	3p	TAGTGACATTATGGTAGAGGATGT	AATGGTAGTGACATTATGGTAG	D		osa-MIR5826	osa-miR5826	1	2	3p	TAGCCCAAAGTGAGAAGAGTGGGT	TAGCCCAAAGTGAGAAGAGTGGGT	S		osa-MIR5491	osa-miR5491	9	9	3p	TGAAATGGAGGCTCGTTGTAC	TGAAATGGAGGCTCGTTGTAC	S		osa-MIR5516a	osa-miR5516a	54	66	3p	CTCATTGCTTCGGTAGGCTGG	CTCATTGCTTCGGTAGGCTGG	S
osa-MIR5539a	osa-miR5539a	1	1	5p	AACGGATGCGCGTGCTAACGCTTT	AAGAAAACGGATGCGCGTGCTA	D		osa-MIR5832	osa-miR5832	2	2	3p	TTGGCGGAGCGGTTGCTGTCA	TTGGCGGAGCGGTTGCTGTCA	S		osa-MIR5493	osa-miR5493	15	24	3p	AGCCGGGCTCGGTCGCGCGTGCCTG	AGCCGGGCTCGGTCGCGCGTG	D		osa-MIR5516b	osa-miR5516b	54	66	3p	CTCATTGCTTCGGTAGGCTGG	CTCATTGCTTCGGTAGGCTGG	S
osa-MIR5539b	osa-miR5539b	1	1	5p	AACGGATGCGCGTGCTAACGCTTT	AAGAAAACGGATGCGCGTGCTA	D		osa-MIR5834	osa-miR5834	2	2	5p	ACGGATGTAGAAATTGGTGAT	ACGGATGTAGAAATTGGTGAT	S		osa-MIR5496	osa-miR5496	302	304	5p	CCAGCCGGTGGCATAGTTCTC	CCAGCCGGTGGCATAGTTCTC	S		osa-MIR5518	osa-miR5518	4	4	3p	ATACTCAAACAGGGCATTGCA	ATACTCAAACAGGGCATTGCA	S
osa-MIR5540	osa-miR5540	2	6	3p	TTGTGCGAGATCGACGGTATATT	TTGTGCGAGATCGACGGTATA	D		osa-MIR5836	osa-miR5836	299	310	5p	TGAGCAGCCGGACCATGGGAT	TGAGCAGCCGGACCATGGGAT	S		osa-MIR5497	osa-miR5497	384	401	5p	CAGAATATCTGGGACGAGCAT	CAGAATATCTGGGACGAGCAT	S		osa-MIR5519	osa-miR5519	16	19	5p	TGGCAGAAGTACTGGACTTAG	TGGCAGAAGTACTGGACTTAG	S
osa-MIR5789	osa-miR5789	2	4	3p	TGACTGAGCTTCGTTCGGTAT	TGACTGAGCTTCGTTCGGTAT	S		osa-MIR6245	osa-miR6245	1	1	3p	ATAATATAAGTATAGGTGTCGGCT	AGTATAGGTGTCGGCTCTATT	D		osa-MIR5499	osa-miR5499	3	3	3p	GAAGGAAGAATCGTTATGGAA	GAAGGAAGAATCGTTATGGAA	S		osa-MIR5521	osa-miR5521	9	10	5p	AGTGGCTGCATATCTGATGAG	AGTGGCTGCATATCTGATGAG	S
osa-MIR5791	osa-miR5791	37	38	3p	TTGCAGGAGACTAGAGACCAG	TTGCAGGAGACTAGAGACCAG	S		osa-MIR6246	osa-miR6246	1	1	5p	TTGGGGATTTCCTGCCGGAGGAAG	TTGGGGATTTCCTGCCGGAGGAA	D		osa-MIR5500	osa-miR5500	1	2	3p	ATCACTGATGAAATCTTGCGGCGG	ATCACTGATGAAATCTTGCGGC	D		osa-MIR5525	osa-miR5525	1	1	5p	AGTGAACCTTGGGAGCGATCTGAA	TGAACCTTGGGAGCGATCTGAA	D
osa-MIR5792	osa-miR5792	10	14	5p	GATGACAGCGGTGGTTCGGACATC	GATGACAGCGGTGGTTCGGACATC	S		osa-MIR6249a	osa-miR6249a	2	5	5p	CGTGAAGAGCTCGCCGGCGGC	CGTGAAGAGCTCGCCGGCGGC	S		osa-MIR5501	osa-miR5501	1	1	3p	TCTTGTGGCTAGAAGGGTGAG	TCTTGTGGCTAGAAGGGTGAG	S		osa-MIR5526	osa-miR5526	1	2	3p	AAAGGTAGAGTCAGGTATGAGCTCT	AAAGGTAGAGTCAGGTATGAG	D
osa-MIR5793	osa-miR5793	321	323	5p	CGAGGACGAGATACAGTGCAG	CGAGGACGAGATACAGTGCAG	S		osa-MIR6249b	osa-miR6249b	2	5	5p	CGTGAAGAGCTCGCCGGCGGC	CGTGAAGAGCTCGCCGGCGGC	S		osa-MIR5504	osa-miR5504	15	62	3p	AGTGACGGGAGGACTGCAAGGTTC	AGTGACGGGAGGACTGCAAGG	D		osa-MIR5528	osa-miR5528	1	1	3p	AAGACGGTTTTAGATGTTGCC	AAGACGGTTTTAGATGTTGCC	S
osa-MIR5794	osa-miR5794	12	13	3p	TGAGGAATCACTAGTAGTCGT	TGAGGAATCACTAGTAGTCGT	S		osa-MIR6250	osa-miR6250	1	2	3p	GGATAGATCGACGCGTCA	GGGGATAGATCGACGCGTCAAG	D		osa-MIR5505	osa-miR5505	6	14	3p	GAGGATTCGGTATTGATCG	GAGGATTCGGTATTGATCGCTA	D		osa-MIR5530	osa-miR5530	5	5	5p	AGTGGTGTCGTATTACCTGCC	AGTGGTGTCGTATTACCTGCC	S
osa-MIR5796	osa-miR5796	185	188	3p	TCATTCAGGATTGAAGCCGCC	TCATTCAGGATTGAAGCCGCC	S		osa-MIR6251	osa-miR6251	1	1	5p	TAGCCACATTGTAAGGGAGTCCT	TGTGTAGCCACATTGTAAGGG	D		osa-MIR5508	osa-miR5508	66	81	5p	ACTAGATGGCTGATCTGGTGTGGC	TAGATGGCTGATCTGGTGTGG	D		osa-MIR5536	osa-miR5536	2	8	3p	AATGGTAGTGACATTATGGTAGAG	AATGGTAGTGACATTATGGTAG	D
osa-MIR5797	osa-miR5797	1	1	5p	TCGTGGGATTTATGCAGTTAA	TCGTGGGATTTATGCAGTTAA	S		osa-MIR6253	osa-miR6253	1	2	5p	TCAATTAGAGGAAAGTGGGCAGTTGGGTTAAGCTT	GAGGAAAGTGGGCAGTTGGGTT	D		osa-MIR5509	osa-miR5509	171	174	5p	TAGGCATTTTCTCTTGGCATG	TAGGCATTTTCTCTTGGCATG	S		osa-MIR5539a	osa-miR5539a	1	7	5p	CAAGAAAACGGATGCGCGTGCTAACGCT	AAGAAAACGGATGCGCGTGCTA	D
osa-MIR5800	osa-miR5800	1	2	3p	CCCGGCTATCGGAACGGCT	CCCGGCTATCGGAACGGCTGC	D		osa-MIR6254	osa-miR6254	2	2	5p	TGCTCCGGATATTATGGCATG	TGCTCCGGATATTATGGCATG	S		osa-MIR5510	osa-miR5510	5	6	5p	AGGCTGATCCACTCCAGAGGA	AGGCTGATCCACTCCAGAGGA	S		osa-MIR5539b	osa-miR5539b	1	7	5p	CAAGAAAACGGATGCGCGTGCTAACGCT	AAGAAAACGGATGCGCGTGCTA	D
osa-MIR5801	osa-miR5801	1	1	5p	TACCAAATCGTTTTCGATCGTT	ACCAAATCGTTTTCGATCGTTGGA	D		osa-MIR6255	osa-miR6255	1	1	5p	CCAGTTTTGGGAAAAATGGGCAGTTGAGTTCGGCCAATT	TGGGAAAAATGGGCAGTTGAGT	D		osa-MIR5511	osa-miR5511	10	12	3p	CATATCCCAGCTGTTTCGGCC	CATATCCCAGCTGTTTCGGCC	S		osa-MIR5540	osa-miR5540	2	3	3p	TTGTGCGAGATCGACGGTATATT	TTGTGCGAGATCGACGGTATA	D
osa-MIR5802	osa-miR5802	1	3	5p	ACTGTACTTTGTAAAGCGGACTCT	ATGGACTGTACTTTGTAAAGCGGA	D		osa-MIR7692	osa-miR7692-3p	5	5	3p	GATGACTTGGCATGCTTACGTGGC	TGACTTGGCATGCTTACGTGGCAC	D		osa-MIR5515	osa-miR5515	21	21	3p	CCGATGGTTGTTCTACAGGTG	CCGATGGTTGTTCTACAGGTG	S		osa-MIR5789	osa-miR5789	1	2	3p	TGAGCTTCGTTCGGTATCGAT	TGACTGAGCTTCGTTCGGTAT	D
osa-MIR5803	osa-miR5803	1	1	5p	AGACGCTACGTGTGAGATAATAGG	ACCACTGTAGACGCTACGTGTGAG	D		osa-MIR7693	osa-miR7693-3p	16	21	3p	ACGGACGTCCATCGATGAAGAGCG	GACGTCCATCGATGAAGAGCGA	D		osa-MIR5516a	osa-miR5516a	115	135	3p	CTCATTGCTTCGGTAGGCTGG	CTCATTGCTTCGGTAGGCTGG	S		osa-MIR5791	osa-miR5791	33	35	3p	TTGCAGGAGACTAGAGACCAG	TTGCAGGAGACTAGAGACCAG	S
osa-MIR5805	osa-miR5805	5	6	5p	ACGAGTGATGGCGGCGTATACCTG	ACGAGTGATGGCGGCGTATACCTG	S		osa-MIR7693	osa-miR7693-5p	2	12	5p	AGAGGTTTCCGCTCTTCATCGATG	GTTTCCGCTCTTCATCGATGGCTG	D		osa-MIR5516b	osa-miR5516b	115	135	3p	CTCATTGCTTCGGTAGGCTGG	CTCATTGCTTCGGTAGGCTGG	S		osa-MIR5792	osa-miR5792	55	74	5p	GATGACAGCGGTGGTTCGGACATC	GATGACAGCGGTGGTTCGGACATC	S
osa-MIR5806	osa-miR5806	103	106	3p	ACAGGCAAAGACAATGACGGC	ACAGGCAAAGACAATGACGGC	S		osa-MIR7694	osa-miR7694-3p	9	10	3p	TATTCGTAGTGCTAGGTGGTGTCT	CCATATTCGTAGTGCTAGGTGG	D		osa-MIR5517	osa-miR5517	1	2	5p	CACGGCGCATATGTAGAACCC	TGCATCACGGCGCATATGTAG	D		osa-MIR5793	osa-miR5793	133	137	5p	CGAGGACGAGATACAGTGCAG	CGAGGACGAGATACAGTGCAG	S
osa-MIR5808	osa-miR5808	2	2	5p	CGTTTCTGATCGTTGGATTTAGCT	ACTAAATCGTTTCTGATCGTTGGA	D		osa-MIR7694	osa-miR7694-5p	1	2	5p	TACTGGATTAGTCACCACCTAGT	AACCTAGTACTGGATTAGTCACCA	D		osa-MIR5518	osa-miR5518	17	18	3p	ATACTCAAACAGGGCATTGCA	ATACTCAAACAGGGCATTGCA	S		osa-MIR5794	osa-miR5794	33	38	3p	TGAGGAATCACTAGTAGTCGT	TGAGGAATCACTAGTAGTCGT	S
osa-MIR5809	osa-miR5809	1	1	3p	TCGTCGCCGGCGACCACAGC	TCGTCGCCGGCGACCACAGC	S		osa-MIR810a	osa-miR810a	2	2	5p	TCATAAGCCCACCACATGTGG	TCATAAGCCCACCACATGTGG	S		osa-MIR5519	osa-miR5519	20	28	5p	TGGCAGAAGTACTGGACTTAG	TGGCAGAAGTACTGGACTTAG	S		osa-MIR5795	osa-miR5795	1	1	5p	TACTGATGTCGAGGTCGAGTT	ATGTCGAGGTCGAGTTCCCGGC	D
osa-MIR5810	osa-miR5810	1	1	3p	ACGGAACCCTAATGGCGATGG	ACGGAACCCTAATGGCGATGGCAT	D		osa-MIR810b	osa-miR810b.1	1	4	3p	AGTGAACACCGATATGCGTC	TGAACACCGATATGCGTCATC	D		osa-MIR5521	osa-miR5521	43	47	5p	AGTGGCTGCATATCTGATGAG	AGTGGCTGCATATCTGATGAG	S		osa-MIR5796	osa-miR5796	47	47	3p	TCATTCAGGATTGAAGCCGCC	TCATTCAGGATTGAAGCCGCC	S
osa-MIR5811	osa-miR5811	1	2	5p	TAACCTAGGAGTTCGATGGGACAT	CCTAACCTAGGAGTTCGATGGGAC	D		osa-MIR810b	osa-miR810b.2	1	1	3p	TGATTTAATTATGCCGTTAGTT	AAGTGATTTAATTATGCCGTT	D		osa-MIR5522	osa-miR5522	1	1	5p	AGAACAATAGGAATGGGAGGC	AACAATAGGAATGGGAGGCAT	D		osa-MIR5797	osa-miR5797	2	2	5p	TCGTGGGATTTATGCAGTTAA	TCGTGGGATTTATGCAGTTAA	S
osa-MIR5813	osa-miR5813	2	2	3p	AAGCAGCGACTCTGGTCATGGA	AAGCAGCGACTCTGGTCATGGA	S		osa-MIR812a	osa-miR812a	16	22	3p	AAATAAGACGGACGGTTAAACGTT	GACGGACGGTTAAACGTTGGAC	D		osa-MIR5525	osa-miR5525	2	5	5p	AGTGAACCTTGGGAGCGATCTGAA	TGAACCTTGGGAGCGATCTGAA	D		osa-MIR5800	osa-miR5800	2	3	3p	CCCGGCTATCGGAACGGCTGC	CCCGGCTATCGGAACGGCTGC	S
osa-MIR5814	osa-miR5814	1	3	5p	AATCAAGTTAGGAACCATGCAAG	AATCAAGTTAGGAACCATGCAAGT	D		osa-MIR812b	osa-miR812b	16	21	3p	AAATAAGACGGACGGTTAAACGTT	GACGGACGGTTAAACGTTGGAC	D		osa-MIR5528	osa-miR5528	6	6	3p	AAGACGGTTTTAGATGTTGCC	AAGACGGTTTTAGATGTTGCC	S		osa-MIR5802	osa-miR5802	1	1	5p	ATGGACTGTACTTTGTAAAGCGGA	ATGGACTGTACTTTGTAAAGCGGA	S
osa-MIR5816	osa-miR5816	3	3	5p	TCTAGGAGTGTTTGTAGGAGCGCC	TAGGAGTGTTTGTAGGAGCGCCAC	D		osa-MIR812c	osa-miR812c	8	16	3p	CGGTTAAACGTTGGACACGGAAAC	GACGGACGGTTAAACGTTGGAC	D		osa-MIR5529	osa-miR5529	4	5	3p	GTTTCATCCATGGACACCGCA	GTTTCATCCATGGACACCGCA	S		osa-MIR5805	osa-miR5805	5	5	5p	ACGAGTGATGGCGGCGTATACCTG	ACGAGTGATGGCGGCGTATACCTG	S
osa-MIR5818	osa-miR5818	423	437	5p	TCGAACTAGAAGGGCCAGGTT	TCGAACTAGAAGGGCCAGGTT	S		osa-MIR812d	osa-miR812d	16	19	3p	AAATAAGACGGACGGTTAAACGTT	GACGGACGGTTAAACGTTGGAC	D		osa-MIR5530	osa-miR5530	21	21	5p	AGTGGTGTCGTATTACCTGCC	AGTGGTGTCGTATTACCTGCC	S		osa-MIR5806	osa-miR5806	84	87	3p	ACAGGCAAAGACAATGACGGC	ACAGGCAAAGACAATGACGGC	S
osa-MIR5826	osa-miR5826	1	3	3p	TAGCCCAAAGTGAGAAGAGTGGG	TAGCCCAAAGTGAGAAGAGTGGGT	D		osa-MIR812e	osa-miR812e	16	32	3p	AAATAAGACGGACGGTTAAACGTT	GACGGACGGTTAAACGTTGGAC	D		osa-MIR5534b	osa-miR5534b	1	2	5p	TTCGATGACAACAGCTAGAATGGC	CGATGACAACAGCTAGAATGG	D		osa-MIR5809	osa-miR5809	2	2	3p	TCGTCGCCGGCGACCACAGC	TCGTCGCCGGCGACCACAGC	S
osa-MIR5829	osa-miR5829	1	2	5p	AGAGCAATTATCAGGACCAGTAGGC	ATCAGGACCAGTAGGCGATGGTAA	D		osa-MIR812f	osa-miR812f	1	1	3p	GATGATTAAAGTTGGACACGGAAA	ACGGATGATTAAAGTTGGACACGG	D		osa-MIR5536	osa-miR5536	3	10	3p	GGTAGTGACATTATGGTAGAGGAT	AATGGTAGTGACATTATGGTAG	D		osa-MIR5811	osa-miR5811	2	6	5p	AACCTAGGAGTTCGATGGGACATA	CCTAACCTAGGAGTTCGATGGGAC	D
osa-MIR5832	osa-miR5832	4	4	3p	TTGGCGGAGCGGTTGCTGTCA	TTGGCGGAGCGGTTGCTGTCA	S		osa-MIR812g	osa-miR812g	2	2	3p	AAGACGGATGATTAAAGTTGGACA	AAGACGGATGATTAAAGTTGGACA	S		osa-MIR5537	osa-miR5537	1	1	3p	TTTGTATGGATCGTTTGTAGC	AATGTTTGTATGGATCGTTTGT	D		osa-MIR5813	osa-miR5813	1	1	3p	AAGCAGCGACTCTGGTCA	AAGCAGCGACTCTGGTCATGGA	D
osa-MIR5834	osa-miR5834	6	7	5p	ACGGATGTAGAAATTGGTGAT	ACGGATGTAGAAATTGGTGAT	S		osa-MIR812h	osa-miR812h	2	3	3p	AAGACGGATGATTAAAGTTGGACA	AAGACGGATGATTAAAGTTGGACA	S		osa-MIR5538	osa-miR5538	1	2	5p	ACTCAATCACTTGCTGCCGTTACT	ACTGAACTCAATCACTTGCTGC	D		osa-MIR5815	osa-miR5815	1	1	5p	TAAATGTTATGGACACTAGATGAC	AATGTTATGGACACTAGATGACAT	D
osa-MIR5836	osa-miR5836	721	745	5p	TGAGCAGCCGGACCATGGGAT	TGAGCAGCCGGACCATGGGAT	S		osa-MIR812i	osa-miR812i	2	3	3p	AAGACGGATGATTAAAGTTGGACA	AAGACGGATGATTAAAGTTGGACA	S		osa-MIR5539a	osa-miR5539a	1	7	5p	AAGAAAACGGATGCGCGTGCTAACGCTTTCGCGCTAGTGCGCT	AAGAAAACGGATGCGCGTGCTA	D		osa-MIR5816	osa-miR5816	1	1	5p	AGGAGTGTTTGTAGGAGC	TAGGAGTGTTTGTAGGAGCGCCAC	D
osa-MIR6245	osa-miR6245	1	1	3p	ATAATATAAGTATAGGTGTCGGCT	AGTATAGGTGTCGGCTCTATT	D		osa-MIR812j	osa-miR812j	2	3	3p	AAGACGGATGATTAAAGTTGGACA	AAGACGGATGATTAAAGTTGGACA	S		osa-MIR5539b	osa-miR5539b	1	7	5p	AAGAAAACGGATGCGCGTGCTAACGCTTTCGCGCTAGTGCGCT	AAGAAAACGGATGCGCGTGCTA	D		osa-MIR5818	osa-miR5818	233	237	5p	TCGAACTAGAAGGGCCAGGTT	TCGAACTAGAAGGGCCAGGTT	S
osa-MIR6246	osa-miR6246	1	2	5p	TTGGGGATTTCCTGCCGGAGGAAG	TTGGGGATTTCCTGCCGGAGGAA	D		osa-MIR812k	osa-miR812k	9	27	3p	ACGAACGGTTAAAGTTGGACGCGG	ACGAACGGTTAAAGTTGGACGCGG	S		osa-MIR5540	osa-miR5540	2	6	3p	TTGTGCGAGATCGACGGTATATT	TTGTGCGAGATCGACGGTATA	D		osa-MIR5826	osa-miR5826	1	1	3p	TAGCCCAAAGTGAGAAGAGTGGGT	TAGCCCAAAGTGAGAAGAGTGGGT	S
osa-MIR6248	osa-miR6248	1	2	3p	TATTTGAGGATGGAGGTAGTA	TATTTGAGGATGGAGGTAGTA	S		osa-MIR812l	osa-miR812l	9	21	3p	ACGAACGGTTAAAGTTGGACGCGG	ACGAACGGTTAAAGTTGGACGCGG	S		osa-MIR5788	osa-miR5788	1	2	5p	GTGACATACTCTAGTACAATGAAT	TGGATGTGACATACTCTAGTA	D		osa-MIR5829	osa-miR5829	2	3	5p	AATTATCAGGACCAGTAGGCGATG	ATCAGGACCAGTAGGCGATGGTAA	D
osa-MIR6249a	osa-miR6249a	4	10	5p	CGTGAAGAGCTCGCCGGCGGC	CGTGAAGAGCTCGCCGGCGGC	S		osa-MIR812m	osa-miR812m	9	21	3p	ACGAACGGTTAAAGTTGGACGCGG	ACGAACGGTTAAAGTTGGACGCGG	S		osa-MIR5789	osa-miR5789	1	2	3p	TGACTGAGCTTCGTTCGGTA	TGACTGAGCTTCGTTCGGTAT	D		osa-MIR5832	osa-miR5832	5	5	3p	TTGGCGGAGCGGTTGCTGTCA	TTGGCGGAGCGGTTGCTGTCA	S
osa-MIR6249b	osa-miR6249b	4	10	5p	CGTGAAGAGCTCGCCGGCGGC	CGTGAAGAGCTCGCCGGCGGC	S		osa-MIR812n	osa-miR812n-5p	28	69	5p	AGTGCAGCCATGAGTTTCCGTGCC	AAGTGCAGCCATGAGTTTCCGTGC	D		osa-MIR5791	osa-miR5791	69	74	3p	TTGCAGGAGACTAGAGACCAG	TTGCAGGAGACTAGAGACCAG	S		osa-MIR5834	osa-miR5834	3	4	5p	ACGGATGTAGAAATTGGTGAT	ACGGATGTAGAAATTGGTGAT	S
osa-MIR6250	osa-miR6250	1	2	3p	GGGGATAGATCGACGCGTCAAGAA	GGGGATAGATCGACGCGTCAAG	D		osa-MIR812n	osa-miR812n-3p	90	135	3p	TTGGGCACGGAAAATCATGGCTGC	ACGGAAAATCATGGCTGCACTTAA	D		osa-MIR5792	osa-miR5792	27	40	5p	GATGACAGCGGTGGTTCGGACATC	GATGACAGCGGTGGTTCGGACATC	S		osa-MIR5836	osa-miR5836	337	350	5p	TGAGCAGCCGGACCATGGGAT	TGAGCAGCCGGACCATGGGAT	S
osa-MIR6251	osa-miR6251	1	1	5p	TGTGTAGCCACATTGTAAGGG	TGTGTAGCCACATTGTAAGGG	S		osa-MIR812o	osa-miR812o-5p	4	5	5p	TTTTCGTGTTCAACGTTTGACT	CGTGTTCAACGTTTGACTGTC	D		osa-MIR5793	osa-miR5793	690	699	5p	CGAGGACGAGATACAGTGCAG	CGAGGACGAGATACAGTGCAG	S		osa-MIR6246	osa-miR6246	3	4	5p	TTGGGGATTTCCTGCCGGAGGAAG	TTGGGGATTTCCTGCCGGAGGAA	D
osa-MIR6254	osa-miR6254	1	1	5p	TGCTCCGGATATTATGGCATG	TGCTCCGGATATTATGGCATG	S		osa-MIR812p	osa-miR812p	2	8	3p	ATAAGACGGACGATTAAAGTTGGG	GACGGACGATTAAAGTTGGGCATG	D		osa-MIR5794	osa-miR5794	42	54	3p	TGAGGAATCACTAGTAGTCGT	TGAGGAATCACTAGTAGTCGT	S		osa-MIR6250	osa-miR6250	1	4	3p	GGGGATAGATCGACGCGTCAAGA	GGGGATAGATCGACGCGTCAAG	D
osa-MIR6255	osa-miR6255	1	1	5p	AGTTTTGGGAAAAATGGGCAGTTGAGTTCGGCC	TGGGAAAAATGGGCAGTTGAGT	D		osa-MIR812t	osa-miR812t	4	8	3p	CACGGAAAATCATGGCTGCACTTA	ACGGAAAATCATGGCTGCACTTAA	D		osa-MIR5795	osa-miR5795	1	2	5p	TACTGATGTCGAGGTCGAGTTCCC	ATGTCGAGGTCGAGTTCCCGGC	D		osa-MIR6251	osa-miR6251	1	1	5p	TAGCCACATTGTAAGGGAGTCCTT	TGTGTAGCCACATTGTAAGGG	D
osa-MIR7692	osa-miR7692-3p	2	2	3p	GATGACTTGGCATGCTTACGTGGC	TGACTTGGCATGCTTACGTGGCAC	D		osa-MIR812u	osa-miR812u	4	9	3p	CACGGAAAATCATGGCTGCACTTA	ACGGAAAATCATGGCTGCACTTAA	D		osa-MIR5796	osa-miR5796	180	182	3p	TCATTCAGGATTGAAGCCGCC	TCATTCAGGATTGAAGCCGCC	S		osa-MIR6254	osa-miR6254	1	1	5p	TGCTCCGGATATTATGGCATG	TGCTCCGGATATTATGGCATG	S
osa-MIR7693	osa-miR7693-3p	29	43	3p	ACGGACGTCCATCGATGAAGAGCG	GACGTCCATCGATGAAGAGCGA	D		osa-MIR812v	osa-miR812v	19	33	3p	ATGGCTGCACTTAAAATGGGACGG	ATGGCTGCACTTAAAATGGGACGG	S		osa-MIR5797	osa-miR5797	3	3	5p	TCGTGGGATTTATGCAGTTAA	TCGTGGGATTTATGCAGTTAA	S		osa-MIR6255	osa-miR6255	1	3	5p	CCAGTTTTGGGAAAAATGGGCAGTTGAGTTCGGCCAATT	TGGGAAAAATGGGCAGTTGAGT	D
osa-MIR7693	osa-miR7693-5p	15	49	5p	AGGTTTCCGCTCTTCATCGATGGC	GTTTCCGCTCTTCATCGATGGCTG	D		osa-MIR814a	osa-miR814a	1	1	5p	TCATAGTACAACGAATCTGGA	CACTTCATAGTACAACGAATCT	D		osa-MIR5800	osa-miR5800	4	10	3p	CCCGGCTATCGGAACGGCTGC	CCCGGCTATCGGAACGGCTGC	S		osa-MIR7692	osa-miR7692-3p	4	5	3p	GATGACTTGGCATGCTTACGTGGC	TGACTTGGCATGCTTACGTGGCAC	D
osa-MIR7694	osa-miR7694-3p	4	6	3p	TATTCGTAGTGCTAGGTGGTGTCT	CCATATTCGTAGTGCTAGGTGG	D		osa-MIR814b	osa-miR814b	1	1	5p	TCATAGTACAACGAATCTGGA	CACTTCATAGTACAACGAATCT	D		osa-MIR5801	osa-miR5801	3	3	5p	GATACCAAATCGTTTTCGATCGTT	ACCAAATCGTTTTCGATCGTTGGA	D		osa-MIR7693	osa-miR7693-3p	15	23	3p	ACGGACGTCCATCGATGAAGAGCG	GACGTCCATCGATGAAGAGCGA	D
osa-MIR7694	osa-miR7694-5p	1	1	5p	AACCTAGTACTGGATTAGTCACCA	AACCTAGTACTGGATTAGTCACCA	S		osa-MIR814c	osa-miR814c	1	1	5p	TCATAGTACAACGAATCTGGA	CACTTCATAGTACAACGAATCT	D		osa-MIR5802	osa-miR5802	2	5	5p	ATGGACTGTACTTTGTAAAGCGGA	ATGGACTGTACTTTGTAAAGCGGA	S		osa-MIR7693	osa-miR7693-5p	5	23	5p	AGGTTTCCGCTCTTCATCGATGGC	GTTTCCGCTCTTCATCGATGGCTG	D
osa-MIR7695	osa-miR7695-5p	2	2	5p	GTGGCACGCCACGTGAATGATGAC	TGCCTATGTGGCACGCCACGTGAA	D		osa-MIR815a	osa-miR815a	2	9	3p	GAGAAGGGGATTGAGGAGATTGGG	AAGGGGATTGAGGAGATTGGG	D		osa-MIR5805	osa-miR5805	4	5	5p	ACGAGTGATGGCGGCGTATACCTG	ACGAGTGATGGCGGCGTATACCTG	S		osa-MIR7694	osa-miR7694-3p	13	15	3p	TATTCGTAGTGCTAGGTGGTGTCT	CCATATTCGTAGTGCTAGGTGG	D
osa-MIR810b	osa-miR810b.1	1	1	3p	CACCGATATGCGTCATCATCA	TGAACACCGATATGCGTCATC	D		osa-MIR815b	osa-miR815b	2	10	3p	GAGAAGGGGATTGAGGAGATTGGG	AAGGGGATTGAGGAGATTGGG	D		osa-MIR5806	osa-miR5806	307	326	3p	ACAGGCAAAGACAATGACGGC	ACAGGCAAAGACAATGACGGC	S		osa-MIR7694	osa-miR7694-5p	1	2	5p	AACCTAGTACTGGATTAGTCACCA	AACCTAGTACTGGATTAGTCACCA	S
osa-MIR812a	osa-miR812a	13	32	3p	AAATAAGACGGACGGTTAAACGTT	GACGGACGGTTAAACGTTGGAC	D		osa-MIR815c	osa-miR815c	2	10	3p	GAGAAGGGGATTGAGGAGATTGGG	AAGGGGATTGAGGAGATTGGG	D		osa-MIR5808	osa-miR5808	1	1	5p	CGTTTCTGATCGTTGGATTTAGC	ACTAAATCGTTTCTGATCGTTGGA	D		osa-MIR810b	osa-miR810b.1	1	1	3p	GAACACCGATATGCGTCATC	TGAACACCGATATGCGTCATC	D
osa-MIR812b	osa-miR812b	13	29	3p	AAATAAGACGGACGGTTAAACGTT	GACGGACGGTTAAACGTTGGAC	D		osa-MIR818d	osa-miR818d	20	34	3p	CTTATATTATGGGACGGAGGGAGT	AATCCCTTATATTATGGGACGG	D		osa-MIR5809	osa-miR5809	6	6	3p	TCGTCGCCGGCGACCACAGC	TCGTCGCCGGCGACCACAGC	S		osa-MIR812a	osa-miR812a	6	14	3p	AAATAAGACGGACGGTTAAACGTT	GACGGACGGTTAAACGTTGGAC	D
osa-MIR812c	osa-miR812c	6	27	3p	CGGTTAAACGTTGGACACGGAAAC	GACGGACGGTTAAACGTTGGAC	D		osa-MIR820a	osa-miR820a	120	221	5p	TCGGCCTCGTGGATGGACCAGG	TCGGCCTCGTGGATGGACCAG	D		osa-MIR5810	osa-miR5810	1	1	3p	ACGGAACCCTAATGGCGATGGCAT	ACGGAACCCTAATGGCGATGGCAT	S		osa-MIR812b	osa-miR812b	6	12	3p	AAATAAGACGGACGGTTAAACGTT	GACGGACGGTTAAACGTTGGAC	D
osa-MIR812d	osa-miR812d	13	29	3p	AAATAAGACGGACGGTTAAACGTT	GACGGACGGTTAAACGTTGGAC	D		osa-MIR820b	osa-miR820b	120	228	5p	TCGGCCTCGTGGATGGACCAGG	TCGGCCTCGTGGATGGACCAG	D		osa-MIR5811	osa-miR5811	2	6	5p	TAACCTAGGAGTTCGATGGGACAT	CCTAACCTAGGAGTTCGATGGGAC	D		osa-MIR812c	osa-miR812c	7	15	3p	CGGTTAAACGTTGGACACGGAAAC	GACGGACGGTTAAACGTTGGAC	D
osa-MIR812e	osa-miR812e	13	43	3p	AAATAAGACGGACGGTTAAACGTT	GACGGACGGTTAAACGTTGGAC	D		osa-MIR820c	osa-miR820c	120	221	5p	TCGGCCTCGTGGATGGACCAGG	TCGGCCTCGTGGATGGACCAG	D		osa-MIR5813	osa-miR5813	3	4	3p	AAGCAGCGACTCTGGTCATGGA	AAGCAGCGACTCTGGTCATGGA	S		osa-MIR812d	osa-miR812d	6	10	3p	AAATAAGACGGACGGTTAAACGTT	GACGGACGGTTAAACGTTGGAC	D
osa-MIR812f	osa-miR812f	1	1	3p	GATGATTAAAGTTGGACACGGAAA	ACGGATGATTAAAGTTGGACACGG	D		osa-MIR827	osa-miR827	27	27	3p	TTAGATGACCATCAGCAAACA	TTAGATGACCATCAGCAAACA	S		osa-MIR5814	osa-miR5814	1	2	5p	CAAGTTAGGAACCATGCAAGTTG	AATCAAGTTAGGAACCATGCAAGT	D		osa-MIR812e	osa-miR812e	7	23	3p	CGGTTAAACGTTGGACACGGAAAC	GACGGACGGTTAAACGTTGGAC	D
osa-MIR812g	osa-miR812g	1	1	3p	AAGACGGATGATTAAAGTTGGACA	AAGACGGATGATTAAAGTTGGACA	S											osa-MIR5815	osa-miR5815	1	1	5p	AATGTTATGGACACTAGATGACAT	AATGTTATGGACACTAGATGACAT	S		osa-MIR812f	osa-miR812f	1	4	3p	GATGATTAAAGTTGGACACGGAAA	ACGGATGATTAAAGTTGGACACGG	D
osa-MIR812h	osa-miR812h	1	2	3p	GGATGATTAAAGTTGGACACGAAA	AAGACGGATGATTAAAGTTGGACA	D											osa-MIR5816	osa-miR5816	1	3	5p	TAGGAGTGTTTGTAGGAGCGCC	TAGGAGTGTTTGTAGGAGCGCCAC	D		osa-MIR812g	osa-miR812g	1	1	3p	AAGACGGATGATTAAAGTTGGACA	AAGACGGATGATTAAAGTTGGACA	S
osa-MIR812i	osa-miR812i	1	2	3p	GGATGATTAAAGTTGGACACGAAA	AAGACGGATGATTAAAGTTGGACA	D											osa-MIR5818	osa-miR5818	762	791	5p	TCGAACTAGAAGGGCCAGGTT	TCGAACTAGAAGGGCCAGGTT	S		osa-MIR812h	osa-miR812h	1	4	3p	GGATGATTAAAGTTGGACACGAAA	AAGACGGATGATTAAAGTTGGACA	D
osa-MIR812j	osa-miR812j	1	2	3p	GATGATTAAAGTTGGACACGGAAA	AAGACGGATGATTAAAGTTGGACA	D											osa-MIR5821	osa-miR5821	1	1	5p	TGGACGGAGCGATGGTGGGCG	TGGACGGAGCGATGGTGGGCG	S		osa-MIR812i	osa-miR812i	1	4	3p	GGATGATTAAAGTTGGACACGAAA	AAGACGGATGATTAAAGTTGGACA	D
osa-MIR812k	osa-miR812k	6	33	3p	ACGAACGGTTAAAGTTGGACGCGG	ACGAACGGTTAAAGTTGGACGCGG	S											osa-MIR5824	osa-miR5824	1	1	3p	TAAGAAGTCAATGGCGTTATCT	AGTCTGATAAGAAGTCAATGGCGT	D		osa-MIR812j	osa-miR812j	3	6	3p	ATGATTAAAGTTGGACACGGAAAC	AAGACGGATGATTAAAGTTGGACA	D
osa-MIR812l	osa-miR812l	6	22	3p	ACGAACGGTTAAAGTTGGACGCGG	ACGAACGGTTAAAGTTGGACGCGG	S											osa-MIR5825	osa-miR5825	1	2	3p	TCAAAACATCTGATAACCT	AAAACATCTGATAACCTGAAACGG	D		osa-MIR812k	osa-miR812k	37	77	3p	ACGAACGGTTAAAGTTGGACGCGG	ACGAACGGTTAAAGTTGGACGCGG	S
osa-MIR812m	osa-miR812m	6	24	3p	ACGAACGGTTAAAGTTGGACGCGG	ACGAACGGTTAAAGTTGGACGCGG	S											osa-MIR5826	osa-miR5826	2	6	3p	TAGCCCAAAGTGAGAAGAGTGG	TAGCCCAAAGTGAGAAGAGTGGGT	D		osa-MIR812l	osa-miR812l	37	64	3p	ACGAACGGTTAAAGTTGGACGCGG	ACGAACGGTTAAAGTTGGACGCGG	S
osa-MIR812n	osa-miR812n-5p	62	106	5p	AAGTGCAGCCATGAGTTTCCGTGC	AAGTGCAGCCATGAGTTTCCGTGC	S											osa-MIR5829	osa-miR5829	1	1	5p	AATTATCAGGACCAGTAGGCGATG	ATCAGGACCAGTAGGCGATGGTAA	D		osa-MIR812m	osa-miR812m	37	65	3p	ACGAACGGTTAAAGTTGGACGCGG	ACGAACGGTTAAAGTTGGACGCGG	S
osa-MIR812n	osa-miR812n-3p	116	205	3p	TTGGGCACGGAAAATCATGGCTGC	ACGGAAAATCATGGCTGCACTTAA	D											osa-MIR5832	osa-miR5832	9	9	3p	TTGGCGGAGCGGTTGCTGTCA	TTGGCGGAGCGGTTGCTGTCA	S		osa-MIR812n	osa-miR812n-5p	48	96	5p	AAGTGCAGCCATGAGTTTCCGTGC	AAGTGCAGCCATGAGTTTCCGTGC	S
osa-MIR812o	osa-miR812o-5p	2	4	5p	TTCGTGTTCAACGTTTGACT	CGTGTTCAACGTTTGACTGTC	D											osa-MIR5834	osa-miR5834	6	8	5p	ACGGATGTAGAAATTGGTGAT	ACGGATGTAGAAATTGGTGAT	S		osa-MIR812n	osa-miR812n-3p	70	111	3p	TTGGGCACGGAAAATCATGGCTGC	ACGGAAAATCATGGCTGCACTTAA	D
osa-MIR812p	osa-miR812p	3	11	3p	AAGACGGACGATTAAAGTTGGGCA	GACGGACGATTAAAGTTGGGCATG	D											osa-MIR5836	osa-miR5836	966	993	5p	TGAGCAGCCGGACCATGGGAT	TGAGCAGCCGGACCATGGGAT	S		osa-MIR812o	osa-miR812o-3p	1	2	3p	AAAATGAACGGTCAAATGTTAGAC	GAACGGTCAAATGTTAGACACGGA	D
osa-MIR812t	osa-miR812t	6	19	3p	CACGGAAAATCATGGCTGCACTTA	ACGGAAAATCATGGCTGCACTTAA	D											osa-MIR6245	osa-miR6245	2	5	3p	AATATAAGTATAGGTGTCGGCTCT	AGTATAGGTGTCGGCTCTATT	D		osa-MIR812o	osa-miR812o-5p	2	4	5p	TTCGTGTTCAACGTTTGACTGTC	CGTGTTCAACGTTTGACTGTC	D
osa-MIR812u	osa-miR812u	6	20	3p	CACGGAAAATCATGGCTGCACTTA	ACGGAAAATCATGGCTGCACTTAA	D											osa-MIR6246	osa-miR6246	2	2	5p	TTGGGGATTTCCTGCCGGAGGAAG	TTGGGGATTTCCTGCCGGAGGAA	D		osa-MIR812p	osa-miR812p	4	17	3p	ATAAGACGGACGATTAAAGTTGGG	GACGGACGATTAAAGTTGGGCATG	D
osa-MIR812v	osa-miR812v	33	47	3p	ATGGCTGCACTTAAAATGGGACGG	ATGGCTGCACTTAAAATGGGACGG	S											osa-MIR6248	osa-miR6248	1	1	3p	TTTGAGGATGGAGGTAGTATC	TATTTGAGGATGGAGGTAGTA	D		osa-MIR812t	osa-miR812t	5	14	3p	CACGGAAAATCATGGCTGCACTTA	ACGGAAAATCATGGCTGCACTTAA	D
osa-MIR814a	osa-miR814a	2	5	5p	TTCATAGTACAACGAATCTGGACA	CACTTCATAGTACAACGAATCT	D											osa-MIR6249a	osa-miR6249a	3	3	5p	CGTGAAGAGCTCGCCGGCGGC	CGTGAAGAGCTCGCCGGCGGC	S		osa-MIR812u	osa-miR812u	5	12	3p	CACGGAAAATCATGGCTGCACTTA	ACGGAAAATCATGGCTGCACTTAA	D
osa-MIR814b	osa-miR814b	2	4	5p	TTCATAGTACAACGAATCTGGACA	CACTTCATAGTACAACGAATCT	D											osa-MIR6249b	osa-miR6249b	3	3	5p	CGTGAAGAGCTCGCCGGCGGC	CGTGAAGAGCTCGCCGGCGGC	S		osa-MIR812v	osa-miR812v	20	34	3p	ATGGCTGCACTTAAAATGGGACGG	ATGGCTGCACTTAAAATGGGACGG	S
osa-MIR814c	osa-miR814c	2	3	5p	TTCATAGTACAACGAATCTGGACA	CACTTCATAGTACAACGAATCT	D											osa-MIR6250	osa-miR6250	2	15	3p	AGGGGATAGATCGACGCGTCAAGA	GGGGATAGATCGACGCGTCAAG	D		osa-MIR814c	osa-miR814c	1	1	5p	ATAGTACAACGAATCTGGACAGGA	CACTTCATAGTACAACGAATCT	D
osa-MIR815a	osa-miR815a	4	19	3p	AAGGGGATTGAGGAGATTGGGGA	AAGGGGATTGAGGAGATTGGG	D											osa-MIR6253	osa-miR6253	1	2	5p	TAGAGGAAAGTGGGCAGTTGGGTTAAGCTTA	GAGGAAAGTGGGCAGTTGGGTT	D		osa-MIR815a	osa-miR815a	2	9	3p	AAGGGGATTGAGGAGATTGGGGA	AAGGGGATTGAGGAGATTGGG	D
osa-MIR815b	osa-miR815b	5	23	3p	AAGGGGATTGAGGAGATTGGGAAG	AAGGGGATTGAGGAGATTGGG	D											osa-MIR6254	osa-miR6254	1	1	5p	TGCTCCGGATATTATGGCATG	TGCTCCGGATATTATGGCATG	S		osa-MIR815b	osa-miR815b	3	14	3p	GGGGATTGAGGAGATTGGGAAGAT	AAGGGGATTGAGGAGATTGGG	D
osa-MIR815c	osa-miR815c	5	24	3p	AAGGGGATTGAGGAGATTGGGAAG	AAGGGGATTGAGGAGATTGGG	D											osa-MIR6255	osa-miR6255	1	5	5p	TTTTGGGAAAAATGGGCAGTTGAGTTCGGC	TGGGAAAAATGGGCAGTTGAGT	D		osa-MIR815c	osa-miR815c	1	10	3p	AAGGGGATTGAGGAGATTGGGAAG	AAGGGGATTGAGGAGATTGGG	D
osa-MIR818b	osa-miR818b	1	1	3p	CCTTATATTATGGGACGGAGG	AATCCCTTATATTATGGGACGG	D											osa-MIR7692	osa-miR7692-3p	5	11	3p	GATGACTTGGCATGCTTACGTGGC	TGACTTGGCATGCTTACGTGGCAC	D		osa-MIR818b	osa-miR818b	1	1	3p	CCCTTATATTATGGGACGGAGG	AATCCCTTATATTATGGGACGG	D
osa-MIR818c	osa-miR818c	1	1	3p	CCCTTATATTATGGGACGGATG	AATCCCTTATATTATGGGACGG	D											osa-MIR7693	osa-miR7693-3p	18	41	3p	ACGGACGTCCATCGATGAAGAGCG	GACGTCCATCGATGAAGAGCGA	D		osa-MIR818d	osa-miR818d	19	31	3p	CTTATATTATGGGACGGAGGGAGT	AATCCCTTATATTATGGGACGG	D
osa-MIR818d	osa-miR818d	25	39	3p	CTTATATTATGGGACGGAGGGAGT	AATCCCTTATATTATGGGACGG	D											osa-MIR7693	osa-miR7693-5p	9	41	5p	AGGTTTCCGCTCTTCATCGATGGC	GTTTCCGCTCTTCATCGATGGCTG	D		osa-MIR818e	osa-miR818e	1	1	3p	CCCTTATATTATGGGACGGAGG	AATCCCTTATATTATGGGACGG	D
osa-MIR818e	osa-miR818e	1	1	3p	CCTTATATTATGGGACGGAGG	AATCCCTTATATTATGGGACGG	D											osa-MIR7694	osa-miR7694-3p	38	51	3p	TATTCGTAGTGCTAGGTGGTGTCT	CCATATTCGTAGTGCTAGGTGG	D		osa-MIR820a	osa-miR820a	132	308	5p	TCGGCCTCGTGGATGGACCAGG	TCGGCCTCGTGGATGGACCAG	D
osa-MIR820a	osa-miR820a	164	382	5p	TCGGCCTCGTGGATGGACCAGG	TCGGCCTCGTGGATGGACCAG	D											osa-MIR7694	osa-miR7694-5p	3	8	5p	AACCTAGTACTGGATTAGTCACCA	AACCTAGTACTGGATTAGTCACCA	S		osa-MIR820b	osa-miR820b	132	314	5p	TCGGCCTCGTGGATGGACCAGG	TCGGCCTCGTGGATGGACCAG	D
osa-MIR820b	osa-miR820b	164	396	5p	TCGGCCTCGTGGATGGACCAGG	TCGGCCTCGTGGATGGACCAG	D											osa-MIR810a	osa-miR810a	1	1	5p	TCATAAGCCCACCACATGTGG	TCATAAGCCCACCACATGTGG	S		osa-MIR820c	osa-miR820c	132	308	5p	TCGGCCTCGTGGATGGACCAGG	TCGGCCTCGTGGATGGACCAG	D
osa-MIR820c	osa-miR820c	164	382	5p	TCGGCCTCGTGGATGGACCAGG	TCGGCCTCGTGGATGGACCAG	D											osa-MIR810b	osa-miR810b.1	1	6	3p	AGTATATATAGTGAACACCGATATGCGTCATCATCAAGTGATT	TGAACACCGATATGCGTCATC	D		osa-MIR827	osa-miR827	14	14	3p	TTAGATGACCATCAGCAAACA	TTAGATGACCATCAGCAAACA	S
osa-MIR827	osa-miR827	7	7	3p	TTAGATGACCATCAGCAAACA	TTAGATGACCATCAGCAAACA	S											osa-MIR810b	osa-miR810b.2	1	1	3p	TGATTTAATTATGCCGTTAGTTAAGCATGCGAGCC	AAGTGATTTAATTATGCCGTT	D
																		osa-MIR812a	osa-miR812a	26	47	3p	AAATAAGACGGACGGTTAAACGTT	GACGGACGGTTAAACGTTGGAC	D
																		osa-MIR812b	osa-miR812b	26	49	3p	AAATAAGACGGACGGTTAAACGTT	GACGGACGGTTAAACGTTGGAC	D
																		osa-MIR812c	osa-miR812c	18	39	3p	CGGTTAAACGTTGGACACGGAAAC	GACGGACGGTTAAACGTTGGAC	D
																		osa-MIR812d	osa-miR812d	26	45	3p	AAATAAGACGGACGGTTAAACGTT	GACGGACGGTTAAACGTTGGAC	D
																		osa-MIR812e	osa-miR812e	26	69	3p	AAATAAGACGGACGGTTAAACGTT	GACGGACGGTTAAACGTTGGAC	D
																		osa-MIR812f	osa-miR812f	2	3	3p	GATGATTAAAGTTGGACACGGAAA	ACGGATGATTAAAGTTGGACACGG	D
																		osa-MIR812g	osa-miR812g	2	5	3p	AAGACGGATGATTAAAGTTGGACA	AAGACGGATGATTAAAGTTGGACA	S
																		osa-MIR812h	osa-miR812h	2	10	3p	AGACGGATGATTAAAGTTGGACAC	AAGACGGATGATTAAAGTTGGACA	D
																		osa-MIR812i	osa-miR812i	2	9	3p	AGACGGATGATTAAAGTTGGACAC	AAGACGGATGATTAAAGTTGGACA	D
																		osa-MIR812j	osa-miR812j	2	10	3p	GATGATTAAAGTTGGACACGGAAA	AAGACGGATGATTAAAGTTGGACA	D
																		osa-MIR812k	osa-miR812k	79	153	3p	ACGAACGGTTAAAGTTGGACGCGG	ACGAACGGTTAAAGTTGGACGCGG	S
																		osa-MIR812l	osa-miR812l	79	136	3p	ACGAACGGTTAAAGTTGGACGCGG	ACGAACGGTTAAAGTTGGACGCGG	S
																		osa-MIR812m	osa-miR812m	79	136	3p	ACGAACGGTTAAAGTTGGACGCGG	ACGAACGGTTAAAGTTGGACGCGG	S
																		osa-MIR812n	osa-miR812n-5p	129	254	5p	AAGTGCAGCCATGAGTTTCCGTGC	AAGTGCAGCCATGAGTTTCCGTGC	S
																		osa-MIR812n	osa-miR812n-3p	203	333	3p	TTGGGCACGGAAAATCATGGCTGC	ACGGAAAATCATGGCTGCACTTAA	D
																		osa-MIR812o	osa-miR812o-3p	2	5	3p	AAAATGAACGGTCAAATGTTAGAC	GAACGGTCAAATGTTAGACACGGA	D
																		osa-MIR812o	osa-miR812o-5p	1	2	5p	GTTCAACGTTTGACTGTCT	CGTGTTCAACGTTTGACTGTC	D
																		osa-MIR812p	osa-miR812p	7	24	3p	ATAAGACGGACGATTAAAGTTGGG	GACGGACGATTAAAGTTGGGCATG	D
																		osa-MIR812t	osa-miR812t	18	44	3p	CACGGAAAATCATGGCTGCACTTA	ACGGAAAATCATGGCTGCACTTAA	D
																		osa-MIR812u	osa-miR812u	18	43	3p	CACGGAAAATCATGGCTGCACTTA	ACGGAAAATCATGGCTGCACTTAA	D
																		osa-MIR812v	osa-miR812v	75	119	3p	ATGGCTGCACTTAAAATGGGACGG	ATGGCTGCACTTAAAATGGGACGG	S
																		osa-MIR814a	osa-miR814a	1	4	5p	TCATAGTACAACGAATCTGGACA	CACTTCATAGTACAACGAATCT	D
																		osa-MIR814b	osa-miR814b	1	5	5p	TCATAGTACAACGAATCTGGACA	CACTTCATAGTACAACGAATCT	D
																		osa-MIR814c	osa-miR814c	1	6	5p	TCATAGTACAACGAATCTGGACA	CACTTCATAGTACAACGAATCT	D
																		osa-MIR815a	osa-miR815a	2	14	3p	GAGAAGGGGATTGAGGAGATTGGG	AAGGGGATTGAGGAGATTGGG	D
																		osa-MIR815b	osa-miR815b	6	29	3p	GGGGATTGAGGAGATTGGGAAGAT	AAGGGGATTGAGGAGATTGGG	D
																		osa-MIR815c	osa-miR815c	3	17	3p	GAAGGGGATTGAGGAGATTGGGAA	AAGGGGATTGAGGAGATTGGG	D
																		osa-MIR817	osa-miR817	1	1	3p	CAACTTGAGGCCCGATTGAGATA	TCCAACTTGAGGCCCGATTGA	D
																		osa-MIR818b	osa-miR818b	1	1	3p	AATCCCTTATATTATGGGACGGAG	AATCCCTTATATTATGGGACGG	D
																		osa-MIR818d	osa-miR818d	34	50	3p	CTTATATTATGGGACGGAGGGAGT	AATCCCTTATATTATGGGACGG	D
																		osa-MIR818e	osa-miR818e	1	1	3p	AATCCCTTATATTATGGGACGGAG	AATCCCTTATATTATGGGACGG	D
																		osa-MIR820a	osa-miR820a	440	901	5p	TCGGCCTCGTGGATGGACCAGG	TCGGCCTCGTGGATGGACCAG	D
																		osa-MIR820b	osa-miR820b	440	919	5p	TCGGCCTCGTGGATGGACCAGG	TCGGCCTCGTGGATGGACCAG	D
																		osa-MIR820c	osa-miR820c	440	901	5p	TCGGCCTCGTGGATGGACCAGG	TCGGCCTCGTGGATGGACCAG	D
																		osa-MIR827	osa-miR827	6	6	3p	TTAGATGACCATCAGCAAACA	TTAGATGACCATCAGCAAACA	S
