# Supplementary material for: Small RNA Profiles of the Rice PTGMS Line Wuxiang S Reveal miRNAs Involved in Fertility Transition
Source: Front Plant Sci. 2016 Apr 20;7:514. doi: 10.3389/fpls.2016.00514 (PMC4837141; doi:10.3389/fpls.2016.00514)
Supplement: Table S4 — Summary of the novel miRNAs predicted in the four libraries of WXS. [file Table4.XLSX]

## Sheet: Sheet1
Table S4 Summary of the novel miRNAs predicted in the four libraries of WXS
miRNA ID	Location	miRNA precursor	Length	Structure	MFE	arm(5p)	mature miRNA (5p)	Length	SP2_count(5p)	SP3_count(5p)	FP2_count(5p)	FP3_count(5p)	arm(3p)	mature miRNA (3p)	Length	SP2_count(3p)	SP3_count(3p)	FP2_count(3p)	FP3_count(3p)
novel-miR-1	Chr1:12153987:12154100:+	AAATACTGGTTTTTTAAAAAGAACCGGCACCTATAATATAATATAGGTGTTGGTTTATTAGAAACGGAACCTATAATATATTATAGGTGCTGGTTTTGGAAAAAGAAGGTACGA	114	...((((..((((((....(((((((((((((((((((((.(((((((.((.((((.....)))).))))))))).)))))))))))))))))))))..))))))..))))...	-48.3	5p	TTTTTAAAAAGAACCGGCACCTA	23	10	-	18	-	-	-	-	-	-	-	-
novel-miR-2	Chr1:14278402:14278580:+	GTTGACTTTTTATCAACGTTTGACCATTCGTTTTATTTAAAAATTTTATGCAAATATAAAAATATTTATGTCATGCTTAAAGAATATTTGGTGATGAATCAAGTCACAATAAAATAAATGACAATTACATAATTTTTTTTAATAAGACAAATGGTCAAACGTTGAAAAAAAAATCAACG	179	(((((.(((((.((((((((((((((((.((((((((.(((((..(((((.((((((....)))))).((((((...........(((((((.....))))))).............))))))....)))))..))))).)))))))).))))))))))))))))..))))).))))).	-53	5p	TATCAACGTTTGACCATTCGT	21	7	8	15	7	-	-	-	-	-	-	-
novel-miR-3	Chr1:17738410:17738622:-	TTCTCGAGAAGCTACTTATTTGCTAAGTTTTCTCTCATAGCAATTCTACGGTTTTTGAGGAGGTACCATGAGGTACCAAAAGTTTAGTGTAAAATTTGGTAGCTTATGGTACCTCATAGTACCTAGGTATTAAGAGGTACCAAATTTATAATAGAAAAAATGGTACCTCATGGTACCTACTCAAGGATCGTAAAATTGCTCTTTCTCTGATGT	213	.....((((((..(((((.....)))))))))))....(((((((.(((((((((((((.((((((((((((((((((....((((.((((((.(((((((.(((.((((((((..........)))))))).))).))))))))))))).)))).....)))))))))))))))))).))))))))))))).))))))).............	-90.6	-	-	-	-	-	-	-	3p	TCAAGGATCGTAAAATTGCTCTT	23	-	-	7	19
novel-miR-4	Chr1:21112617:21112773:-	TAAACATGTTTGGCTGTTCGTCTTATTCAAAAACTTTTGTGAAATATGTAAAACTATATGTATACATTAAAGTATATTTAACAATGAATCAAATGATAGGAAAAGAATTAATAATTACTTCAAATTTTTGAATAAGACGAACGGTCTAACATGTCTA	157	...(((((((.((((((((((((((((((((((((((.((((.(((((((....))))))).).))).))))...(((((....)))))....(((.((..................)))))..)))))))))))))))))))))).)))))))...	-43.6	-	-	-	-	-	-	-	3p	TTTTTGAATAAGACGAACGGTCT	23	40	33	44	33
novel-miR-5	Chr1:21683031:21683100:-	GCCGCGCATGCCGATCTTTTTTTCCGGTTGGTGTTACCAACCGGGACTAGAAATAGATCTTTAGTCTCGG	70	.(((.(.((...((((((((((((((((((((...)))))))))))...)))).)))))....))).)))	-23.9	-	-	-	-	-	-	-	3p	CAACCGGGACTAGAAATAGATCT	23	-	26	77	-
novel-miR-6	Chr1:22834323:22834500:-	CAAGGTAAGCGAGCAATTTTACGGTTTCTTGAGGAGATAATATAAGATATAACTTTTTCTATTGTAAAATTGGTACCTCTTAGTATCTAGTTACTACGAGGTATACCTAAATTTTATACTAATTTTTTTTTACCTCCTGGTATCTACTTAAGGACCGTAAAATTGCTCAAAATAAACT	178	..........((((((((((((((((.((((((.(((((.....(((..........)))..(((((((((((((((((.(((((......))))).)))))..)))..)))))))))..............((....))))))).))))))))))))))))))))))..........	-53.4	-	-	-	-	-	-	-	3p	TTAAGGACCGTAAAATTGCTC	21	7	-	10	-
novel-miR-7	Chr1:23416301:23416383:+	GTTGGATAGGACACATCCTAGTACTATGAATCTGACAGACTGCCTGTCTAAATTCCTAGTACTAGGATGCGTCCCATCTAACC	83	(((((((.((((.(((((((((((((.((((..(((((.....)))))...)))).))))))))))))).)))).))))))).	-45.5	5p	ACACATCCTAGTACTATGAATCT	23	-	119	-	138	-	-	-	-	-	-	-
novel-miR-8	Chr1:26267125:26267248:+	CATACAAGTTAAAATTCAACTTCTACATATCACAACAAAAATACAAATTTGACTATGAATATACGTTAGCTAGCTGTAGTTTATTTTTTTGGTTGCGAGATGTAGAAGTTGATTGAACTTGTAT	124	.(((((((((.....(((((((((((((.((.((((.((((...((((..((((((...................)))))).)))))))).)))).)).)))))))))))))...)))))))))	-35.4	-	-	-	-	-	-	-	3p	TTGCGAGATGTAGAAGTTGATT	22	-	6	5	-
novel-miR-9	Chr1:31268927:31269225:-	CCTCCACGTTTTTTTTGGCACTGTATTACTTTTCTATTTTAGTAAATTTATACACCTAAAGTTTATAGAACCAAAGTTTATAAACTTTAGGTGTATAAACTTGAGATGTATAGAAATACTATATATAAAAAATATTTGAATTCAAATTCAAATTTGAATTGGATATATAAACTTTTGACTTATAAATTTTTGGTCTCTAAACTTTAAATGTGTAAACTTGAGGTGTATAAACTTTAGGTGTATAAATTTACTAAAATAGGAAAGTAATATGGTGACAAAAAAAGAAACCATGTGGAGGG	299	(((((((((((((((((.(((((((((((((((((((((((((((((((((((((((((((((((((..(((.(((((((((...(((((((......)))))))((((((((.....)))))))).....((((((.(((((((((....))))))))).)).))))........((((...........))))...............)))))))))..))).))))))))))))))))))))))))))))))))))))))))))))))))).))))))))......))))))))).	-115.9	5p	TTTTTTGGCACTGTATTACTT	21	9	-	14	8	-	-	-	-	-	-	-
novel-miR-10	Chr1:3147765:3147838:-	GGTGCAGAATAAAGACAACAAGATTAGGGGGTGATTGTTAGACTTAATCTTGTCGTTTGTGTTTTTTTTCATCC	74	((((.((((.(((.((((((((((((((..............)))))))))))....))).))).)))))))).	-18.8	5p	AAAGACAACAAGATTAGGGGG	21	-	6	16	-	-	-	-	-	-	-	-
novel-miR-11	Chr1:33039907:33040257:+	CCACCCGTTGTTTCGCTCTAGCTCCGCCCCTGACCGCCCCTACCGCCACGACCCGGCACGGCGCTACCGACTTCTGCCTCCGTGAGGTCGGGCTCCTCCTCCCCTTCGAGGTGCCCCCACCCTTCCGGGCCAGCGAAATTAGCTGTAGCGAGCTCCTCGCCGGAGTCGTCTCGATCTCCTCTACGTTTCCATTTTTTTCTCTTTTTCTTGTTGTTGTCTTTTGTTTTATCCATCTATCGGTTTATGTATATGAGATAACGAGAGTTAGGCTGGCCACGCGCATCATATGATAACACCGTTGTATCATGGCCGAGATGGGCCTAGTTGGGCCGAAAGGATGTCCATGTTGGC	351	.....((((.(((((.(((((((..((((.(..(.(((.....((..((((((((((..(((((((((((((((.........))))))))((.((((.........)))).)).....(((....))).((((.......)))))))))....))..))))).)))))..))..........(((..(((..(((..(((((.........((((((((.(((.....((.......)).......))).)))))))))))))..))).)))..)))........((((((.((....))))))))))).)..).))))..))))))).))))).)))).(((...))).	-103.4	5p	TTTCGCTCTAGCTCCGCCCCT	21	-	12	-	18	-	-	-	-	-	-	-
novel-miR-12	Chr1:34287330:34287437:+	CATCCAGTGGGAGTAGGATGCCCCGGGAATTCAGGTGGAACTTTCATGTCGTCTCTGCGGTCTCATTCCCAAGCATCTCATTCCACGGGCTCCACTGCTACATGGCGG	108	...(((((((.(((.(((.((((..(((((..(((((..........(((((....)))).)...........))))).)))))..)))))))))).)))).)))...	-35.6	-	-	-	-	-	-	-	3p	TCATTCCACGGGCTCCACTGC	21	146	91	110	57
novel-miR-13	Chr1:38470537:38470692:+	AAGGTCCAATTCCAGGACAAGCCTATCTGAGGGTCGTTAGCACCACCCCGATGCCGCTATTTCCTGTGGTTAGTGGCACTAAACAGATGTTGGACAGCCGATCGTTTGCGGAGACGGGGTTTACCACATCCTGATCGGTGCGTCCTGTGTGATCAA	156	..((((((....((((((..(((.(((..(((((.((.......((((((.((((((((...((...)).))))))))((...((((((((((....)))).))))))...)).)))))).....)))))))))).)))..)))))))).))))..	-52.6	-	-	-	-	-	-	-	3p	ACATCCTGATCGGTGCGTCCT	21	104	59	134	-
novel-miR-14	Chr1:43114784:43114927:+	CAGGAGGACGCAGCTTTAAAATATAGATGGGGCAGAGAACGGAAATGTTCACTCGATAAGAGTAGTTGAACACAACATATATCATATTTATAGTTCAATCGTATAACTATCTCGATCATTGTTTACAGCGTGCGTGTGTTGTGA	144	((.((.(((((((((.((((..((.(((.(((....(((((....)))))((((.....)))).(((((((.....((((...)))).....)))))))...........))).)))))..)))).))).))))).).)).)).	-32.9	5p	CAGCTTTAAAATATAGATGGGGC	23	29	17	-	-	-	-	-	-	-	-	-
novel-miR-15	Chr1:6515097:6515311:-	AAAAAAAAGACAAATCCTAGATTTCCGTGTCTAATATTTGACCGCCTGTATTATTTGAAAAAATTATGAAAAAAATTAAAAAGACAAGTCACGCATAAAAATATTAATCATGTTTTATCATCTAACAACAATGAAAATACTAATTATAAAAAAATTTCATATAAGACGGATAGCTAAATGTTGGACACGAAAACTTAAGGTTTATTTTTTTTTTT	215	((((((((((.(((((.(((.(((.(((((((((((((((.(...((((.((((.(((((...((((((............................(((((((.....))))))).((((.........)))).........)))))).....))))).)))).))))...).))))))))))))))).))).))).))))).)))))))))).	-36.2	5p	CAAATCCTAGATTTCCGTGTC	21	5	-	6	-	-	-	-	-	-	-	-
novel-miR-16	Chr1:8012505:8012582:-	TAGTCGCGGTTGGTGTTACCAACCGGGGCTAAAGATTCCCGGGATCTTTAGTCCCGGTTGGTATTACTAAAGGTACGA	78	..((.((..((((((.((((((((((((((((((((((...)))))))))))))))))))))).))))))..))))..	-44.5	-	-	-	-	-	-	-	3p	TTTAGTCCCGGTTGGTATTACT	22	10	-	-	9
novel-miR-17	Chr10:13738145:13738229:-	CCGGGAGAAATAACCGGGACTAAAGATCGATTAGCCACGTGGCCGGCCAAACCTTCTTTAGTCCCGGTTTGTGTTACCAACCGGG	85	((((..(.((((((((((((((((((..(.((.(((........))).)).)..))))))))))))))...)))).)...)))).	-36.1	5p	TAACCGGGACTAAAGATCGATT	22	12	10	-	-	-	-	-	-	-	-	-
novel-miR-18	Chr10:14038526:14038623:-	TTTGGAGATGGCGGCATGGCAGGAAATGTAGGAAGAGGTTGCTGCGCCTTTACCCCGTAGGTAGCTCGATTCCTACATTTTGGGCCATCATTACCTGC	98	...((.((((.....(((((..((((((((((((..((((((((((.........)))).))))).)..))))))))))))..))))))))).))...	-34.6	-	-	-	-	-	-	-	3p	GATTCCTACATTTTGGGCCAT	21	7	6	-	7
novel-miR-19	Chr10:14089664:14089737:+	AAATCAAACGGAGAGAGTAGTCGTGTAGCGACTAGGCACCGGCAGGTGCATGACTGCATTCAACTTGTTGGTAC	74	..(((((.(((.(((.(((((((((((.(..((.......))..).))))))))))).)))...))))))))..	-22.7	5p	GAGAGAGTAGTCGTGTAGCGA	21	221	-	395	-	-	-	-	-	-	-	-
novel-miR-20	Chr10:14219044:14219187:-	ATCGATCGACCTTGCTGTTCCGTGCCATGTGAGCAAATTAGGCTTGCGAGGAATTGGGAATTTGGATTTGTTAACATTATAAAGAGCATAAGTAATTATGCTTATTATGATTCTAACGATTCATGCCTATGTTCCATGATCGTA	144	..((((((.....((........))..(((((((.......))))))).(((((((((....((((((.((((..(((((((.((((((((....)))))))).)))))))..))))))))))..)))).))))).))))))..	-42.1	-	-	-	-	-	-	-	3p	TAACGATTCATGCCTATGTTC	21	19	24	43	19
novel-miR-21	Chr10:14219705:14219877:+	GTTGACTTTTTATCAACGTTTGACCATTCGTCTTATTTATTTTTTATGCAAATATAAAAATATCTATGTCATGCTTAAAGAATATTTAATGATAAATTAAGTCACAATAAAATAAATGATAACTACATTTTTTTAATAAGATAAATGATCAAACGTATCTTAAAAAGTCAACG	173	((((((((((((...((((((((.((((.(((((((..((((((((.(((.(((((........)))))..))).))))))))(((((((.....))))))).....(((((.(((((.......))))))))))))))))).)))).))))))))....)))))))))))).	-44.6	5p	TATCAACGTTTGACCATTCGT	21	19	17	-	21	-	-	-	-	-	-	-
novel-miR-22	Chr10:14224109:14224258:+	CATGCCATTTCTTGTGAAGCTACGATGTCAAATGTTGCTTCCAGAAAACTTCAACTTGTCAAGTATAGAGTTGGGAGGCATCTGGATGTTACTTGTGACTTTGTTTTCTCCTTATGCTACCGAGATTGTGCTGGCCAGTTTATGTGGTAT	150	.(((((((((((.(.(((((.(((........))).))))))))))......((((.((((.((((((..((((..(((((..(((....((..........))....)))..))))).))))..)))))))))).))))...)))))))	-39.1	-	-	-	-	-	-	-	3p	CCGAGATTGTGCTGGCCAGTT	21	132	17	-	-
novel-miR-23	Chr10:14610089:14610426:-	GGATGTTTGGGTGGGAGATGTTCCCCTAAAAATTTTGTTTCCTTCCTTATATATGGTGAATAATCAACAACATCTTTCGGTTAGGGAGGTTATGGGTGCTCCTAATTGGGCTCTGTCCTTTAGAAGAAATCTAGACCAATCTGACAAGGCTCAATTAGATCTTTTGAAAAGTTTGTTGCAGGATGTGAGGCTAGATGATTTGCTTGACAGCTTAATTTGGCCTCATGAGAAGAATAAGAAATTCACTACTAAATCTATGTATAGGCTGTTAAAGTTTGGGGGTGTTGTGGACAGAGAGATGCAAGAGATTTGGGGGTGCAAAGTTCCTTTGAAAGTCA	338	.(((.((((((.((((..(((.((((((((..((((((..(((((((.((....((((............)))).....)).)))))))...((((....))))......((((((((((((((.....))))))........((((.((((..((((((..(((((..(((((((.(((((((((((((((((((.....(((....)))...)))))))))))).....((((.....))))........)))).)))))))))).))))))))))))))).))))))))))))....))))))..)))))))).)))...)))))))))).))).	-91.6	-	-	-	-	-	-	-	3p	ATTTGGGGGTGCAAAGTTCCT	21	-	7	9	5
novel-miR-24	Chr10:15159163:15159339:-	GTTGACTTTTTATCAACGTTTGACCATTCGTCTTATTTAAAAAAAATTATGTAATTATTATTTATTTTATTGTGACTTGATTTATCACAAATGTTATTTAAGCATAACATAAATATTTTTATATCTACACAAAAATTTTGAGTAAGACGAATGGTCAAAAATTGGTAAAAAAAAACT	177	(((...((((((((((..((((((((((((((((((((((((.......((((..(((....(((((..((((((.........))))))(((((((......)))))))))))).....)))..))))......))))))))))))))))))))))))..))))))))))..))).	-50.2	5p	TATCAACGTTTGACCATTCGT	21	19	16	-	21	-	-	-	-	-	-	-
novel-miR-25	Chr10:15352332:15352515:+	ATGTGTTGATAATCTTATGATATGGAGACCCTTGCAAATCAATGAGAAGTGGTGCATTGACTCAAGGCGGTTTAAATTCATTTTTATTTGGATCTGAGTCATAGGAAAGCCGCATTAGGGGCTCATGTCAATGGCTAGCATTGTGTCTAACGGGGGATTTGCAATTATGACACTGCAAACATTA	184	..(((((.......(((((((.((.(((((((((.....(((((...(((.(((((((((((((....(((((((((........))))))))))))))))......((((.(....).)))).))))..)).)))..))))).......)))))).))).))))))))).......)))))..	-44.1	-	-	-	-	-	-	-	3p	GGGGGATTTGCAATTATGACACT	23	15	5	-	-
novel-miR-26	Chr10:15490941:15491083:+	ATCAAAAACAGGAAAGGTAAACGGGCTGGCAAAAATCGAAACTTCTAATGGGCGATCCATCGCCCTAGCGATCGGGTAGCGATCAGGTCGCCTCCTCTCCCCCACATTATTTTTGGCACCGTATTACTTTTCTATTTTATTAA	143	.....(((..((((((((((((((..((.(((((((........(((..((((((....))))))))).....(((..(((((...)))))..)))............))))))).)))))).))))))))))..))).....	-40.2	-	-	-	-	-	-	-	3p	TTTGGCACCGTATTACTTTTCT	22	94	73	-	33
novel-miR-27	Chr10:16582693:16582780:+	TTCGTAAAAAAAAAAAAACCAAGCCTAGATTTAAATCTAGACATAATATTTATCCTGATTCAAATCTAGGATTGGGTTCTTTTTGGGA	88	.((.((((((........((((.(((((((((.((((..((...........))..)))).))))))))).))))....)))))).))	-20.6	-	-	-	-	-	-	-	3p	TGATTCAAATCTAGGATTGGGTT	23	16	-	-	9
novel-miR-28	Chr10:17336408:17336583:-	TGACTTTTTTTATCAACGTTTGACCATTCGTTTTATTTAAAATTTTTGTAAAAATATAAAAATATTTATGTCATGCTTAAAGAACATTTGATGATGAATCAAGTCACAATAAAATAAATGATAATTACATAAATTTTTTGAATAAGACGAATAGTCAAACGTTGGACGAAAAGTCT	176	.((((((((...((((((((((((.(((((((((((((((((..(((((..((((((....)))))).((((((...........(((((((.....))))))).............)))))).....)))))..))))))))))))))))).))))))))))))..)))))))).	-51.4	5p	TATCAACGTTTGACCATTCGT	21	7	8	15	7	-	-	-	-	-	-	-
novel-miR-29	Chr10:17810109:17810236:-	GCATGTAAATCATGAGACGAATCTTTTGAGCCTGATTACGCCATGATTTGACAATGTTGTGCTACAGTACACATTTGCTAATGATGGATTAATTAGGCATAATAGATTTGTCTCGCAGTTTATAGGCG	128	((.(((((((..((((((((((((.(((.(((((((((..((((.(((.(..(((((.((((....)))))))))..).))).))))..))))))))).))).))))))))))))..))))))).)).	-52.5	5p	CATGAGACGAATCTTTTGAGCCT	23	14	7	17	11	-	-	-	-	-	-	-
novel-miR-30	Chr10:19782434:19782608:+	TATAACTTTTTTTAGCAATTTTACGGTCCTTAAAGAGGTACCATGAGTTATTATTTTTTCTATTGTAAATTTGGTACCTCTTGGTAACTAGGTACTATGAGGTACCATGAGTTATTAAATTTTACACTAAAATTTTGGTACCTCAAGGACCGTAGAATTGCTCTTTTTAAAAAAT	175	.............((((((((((((((((((...(((((((((.(((((...............((((...(((((((((.(((((......))))).)))))))))....))))...............)))))))))))))))))))))))))))))))).............	-65	-	-	-	-	-	-	-	3p	TCAAGGACCGTAGAATTGCTCTT	23	494	318	759	286
novel-miR-31	Chr10:19803344:19803431:+	CTTTGAACATTGTGCTTCTGACCTGTGGCCCCTGCTCAGCCCCACAGAAACTAAGCTGGGGCCACATCTCAGAAGCATTGTGCATAGT	88	((.((.(((..((((((((((..(((((((((.(((.((...........)).))).)))))))))..))))))))))))).)).)).	-42.5	5p	TGTGCTTCTGACCTGTGGCCCC	22	-	-	19	12	-	-	-	-	-	-	-
novel-miR-32	Chr10:20575780:20575881:+	TAAGGTATTGATACCTCACGGTACCAAATCGTTTCTAACCGTTGAATCTAACAATGTCCATCGATGGGAAACGATTTAGTACTGTAAGGTACCGGTACCTCA	102	..((((((((.(((((.(((((((.((((((((((...(((((((...............))))))))))))))))).))))))).))))).))))))))..	-44.2	5p	ATACCTCACGGTACCAAATCGTT	23	25	40	-	25	-	-	-	-	-	-	-
novel-miR-33	Chr10:5635280:5635510:+	CAGATAGATGGGACCATCCCATCCCAAAAATAGGGAAGAGTCCAACCCATCCCACCTCGTCCCCAAACCAAACACATGCACGCAAATGGCTTGTTGAGGAATAAACATCTTGCTCCCTTGCATTCTAAACTATGATATTCTTCAAGCATATGTGTTTGGTTTAGGGATGAGGTGGGATGGGTTAGGTCCATCCCAGATTTTTGGGATAGGGTGGTCCTATTTTCTGTTTGA	231	(((((((((((((((((((.(((((((((((.((((.(.(.((((((((((((((((((((((.((((((((((((((((.((.....)).))((((((((((..(((..(((......))).........))).))))))))))...)))))))))))))).)))))))))))))))))))).)).)).))))..))))))))))).)))))))))))...)))))))).	-126.5	5p	GGACCATCCCATCCCAAAAAT	21	-	5	-	7	-	-	-	-	-	-	-
novel-miR-34	Chr10:5819374:5819442:+	CCGCGCATGCCGATCTTTTTTCCCGGTTGGTAACACCAACCGGGACTAGAAATAGATCTTTAGTTTTAG	69	...........((((((((((((((((((((...)))))))))))...)))).)))))...........	-24	-	-	-	-	-	-	-	3p	CAACCGGGACTAGAAATAGATCT	23	-	25	77	15
novel-miR-35	Chr10:9729261:9729462:-	TTTTCTGCGTCCAACATTTGACCGTCTGTCTTATTTAAAATATTTTATGATTAATATTTTTATTGTTATTAGACGATAAAACATGAACAATACTTTATGTGTGGCTTATTTTTTTAATTTTTGCATAAAATTTTCAAATAAGATAGATGATCAAACGTTGGAAAAAAACCCACAACTACGTTTAAAATGGGATGGAGGGAGT	202	.........((((((.(((((.((((((((((((((.(((.((((((((.........(((((((((....)))))))))(((((((......))))))).......................))))))))))).)))))))))))))).))))).))))))......(((.((.((.((((...)))))).))..)))...	-49.8	5p	CCAACATTTGACCGTCTGTCTTA	23	7	-	19	-	-	-	-	-	-	-	-
novel-miR-36	Chr11:14364112:14364180:-	CCGCACGTGCCGATCTTTTGTTCCGGTTGGTGTTACCAACCGGGACTAGAAATAGATCTTTAGTCCCGA	69	.((.((.....((((((((((((((((((((...)))))))))))).)))...)))))....))..)).	-23.4	-	-	-	-	-	-	-	3p	CAACCGGGACTAGAAATAGATCT	23	26	-	77	16
novel-miR-37	Chr11:16106690:16106797:-	ACCGGGACTAAAGATGATCTTTAGTCCCGATTGTCTCTATGTCAGACCGTGTCAGGCAGCTAGGATCTTTAGTCCCAACCGGGACTAAAGATCTAACTTTATTCCCGG	108	.((((((.(((((..((((((((((((((.(((......((((.(((...))).))))....((((.....))))))).))))))))))))))...))))).))))))	-46.8	-	-	-	-	-	-	-	3p	CAACCGGGACTAAAGATCTAACT	23	-	17	-	25
novel-miR-38	Chr11:16228922:16229061:-	GGAAAACGTGCATCGCACGTGCATGATTACTAGTAGAGAAGAAAAGGGACATAATTCAAGAGTAGAATAGATCAAAATTCAGATTCATTTCTTTGTCGAAATTCAGAAGCTTGTCTTCAGCACCCGTGAGCAAAGGAAAT	140	........(((.((((..((((.(((..((.(((......(((....((((........((((.((((........))))..)))).......))))....)))....))).))..)))))))..)))))))........	-25.5	-	-	-	-	-	-	-	3p	CTTGTCTTCAGCACCCGTGAG	21	6701	3958	5989	3558
novel-miR-39	Chr11:16391220:16391312:+	CTTGATGACTCCACAACACATATGGCCTGCTCACAGTCCATTCTAGCGAGTATGGATGTAATGTAGTGGTGTCGCTGTTGTGCAGTGACAGGA	93	((((.(.(((.((((((((((((.((.(((.....((((((.((....)).)))))).....))))).)))).).))))))).))).))))).	-30.3	5p	CCACAACACATATGGCCTGCT	21	28	-	-	10	-	-	-	-	-	-	-
novel-miR-40	Chr11:16392833:16392994:+	AGTTGACGTACTGCACGCGCTCGATATTCAGGCTAGTAGAGTTCATCTCCGTCAGCAGTTCAGTAATCAATACAGTGTACACTTGCTTGAAATTTCTGGTCTTAATTAGGAATTTCATGAAACTTGCTTGAAACATCAGATGCTGTGTTCAGTTTGTCAGCC	162	.(((((((.((((.(((((((((((.(((((((.(((.(((.....)))....((((((...(((..(......)..))))).))))(((((((((((((....)))))))))))))....))).)))))))..))).)).)).)))).)))).))))))).	-48.9	5p	CTGCACGCGCTCGATATTCAG	21	14	-	50	8	-	-	-	-	-	-	-
novel-miR-41	Chr11:16566569:16566908:+	GCTTGTGGAACAAATGGACCCTGTGTATCTGCACATCTGATTCCCTATGCCTCGTAATCCCTTAACAACAAGATCATAGTGTCATATATACGACACCAATCGATACTGCTTCTACCAAACTATAATGAGCATCATATTAACGGGAGCAAATTAAGTTGATGACGGATAGGCATGTTTTCTTGCATGCTAGCCTTGCTACTCCTGCCTACTTTATAGGTCTTGGCTTTGTATTACACTACAGATGGGATATATGCCGGAGTCTCTTGTACTAATATTTTTTTCCTGAGAATTAAGAGAAATTTGATGCTACTGGTCAGTTACAGTAGTTGACCCACCAGCA	340	(((.((((.((((..((((((.((((((.(.(.((((((.......((((......((((.(((.((((..(((....(((((........)))))..........(((((((............................))))))).)))..)))).))).)))).(((((((......)))))))((((..(........(((((.....))))))..))))..)))).......))))))).).)))))).)).)))).)))).....((..((((((.(((...))).))))))..))..(((((((........)))))))....)))).))).	-77.6	5p	CAAATGGACCCTGTGTATCTG	21	120	111	-	86	-	-	-	-	-	-	-
novel-miR-42	Chr11:16646073:16646191:-	TGTGGAAGCAGTATTCCTCCATTTCATCGGCGCGGCTTCCAAAGCTTGGAATTGTCGGTAAAAAAGCGATTACAGATCATCATGTTGTGTTGTCGGAATGGGAGGTGCGCAGGTCCAGT	119	..((((.((.(((..((((((((((..(((((((((((((((...))))))..(((.((((........)))).)))......)))))))))..))))).))))))))))...))))..	-35.2	5p	GTATTCCTCCATTTCATCGGC	21	18	-	47	7	-	-	-	-	-	-	-
novel-miR-43	Chr11:16646623:16646728:-	CGAAGGTTACTCAAGCGTGATTGAACAAACTAAGGAGAGCTCGAGTCTTTTGTATTCTAGTAGTACTCTGCTCAGTTTGTTCAACCATGCTTAGTAACTTTGCTAT	106	..(((((((((.(((((((.(((((((((((.((.((((((.(((((....).)))).)).....)))).)).))))))))))).)))))))))))))))).....	-41.5	5p	TTGAACAAACTAAGGAGAGCT	21	11	-	14	-	-	-	-	-	-	-	-
novel-miR-44	Chr11:16739147:16739277:-	TTTTAATTAGTATAGGTGCCGGTTTTAGAACCGGCACCAATAAGATTGAGGCAAAGGTGCCGACCAATAGGTGCCGGCTGGAAAACTGGCACCTATAGCCAATTCCCAACCGGCACCTATAGAGATTTCTG	131	....((((..((((((((((((((...(((.(((((((.................)))))))....(((((((((((........)))))))))))......)))..))))))))))))))..))))....	-55.8	5p	TATAGGTGCCGGTTTTAGAAC	21	14	-	12	9	-	-	-	-	-	-	-
novel-miR-45	Chr11:16968097:16968170:+	GTCGGTGTGACAGGATAAATATGGATTGCGCCCCCTGCAGATGGTGTATCAGTGTTGTTTTGCTACGCCAGACG	74	(((((((((.((((((((.(((.(((.(((((..........)))))))).))))))))))).)))))).))).	-25	5p	CAGGATAAATATGGATTGCGCCC	23	12	-	11	-	-	-	-	-	-	-	-
novel-miR-46	Chr11:19722573:19722741:-	ATTCCCGTGTCCAACGTTTGACTGTCTGTCTTATATAAATTTTTTTTATAATTAGTATTTTCATTGTTGTTAGATGATAAACATGATTAATACTTTATGCGTGACTTGTCTTTTTAATTTTTTTCATAATTTTAAATAAGACGGACGGTCAAACGTTGGACACGGAAAC	169	....(((((((((((((((((((((((((((((((((((.....)))))).((((.(((.........((((((.(((((.((((..(((....)))..))))..)))))..)))))).........))).)))).)))))))))))))))))))))))))))))....	-62.3	5p	CCAACGTTTGACTGTCTGTCTTA	23	-	6	-	11	-	-	-	-	-	-	-
novel-miR-47	Chr11:22848052:22848160:-	GAAGTTTGAGTTAAAATTGGTACGATGTGACTGAAAATTTATGTGTATATGACAGGTCACTGGTGGAGAAACCATCTTTCGTCGGTCGGCCGATTTCCACAATAGTCCC	109	.........((..((((((((.((((.((((.((((....((.(((.....))).))....(((((.....)))))))))))))))))))))))))..)).........	-21.3	5p	TTAAAATTGGTACGATGTGACT	22	19	12	23	14	-	-	-	-	-	-	-
novel-miR-48	Chr11:23008674:23008745:+	TGCATGCTTGTTTCTAGTGTGTGAGTGTAGATGCCTAGATATATTTGTATCCGCCACTGGATTGAGCTTAAA	72	.....(((((..(((((((.(((.(((((((((........))))))))).)))))))))).))))).....	-19	-	-	-	-	-	-	-	3p	TATTTGTATCCGCCACTGGAT	21	-	7	14	6
novel-miR-49	Chr11:23042967:23043236:+	AACAACAGGTGCACACGCCATCATTGTAGCGGTGCACTAGATATAATAATTTTATTCAAGGCAGCCAAAAATTGACAACCTGATTTGCTAAATTTCATGTGTTCATGATGTTACTACATTAGGACATGCTTTGCACTTTACATGCATGTTCATATTCATGACTGTCCTCAAAAACACATCAAATGCATAGGAACTTTGGATGGTCAAAACATACGCGTTCTGGTAAAGAATCAGAGATGCATGCAGATTGGCAGGACGGGACCTGAAGCT	270	.....(((((((((.(((((....))..))))))))((.((.((((.....)))))).))..................((((.((((((((.(((((((((((..((((((....))))))((((((((..............)))))))).......(((((((((..............................)))))))))............((((((.....)))))))))))))).))))))))))).)))).)))).....	-65	-	-	-	-	-	-	-	3p	CATGCAGATTGGCAGGACGGG	21	125	-	79	-
novel-miR-50	Chr11:23053300:23053390:+	GATCAGGCCCATGCAGTAGTTCCTAACGCCTTCCAAGCTTACGGTTTCAGAGTTCGGGCAGATTGGTGAATTGGTGACGTCCAGTTTGTCT	91	((.(((((..(((((.(((((((((((((((....(((((.........))))).)))).).)))).)))))).)).)))...))))))).	-20	5p	ATGCAGTAGTTCCTAACGCCT	21	14	11	27	22	-	-	-	-	-	-	-
novel-miR-51	Chr11:24287035:24287129:-	GGTCCGGTCCTCATTGGCGATCGGATTATCCGAATACTGTTTGATATTTTCTATGCTCAAAACTAGATGTCCGACCCTCATTGGAGATTGGATCA	95	(((((((((.(((.(((.(.((((((.(((.........((((((((.....))).)))))....))))))))).).))).))).))))))))).	-25.9	5p	TCATTGGCGATCGGATTATCC	21	20	14	-	31	-	-	-	-	-	-	-
novel-miR-52	Chr11:24330092:24330342:-	AGCCACAGCGTGCTTGACAGCATCGCCTGGCTCGTCGCCAGCCATAGCTATGAAGCTGACCCGATTCGTCGACGACGAGAGGAAGAGCTCGATGATGCAATCTCCTGAAGAAAATTGTCATCTCAGTTGTCTAGATCAGTACGGGACAAATGAACAAGCCCAAGTAGGCTCATCTAAATTTTTGGATCGCCAAAATGGGCTAATTGGGCTACTTGTGGAGTTAGATCGTGTTAATTAGGCGCTTGAGGCTA	251	((((.(((.((((((((.(((((...(((((((..(((.((...(((((....))))).(((((((.((((((((((((((((.((((........))..)))))...............)))).))))))..))).))).))))...........(((((((...(((((((.......(((((....))))))))))))..))))))).)).))))))))))...)))))..))))))))))).)))).	-78.6	5p	TGCTTGACAGCATCGCCTGGC	21	1971	969	2421	-	-	-	-	-	-	-	-
novel-miR-53	Chr11:24409322:24409402:+	TTATTAGACTACCTCGGTTCGTCCATCTCATTACAAGGTTTAGGGTTGTTGTGACAGAAGAAATCGAGGATGTCTTAGTAC	81	.((((((((..((((((((..((..(((..((((((.(........).)))))).))).))))))))))..))).))))).	-20.3	-	-	-	-	-	-	-	3p	GTGACAGAAGAAATCGAGGAT	21	-	5	-	23
novel-miR-54	Chr11:24773381:24773462:+	ATGTGTAGTAGCGTTGTTTCGGAGTACGAGGCGTCGGGAAAGTGTAAAATGCCTCGTATCTCCGTTCAGCTCTGCGTCCACA	82	.((((..((((.((((...(((((((((((((((..............)))))))))).)))))..)))).))))...))))	-35.3	-	-	-	-	-	-	-	3p	CCTCGTATCTCCGTTCAGCTC	21	-	24	-	18
novel-miR-55	Chr11:25091542:25091682:-	GCGACCTGCCTGCTGCCTGCTACTCCATGTCCTAAAGAAACCTCATTCAGAAGGTGTACCTGGATGACATGTATATACAGGTACATCCTTAAGATTGGATTTTTATTTAGGACGGAGGGAGTAGGTGCCAGCGTTGGTGCA	141	((.(((.(((((.((((((((.((((..((((((((((((..(((.((..((((((((((((...............)))))))).))))..)).)))..)))).))))))))))))..)))))))).))).)).))))).	-58	5p	TGCTGCCTGCTACTCCATGTC	21	-	20	-	16	-	-	-	-	-	-	-
novel-miR-56	Chr11:25122560:25122713:+	CTGAAGGAGCTAGAGGAGGCTGGAGTGGACCGTAGTGTTTGTTCCAGCCCACTGTCTTTGCCTTGGAATACGTATATTTTGCTTCTCTTATATCTTTGGGCTGTGCTATATATGACTGGAATAAATCTATTTTATCTTCCTCCACTCTTTGGGT	154	((.((((((...(((((((.(((((((((........((((((((((.(((..((....))..)))....(((((((..(((..(((..........)))..)))..))))))).))))))))))))))))))).)))))))..)))))).)).	-45.1	5p	TAGAGGAGGCTGGAGTGGACC	21	-	-	21	7	-	-	-	-	-	-	-
novel-miR-57	Chr11:25133582:25133949:-	TCAGGTCCAAAGTGCGTGTTGGATTCATGACATGTTGTTTTCTTGTGGACAAGCCAGAAAGCAGTAACAAATTATAAGGAGCATGGTTTATTACAGTTTAAGCCGGGTTAGATGATCTGCTAGTATGTGCCACTATGAAAAGTTGCAAACTAACAGAGTCAACACAAGATAGAAAGAGAGACCGGACAGCGTGATTTCACAAAACAAAACAAAAATCAATTAGCACATCTTCTGTTAACTGAGCTAGGCAAAATATGATGCAACTACTATGTCCATTAACAATCTAGTAGTTCTGAATCTAGAGTCACTGAACTGAAAGGAATAAGAGCAACGATGAAAATGTCTGAATCCTCTCGCCAGTCTCCTAT	368	..(((......(.(((.(..(((((((.((((((((((((((((((((((..((......)).........((((....(((.(((((((........))))))).)))..))))((((.((((...(((.(((......))).))).)))).)))))))..)))))))............((...(((.(((((((..................(((.((((((.......)))))).))).....(((........)))(((((((((((......)))...)))))))).........)))))))....)))...)).....))))))).......)))))))))))).).)))).....)))..	-75.5	-	-	-	-	-	-	-	3p	AAATGTCTGAATCCTCTCGCC	21	11	9	11	-
novel-miR-58	Chr11:25258806:25258886:+	TCACAGTGTAAAGGAAATTGAGACGCTGGCATATAACGAGTTAATTATTTGCTCTGTCTCAGTTTCCAAAAGCAACTGGAT	81	((.((((((...(((((((((((((..((((.((((........)))).)))).)))))))))))))....)).)))))).	-27.7	5p	AAGGAAATTGAGACGCTGGCATA	23	-	10	15	-	-	-	-	-	-	-	-
novel-miR-59	Chr11:26347886:26348019:-	TGTACCCAAGGTAGCTGAATTCCGGATGCCTCTCACTCCCTAGCAGGTTGCAACACATTCTGCTGCTGCTGCTGCTGCGTGACTCTCGCCAAAACATCCATGGTTTTTCAGTTGCCCAGCTAGCTTTGGCAAAA	134	.........((((((((((..(((((((.............((((((.((.....)).))))))((.((....)).))((((...)))).....)))))..))...))))))))))..((((....))))....	-36.6	5p	GTAGCTGAATTCCGGATGCCT	21	36	23	45	16	-	-	-	-	-	-	-
novel-miR-60	Chr11:26374419:26374770:-	AATGTTAGATTGGTAAGTACTCCAGTTGTCAAGAGATTGATCAGCTGATATGCTGAACTCACTTCGACACAAAGACTAGACATATGTGCCAACTGCATGAAGGTAAATCCATCAGCATCTCAACCAATCAAATCAAAATTGCAGCAAAAGCTATCTGAAGAATTGTTGCCTACTCACTGAAGGACATATTCAGTTCATTGTCTCAACTCATAATTTGGCCGAATCATCAGCAGCAAGAACGGAAAAAATGAGTACATAGTAGCATCCTAATTTGCACGACATCATTCAATTCTTCAATAAGGAACCGTGTAGGCGGCAAGCTTGACGGCCGGATGAACAACCACCAAGCGCT	352	..((((....((((..((.((((.(((((((((....((((((((......)))))..)))(((((.((((.............)))).....(((.(((.((.....)).)))))).........................(((....)))...)))))..(((((((((((.(((((((.......))))))...........((((((..(((..(((..((...........)).)))..))))))))).....((.(((........)))))............(((((.....)))))..).))))))))))).))))))))).))).).)).))))...))))..	-73.2	-	-	-	-	-	-	-	3p	TTGACGGCCGGATGAACAACC	21	3466	1024	9925	2232
novel-miR-61	Chr11:27185389:27185471:+	GATGGATGTGACACATCCTAGTACAATGAATCTGGACAAACCATATGTACAGATTCATTGTACTAGGATGTGCCACATCTACC	83	..((((((((.(((((((((((((((((((((((.(((.......))).))))))))))))))))))))))).))))))))..	-51.8	5p	ACACATCCTAGTACAATGAATCT	23	-	10	-	9	-	-	-	-	-	-	-
novel-miR-62	Chr11:4107342:4107457:+	TTCAGTACTTTTTTGGCCGAAATTATTTGAAATTTTGAATGAATTTAGATAAACTTCGATCAAATTCACAAAAAAAATGAAAAAAAGGGAAAATTTCGGGCGAGATATGTGCTTGC	116	...(((((..(((((.((((((((.(((....(((((..(((((((.(((........)))))))))))))))..............))).)))))))).)))))...)))))...	-24.1	5p	TTTTGGCCGAAATTATTTGAA	21	16	11	14	-	-	-	-	-	-	-	-
novel-miR-63	Chr11:4107342:4107457:+	TTCAGTACTTTTTTGGCCGAAATTATTTGAAATTTTGAATGAATTTAGATAAACTTCGATCAAATTCACAAAAAAAATGAAAAAAAGGGAAAATTTCGGGCGAGATATGTGCTTGC	116	...(((((..(((((.((((((((.(((....(((((..(((((((.(((........)))))))))))))))..............))).)))))))).)))))...)))))...	-24.1	5p	TTTTGGCCGAAATTATTTGAA	21	16	11	14	-	-	-	-	-	-	-	-
novel-miR-64	Chr11:5403831:5403958:+	TCCGAGACCAAGTCTCTGTTTACACCGTCCTCAAAACATGACAGGTAGACATAACTGCCATCTACAAGTAGTTAATTCTAGAGTACGTTAGTGCTTTGAGTAGGGTCTAAACAGAGACCTGGTCTAGG	128	.((.((((((.(((((((((((.(((.(.((((((.((((((...((((..(((((((.........)))))))..))))......)))).)).)))))).).))).))))))))))).)))))).))	-50.4	-	-	-	-	-	-	-	3p	TTGAGTAGGGTCTAAACAGAGAC	23	14	11	-	-
novel-miR-65	Chr11:6438901:6439071:+	AACAAAACAAATTACAGATTCCGTCAGAAAACTACGGGACGAATTTATTAAGTCTAATTAATCCGTTATTAGCAAATGTTTATGGTAGCAACACATTGTCAAATCATGGCGCAATTAGATTTAATAGATTTGTCTCGTAATTTCCTGGCGAAATGTGTAATTATTTTTTTT	171	.........(((((((.(((.((((((.(((.(((((((((((((((((((((((((((...((((.(((.(..(((((...((....))..)))))..).))).))))...))))))))))))))))))))))))))).))).)))))).))).))))))).........	-58.3	5p	ATTACAGATTCCGTCAGAAAACT	23	7	-	-	5	-	-	-	-	-	-	-
novel-miR-66	Chr11:7983267:7983337:-	GATGGATGTGACACATCCTAGTACAATGAATCTGGACATATTCATTATACTAGGACGTGTCATATCCATCC	71	((((((((((((((.((((((((.(((((((........))))))).)))))))).)))))))))))))).	-40.8	5p	ACACATCCTAGTACAATGAATCT	23	-	10	-	9	-	-	-	-	-	-	-
novel-miR-67	Chr11:8774955:8775025:-	ATGGGTAACGGGGATGCACACCGGTGGAAAAACCATCTTTACTCCCGGTTGGGAACCCCCTTTAGTCTCAG	71	.(((((((.((((.(.((.(((((.((.(((......))).)).))))))).)...)))).)))..)))).	-19.3	-	-	-	-	-	-	-	3p	TTACTCCCGGTTGGGAACCCCCT	23	61	69	-	-
novel-miR-68	Chr11:8933462:8933545:-	GAAACAGTTCACCAAATAATTCTTTTGCATGTTTGATGGATTAATTATGTGGTCGATATGCGAGAGGACTTGGCTGCTAGTTAT	84	..((((((...((((....((((((((((((((.(((.(..........).))))))))))))))))).))))..))).)))..	-20.1	-	-	-	-	-	-	-	3p	CGATATGCGAGAGGACTTGGC	21	412	152	850	276
novel-miR-69	Chr11:9447240:9447310:+	ATATATGTGCCATGTCTGGGACATGGCAGCTGCATGAATCTGTCATGCTCTTAGGCATTTGCACGCTGTTG	71	.....(((((.((((((((((((((((((.(......).)))))))).))))))))))..)))))......	-28.5	5p	CATGTCTGGGACATGGCAGCT	21	8	6	-	-	-	-	-	-	-	-	-
novel-miR-70	Chr12:10222878:10223061:+	TTTTGATGTAATCAGTTCGTATTTTGTGGACAGCAGCACCTCCTGCTTTCATAAAAGCAGGGCTCCAAGGTATGAAATTCCTAAGGTTCTCTAGACTAGGCCGGCCAGTTTCTAGAATTTTAATTCAAGGTTTGGGTGGGTGTTAATTTCACAGCGTCGACAAGAGATGCTCTGGTACTCTCTA	184	....((.(((.((((..(((.((((((.(((.(((((((((((((((((....))))))))((.(((((.(.((((.....(((((((((..(((((.((....)))))))..))))))))).)))).).)))))))))))))).........))))).)))))).)))..)))))))))....	-54.3	5p	ATCAGTTCGTATTTTGTGGAC	21	-	-	40	8	-	-	-	-	-	-	-
novel-miR-71	Chr12:11072244:11072426:+	AAATTTTATGTTTGTTGCACTTTGGACCACCCCAACTATCTTCCTGGCATTCCTCTGGCATCTTGTATGGCCTGGTGGAGGGAAGACGCCAGGTCACCAGCATGCCAGAGCCGATGTGCTCGAGGTCATTGATGTGATAAATAAGTGGTTTGGGGTGGTCCAAATTGCAAAAAGGTAAAATTA	183	.((((((((.(((.(((((.(((((((((((((((((((((((..((((((((((((((((.(((..((((((((((.........)))))))))).))).)))))))))..)).))))).))))((((....)))).......)))).))))))))))))))).)))))))).)))))))).	-86.5	5p	TTTGTTGCACTTTGGACCACC	21	-	-	7	7	-	-	-	-	-	-	-
novel-miR-72	Chr12:12793901:12794021:-	AAGTAAAATGTTACTCCCTCCATCCCAAAATGTAATAACATTTGGCTAGACAAGAATATGTTCAGGTAGATATAGTTAAAAATTATCATGTTTTGAGATGGTGGTAGTACTTGTTTTTATA	121	....((((((.((((.((.(((((.((((((((.((((..((((((((((((......))))..........))))))))..)))).)))))))).))))).)).))))..))))))....	-27.5	5p	TTACTCCCTCCATCCCAAAATGT	23	7	9	9	17	-	-	-	-	-	-	-
novel-miR-73	Chr12:14164985:14165106:+	CTCTCGGTAACTTTACGATTTCCTGGAGCTGCTTCTTCTTTTCCCAGTGCCTCTCATTCTTATGGTACGCGTTCTTTTTCCAGCCGCTTCCAATGGAAAGTTTAGGGTATTTGTTTGAGTGA	122	(.(((((..((((((...(((((((((((.(((.............(((((............))))).............))).)).))))..)))))...))))))......))))).).	-26.9	5p	CTTTACGATTTCCTGGAGCTG	21	35	13	77	30	-	-	-	-	-	-	-
novel-miR-74	Chr12:14469670:14469994:+	ATACTATTTTTCTGATAATCCTACCTATGGCCCAGTTTTATTCAGACGCAGGTTTGTATTAAGCCTATTTTATTTGATCGACCTTTATTATATGAATAGCCAATTATTTATGTCTGCGCAGGAATAGAATGAGCAGACATAAATAATGAGGCATAAGTAATGGAGAAAAAAACAGAGACATGCTCATTCTATTCCTGCGCAGACATAAATAATAAGGCATACGTATCTATTCATATAATAAAGATAGATCAAATTAAATTGGCTTAATACAAACCTGTGCCTGAATAAAACTGGGCTATAGGTAGGATTATCAGAAAAATGGTCT	325	..(((((((((((((((((((((((((((((((((((((((((((.(((((((((((((((((((.((((.((((((((...(((((((((((((((((((.(((((((((((((((((((((((((((((((((..(((.....)))...(((.....)))..................)))))))))))))))))))))))))))))))))..))).........))))))))))))))))...)))))))).)))).))))))))))))))))))).)))))))))))))))))))))))))))))))))))))))))))..	-190.1	5p	TCTGATAATCCTACCTATGGCCC	23	43	20	-	-	-	-	-	-	-	-	-
novel-miR-75	Chr12:14544338:14544613:-	TTTGCATGCATTCTAATTATATGTGTGTCACTGGCCGGGGCAACTGAAGGTGGTGGGGAGCCCATATAAGCATAATTGTGGTACAGGAATAAGTGAAAATAATGCAAACAACTCCAAGCAACACTGCTGTTCCCTTTCATAGAAAAAATATGCTTGGGAGCCATGGGGAACTACTTATATGCAAGTATGGCGAATCACAGAAGACATATTCACACTTGTAGGCATCTGCAAGGAACCATGTTTGCTTGTGACCCATGTTGTAGAAGTGTGTGTCGT	276	...((((((((((((...(((((.(.(((((.((((((.....)))......((((...(((.((((..(((((...(((((.((........))................(((((((((....))))((((((...((((.......))))...))))))..))))).)))))...)))))..)))))))...))))...((((((.(((...(((((((....))))))))))..))))))))).)))))))))))..))).)))))))))...	-74.7	-	-	-	-	-	-	-	3p	TTGTGACCCATGTTGTAGAAG	21	6	5	-	-
novel-miR-76	Chr12:14547069:14547173:+	AGTTCCCTCACATGACGTATTCCCGGTGCCTTCCAAGCTTAAAATGTAAGGAGATCATCACAGAGCCAAGCATAGGCAGTGCGAGTGCCTTATTCGAGAGGAGTT	105	..(((((((..((((.((((((.((.(((((.....((((....(((...((.....))))).....))))..))))).)).)))))).))))..))).))))..	-28.3	5p	CATGACGTATTCCCGGTGCCT	21	7	8	-	5	-	-	-	-	-	-	-
novel-miR-77	Chr12:14550813:14550905:-	AATGCTCGATGACCTTTATCCATATATATTGGGCTTGGAAGACACCGGAAATCTTTGATGCAAGGTGAGATATTGATAGGGGTCGAGATCAGG	93	..((.((..(((((((((((.((((.((((..((.(.(((((.........))))).).))..))))..)))).))))))))))).)).))..	-26.6	-	-	-	-	-	-	-	3p	AGGTGAGATATTGATAGGGGT	21	19	8	-	7
novel-miR-78	Chr12:15317868:15317962:-	CTGCCTGGTTAGTTCCTTGTTGAAGTGTTGATCGAGCCAACATCTCTGATCTGCTTATGTTGATTGGTTGTCACTGACTAGGGACGTAACGGCAA	95	.((((..((((((((((.(((..((((..((((((..((((((..(......)...)))))).))))))..))))))).)))))).)))))))).	-29.9	-	-	-	-	-	-	-	3p	TGGTTGTCACTGACTAGGGAC	21	-	8	15	-
novel-miR-79	Chr12:15894292:15894373:+	ACCGGATGTAACACATCCTAGTACTATAAATCTGGACATATATTTTTCTAGATTTATTGTACTAGAATATGTCATATCCGAT	82	..(((((((.(((.((.(((((((.(((((((((((.(......).))))))))))).))))))).)).))).)))))))..	-32.2	5p	ACACATCCTAGTACTATAAATCT	23	19	9	22	-	-	-	-	-	-	-	-
novel-miR-80	Chr12:16288703:16288902:-	CCAGCGATCGTTCATGATTCCTCCCAAGCCTACAGCGCCTTGGAAGAGAAAGTATGTCTAATGTCTTGATGGAAACTGTGCTAGCTCGTGCAGGATTACTGGTCGTTACACACTGTTGAAACAAAGCCCAGCAGTTGTAACAAGATGGCCTGGTGTAGGATCGGCGTAACGAATAAATACCAGAGAGAGCTTTTTCTGGT	200	.......((((((.((((((..((((.(((..(((...((((.(.(((..((((((((((.........))))...))))))..))).).))))....)))(((((((((.(((((((..........)))))))))))))..)))))).))).)..))))))..).)))))......(((((((((....)))))))))	-54	5p	TTCATGATTCCTCCCAAGCCT	21	6	-	-	5	-	-	-	-	-	-	-
novel-miR-81	Chr12:16316582:16316664:+	GTAGTCTCGGTTATGCAACCGGGACTACGAATCTGGGACTAAACATGCCCATCTTTAATCTCGGTTGAAATAACCAGGACTAA	83	.((((((.((((((.(((((((((....(((..((((.(.......)))))..)))..)))))))))..)))))).)))))).	-32.8	5p	TTATGCAACCGGGACTACGAATC	23	57	31	-	-	-	-	-	-	-	-	-
novel-miR-82	Chr12:16586594:16586852:-	ATTAATTGAATAGTGAAGCAGTCCGACGCGCCTTCTTCTCTTTCTAATCATTCACAATTCCTGTGTACAACCCATTAATAATTCAGACTATGCGCAGCTTCTTCCTATCCCCTATAAATAGCAACCAAACCTAGCACACAACTACATCTCTTCTTCATAAACGTTCTGCTGGTTCCAACTGCGTGTTGTATATTCTTAGGCCCGATCTTGTGGCAGGAGCTGAGTAGCTGGTGAACTCGCTTTATGTTGTTCATTCACT	259	......((((((((((((((((.(.((..((.....................((((.....)))).........................(((.((((((((.((.(((.((((..(((((((((((((((.((((...(((....................))).)))))))).....))...))))).))))..))))...))).....)).)))))))).)))))..))).))).)))))))..))))))......	-47	5p	TAGTGAAGCAGTCCGACGCGCC	22	25	11	46	5	-	-	-	-	-	-	-
novel-miR-83	Chr12:18040613:18040755:+	GGAGCTTTCACAAGAGTACGTCTCGGGCATTTTGAGAAATGTGTTGTGTATTCACTTGTGATGCTAACTCTGTCAATTCAGATTCTGTATACAAATGCAGACATGCCACGGGAAACTAATTCTGACCAGTGGAATTGAGCAGA	143	..(((..(((((((((((((.(..(.((((((....)))))).).))))))))..)))))).)))...(((((((((((....(((((((....)))))))(((....(((((......)))))....)))))))))).))))	-38.5	5p	CAAGAGTACGTCTCGGGCATT	21	6	-	13	-	-	-	-	-	-	-	-
novel-miR-84	Chr12:18048860:18049165:-	CCCGTTTGTTCGGCACCGGTGAGATACTCTTGCACATTCAAGAATCGTTGATCAATGAGGCATCTTATGTTTCTCACTTAATTCCTGCATTCCTCTCATTCTCATAGCACTCTGAATCTGTTATATACATAATTCTGCCCTTGCACACAACAATATAACTTGTGGACACTCTAATGCTTACACAACTCCTCAGTTAATCTTTTTGCATCCTTATCATCTGATCTTTCTTGCTCACGTGTAGCATATCCTTATGTAGCATTAATAATTTCATATTAAAAGCGTACTCACGTGTGCCTAATATTTATA	306	......((((.(((((..(((((.(((.(((.......((((((.....(((((((((((((..((((((.....((...((((.(((..................)))....))))..)).....))))))...))))..((..(((((.........)))))..)).....((((......((((....)))).........)))).....)))).))))).)))))).....((((.(((((....))))).))))(((((......))))).))).))))))))..))))).))))......	-54.2	5p	CGGCACCGGTGAGATACTCTT	21	152	128	122	45	-	-	-	-	-	-	-
novel-miR-85	Chr12:18292723:18292803:+	TGATCTGGCACAAGGCAACCTGTGGAGGGCACAATATGTATTTCCAAAACATGTATTCTAGAGTTTGTCATGGCCAGCAAC	81	....(((((.((.(((((.((.(((((.(((.....((......)).....))).))))).)).))))).)))))))....	-23.9	5p	CAAGGCAACCTGTGGAGGGCA	21	37	19	87	-	-	-	-	-	-	-	-
novel-miR-86	Chr12:18621547:18621746:-	CCATCATTTGAGCAAACTGGGGAAAACACTTGGTAATATGTTTAATTCCCATGTTTCATCATCAAAATGTATTCATGTAGATTCAATGAACAAAGTACAAAATAGTAATATAAGAAGAGCAAATAGCATAGTACTTCCCGTTTCATGAGGATAGACAAAAAGTGTTTTTAGTTAGTGTTGGCTTCAGTGAAAACTTTGGG	200	((((((((.((((..(((((.((((((((((.......((((((..(((((((.(((((.(((...(((....)))...)))...))))).....(((......)))......((((.((..........)).))))......)))).)))))))))..))))))))))..)))))....)))).)))))......))).	-38.5	5p	AGCAAACTGGGGAAAACACTT	21	8	8	33	5	-	-	-	-	-	-	-
novel-miR-87	Chr12:18699972:18700083:-	ACACCTGGAATCTATTGTCTACATTGCTCGGTGTGCCACTCAAGGTGATTCCTACTAGTACCTGTGAGAAAGAAGATAAATTCGGGTGCTGTGAGGCACGGATGACAGGCAG	112	...((((..((((..((((((((.((((((((((....(((((((((...........))))).)))).......)))...))))))).))).))))).))))..))))...	-29.7	5p	TCTATTGTCTACATTGCTCGG	21	9	15	-	13	-	-	-	-	-	-	-
novel-miR-88	Chr12:18719604:18719767:-	TCCATCATCGTTGGTCTCGATAGGGTAGATGAACTGATTCATGTTTGGGCAAAACAGGTGAAATTCAAGAGTTGTCAAGACATGCATCAGAGTGTCTTGTTGACCAGTCGGTCATTATAACAGCAGGCTCATGCTCTTCTTGTTGGATCAAATTTAGGTAGGAA	164	((((((....((((((.((((((((.(((....(((((.(((((((.(((((......(((...)))....))))).))))))).)))))..(((..((.(((((....))))).))..)))(((......)))))))))))))))))))).....))).))).	-48.2	5p	TTGGTCTCGATAGGGTAGATG	21	7	-	-	7	-	-	-	-	-	-	-
novel-miR-89	Chr12:18850025:18850182:+	AGAAGCTACTCGAGAAGTTGGACATTGGCACTCTGGGTCAAGTTGTGTGTACTCTATTTCACTATTAATTTGTTTTTTCTACTTTTTCTTTCATCCTTATGTGTGTACTGGATCTTTTGATTGATGCCATGACTTGCTTTTCCAAGATAATGGTTAAA	158	...(((((.(((((((((.((.(((.((((...(.(((((((......((((.(................................................).)))).......))))))).)))))))).)).)))))))...))...)))))...	-22.7	5p	CGAGAAGTTGGACATTGGCAC	21	121	64	55	21	-	-	-	-	-	-	-
novel-miR-90	Chr12:19120672:19120956:+	GCTTGCTTAGTACTCCCTCCATCCATAAAAGTTATGCTACCTATTACTTTTGTCACCAAGAGAAGGAGAAATCGAATCATCCTGGTTGTTACAAAATCAAGGAGTGAGTGCAAGCATGCAACCAACAAGTGTTTAGGTGACTCCTTGGGTTCTAATTAAACATTTAATTTATCTCTTCATTTAAGTTTTGAATGCATAAAGCCTACAAATAGGAACAACTTATTTGAAAAAACTCAAAGGTGAAATAGGTATAACTTTGATGGATGGAGAGAATACGTGACCTTC	285	.........(((.((.((((((((((.(((((((((((.....(((((((((.....((((((((((((.......)).)))).............(((((((((.(.(..((((((...........)))))).).).))))))))).....((((((....))))))..))))))(((((((...)))))))...........((((((((.....))))))))........)))))))))....))))))))))).)))))))))).)).))).........	-75	5p	TACTCCCTCCATCCATAAAAGTT	23	11	-	9	-	-	-	-	-	-	-	-
novel-miR-91	Chr12:19228504:19228583:+	TGTTGTGCATGTGCAGATAACTAGGATATGGCCAGTTACATCAGCATGGTGGCATAATCCTAGGATCGTTCTAGACAATT	80	.(((((....(.((.(((..(((((((...((((.(...........).))))...))))))).))))).)...))))).	-21.1	-	-	-	-	-	-	-	3p	TGGCATAATCCTAGGATCGTT	21	-	6	-	5
novel-miR-92	Chr12:19243451:19243523:+	TTGCGGCCGTAATTTTTGCATCTGGGTCCCTTGAGGGCAGCAAGGGACCCAGATGTAAAAAGTACGGCCAAAA	73	....(((((((.(((((((((((((((((((((.......))))))))))))))))))))).)))))))....	-50.2	-	-	-	-	-	-	-	3p	CAAGGGACCCAGATGTAAAAAGT	23	-	20	-	17
novel-miR-93	Chr12:19316795:19317068:-	TTTCAAGCTTCTGGCTTCCGGTCTGCTTGTCATCACCCCATTCCCAGTGCCTCTCAAGCCTATATACGCATAGTTCCGTGTGTACTGTGCATGATACAGGTGTCAAGCCAAAATTTTTATTGGAGTCTATTACTTCTAACAATTAATCCGTGGTAAAGTTTCATGGTGACAACAAGTTAGGGGGAAACTATTTAATATGGCAATCCTTATGTTAAGCCTAAGATGTATCCGTGTGGGGCTGTGACGAGCCGACAACTGGGTGAGGGGCTACAGC	274	.....(((((((.((((...(((.(((((((((..((((((.....((((.(((...((((.(((..(((((((.........)))))))...))).))))......((((........)))).........((((((((.......((((((.......)))))).........)))))))).......((((((((((......))))))))))....))).))))....))))))..))))))))).)))....)))).))))))).....	-79.2	5p	CTGGCTTCCGGTCTGCTTGTC	21	45	23	36	10	-	-	-	-	-	-	-
novel-miR-94	Chr12:20762012:20762106:+	GCTTTGCACATACATGCCGTCACAAGTGACACACCTGTGACGGTTTTTACTCTCCAAGCCGTCACAGGTGAGTCATCTGTGACGGGTTGCAAAAT	95	..((((((...((...((((((((.(((((.(((((((((((((((.........))))))))))))))).))))).))))))))))))))))..	-50.5	-	-	-	-	-	-	-	3p	CAGGTGAGTCATCTGTGACGG	21	9	13	-	8
novel-miR-95	Chr12:20978956:20979074:-	TCTAGGGCTCGGATTTCCTATGTTTAAGGTCACAACGAGCTAACCAAATTCCCATCTCAACTGCATTGCATTGTCCTACTGCTGGTGATCTGTAACGGAGGAGCTCTCGATGCCTTCCA	119	...((((((((((.(((((.((((..(((((...((.(((.................(((.(((...)))))).......))).)))))))..)))).))))).)).))).)))))...	-30.8	5p	GGATTTCCTATGTTTAAGGTC	21	11	6	20	-	-	-	-	-	-	-	-
novel-miR-96	Chr12:21130925:21131163:+	TTGCTTAAAGTGTGAAACCAGCTCTTTTGACTTAATTTGTTAGTAGCTAACAGTTGCATTTTGTTGTCCTCATTGATACATTCATTTGTTCTAAAAAAACACGGAATATTTATGTAAGCATGTTCGATATATCCCTGAGGCAGCTTATAGTGTGATCATGACAATTTTCTGTAGCATGCAGTCTGCTGCGACTTATGTTTTCTATGTCTCAAGAGGTGGCCTGGTGTTCATGTGGCAAT	239	(((((....(((....((((((((((((((.......((((((...))))))((((((((..((((.(((((..((((.((((((.((((((..........))))))...)))...........))).))))..)))))))))....))))))))...((((.........((((((.((((......)))))))))).....)))))))))))..)).)))))...)))..))))).	-51.4	5p	TGTGAAACCAGCTCTTTTGAC	21	60	32	-	-	-	-	-	-	-	-	-
novel-miR-97	Chr12:21130925:21131163:+	TTGCTTAAAGTGTGAAACCAGCTCTTTTGACTTAATTTGTTAGTAGCTAACAGTTGCATTTTGTTGTCCTCATTGATACATTCATTTGTTCTAAAAAAACACGGAATATTTATGTAAGCATGTTCGATATATCCCTGAGGCAGCTTATAGTGTGATCATGACAATTTTCTGTAGCATGCAGTCTGCTGCGACTTATGTTTTCTATGTCTCAAGAGGTGGCCTGGTGTTCATGTGGCAAT	239	(((((....(((....((((((((((((((.......((((((...))))))((((((((..((((.(((((..((((.((((((.((((((..........))))))...)))...........))).))))..)))))))))....))))))))...((((.........((((((.((((......)))))))))).....)))))))))))..)).)))))...)))..))))).	-51.4	5p	TGTGAAACCAGCTCTTTTGAC	21	-	-	-	-	-	-	-	-	-	-	-
novel-miR-98	Chr12:21156818:21156941:+	CGCTTCATGGAGGCAGGTCAGGCCATTGATCGATCAGCAGGTCAGGCATGGTTCTTAGTTTGGGCTTAGGAGACATCAGGAGCTGTTTTTTCACTGATCAAGGGTCACTGTCACCCTTACCAGC	124	.(((....((.(((((....((((.((((((((..(((((.((..(.(((..(((((((....)).)))))..))))..)).)))))...))...)))))).)))).))))).))......)))	-34.1	-	-	-	-	-	-	-	3p	CTGATCAAGGGTCACTGTCAC	21	20	19	-	8
novel-miR-99	Chr12:21160606:21160712:+	GTTACTTTACAGTGCATGCTTATCGGACTAGGAGGCATCAGGAGTTGCCATTTCACAACATCTTTTGTTTGTCCATCAGTAGATAGGCTCGTATGTGGAATAGTGGT	107	.((((((((((.(((..(((((((..(((.(((((((..(((.((((........)))).)))..))))..)))...))).)))))))..))))))))...))))).	-27.1	-	-	-	-	-	-	-	3p	CAGTAGATAGGCTCGTATGTG	21	15	7	12	-
novel-miR-100	Chr12:21162306:21162392:+	TCAGCCCGTGCTTGCTGCTCTGGAGCAATACAGAGATCAATGTCATTCTAGATTTACGTCTGTACTTGCTGGGTGGGAAGGATCTGC	87	.(((...((.(((.((((((...(((((((((((.......(((......))).....)))))).))))))))))).))).))))).	-25.4	-	-	-	-	-	-	-	3p	CGTCTGTACTTGCTGGGTGGG	21	29	18	39	12
novel-miR-101	Chr12:21175348:21175422:+	ATGCATGGCTGTTGGTTTAGGAGGCATCAGGAGTTCTCATTTGACTTGATCGTTCTGACCCTCACCAAAAGTGCA	75	.(((((((.((..((((.((((.(.((((((...((......))))))))).))))))))..)))))....))))	-21.1	-	-	-	-	-	-	-	3p	CTTGATCGTTCTGACCCTCAC	21	24	25	20	11
novel-miR-102	Chr12:21179035:21179380:+	ATAAGGATTCCAAAAATGCTAGCTCCACGCTTACACAAGTAAATTGAGTGCAAACCTCATAGTCCTGATGACTTCCAATCCTATATATGTTCTCTAGGTAAAATCATGAATTTTCTTTCCTTTTTGTGTTAGCATAGATGTCCGAATGTCAAAGTGATGCAGCATTGGGTTCGTCTAATTTTATTCAAAGCATTCTATATGAATGTTGACCGATGTAGAGATAACGATGCAAACTGCATTGCTTCCTCTGTTTTCAATGTGCAGGACATAAGTGTAAGATAGGTACCAACATTCCCTAGTTTAGTTGTATATGCTTCAGGTGTAGAGGCTGGATTTTAATCCATTT	346	....(((((...(((((.(((((((.((((((....(((((...((((.......)))).((((.....))))........((((((......(((((...............((((.....((((((((.(((((..((...(((((...((((((((((((((((...((.((((..((...(((..((((((.....)))))))))..))..))))))...))))))....))))))))))....))))).)).)))))..))))))))...))))...............)))))......))))))))))).)))))).)).)))))))))))))))....	-73.6	5p	CAAAAATGCTAGCTCCACGCT	21	29	17	55	17	-	-	-	-	-	-	-
novel-miR-103	Chr12:21184461:21184527:-	AGTGAAAAAGAGTAGTTCGCTTCACTGGGAAAAAAAATTCAGTGAGAGCGGGTTACCAGGACTTGTT	67	...........((((((((((((((((((........)))))))).))))))))))...........	-18.5	5p	AGTAGTTCGCTTCACTGGGAA	21	6	6	1	-	-	-	-	-	-	-	-
novel-miR-104	Chr12:21717640:21717938:+	ACCGGGTTCAAATCCTAGAAAAAAAAAGTACAACAATTGTGCAATATAAAGATGATGCCTCCTCATGTTCTCTCAAAAGCAACACATCAAATGTTCTCAAATTTATGGTCTGTTGTCTCAAAGGCAACACAACAAATATTCTCAAATTTATCATCCTTGACAATTTAAGATGTAGGAGTGATAGGCACCAGGAATACATAAGCCAAGCCTAGTCGACCACCCTGCTTTTACTTGGATAATAATGTTTAGAAGGTACCAGGTTTGATCCCAAGGGCTGCTGTGCTGTTTTTCCATCCGGA	299	.((((((....................((((((...))))))......((.((((.......)))).)).....(((((((.((((.((...(((((((((((..((((.((((((((...)))))))).........((((.((..((((.((((..(......(((((.(((((.(((...(((...(((...............))).)))...))))))))))))))..)))).))))..)).))))...)))))))))))......)))))).)))).)))))))..)))))).	-59.7	-	-	-	-	-	-	-	3p	CAAGGGCTGCTGTGCTGTTTT	21	-	12	-	14
novel-miR-105	Chr12:21718035:21718127:+	ACAGTTACCATGTATGCACCTCGAAATGTCCTAGAATTTTACCTAAACGGCCTAAAATTTTACGAGACTTACAGGTGCAATGTGAGTTACATG	93	...((.(((((((.(((((((.(.((.((((((((((((((((.....))..)))))))))).).))))).))))))))))))).)).))...	-23.8	-	-	-	-	-	-	-	3p	CGAGACTTACAGGTGCAATGT	21	12	8	85	7
novel-miR-106	Chr12:21724761:21725035:+	TTTGGATCTTATGGGATCTTATGTCTGCGCCTCTTCCCTTTGTACAGCAAAAGGGTAGTACCATTGAAGCACACTGATTACTAATTAAGTTCTAACGTACAATACTCGTAATAAAGATCTTAGTTAATTTCACAAACCAATTCATTTGCGAGCTCGTAATTAAGAAAATTACAAGTACTATTATTTTTTTTAAAAAAAATCCCTAAGATGGATATAATATATTTGGGCATTTTTTAAAATAACTGAGCGGATCTTGGGATCAAACCATGTCCCTC	275	...((((...(((((((((((.((((((.......((((((........))))))((((((....................((((((((.(((....(((.......)))....))).))))))))..(((.((((........)))).)))...((((((.....))))))..))))))(((((((......(((((((.(((((((((.......))).)))))).))))))))))))))....))))))..)))))))...))))))))...	-53.5	5p	ATGGGATCTTATGTCTGCGCC	21	1014	453	1991	973	-	-	-	-	-	-	-
novel-miR-107	Chr12:21768204:21768306:+	AGTCACTTAAAATCATGGAATGATTCTAGCCAGGTGGGTTCAGATGTCTTGCAAGAGGATGCTCATCCATGGCCAAATCATCTCAGATCTGAAATGTTTTAGT	103	...........(((.(((.((((((...(((((((((((......(((((.....)))))))))).)).))))..)))))).))))))(((((....))))).	-23.6	-	-	-	-	-	-	-	3p	TCATCCATGGCCAAATCATCT	21	20	20	-	-
novel-miR-108	Chr12:21783524:21783661:-	GACAGGCGTAAGGGTACAAGTGGATCGACATGCAAACCTATTAATAGATTGCTAATTAAGTGGGTTGACCTGCGGTTACCCACTTATTTGCTTATAACTAGGTCTGTCGGCTGATCTACTTGCACCCTTACACAGGTA	138	.((..(.((((((((.(((((((((((.(..(((.(((((...((((...((.((.(((((((((.((((...))))))))))))).))))))))...))))).)))..).))))))))))).)))))))).)..)).	-57.5	-	-	-	-	-	-	-	3p	CGGCTGATCTACTTGCACCCT	21	81	-	-	26
novel-miR-109	Chr12:21878587:21878708:-	TCTCCACAGTCTGGACTGAACGAACGAGGATCCTATTAGTTAAACAATTTCAGATGCAACTCTCATGACGGTTTTACTCATTTTCCCGATGCCTTCCATTTCTTCAGTAGAGATTAGGAGAA	122	(((((..(((((..((((((.(((.(((((((..((.(((.((((....(((((........)).)))..)))).))).))......))).))))...))).))))))..))))).))))).	-25.3	5p	CTGGACTGAACGAACGAGGAT	21	3964	1948	3888	1579	-	-	-	-	-	-	-
novel-miR-110	Chr12:21913511:21913688:-	TCTTCACGTACGGGCAGTAACAGGATATCGAAGATCACCTTGTACCATCTCTGACTCATTGTGGGTGGGAGGAGTATCAGTATTCCCAATGCCTTCCACTTCTATTTCTTATCGCGCATACTTGAAAATAAAAACCTCTTGAACTTTGATGGTGTTGTCCATTGCTTGCAAAAATATC	178	..........((((((((.((((.(((((((((.(((....((((..(((((.(((((...))))).))))).))))..(((((...)))))............((((...............))))............))).))))))).)).))))..))))))))..........	-34.4	5p	CGGGCAGTAACAGGATATCGA	21	-	23	74	32	-	-	-	-	-	-	-
novel-miR-111	Chr12:21924270:21924419:-	TATGAGTGCCTCGAAAAGGGATTATCTGACTTAGCTATTGTGCAGTTGAGTCACTGACATGTGGATTATAGCAAAGTGGGATTCATATTCATATGACTGTGACTCAATTGCATGTGTAGTTAAGTCAGAGAATCCTGTCAGGCATTTCCC	150	...((((((((.((...((((((.((((((((((((((.(((((((((((((((.(.(((((((((....................))))))))).).)))))))))))))))..)))))))))))))).)))))).))))))))))...	-71.3	5p	TCGAAAAGGGATTATCTGACT	21	11	-	29	9	-	-	-	-	-	-	-
novel-miR-112	Chr12:22019895:22020065:+	CGTCGGATTGCGAGGCATCAAGAAGCAATGGAGCACTCAGTGAGATGTCTAATCATCATGAATTGAAAAAGTATCCACATTGAGTTTATAGTATCCTGGTGCTGTTAGACATCCATATGCATGGTTTCTGTATAACACAGCTGCCCCCCTTTGTGATGTTTTCAACAAGAC	171	.(((...(((.(((((((((.((((....((.((((((((((.((((.((..(((........)))...))))))..)))))))...(((((((....))))))).......((((....))))...((((.....)))).)))))..)))).))))))))))))...)))	-39.8	-	-	-	-	-	-	-	3p	CTGCCCCCCTTTGTGATGTTT	21	-	-	10	5
novel-miR-113	Chr12:22032091:22032387:+	AATGAAAAATCAGGGTTAGCTGAGCAGTGAGAGTCGCGAGACTATATACATATAACTTATCAAATGGATTCATAGAAAAATCAAGTGTGAGAAGAACTTTAACAAAGCCATTCAAAGCCTCCAGTTAATTAAACATCCTTGTTTTGGTCCCAATTGATTTTCTTGCTATCGACAGCTTTCTGTAGATGACCCATGCGGGCCGCAGCGATGTGAGCAAACTGGTCAATAAGGTTTCAAGTAATTAATAAGGTTCACTAAAAATAATTGAGCTGTTCAATAATCAACTGGACAAAATGA	297	.........(((((((((..((((((((..(((((....))).............((((.((....((((........))))...))))))..((((((((........(((..((((((((((((......(((((.((((...(((((((...........((.((((.((((....)))).))))...)))).))))))))).))))).....))))))......))))))..)))......))))))))...........))..)))))))).)))))..)))).........	-58.4	5p	CAGGGTTAGCTGAGCAGTGAG	21	8	9	10	-	-	-	-	-	-	-	-
novel-miR-114	Chr12:22517778:22518050:+	TTTTTTCTTGGATCGATCTGTGTCTCCGATGATGATGTAAATTTTTACTTTCGTTCTTCTGAAGTTGCAATGTGGAAGAACTATTTGGAGACCTGAACTGAGGGGGTTCCCATCGATCTAATCTTAATCCTCTTTTTTTTTTTGGTTTTTATAGTTTGGATCTGTGTGGATTCATGGATGATCCCAGTGAAGACTTGTGATGTTAAAAAAAGTAGTGGCCTGATTCAAATCTGATGAGTCATATTATTATCACGCAGAGGGATCTTGAATATT	273	....(((..(((((..(((((((....(((((((((((..............((((((((.............)))))))).....(((..(((........)))..)))(((.(((((((.(((((.((.............))...))).)).))))))).)))..(((((((((((((((...((.(..((((.............))))..).))..))))...)))).)))))))))))))))))))))))))..))))).)))....	-63.3	-	-	-	-	-	-	-	3p	TTATTATCACGCAGAGGGAT	20	648	876	5220	473
novel-miR-115	Chr12:24260247:24260324:+	GGGAGACACCAGGAGCTGCTCTATTACAGCGAATTTGCTGAATTCTGCATTTGATGGTAGGAGCTCTTGATCATTTGA	78	.........((((((((.((((((((..((((((((...)))))).))...)))))).)).)))))))).........	-23.8	-	-	-	-	-	-	-	3p	CATTTGATGGTAGGAGCTCTT	21	73	40	94	45
novel-miR-116	Chr12:24266086:24266197:-	TGCTTAAACTAAATTTAGAGATCGAACATGCTATGAAGATTATCGAACTAATGGCTACTATGTGCTAACATGCAGTATCTGCATAGCGCGGCGATGACTGAAATATTTGAGC	112	.(((((((.....(((((..((((..(.(((((((.((((...........((((........)))).........)))).))))))).).))))..)))))...)))))))	-27.4	-	-	-	-	-	-	-	3p	CATAGCGCGGCGATGACTGAA	21	64	31	53	30
novel-miR-117	Chr12:24317796:24317931:+	TTGCAGTTCTTCGCCGGGAATTTCACAAGTATTCTACATGACATATCGTCTTCAAGATTTTGAAAGTGGCGTTTGGCCTAGGAGGCATCAGGACTTCTCATGTCAGAGGATGTAGTCGTGTAGGTGCTGACTGCCA	136	..((((((.(((.....))).......(((((.((((((((((((((.(((((((....)))))...(((.....))).....(((((.((.....)).))))).)).))))).))))))))))))))))))))..	-39.5	-	-	-	-	-	-	-	3p	GAGGATGTAGTCGTGTAGGTG	21	10	-	10	-
novel-miR-118	Chr12:2441189:2441394:+	CACCGTCTCCACCACCACCTCCGGCCCACCTCCTCCTCCACCTCCCCCTCCTCCTCGCGCCGCCGCCGCACCCCGCCTCGGCGCGGTCTCTCTCTCCGACATACGGTTTGTCCGGAGGCTCGGTTCCGGGGACATCGGGAGCGTCTACCTGGCGGAGGTGAAGGGCGCCCGCGGCGGTGGGGCGGCGGTGGTGGCGGCGAAGGTGA	206	((((.((.((.((((((((.(((.((((((.((((((.((((((((((((((...(((((((..((........))..)))))))((((((....(((((...(((.....)))...).))))....))))))...))))).........)).))))))).)))).......)).)))))).))).)))))))).)).)).)))).	-109	5p	ACCACCACCTCCGGCCCACCT	21	-	95	-	57	-	-	-	-	-	-	-
novel-miR-119	Chr12:25092912:25093271:-	CAGGCTCACCAACTATCAGATAGATTGGTAAAAGAAAATACAACAGTTTATAGACCATCGCAGTTGAATGTGAATATAATACATGGTGTGGGGGATCAAGAAATTGCATAGTGCTGTAACCACCTGTAACTACAATGCTTCCTAGCTAAATTCATTCCTCAATACAACTATAAAATAGGACAAAAATGGCACCCATATATTACAAATATCTACTTGACTGGTTCTCTGAAACAAGCGTACCGTGCATTCAAAGCCTACAACACTACTGCGCATACTGACTGAAACAACAATAGTAGAAACTAGTCCAGCTTAAGAAGAGAGAAAAAACTTACTGCTCTATCTGGTACCCCTGGTGGTCCA	360	..(((.(((((..(((((((((((.((((((............(((((..((((...(((((......)))))...(((((.((((.((((((((....(((.((((.(((.((((((............))))..))...))))).)).)))..))))).......((((...))))...........))))))).)))))......))))...))))).((((((.....((((.....(((((....................))))).....(((((...(.((....)).)....)))))..))))......)))))).....)))))).)))))))))))....))))))))..	-67.9	-	-	-	-	-	-	-	3p	TACTGCTCTATCTGGTACCCC	21	-	-	6	5
novel-miR-120	Chr12:26339481:26339557:-	ATGAACGTCATGAGCAACACTGGATATGTGACCGAGGATGATGGTCACTATGATGTGCTGAAAGTCTTGATGCATGC	77	.....(((((.((.((.(((...(((.(((((((.......))))))))))...))).))....)).))))).....	-18.1	5p	TGAGCAACACTGGATATGTGACC	23	18	15	42	40	-	-	-	-	-	-	-
novel-miR-121	Chr12:4571548:4571729:-	GATCGGGGTGGCCGCGCCGTCGGCGGCGCCGCTGCGCGCGCGCCTCGCCGCGGGGCTCCGGCGGGAGGAGCGGTGGGTGGTGTTCGTGGGGCCGTACGAGCACCACTCCAACCTGCTGTCGTGGCGCCAGAGCCTCGCCGAGGTCGTCGAGGTCGGCGTCGACGGCGACGGCCTCGTCGACG	182	..((((.(.((((((((((((((((.((..(((.((.(((.((((((..(((((((((.((((...((((((((((((((((((((((......)))))))))))).)).))).))).))....)))).)))))))))))))))))))).))))).))))))))))).))))).).))))..	-119.5	-	-	-	-	-	-	-	3p	GTCGGCGTCGACGGCGACGGC	21	8	6	89	24
novel-miR-122	Chr12:7558830:7558936:-	AATGGCTATTGTTCACCTGATGATGTGGCTCATCCTAGTAGCATTTTGAAATTTACTTTTCACTAGGTAAGATGTGTGAAACACATGCACACGGCGAGCAACACATA	107	.(((....((((((.((((.(((((((..((((((((((........((((......))))))))))........))))..))))).)))).)).))))))..))).	-26.3	-	-	-	-	-	-	-	3p	TGAAACACATGCACACGGCGA	21	54	25	41	12
novel-miR-123	Chr12:8088492:8088582:-	TACCAGGGTTCTTCCTGTATAGGGGTCAATGTTTTATAGTTCTAGCTTCAATGGGCAATAGAACACTCTCTGAATAGGTAGAATGCAGTTA	91	.....(.(((((.(((((.((((((....((((((((.((((..........)))).)))))))).)))))).))))).))))).).....	-25.4	-	-	-	-	-	-	-	3p	GAACACTCTCTGAATAGGTAG	21	20	17	-	9
novel-miR-124	Chr12:8110033:8110112:+	AGCAAGAAGATGGGTGCCTGTGAGTGTATGATGGTGCTGTTTAACTCACAGTATCGTCTTGCACTTATTTTCGCTGGCTT	80	......(((.(.((((...(((((((((.(((((((((((.......))))))))))).)))))))))...)))).))))	-30.9	5p	TGGGTGCCTGTGAGTGTATGA	21	10	-	22	9	-	-	-	-	-	-	-
novel-miR-125	Chr12:8242530:8242646:+	TAGAATGATGGACCGGTTGATGAAATGGTGCACTTCATGGAGATCAAGTAAAGTCCCAGATAGGTCATCTGTCCTCAAGATCAAGGTGCAGTGTTATCGGACCAGTACATCAAGGTG	117	.....(((((.((.(((((((((...(.(((((((..(((.(((........))))))(((((.....)))))..........))))))).).))))).)))).)).))))).....	-30.5	-	-	-	-	-	-	-	3p	TGCAGTGTTATCGGACCAGTA	21	-	6	-	9
novel-miR-126	Chr12:8746182:8746295:+	ACGTGGATGGCTCAGAGCTTCCCTGTCTTATCAAATAAGCAAAGTTGCTTCGTTCAGGCGAAAGGAGAATCCAGACCGTGAAGATAGTGAAGACTCAGCGGGACCAAATCGGGA	114	.(.(((.((((((.(((((((.(((((((..(.....((((....))))((((....))))..(((...))).....)..))))))).)))).)))...))).)))..))).).	-28.4	5p	CTCAGAGCTTCCCTGTCTTAT	21	41	46	40	27	-	-	-	-	-	-	-
novel-miR-127	Chr2:10678288:10678560:-	GAGTCCGTCGGCGGCGGACTCGTCAGCACCTGCAGCAGGATGTTGCGGTCGAGAAGGATGTTGGCCGGCTTGAGGTCCAGGTCGCAGTGCACGAGCGGCTCCGGCTTGGTCTGGTGGAGGAACAGCAGCGCCGTGGTGATCTCCGCCGAGATCCTGAACCGCTGGCTCCACGGGATCGATGGGCGACGGCGTGCCGGAATTTTTGTTCTTTTTTTTTTTTGTCTCTGCCCTCTTCTGAATTTTCTGATCTGATTTGGCGCCGCGTTTTGGACT	273	(((((((((...)))))))))..(((((((((...)))).)))))(((((((........)))))))......((((((((.(((.((((.(((((((.((.((.(((((((.((((((......(((((...(((.((((((....)))))))))...))))).)))))).))))))).((((((.((((....(((((....)))))..........)))))).)))).............)))).))).)))))))).))).))))))))	-102.9	-	-	-	-	-	-	-	3p	TCTGATCTGATTTGGCGCCGC	21	49	19	-	-
novel-miR-128	Chr2:13036631:13036725:-	GGTCCGGTCCTCATTGGCGATCGGATTATCCGAATACTATTTGATATTTTCTATGCTCAAAACTAGATGTCCGACCCTCATTGGAGATTGGATCA	95	(((((((((.(((.(((.(.((((((.(((.........((((((((.....))).)))))....))))))))).).))).))).))))))))).	-25.1	5p	TCATTGGCGATCGGATTATCC	21	20	14	-	31	-	-	-	-	-	-	-
novel-miR-129	Chr2:14499911:14500079:-	CCGTTCATGTTCAACGTTTGACTGTCCGTCTTATTTGAAAAAATTAATGATTACTATTTTTATTGTTATTAGATGATAAAACATAAATAATATTTTATGTGTGACTATTTTTCAATTTTTTTTATATAATTTTTAAAAAAACGGACGGTCAAACGTTGGACAAGAAAAC	169	...(((.((((((((((((((((((((((.....((((((((................(((((((((....)))))))))(((((((......))))))).......))))))))..(((((((.........))))))))))))))))))))))))))))).)))...	-49.3	5p	TCAACGTTTGACTGTCCGTCTTA	23	-	13	-	26	-	-	-	-	-	-	-
novel-miR-130	Chr2:1522642:1522841:+	CACAGAAGTGTGCAAGGTCAGCATGCAAAAGGCCAATATATTCAAGGTTTCAAAGCATGCATGTACATGGCTCAAAAACATTTGTGATTTGGGTTGGGCTTAGGGGGCATGGGGAATTCAATGTATACGTTCCATATTGATCTAGTTTCCACCTCATCGTAGCGATGGGCCTTTGCTTGTATGCGGCTTCCAGCTAGTGT	200	.(((..(((.....(((((.((((((((((((((..........((((.......(((((........(((((((...((.........))..)))))))......)))))(((((((((((((.........)))))))....))))))))))(((((...)))))))))))...)))))))))))))...)))..)))	-53.1	-	-	-	-	-	-	-	3p	CCTTTGCTTGTATGCGGCTTC	21	7	7	-	-
novel-miR-131	Chr2:16566840:16567133:-	GGTGTTACTACCTTGTTTGAGTGCCCTCCAATAGAAAGGAAACAAATCATGGCTAAGATTGGTCTACTTCCCAGTTGGATGCACAATCTATGTGCATCTATATCTCCTAACACCTCCCATGCCAAACCAGAGCTGATGAGCTTGCCAAAGAAGAGTAGTAAGAAGAAGAGTACAATAGGGAAGAATATTTATGTAAGTTAAATGGTTGGCGGGCTTGGTGGTTGTGGTTTAAAGCGATGGCAGCAAATCAAAGATGATGAGAGGGAGCAGACGGGAGTGAAGACAAGTGATGCA	294	.((((((((((((((((((....(((((((.(((....((......))....))).((((((........))))))(((((((((.....))))))))).(((((........((.((((((.((((((.(((((.((((((((((((......(((.(.........).)))............((((((.......)))))).)))))))))))).))))).))))))...)).)))).))........))))).)).)))))..)))))))).)).......)))))))).	-79.3	5p	CCTTGTTTGAGTGCCCTCCAA	21	34	-	-	19	-	-	-	-	-	-	-
novel-miR-132	Chr2:18269335:18269561:+	ATGGTGTAGTAGGAAGAGAAAAAGGGGAGGAGAAAGAGCGAGAGGAGTGTGTTAGGGAGGGGATGGGGATCGATCGCTCCAAGCGAGCGGTGGCACATTAGCACCGCCCTTGCAAATATATATATGGGTATTAATTTAATCACGAGAAGTATAGTTGCTTTGTTTATTTCCATGACGGGCCAGTTTTGATGTGGACCTTTTCTCTTTTTCTTTTTCTTTTTTTTTTG	227	.............(((((((((((((((((((((((((.((((((.(((((((.(.((((((((....)))..(((((...))))).(((((.........)))))))))).).))))))).((((((.((.(((..........((((((....))))))))).)).)))))).....(((.........))).))))))))))))))))))))))))))))))).	-66.7	5p	AGGAAGAGAAAAAGGGGAGGA	21	6	-	7	-	-	-	-	-	-	-	-
novel-miR-133	Chr2:1857682:1857864:-	TGTTTATTTTATGAGCAATTTTACGGTCCTTGAAGAGATACCATGAGGTACCTTTTTTCTATTGTAAATTTGGTACCTCTTGGTACCTAGGTACTATAAGGTACCATGAGATACCAAATTTTACACTAAAATTTTAGTATCTCATGGTCCTCAAGGACCGTAGAATTGCTCTTATTTTTTATA	183	............(((((((((((((((((((((.((....(((((((((((...........(((((((((((((.(((.((((((((..........)))))))).))).))))))).))))))...........))))))))))))).)))))))))))))))))))))............	-81	-	-	-	-	-	-	-	3p	TCAAGGACCGTAGAATTGCTCTT	23	564	336	885	305
novel-miR-134	Chr2:18844580:18844770:+	GCAGCAATGATTTTCCGCGTCCAACTTTGACCGTCCGTTTTATTTAAAAATTTTTTAAAAAAATTAAAATCATAAATCACGAGTAATGTACTATTCATGTTTTATCATCTCATAACAATAAAAATACTAATTATAAAAAAAATTAAAATAAGACGAACGATTAAAGTTAGGCGTGGAAACTTATGATTGCA	191	((((..((((.((((((((((.((((((((.(((.((((((((((...((((((((.....(((((.....(((((.((.(((((......))))).)).)))))......................)))))....)))))))).)))))))))).))).)))))))).)))))))))).))))..)))).	-46.1	5p	TTTTCCGCGTCCAACTTTGACCG	23	25	-	-	13	-	-	-	-	-	-	-
novel-miR-135	Chr2:20310160:20310226:+	CAGCCAGGATTCATTAAACCGTTTGGGGTGAGGTTACTGCCACCCCATGGTTTGACGGTACTGCAGT	67	....(((...((.((((((((..(((((((((....))..))))))))))))))).))..)))....	-23	5p	TCATTAAACCGTTTGGGGTGA	21	26	35	27	22	-	-	-	-	-	-	-
novel-miR-136	Chr2:20311263:20311485:+	AGTGTGCTAAGTGGGAAACTTCAGATGAGAAGTGACAAGAGTGTTCAGGCGAGATGTATGATGTCTATAGATTCATATAAGCTGGCATATTACCAATTTACCATACAGGCATACATGGCTAGTGCAGTCCGCTGCCACCGTTCTTGAGGGATTTTGAGTAGGGATTGAGAGTAACCTGGAAAGAGTTAATGATCGTGCTGCAGGTTTACACTATCAGCATATC	223	.(((((((.((((..(((((((((((((....((((.......((((((.....(((((((.(((....)))))))))).((((((......((.............))........)))))).((((((.((((((..(((((...)))))..)).)))))))))).......))))))....))))....)))).))).)))))).))))...))))))).	-58	-	-	-	-	-	-	-	3p	TCGTGCTGCAGGTTTACACTA	21	8	24	-	9
novel-miR-137	Chr2:20344034:20344190:-	TTAAAAATGTTTGACTGTTCGTCTTATTAAAAAATTTAAGTAATTATTAATTCTTTTCGTATCATTTGATTTATTGTTAAATATACTTTCATATATACATATAGTTTTACATATTTCATAAAAGTTTTTGAATAAGACGAACGGTCTAACATGTTTA	157	.((((.(((((.((((((((((((((((.((((((((..((((.((((((..((....((((.((.(((..((((....)))).....))).))))))....))..))).))).)).))..)))))))).)))))))))))))))).))))).))))	-36.4	-	-	-	-	-	-	-	3p	TTTTTGAATAAGACGAACGGTCT	23	41	40	-	27
novel-miR-138	Chr2:20350326:20350415:+	CTCGTCAATATCTGATAGAAATTTGGATCCATTTTTCTTGACAGGTCGAGCGAGTAAAAAGGACAAATTTGTTATATGACATTGGGGAGC	90	(((.(((((.((..(((((((((((..(((.(((((((((.(.......))))).))))))))))))))).))))..)).))))).))).	-22.7	5p	TCTGATAGAAATTTGGATCCA	21	10	8	-	5	-	-	-	-	-	-	-
novel-miR-139	Chr2:20419525:20419641:+	TCGCAGTAACGTGCGCAGTGGGCGATGTTTGGGCTTGTGGCTGCAGATCAGCAAATTCAGTTTGTTTGGTTTTATGCCAATATTGTTTGCCTTGCCTATTTTGTGCAGTTATTAGCG	117	.(((((((((.((((((((((((((.((..((((...((((...((((((((((((...))))).)))))))...)))).....)))))).))))))))..)))))))))))).)))	-40.9	-	-	-	-	-	-	-	3p	TTGCCTTGCCTATTTTGTGCA	21	12	11	-	-
novel-miR-140	Chr2:20807503:20807573:-	TTTCGGCATGTTTGGCACAACTCTAGCTCTTAACTCCAGCTTTAAGCCGGAGTTGTGCCAAATGGTTTAGA	71	....(((..(((((((((((((((.(((................))).))))))))))))))).)))....	-26.9	5p	TTTGGCACAACTCTAGCTCT	20	-	9	-	7	-	-	-	-	-	-	-
novel-miR-141	Chr2:20910121:20910189:-	TGGGTCACTCCCTGCCTCTAGGTCCTGGATCACCCTGCTCCTGAGACGTTGGAGGCAGCAGGCAACTTT	69	.((((..((..((((((((((((((.(((.((...)).))).).))).))))))))))..))..)))).	-25.5	-	-	-	-	-	-	-	3p	TCCTGAGACGTTGGAGGCAGC	21	-	-	11	5
novel-miR-142	Chr2:24219665:24219942:-	TTTTTCTTATAAGTACTACTCCCTCCGTTTCAGGTTATAAAACGTTTTGACTTTGGTTAAAGTCAAACTAATTCAAGTTTAACTAAGTTTATAGATAAATATAGTAATATTTATAATATCAAATTAGTTTCATTAAATCAATACTTGAATATATTTTCATAATAAATTTATCTTGGGCTGAAAATATTGTTATTTTTTCTACAAACTTGAAGCAGCTTGACTTTGACCAAAGTCAAAACGTCTTATAACTTGAAATGGAAGTAGTATCATAAGCACCG	278	.....(((((..((((((((...(((((((((((((((((.(((((((((((((((((((((((((.((..(((((((((((((((....(((.((((((((....))))))))..)))....))))))........((((...))))..(((((((((...(((.......)))...)))))))))...............)))))))))..)).))))))))))))))))))))))))).))))))))))))))))))))))))).))))).....	-94.9	5p	AAGTACTACTCCCTCCGTTTC	21	-	12	-	13	-	-	-	-	-	-	-
novel-miR-143	Chr2:248616:248773:-	TTAAATATGTTTGACCATTCGTCTTATTCAAAAACTTTTGTGAAATATGTAAAACTATATGTATATATAAAAGTATATTTAACAATAAATCAAATGATAGGAAAAGAATTAATAATTACTTAAATTTTTTGAATAAGACGAACGGTCTAATATGTTTA	158	.((((((((((.((((.(((((((((((((((((((((((((..(((((((....)))))))...)))))))))..............(((....)))............................)))))))))))))))).)))).))))))))))	-41	-	-	-	-	-	-	-	3p	TTTTTGAATAAGACGAACGGTCT	23	39	31	-	27
novel-miR-144	Chr2:25962736:25963004:-	ATACTACTTTTTCCGGGCTGATAATACTTATCGTTTTAGACAAGTGTGAGGTCAAACTTTAGAATATTTGATTATGAATCACTTTTAAAATATTTGTCAATCAAATGTGATGACTACATGTATAAATTAGTCTTAAAAATACTTTAATAAAATCATATATTTGTTAACACTTTTATATATATTATAATGAAAAAAAGGTCAAATTGTTTTTTTAGAGATCGTGCTCTTGTCTAAAATGACAAATATTATCAACTCGAAGGGAGTAACTA	269	....((((((((.((((.((((((((.((.((((((((((((((.(((.((((..........((((((((((((((((............)))))).))))))))))...(((((.((......)))))))...........((((((((........)))))))).....(((((.....)))))..(((((((.(......).)))))))...)))).))).)))))))))))))).)).)))))))).)))).))))))))....	-60.2	5p	TTCCGGGCTGATAATACTTATC	22	19	-	-	14	-	-	-	-	-	-	-
novel-miR-145	Chr2:25999335:25999462:-	GTATGTAAATCATGAGACGAATCTTTTGAGCCTAATTACGCCATGATTTGACAATGCGGTACTACAGTAAACATTTGCTAATGACAAATTAATTAAACTTAATAGATTCGTATCACAGTTTACAGGCG	128	((.(((((((..(((.((((((((.(((((..(((((((((..((......))..)))((.(...(((((....)))))...)))....))))))..))))).)))))))).)))..))))))).)).	-30	5p	CATGAGACGAATCTTTTGAGCCT	23	14	7	18	11	-	-	-	-	-	-	-
novel-miR-146	Chr2:26811263:26811459:+	GAGTGGTCTCATCCCCTCCTAAGTTAAGTTTTTTTTATGGAGGGGTACCCATTACCCATTGTACCGCTTGTCCCTCTCACTTCGCGCTGACAATGCCACTTGCCCATTTCTATGGATTTGGCCTAAATTGTCCACATTTCATCTCAGATCGAAAGCTGCTAGCTACTCCCTCCATCCTAAAAAAAGATAAACCATGG	197	(((.((......)).)))....(((..(((((((((((((((((((((............))))(((................)))..((((((((((.....((((....))))...))))....))))))....(((((((...))).))))(((...)))....))))))))....))))))))).))).....	-39.5	-	-	-	-	-	-	-	3p	ACTCCCTCCATCCTAAAAAAAGA	23	7	12	-	12
novel-miR-147	Chr2:27148131:27148283:+	TGTGGGCTTATCAAAGGGGCGCTTACTGAGAGTTCTTTGGCATTCTGTCCACCTCCTTGTCGAATCCTCAGAGACAGAAATCTCATATCTGTTGATCTTGGAGGTGGGCATACTGCCAATGGAGCTGTGTAGGCCTCCCTTTGTAAAACCCAT	153	.(((((.....((((((((.((((((....((((((((((((...(((((((((((..(((((.......((((......)))).......)))).)..)))))))))))...)))))).))))))..)))))).)))))))).....)))))	-70.5	-	-	-	-	-	-	-	3p	AGCTGTGTAGGCCTCCCTTTG	21	-	-	12	7
novel-miR-148	Chr2:28095183:28095511:-	GTAAGGTGGTGTTTGGATCCAAGGACTTAACTTTAGTCCCTTTATTTAGACACTAATTTAGAGTATTAAATATAGACTACTTACAAAACTAATTACATAAATGAAAGCTATTTCGCGAGACAAATTTTTTAAGCCTAATTAATCCATAATTAGAGAATGTTTACTGTAGCATCACATATGCTAATCATGGATTAATTAGGCTCAATAGATTTGTCTCGCGAATTAGTCCAAGATTATGGATGGGTTTTATTAATAGTCTACGTTTAATATTTATAATTAGTGTCCAAACATCCGATGTGATAGTTAGTCCCATCTAAACAGGTCCTAAG	329	...(((...(((((((((....(((((.((((...(((......(((.((((((((((..(((((((((((.(((((((.....((((((.(((.(((((......((((.((((((((((((((((.((.((((((((((((((((.(((((...((((.............))))...))))).)))))))))))))))).)).)))))))))))))))).))))......)))))))).)))))).....))))))).)))))))))))..)))))))))).))).....))).....))))))))).)))))))))...)))...	-116.2	5p	GTTTGGATCCAAGGACTTAACTT	23	15	-	25	12	-	-	-	-	-	-	-
novel-miR-149	Chr2:29630063:29630350:-	GGCAAATAATTAGCCCTCCGAAATCTTGCTATTTAGAAGTATTTAATAAAGTCTATGTACAGAACTACTTGTTGAACCCCTGGGCTAATTCGCAAGACGAATCTAAAGAGGTATATTAATTCATAATTAGCGGATGATTACTGTAGTATCACTGTAGTAAATCATGGATTAATTAGGCTTATTAGATTCGTCTCCTAAATTAGCTTACGGGTTATGGAATGGGTTTTGTTAGTTATCTACGTTTAATACTTCTAAATAGTAAGATTCTGGAGGGCTAATAATTAGCCC	288	(((.(((.((((((((((((.((((((((((((((((((((((.(((..((...((..((((((((........(((((.((((((((((....((((((((((((.(((.(..(((((((((...........(((((((((((((...)))))))).))))))))))))))..).))).))))))))))))....)))))))))).)))))........))))))))..))...))..))).)))))))))))))))))))))).)))))))))))).))).))).	-118.6	5p	TAGCCCTCCGAAATCTTGCTATT	23	22	22	-	19	-	-	-	-	-	-	-
novel-miR-150	Chr2:31994251:31994336:+	ATTTGGCTGGTACTTTTTGCATCTAGGCCCCTTGCCGTCTTATTAGAGGGCGGCAAGGGACCCAGATGTAAAAAGTACCAGCCAAA	86	.(((((((((((((((((((((((.((.(((((((((((((.....))))))))))))).)).)))))))))))))))))))))))	-64.4	-	-	-	-	-	-	-	3p	CAAGGGACCCAGATGTAAAAAGT	23	-	19	-	19
novel-miR-151	Chr2:32102444:32102643:-	GAATTAGTTATTGAATCAACTGTGGAGCTTGAAATATGACAAAATATAAAAGAAGAAGACAGTAGGTTTGAAGTCACGAATCATCTGTTGCTTAGGACAAGGGGACTTTGGTTAAGCTTGTTCAGTTCTATCCTAAAAAAGTCTATAGTTCAGAGTTGATGCATTTCCCTTTTCAACTCCACCACTGATATAGGTAAAGA	200	...(((.((((...((((...((((((.((((((...((..................(((((..((((((......))))))..)))))((((.((((....((((((((((..((((.....))))..))).....)))))))...)))).)))).........))...))))))))))))...)))))))).)))...	-38.6	-	-	-	-	-	-	-	3p	TTTCAACTCCACCACTGATA	20	13	14	-	11
novel-miR-152	Chr2:32873152:32873326:-	GTTTCCATGTTCAACATTTGACCGTCCGTCTTATTTAAAAAAATTATGAAAAAAAAATTAAAAAGACAAGTCACACATAAAATATTAATCATGTTTTATCATCAAACATCAATGAAAATACGAATTATAAAAAATTTTCATATAAGACGGACAGTTAAAGTTGGACATAGAAATT	175	(((((.(((((((((.((((((.(((((((((((..........................................(((((((((.....)))))))))............((((((((..............))))))))))))))))))).))))))))))))))).))))).	-42.5	5p	TCAACATTTGACCGTCCGTCTTA	23	13	14	48	11	3p	AGACGGACAGTTAAAGTTGGAC	22	35	19	45	14
novel-miR-153	Chr2:33134696:33134919:-	TCATATTTTTTAATAGATGACTCCGTTGACTTTTAAACACATGTTTGATAATTCATCTTATTAAAAAATTATGTAATTATATATTTTTATGTGAGTTATTTTATTACTCAAAGTATTTTAAGTATAATTTATATCTCATACGTTTACATAAAATTTTTAAATAAAACGAACGGTTAAACATGTGTTCAAAAGGCAATAACGTTATCTACTTAAAAAAAGATGGA	224	((((.((((((((((((((((...((((.(((((.((((((((((((((..(((...(((((.(((((((((((((............(((((((((((((((.((((...))))...)))).))))))))))).........)))))))..)))))).)))))...)))..)))))))))))))).))))).))))...)))))))).))))))))..)))).	-53.6	5p	TAATAGATGACTCCGTTGACT	21	20	18	33	17	-	-	-	-	-	-	-
novel-miR-154	Chr2:3529821:3529998:-	GTTAACTTTTTATCAACGTTTGACCATTCGTTTTATTTAAAATTTTTGTGAAAATATGAAAAATATTTATGTCATGCTTAAAGAACATTTGATGATGAATTAAGTTACAATAAAATAAATAATAATTATATAAAATTTTGAATAAAGCGAATGGTCAAATATTGGAAAAAAGCCAACA	178	(((..((((((.((((.((((((((((((((((((((((((((((((((((((((((.....))))))...((((..(((((.....)))))..))))...........................))))).))))))))))))))))))))))))))))).)))).))))))..))).	-49.7	5p	TATCAACGTTTGACCATTCGT	21	7	8	15	7	-	-	-	-	-	-	-
novel-miR-155	Chr3:10043064:10043141:-	AGTGATTTTGGAGGATGTGACACATAAACTGTTTAGATTCGTAGTATCAGTATGTGTCACATTCCACTAAAATCATTT	78	(((((((((((.(((((((((((((..((((................)))))))))))))).))).))))))))))).	-31.3	5p	GAGGATGTGACACATAAACTGTT	23	13	32	-	7	-	-	-	-	-	-	-
novel-miR-156	Chr3:13094117:13094229:-	TGCATGGAAATACGAGATGAATCTTTTGAGCCTAATTAATCCATGATTAGCTATAAATGCAACAGTAACCCAATGGCTTAATTAGGCTCAAAAGATTCGCGGTTTTCAGACGA	113	......((((..((...((((((((((((((((((((((.((((.....(((...........)))......)))).))))))))))))))))))))))))..))))......	-40.3	5p	-	-	-	-	-	-	-	-	-	-	-	-	-
novel-miR-157	Chr3:14115601:14115704:+	CTCAGGGGTACTTTTGATCTTTAGTCCCGGTTGATAATACCAACCGGGAAAAAAGATCGGCATATGCGGAGATCGAGGCGTGCGCGCGGATCGGATCGAGGAGG	104	(((..(.(((...(((((((((..(((((((((.......)))))))))..)))))))))..))).).))).((((..((..(.....)..))..)))).....	-37.4	5p	CTTTTGATCTTTAGTCCCGGT	21	-	6	26	-	-	-	-	-	-	-	-
novel-miR-158	Chr3:14243265:14243464:-	ACAGTGAAAACCCGAAAACTACTGTTGGATAGGAAAATAGACATCTAAAATTCGTCCACGTTATCACGAGTAAAAATTTTACATGTGAATTTACTCACGTGTAAAAATTTTGTTGGAAGTAAAATATTTACTTATTGTGACGTGAATGAATCTTAGACATCTCCTTTTCGATTCAATGATAGTTTTTAAGTTTACACTAT	200	..((((.((((..((((((((.((((((((.(((((..(((..(((((.((((((.((((((((..(.(((((((.((((((((((((......)))))))))))).))))))).)(((((((...)))))))...)))))))).)))))).)))))..)))..))))).)))))))).))))))))..)))).))))..	-63.1	5p	CCCGAAAACTACTGTTGGATAGG	23	7	-	10	-	-	-	-	-	-	-	-
novel-miR-159	Chr3:14431025:14431094:-	ATGCAGTAGGTATCACTGACATGTGGGCCCGGAGCAGGTGAGACCCACATATCAGTGACACCTACTGCAG	70	.((((((((((.(((((((.((((((((((......))...).))))))).))))))).)))))))))).	-41.6	5p	TATCACTGACATGTGGGCCCG	21	16	20	43	-	-	-	-	-	-	-	-
novel-miR-160	Chr3:1657125:1657465:-	GGAGATTGCATTTCTTGACTCGGGATGACTAGATATTGCTGACGTCACTAACTTTGTTCATCCTGGTACTCCTCTTGATGAGGAGGCCTCACAAAGGGGCACTTCTGTATATCTTGTTGGACAGCGAATTGACATGCTTCCAAAGCCTCTTACTGAAGGTATCTCTATTACTTATGTCGTATGCACACTGGATTAACCCAAAGCGGAACGTTTCTATTTCAATTTAAGAATACTCATATAATGTTAAAGTATTAGTGAAAGTAACTAATGATCTTCTCAAATATGCTGGTTTCTAGATGTTTGTTCTCTTCGTGCTGATGTTGAGAGATTGGCGTTCTCTG	341	(((((.(((((((((((((((((.((((..(((....((.((((((((((.............)))).((((((.....))))))(((((.....))))).((((.(((.......(((((.((((........))))))))).......))).))))(((.......)))......(((.(((....(((......)))..)))..)))................((((..(.(((((..........(((((((.......)))))))..........)))))..)..)))).)))))).)))))..)))).)))).))))))))))..))).))))).	-86.8	5p	TTTCTTGACTCGGGATGACTAG	22	8	-	35	15	-	-	-	-	-	-	-
novel-miR-161	Chr3:16813369:16813515:-	ATAAGGTAAGTTTTTGTCCTCTTATTCGGCACCTTAAAATTAATTTATTAGATTTTATGTTGAATATGTGTAAAAAATAGGTTACAATCTATAACTTAAAGTTGTACTATGTGTAAGGATAGAGTAAGAGTCAGCCTCTTTCCTAGG	147	...(((.(((...(((..(((((((((....(((((..............(((((((.((((......(((((........))))).....)))).)))))))..........)))))...))))))))).)))...))).)))...	-27.4	-	-	-	-	-	-	-	3p	AAGGATAGAGTAAGAGTCAGCCT	23	10	9	-	-
novel-miR-162	Chr3:2083474:2083654:-	GGTTTTTGGGTTAAAGGTGGTTGTGTCTTATATTTTGGAATAGAGGGAGTATTATTCTTGATATATCGTATTTGCTCTGCAGTATATATATTATTTTAGCTATAATTAGTACTTGATTTAGGTCTCACTTAGAGCCTTGTACAGTGCTTACAAATTTGACGGCACGGCCCTGCAAATAAAC	181	.((((.(..((....((.((((((((((((.((((.(((((((........)))))))((((((((.(((((.((...)))))))))))))))..............((((((..((..(((.(((.....)))))).))..))))))...)))).))).)))))))))))))..).))))	-35.4	-	-	-	-	-	-	-	3p	CAAATTTGACGGCACGGCCCT	21	41	31	121	53
novel-miR-163	Chr3:21029005:21029131:-	GGGGGAAAATCGTGAGATGAATCTTTTGAGCCTAATTAGTCCATGATTAGTCATAAGTGATACAATAACCCACATGTGCTAATGACAGATTAATTAGGCTCAAAAGATTTGTCTCGTAGTTTCCAGG	127	...(((((....(((((((((((((((((((((((((((((..(.(((((.((((.(((...........))).))))))))).)..)))))))))))))))))))))))))))))...)))))...	-57.5	5p	CGTGAGATGAATCTTTTGAGCCT	23	21	-	20	-	-	-	-	-	-	-	-
novel-miR-164	Chr3:2446400:2446653:+	AGTAATTATATTACTCCCTCCTTCCAAAAGTCTAAGTCCTATTTCTTTTTGCACCAAGACCAAGAAGCAATTAATTCATTCACCATGTGACAAAACCAATGAACATGCAACCAATAAACACTAAAATGGCTTCTTGGGTTCCTATCAACAATTTAATTTAGCACATAATGACTACAAGTAGGACTTAGACTTTTGGAAAAATCAAAGAATGAAATAAGTCTTAGACTTTTGGAAGGAGGGAGTATTATATTGCA	254	.(((((.(((.(((((((((((((((((((((((((.(.((((((((((((..(((((((((((((((...............(((((..............)))))...........((......)))))))))))..((((((..........(((........)))........)))))).......))))))......))))))..)))))).).))))))))))))))))))))))))).)))))))).	-78.1	5p	TTACTCCCTCCTTCCAAAAGT	21	-	57	-	107	-	-	-	-	-	-	-
novel-miR-165	Chr3:26590065:26590368:-	ATCAAGGTAATCAGTATCGAGATACTAGGTATGATCGTTTTTCGATTTGTATTATCATCGTATCATATTTTGGAAAGTACATATTTTTATATAAAATATATACGGAGTAATATGTTGTATAAATTAAAGCATATAATATTGATTTTGATAAATTTAATTGGTTTTTAGTAAACTTGAGCATATTTATCCATATTATTTTCAATCCACCTTATTTTAAATAATATTTGTTACTCCTTCCGTTACAAAATATAATGGATTTGGGGTGGATGCGACACATCCTAGTACAATGAATCTGGACCGAGAA	304	.((..(((..((((..(((...(((((((.(((.(((((((((((..(((..(((....)))..)))..)))))))(((.(((((((.....))))))).)))(((..((((((((......(((((((((........)).)))))))..........(((((.....)))))..))))))))..)))............((((((((((..((........(((((.((.......)).)))))........))..))))))))))))))..))))))))))...)))..)))))))..)).	-62.4	-	-	-	-	-	-	-	3p	ACACATCCTAGTACAATGAATCT	23	14	10	-	9
novel-miR-166	Chr3:27555694:27555766:+	AAGAAATCTCCATTGCTATTGCTTGGTGGGTGTAGCAGCAACAAGCCTACATTGGGCAGTAACCATGGTTCTA	73	.((((....((((.(.((((((((.((((((.............))))))...)))))))).).)))))))).	-19.3	5p	CATTGCTATTGCTTGGTGGGT	21	17	13	-	-	-	-	-	-	-	-	-
novel-miR-167	Chr3:27555924:27556118:-	GTGACAGACGCTAGTGGCTAGTCTCAACGGTTTACGCCAATTTTCATACACTAATGTTAGGAAGATGAGTAGTGAAAGGTCGGTGTTATAAAGATCCTCACAGATGTGCAATAGCGATTTTCTTCATGCTAGCTCCTTTTTTTTCATACTAGTAGTGATAACGTGAGAACAATGAAGAGGCCATTATCGATGTCA	195	.(((((..((.((((((((..(((((...((((.(((...((.((((..((((.(((.(((((((.((((((((((((((((.((((....(.(((......))).)..)))).))))))..)))..))).))))..))))))).))).)))).)))).)).))).))))..)).))))))))))).)).)))))	-46.5	-	-	-	-	-	-	-	3p	TGAGAACAATGAAGAGGCCATT	22	8	11	13	-
novel-miR-168	Chr3:30263648:30263719:-	TACTCCCTCTGTTCTTTTAATGTAGGACGTTGGTGAACAAACCAACGTCATATATTAAAGGATGGAGGTAGT	72	.(((.(((((((.(((((((((((.(((((((((......))))))))).)))))))))))))))))).)))	-36.5	-	-	-	-	-	-	-	3p	CCAACGTCATATATTAAAGGA	21	7	-	5	-
novel-miR-169	Chr3:31981657:31981831:-	GGTTTGCGTGTCAACGTTTGACTGTCCGTCTTATATTAAATTTTTTTATAATTAGTATTTTCATTGTTGTTAGATGATAAAACATGATGAATACTTTATGCGTGACTTATCTTTTTAATTTTTTTCATAATTTTTTCAAATAAGACGGACGGTCAAACATTGGACACGGAAACCA	175	(((((.((((((...(((((((((((((((((((.............(((((.((....)).))))).((((((.(((((..(((((((((...))))).))))..)))))..))))))....................)))))))))))))))))))....)))))).))))).	-55.2	5p	TCAACGTTTGACTGTCCGTCTTA	23	25	-	46	27	3p	AGACGGACGGTCAAACATTGGACA	24	226	-	379	82
novel-miR-170	Chr3:32278141:32278228:-	GCCTACACAAGAGCATTCTCATCAACCGCCTGCCGTTAGCGCTGATCAATTGGTCGGTTGGATCGAGAATGTAGCGACAAGTGATGGA	88	.((..(((..(.((((((((.(((((((((....((((....)))).....)).)))))))...))))))))..).....)))..)).	-23.9	5p	GAGCATTCTCATCAACCGCCT	21	539	345	661	210	-	-	-	-	-	-	-
novel-miR-171	Chr3:32278230:32278309:-	ATATGATGAAAACCGATTGGAATGAGCGGTATTGGGAAGCATGCTAACTAATAAGGCTTATTCCCGGGTTGAACTCGAAC	80	...(((....((((....(((((((((..((((((..((....))..))))))..)))))))))..))))....)))...	-24	-	-	-	-	-	-	-	3p	AATAAGGCTTATTCCCGGGTT	21	-	28	-	31
novel-miR-172	Chr3:32498630:32498756:+	TTGAAATCATACTATATCCCAGTGTTTCCTTTGAAATCATGCAAACTTGCGCGATCAGTACAAAGCTATCACGTGCATGGGTTTGCATGCTTTCGAAGGAAACTCTAGGATAGAATATGATTTCGAC	127	(((((((((((...(((((.((.(((((((((((((.((((((((((((((((...(((.....)))....))))))..)))))))))).))))))))))))).)).)))))...))))))))))).	-60.5	5p	ACTATATCCCAGTGTTTCCTT	21	14	8	-	-	-	-	-	-	-	-	-
novel-miR-173	Chr3:33267298:33267456:+	GCGCTGGCTGTCGCTGTCGCCGTCGCGCAGGCTCGTCCACCTCGCGAAATCGTGAGCTCGCGCGCCGCTCCGGGCATGCAGGGCGCCACGCCGGGCGATGCCGCTGGAGAGGAGGTGGGAGGCGGCGGGGACGTGGTGATGGTGAGGCGGGCGAGCGTG	159	(((((.(((..((((.((((((((((.((.((((..((.(((((((....))))))(((.(((.((.((((((((((((..((((...))))..)).)))))..))))).))..))).)))).))..))).).))))))))))))))))))).))))).	-86.8	5p	TCGCTGTCGCCGTCGCGCAGG	21	8	7	24	6	-	-	-	-	-	-	-
novel-miR-174	Chr3:33739407:33739592:-	CAACCCCCAGTCGGGCCGTGCCGTGTTTGGGCCGGGCCGTCAGGCTTGGACCTTGTGGGCATCTATAATAAGGGCGGAGTAGTCGAGTATCGCGTAGAAGAAAAAGAAATCTGCCGTCTCGCTCTCGTTGTCTCCTCCGCTCCTTGCGCCGCCGCCAAGACGAGTCGCGGCTGAACAGGGGAGCGC	186	....((((.((..(((((((((((.(((((.(((((((....))))))).....(((((((.........(((((((((.((.(((.....(((.((((((........)))....)))))).....))).)).)))))).)))))).))))..)))))))).).)))))))..)).)))).....	-73	5p	TCGGGCCGTGCCGTGTTTGGG	21	33	15	18	-	-	-	-	-	-	-	-
novel-miR-175	Chr3:3412530:3412718:-	ATCCTTTGCCAATCCTATGAATCAAGGGGCCCTAAACTTGCTCTTATCCTTCAAATACGTAGCAAGTTGGCAACAGGCGGCAACATCATGAATTGCAGACGTCCACTCAAAGCAGCACCAGGACCCTCAATCCATTTTATCCAATGTCACACTGAGGGCCCCTTTGAATCATAGGAATGAAAAAACGGA	189	.((((((..((.((((((((.((((((((((((.(((((((((.(((.......))).).)))))))).....((((.((((.....(((.((((.((..((((................)))).)))))).))).........)))).).))))))))))).)))).)))))))).))...))).)))	-55.7	-	-	-	-	-	-	-	3p	GGCCCCTTTGAATCATAGGAATG	23	34	16	-	13
novel-miR-176	Chr3:3610489:3610671:-	CCGTTGACTTTTTAGCACATGTTTGACCGTTCTTCTTATTTAAAAAAAATTTGTGAAATATGTAAAACTATATGTGTACATGAAAGTATATTTAACAATGAATCAAATGATATTAAAAGAATAAATAATTACTTAAATTTTTTGAATAAGACGAATAGTCACACATACTAAAAAGTCAACGGT	183	(((((((((((((((...((((.((((.((((.((((((((((((((..((((((..(((((((....)))))))...))))))((((((((((....((((((....))).)))......))))))..))))....)))))))))))))).)))).)))).)))).))))))))))))))).	-52	5p	TTTAGCACATGTTTGACCGTTCT	23	7	-	-	8	-	-	-	-	-	-	-
novel-miR-177	Chr3:402851:403018:-	TTTTCTGTGTTCAACATTTGACCGTCCGTCTTATTTAAAAAAATTATAAAAAAATAAAAAAAATCACACTAAAAGTTTTATTCATGTTTTATCATCTAAAAACAACAAAAATACTAATCATAATTTTTTTTCAAATAAAATGGATGGTCAAACGTTGTACACGGAAAC	168	.(((((((((.((((.(((((((((((((.(((((((((((((((((.....(((((((................)))))))..((((((........))))))...............)))))))))))..)))))).))))))))))))).)))).))))))))).	-45.2	5p	TCAACATTTGACCGTCCGTCTTA	23	13	14	49	11	-	-	-	-	-	-	-
novel-miR-178	Chr3:7095112:7095207:-	AGAATAGTACTCACTCCGTCCTATAATATAAGGGACTTTGGCTATAATTGTATATCCAAAATGCCTTATATTATGGGACGGAGGTAGTATCATTTA	96	.((((.(((((..((((((((((((((((((((.(.(((((.((((....)))).))))).).))))))))))))))))))))..))))).)))).	-47.3	5p	TCACTCCGTCCTATAATATAAGG	23	-	6	6	-	-	-	-	-	-	-	-
novel-miR-179	Chr3:8266548:8266774:-	TAAAAACATGGTAATTAGCTGTTGGACACCCAACATATTATATTTTATTATATCCGGTCAAGATGGAGAGCGAAAAGAGTGTTGGAAGTACCATTTTCCCCCTCGGGTCGATCGGCTTCTGAAGGTGATTGTGACTATCTCGAATCAGACCAAATTCGATCCCCTCTCCTCGAACCCTAAGTTTTGGGGCAATGATGATGGTGCGGCGGCGAGTTGCGTCGACAACG	227	..........((((((.(((((((..((((..((....((((......))))....))...((.((((((......(((.(..(((((......))))).))))(((((((..((..((((((((((........)))))....)))))))....))))))).))))))))...((((((...))))))..........))))))))))).))))))..........	-55.6	5p	GTAATTAGCTGTTGGACACCC	21	-	-	45	10	-	-	-	-	-	-	-
novel-miR-180	Chr3:8564984:8565067:-	AACCGGGACTAAAAATGATCTTTAGTCCCGGTTGGTAGATAAAATTTTTTTTAACCGGGACTAAAAATGATCTTTAGTCCCGGT	84	.((((((((((((.((.((.(((((((((((((((.(((.......))).))))))))))))))).)).)).))))))))))))	-45.4	-	-	-	-	-	-	-	3p	TAACCGGGACTAAAAATGATCTT	23	-	19	91	23
novel-miR-181	Chr3:9162212:9162339:-	AGGAAGAAATCGTGAGATGAATCTTTTGAGCCTAATTAGTCTATGATTAGCTATAAGTGTTACAGTAACCCACACGTACTAATGGCGGACTATTTAGACTTAAAAAATTCGTCTTGCAGTTTCCAAGC	128	.....(((((.(((((((((((.(((((((.((((.((((((.(.(((((.(((..((((...........)))))))))))).).)))))).)))).))))))).))))))))))).))))).....	-40.9	5p	CGTGAGATGAATCTTTTGAGCCT	23	21	-	20	-	-	-	-	-	-	-	-
novel-miR-182	Chr4:10060533:10060598:-	TTTATACGATTACGGGACCCTCTTGGACTACTTCGTGTAGCTGGAGGGTTGTGTAATACGTTATCA	66	.....(((((((((.((((((((.((.((((.....)))))))))))))).)))))).))).....	-27.4	5p	TACGGGACCCTCTTGGACTACT	22	-	-	219	105	-	-	-	-	-	-	-
novel-miR-183	Chr4:10633626:10633721:-	CCGTCTCCCGGGTAGAAGGCGTGTTGGTATTTGTTACGGTCACAAATAACTCTGCAAGTGCACAGATACCGATGTAGCACTTCACCTCAGAGTATT	96	....(((..((((.((((((.((((((((((((((((....................))).)))))))))))))..)).))))))))..)))....	-29.8	-	-	-	-	-	-	-	3p	GATACCGATGTAGCACTTCACC	22	18	9	-	-
novel-miR-184	Chr4:11838638:11838795:-	AATCAATGCAAAGTGGCCATAACAAAGGTATAGTTTCACACCACCCGGTGACATTCGAAAATAAATGCACAGTTGAAATAAATAGAGAATTTAAATATAGGATCAACATGTTCAAAGGAATTGTGTTTGGGATCTGTGTAACTTGCCTTGCAATAAAT	158	......((((...............(((((.((((.((((...(((((((.((((........)))))))........(((((.....)))))...........(((((((((....))).))))))))))...)))).)))))))))))))......	-24.9	-	-	-	-	-	-	-	3p	TGGGATCTGTGTAACTTGCCT	21	12	7	19	-
novel-miR-185	Chr4:12721972:12722119:-	ACAAAAAGTATCTCGAGATACCGGTACCTCACAGTACCAAATCGTTTTTGATTTTTTGATCTAACAATGCTCATCCTACCTAGCTAAATCTAACGATCATAAACGACTTATTACCATGAGGTACCGGTACCTCGATGTACTTTTTGTT	148	(((((((((((.(((((.(((((((((((((..(((..((.((((((.(((((.((.(((.((.....(((..........))))).))).)).))))).)))))).))..)))..))))))))))))).))))).))))))))))).	-56.9	5p	TCTCGAGATACCGGTACCTCA	21	-	5	8	-	-	-	-	-	-	-	-
novel-miR-186	Chr4:13173925:13174207:+	TTCTGAATTTTCTGATCTGATTTGGCGCCGCGTTTTGGACTTTGGGAATGTGGTTATGTGCTGCATATGTAGTATATTGGTTTCTCTTTGGAATGTTGGGTAAAGAATTTTGTCGAGAGCTAACTTGCACACTTGTATATATGCATGGCCTTAATTTGCAGTCGATGGCTTGCATCATCAGTGATTTTGCAGCCGTCCACCGAGGCGCGGCGGTACCAGCAGCCGCCGCCGGCGTAGCTAGACACGTACGTGGTGCAGATGCCCAAGGTCAAGGTGTTCCGCG	283	....((((.((.(((((((..((.(((((((((....((((..(.((((..((((((((..((((..(((.(((..((((((.(((..((((((............))))))..)))))))))..))))))..)))).....))))))))...)))).)))))(((((((.(((..(((...)))..))))))))))..(((....((((((((.......)))))))))))(((........))).))))))))).))..)...)))))).)).))))....	-88.4	5p	TCTGATCTGATTTGGCGCCGC	21	-	19	36	18	-	-	-	-	-	-	-
novel-miR-187	Chr4:13558186:13558293:+	GGAGTAAAGCTTCATCTTTAGTTCCGGTTGGTAACGACTTAGCCACGTGGCTGGCACAACCATCTTTAGTCCCGGTTACCAACCGGGACTAAAGATTTTGTTTTATTT	108	.(((((((((...(((((((((((((((((((((((((((((((....)))))..............))))...))))))))))))))))))))))...)))))))))	-49.9	-	-	-	-	-	-	-	3p	TTACCAACCGGGACTAAAGATTT	23	29	38	-	-
novel-miR-188	Chr4:14272201:14272433:-	GTACAACCATGCCTATTAAATGTGATCAAATGTGTGGCTTCCACGGTTCTTGCACTTGAGGTGTTTGTTTCATCAGTACATCCTACTGTGAAGTATACACGTATCAAAGTTGTCTAACCTTATAGTTTTGGATTGGGATGTCTCAGGAGATCTAGCCCTACATAGCAGATAATGCATACTAGGGTAATATTTGTAGTCCTAGATGGGCACATTTGCATAGGTACTGGCAAAAG	233	......((((((((((((((((((..((.((((((((((((.(((((...((.(((...((((.......))))))).))....)))))))))).))))))).((((((((((........)))))))))).(((((((....((((..((...((((((....(((.....)))....)))))).)).))))..))))))).))..)))))))).))))))).)))......	-61.2	-	-	-	-	-	-	-	3p	ATGGGCACATTTGCATAGGTA	21	14	6	-	13
novel-miR-189	Chr4:14481065:14481152:+	CTCATTGGCGGAGTGGTGAAACCACAGAACTTTGTAAACTATCAGAAGAAAACTGACAGATTTCGTGGCGTCACTGCAGCACAACAAT	88	....(((((...(((((((..((((.(((.(((((......((....))......))))).)))))))..))))))).)).)))....	-22.4	-	-	-	-	-	-	-	3p	AGATTTCGTGGCGTCACTGCA	21	136	18	394	32
novel-miR-190	Chr4:14545255:14545359:+	GGACTATAAACATCTTTAGTCCCGGTTTAAAAACTCCAGGGGTACTTTCCAATCTTTAAGTACCGGTTGGTGTTACCAACCGGGACTAAAGATTTATTTGTAGTC	105	.(((((((((.((((((((((((((((....(((.((((.(((((((..........)))))))..)))).)))...))))))))))))))))...)))))))))	-49.1	-	-	-	-	-	-	-	3p	TTACCAACCGGGACTAAAGATTT	23	33	46	37	-
novel-miR-191	Chr4:14568323:14568483:-	AATGCACCATTTAGCGAAAATGTTAGGAGCCCGGGTATCAAAATTTACCTCTTTGATTATATTCCTTCTTTATTCTTGCCTCGTGTATCTTTTTGTACGTAAGATATGCGAGGTTTTACAGTGTTTACGAGCTATTTAGAGTTATCGAGAGGTGGGGCAAT	161	..(((.((((((..(((.(((.((((((((.((((((........)))).....((......)).............((((((((((((((.........)))))))))))))).............)).))).))))).))).)))..)))))).)))..	-42.6	5p	TTAGCGAAAATGTTAGGAGCC	21	9	9	-	15	-	-	-	-	-	-	-
novel-miR-192	Chr4:14605460:14605546:-	GGAAGCCACCCGAGATCCGCCGCTCGGCGCCGCCGCCGTCTTCTGGGCGGAGCTCGCCGTCGCTGCGTGGGGCTCGGGAAGCCTCCC	87	(((.((..((((((..(((((((.(((((...(((((........)))))....)))))..)).).))))..))))))..)).))).	-46.6	5p	CGAGATCCGCCGCTCGGCGCC	21	5	7	-	9	-	-	-	-	-	-	-
novel-miR-193	Chr4:14617811:14618009:-	AATGCACCATTTAGCGAAAATGTTAGGAGCCCGGGTATCAAAATTTACCTCTTTGATTATATTCCTTCTTTATTCTTGCCTCGTGTATCTTTGTGTGCCATTGCTGATCATCAAACAGTTACGGATCATTTTGTACGTAAGATATGAGAGGTTTTACAGTGTTTACGAGCTATTTAGAGTTATCGAGAGGTGGGGTAAT	199	..(((.((((((..(((.(((.((((((((.((((((........)))).....((......)).............(((((.((((((((..(((((......(((((..............)))))....))))).)))))))).))))).............)).))).))))).))).)))..)))))).)))..	-43.6	5p	TTAGCGAAAATGTTAGGAGCC	21	9	9	-	15	-	-	-	-	-	-	-
novel-miR-194	Chr4:14885414:14885501:+	CTCATTGGCGGAGTGGTGAAACCACGGAACTTTGTAAACTATCAGAAGAAAACTGACAGATTTCGTGGCGTCACTGCAGCACAACAAT	88	....(((((...(((((((..((((((((.(((((......((....))......)))))))))))))..))))))).)).)))....	-25.8	-	-	-	-	-	-	-	3p	AGATTTCGTGGCGTCACTGCA	21	136	18	394	32
novel-miR-195	Chr4:14902472:14902680:+	ATTTTATTTAAGGGTTGTTTAGATTGATGTCATTTCAAACCATACCAATTTTTAAGTAAAATTATTGAATCTGTGCATCTAAACTCTGGCAAATATATAAGAATTCCTGCCAAAATTTGGTAATATTACCAAACTGCCAAGATTTTAGTATAGCCAAAATTTGGTAAGGTTTATTTAGGCTATAATCTGAACAAACCCTTAATCACATG	209	.......(((((((((((((((((((..(((.....(((((.((((((.((((..((...((((..((((((..(((.........(((((................)))))...(((((((....))))))).)))..))))))))))...)).)))).)))))).))))).....)))..)))))))))).))))))))).......	-53.1	-	-	-	-	-	-	-	3p	GCTATAATCTGAACAAACCCT	21	-	-	17	5
novel-miR-196	Chr4:15172451:15172811:+	AGAAAATGTATGTGCTTTACCTTCAGAGGCGTGCTTGTCAATCCGACCAAGCCATAGTACACTTTGCATGTGCAAAAACCACTAGACAGAATCACACAAATAGTACTTCAAATATTTCAATTACTATTGACATATGCTATTACTTCCCTCTTTGATTGGACTAGCTAGGTGAAGCAATATATACATACACCATGCATTACTCTAGGCTTTGATAGAAATTTTAATTTCCTGTCAATCTCGAGACTGAAGTGGAGATAAAGCATAGTATAGTGTCAATAGGACTTGGAGGTGTCTGGAATTCTATCATAGCCACATTAGATTGCTAGACTTCGTCGCTAAGGAGAGGACCGGAGCAACAGAA	361	......(((..((.((((.((((.((.((((.(((((((.....)).)))))...(((((..((((..((((....................))))))))..))))).......((((((...(((((((((((((((((((((((..((((.(((((.((.((((((((((.(((................))).)))).)))).........(((((....))))))))))))))..))))..))))))..........))))))).))))))))))...))))))..((((((...((((............))))...))))))..)))).)))))))))).))....)))......	-82.3	-	-	-	-	-	-	-	3p	CGTCGCTAAGGAGAGGACCGG	21	126	42	175	94
novel-miR-197	Chr4:15226909:15226995:-	GGAAGCCACCCGAGATCCGCCGCTCGGCGCCGCCGCCATCTTCTAGGTGGAGCTCGCCGTCGCTGCGTGGGGCTCGGGAAGCCTCCC	87	(((.((..((((((..(((((((.(((((...(((((........)))))....)))))..)).).))))..))))))..)).))).	-43.8	5p	CGAGATCCGCCGCTCGGCGCC	21	5	7	-	9	-	-	-	-	-	-	-
novel-miR-198	Chr4:15252413:15252611:-	AATGCGCCATTTAGCGAAAATGTTAGGAGCCTGGGTATCCAAATTTACCTCTTTGATTATATTCCTTCTTTATTCTTGCCTCGTGTATCTTTGTGTGCCATTGCTGATCATCAAACAGTTACGGATCATTTTGTACGTAAGATATGAGAGGTTTCACAGTGTTTACGAGCTATTTAGAGTTATCGAGAGGTGGGGTAAT	199	..(((.((((((..(((.(((.((((((((..(((((........)))))....((......)).............(((((.((((((((..(((((......(((((..............)))))....))))).)))))))).)))))................))).))))).))).)))..)))))).)))..	-45.2	5p	TTAGCGAAAATGTTAGGAGCC	21	-	11	-	27	-	-	-	-	-	-	-
novel-miR-199	Chr4:15450331:15450474:-	TTCTTCAGTTTCTACTACCTTCGTCCCAAAATGTTCTTACCTAGAAGGCTAGGACTGTTCAGATTAGTTATTCTAGGATGAATAACATATCTCATTCTAGGTAGCAACATTTTGGAATGGAGGAAGTAGTAAACTGTGTAAGAC	144	.(((((((((((((((.(((((((.((((((((((.(((((((((((((.......))).((((..(((((((......)))))))..))))..)))))))))).)))))))))).))))))).))))).))))))...)))).	-56.8	5p	TCTACTACCTTCGTCCCAAAA	21	-	11	14	11	-	-	-	-	-	-	-
novel-miR-200	Chr4:1632627:1632695:+	CCGGTTGGTGTTACCAACCGGACTAAAGATCCCGGTGATCTTTAGTACCGGTTGGTAACACCAACCGGG	69	(((((((((((((((((((((((((((((((.....)))))))))).))))))))))))))))))))).	-56.7	5p	TTACCAACCGGACTAAAGATC	21	23	8	23	-	-	-	-	-	-	-	-
novel-miR-201	Chr4:17391536:17391611:+	TGATCTGTATGAGGACTTTGGATGATGCTACAGTGATGACGATCGAACTAGTGTTCAGGGTTCTTGGTACTGATAT	76	..(((.((((.((((((((((((...((((...((((....))))...))))))))))))))))..)))).)))..	-22.2	5p	GAGGACTTTGGATGATGCTAC	21	18	24	-	27	3p	AGTGTTCAGGGTTCTTGG	18	15	8	-	17
novel-miR-202	Chr4:17418974:17419104:+	AAGGTTAATTTGGAGTTTACTGGCTAGACTATGATCGAAACCGTCACAGGCATATGCGAGGGGCATATAGGAATAGGAGGCATGTGGGAGTTAACTTGAACGAGATCAGATGGTCACTCTATACCCGCTTC	131	.((((.....((((((..(((..((.((((.((.(((((((..(((((.((((((((.....))))))...........)).)))))..)))...)))).)))).))))..))).)))))).....)))).	-26.5	-	-	-	-	-	-	-	3p	CGAGATCAGATGGTCACTCTA	21	176	78	441	118
novel-miR-203	Chr4:17426796:17426930:-	CTACTGGCTCAGATCAGAACAACCCGTGTGTATGACAGAATTTGGCTTTGTATGACTGGAATCACTGATACCTTCCATTCCACGTTCTAGTGAGGAAGTCCAACATTTTGGTGTTGTTTGTGGTTGTTTGGTAGT	135	(((((((....(((((((((((((((.((((...........(((((((.....((((((((....((..........))...))))))))...)))).)))))))..))).))))))).)))))..))))))).	-31.3	5p	AGATCAGAACAACCCGTGTGT	21	18	-	64	6	-	-	-	-	-	-	-
novel-miR-204	Chr4:17474019:17474234:+	GGCTTTCATTTTTTCCTGGTTGCATCAACTCGCACAGAAGACGGTACATAAACATGCATATATACGTAGCAGGTTTTCAGTCTAGTTTCACCAAGCAATATGTTGTCTTCTTCACCAGTGCATGCAGATCCTTTTCTCTATAGCTACAATTTTAGGATGGGGAGACGTGAGGAATCAAAATATGCGAAGGATGTGCGACTCAGGAACAAGGTTAGT	216	.(((..(.(((.(((((((((((((...((((((.((((((((..((((((((.(((.(((....)))))).))).........((((....))))..)))))))))))))...............(((((((((((((((..(((......))).))))))))....)))).)))......)))).))...))))))).)))))).))))..)))	-50.7	-	-	-	-	-	-	-	3p	GAAGGATGTGCGACTCAGGAA	21	8	9	15	5
novel-miR-205	Chr4:17568852:17569013:+	CGAATGTCCATATGATTTAGCTATTGAGAAGGAAAGAGCCCAAAAATATTGCTTGATCTGTTGCGATGAAGCTACTTAAGCAATATACAGATATATTTTCGGAATAGAAGGCGTTGGGAATTGTAGTCACACTATCCCTCTTCATGGTTCTACGGGACTTCA	162	.(((.((((....((....(((((.((((.(((.((..(((((..(((((((((((...((.((......)).))))))))))))).........(((((......)))))..)))))...(((....))))).))).)))).)))))))....))))))).	-36.5	-	-	-	-	-	-	-	3p	CTATCCCTCTTCATGGTTCTA	21	40	72	-	52
novel-miR-206	Chr4:17696594:17696792:+	GCTTCGAGATGCTTGATGGTATATAGGACCTTTTCGTTTGATGATTTTCATCTTCTTTCAAAACTAATGGCAGAAGTCGACCGAATCATCAGTTTTATCACGATCAATGCCATTATCATGTTTAGACTGTCTGTCTGACTATCTTTGACGATGTGGTAGTTGTAGATGTACTATCCATGTTATTACAAGCAATGAAGCA	199	((((((...((((((.((((((((.(((..........(((((((((((..(((((.(((.......))).)))))..))..)))))))))((..(((((((((...((((((.(((..(((.(((..(((.....)))..)))..))))))))))))))))).)))).))..)))))).))))))))))).)))))).	-52.8	5p	GCTTGATGGTATATAGGACCT	21	49	24	41	21	-	-	-	-	-	-	-
novel-miR-207	Chr4:17830076:17830166:-	ACTAAAGATCGCTATCTTTAGTCCCGGGTGAAATAACCGGGAGTACAGATCGATCTACCAACCGGGATTAAAGATAGAGCTGACCTTTTTT	91	...((((.(((((((((((((((((((.((.......(((.........)))......)).))))))))))))))))...))).))))...	-27.9	-	-	-	-	-	-	-	3p	CAACCGGGATTAAAGATAGAGCT	23	12	10	-	-
novel-miR-208	Chr4:17844452:17844528:-	CTAAAAATCTTCTTTAGTTCCAGTTGGTGTTAATTACCAACCGCACACCAACCAGGACTAAAGATCAAGATTTTTTT	77	..((((((((((((((((((..((((((((..............))))))))..))))))))))...))))))))..	-27.1	-	-	-	-	-	-	-	3p	ACACCAACCAGGACTAAAGATCA	23	6	7	14	-
novel-miR-209	Chr4:18160414:18160562:+	GACTGCTAGGAGACGGTGTACGGTCCCAGGTAGGTAGGAGAGTGAGACGTGCGGTCAGTTGCGCATGTGCGACTCCCTTTTCGGCACGAACAGAAGTGCAGCAGCCCCACGTCCTACCTACCTGGGCTGTACTACGTGCATAAGCACAA	149	...((((.....(((..((((((.(((((((((((((((((((...(((((((........)))))))...))))........((((........))))............)))))))))))))))))))))..))).....))))...	-68.6	-	-	-	-	-	-	-	3p	TACCTGGGCTGTACTACGTGC	21	31	-	45	22
novel-miR-210	Chr4:18941579:18941652:+	TGATGTGAAATTACCTATTTTTATGAATTTAGACAGTCTTATCCAGATTCGTAGTACTAGGTAATATCACGTTC	74	.(((((((.((((((((...((((((((((.((........)).))))))))))...)))))))).))))))).	-25.4	-	-	-	-	-	-	-	3p	CCAGATTCGTAGTACTAGGTAA	22	-	15	88	22
novel-miR-211	Chr4:19714547:19714763:+	TTCATATTATAAGTCGTTTGACTTTTTTCTTAGTCAAAATTCTTTAGGTTTGACCAAGTTTGTAAAAAATTTTAACAACATCCATGACACCAAACTAGTTTCACTAAATTTAACATTACTATATTTTGCTATAAACTCTATCAAACTTGAAGAAGTTTGACTAAGAAAAAAGTCTTCAAGTTTGACTAAGAAAAAAGTCAGACGACTTATATTATGA	217	.(((((.(((((((((((((((((((((((((((((((.((((((((((((((...((((((((.(((((....................................................)))))..))))))))...))))))))))))))....((((........))))......))))))))))))))))))))))))))))))).)))))	-70.81	-	-	-	-	-	-	-	3p	TAAGAAAAAAGTCAGACGACT	21	15	-	24	-
novel-miR-212	Chr4:20401374:20401446:-	AGATAGGACACATCCTAGGACTACGAATCTGGACAAGCTTGTCCAGATTCATGTCCTAGGATGTGTCCCATCC	73	.(((.((((((((((((((((...(((((((((((....)))))))))))..)))))))))))))))).))).	-51.9	5p	CATCCTAGGACTACGAATCTGGA	23	29	10	40	9	-	-	-	-	-	-	-
novel-miR-213	Chr4:21032262:21032504:+	TACCTAGTGTGGTGTGTGTGTGTGTGCAGGTAGTAGCTACTTCGAGCTGCATGCCACAATGGCTAAGCTTTTTTCCAGGTGAAATACATTCCTGGACATTGGGTGTGCACTGGGCATGGGCATAGGATGCGTCGGAAATTCAGGCTGCTCAAAAGGGAGCACTGGTTGCGTTGCGTTTATCTGCATGGTACCTGGGGCATTCCGAGAGCTTGCGGATGCTGCACTTGATACTACTGCTAATTT	243	....(((((((((((((((((((.(((((((.((((((......))))))..((((...))))..........((((((...........))))))..((.((.((((.(((((.((.((((..(((((((.((.((..(((((((.(((....)))))).)))))).)).)))))))...))).).)).))))).)))).)).)).))))))).)))).))))...))))))).))))....	-81.9	-	-	-	-	-	-	-	3p	CGGATGCTGCACTTGATACTA	21	1618	-	2352	669
novel-miR-214	Chr4:21090274:21090347:-	GTCAACACCACTGGCCGGATACGCGAAGCGAGGCTAAAACGCTTCCGCGTTTCTAGGGAGTACTAGAGTTGATG	74	((((((...(((..(((((.((((((((((.........))))).))))).))).)).)))......)))))).	-23.2	5p	CTGGCCGGATACGCGAAGCGA	21	617	258	1160	315	-	-	-	-	-	-	-
novel-miR-215	Chr4:21137719:21137872:-	TTATACGGCACTGCACATCTACATTTTCCTGACTAGTTGATGAGAAAATGAGGCCCCCAAACTCCCGACGCCTCTCATGCCTGACTAGCTTGAGAGAAATATATCTATGCCACATTTGCAGGAGATGCATGCAGATTGTTGAGTTGCTGTGACT	154	...(((((((((..((((((.((((((((((....((.(...(((....(((.........))).......((((((.((.......)).)))))).......)))...).)).....)))))))...))).))).)))..)).)))))))...	-35.1	5p	CTGCACATCTACATTTTCCTG	21	42	5	81	21	-	-	-	-	-	-	-
novel-miR-216	Chr4:21204291:21204482:-	TTTTTGGGGGGGGGGGAATCTGGACCTTTCCTTTAACTATTTCCTACACCCCAAATACATGCAAAAGTCTAACAAGTTGGATCTGTTCTAGTTTAAGCCAGAGGAGTCCAGTATGATTCTGCACGGTGGTGACATTTGCCTCGATCTTCTTTTTTTTCTGGCTTGGAGAGAGTAGTCCACACCGCTGAAAAT	192	..(((((((...(((((((..(((....))).......)))))))...)))))))....................((((((.(((((((..(((((((((((((((...((...((((..(((.((((....)))))))...))))..))..))))))))))))))).))))))))))).))..........	-52.4	-	-	-	-	-	-	-	3p	CTTGGAGAGAGTAGTCCACAC	21	29	12	-	-
novel-miR-217	Chr4:21644937:21645119:-	TTTTGATGTTTTCCCGATGCCTCCCAAGCCTATTGTCCTTAGGTACTCCTTCCTCTTCCCTTTGGCTCATATAATCTGCTTGGCAGTAGTATAGATGATGAGGTCTTGAAGGCAAATTGGGAAGAGGAAGAAAAAGAGCACCTAAGAGCATTAGGCATGGGAACATGGAGGAAAGCCTCAACC	183	..((((.((((((((.(((..(((((.(((((.(((.(((((((.(((((((((((((((((((.((((......((((...))))......((((......)))))).)).))))..)))))))))))).....))).))))))).))).))))).))))).))).).))))))).))))..	-79	5p	TTCCCGATGCCTCCCAAGCCTA	22	1724	1569	2518	1451	-	-	-	-	-	-	-
novel-miR-218	Chr4:21654394:21654512:-	CTAAGAATGGTTGGAATGGGAACATGGAGGAAACCTAAACCTTTAGTTTCCATCTCTGACAATAGAGGTGGAAATTTGGCTGAGTGTTTCCCAATGCCTCCCATTCCTATTATTCTTAA	119	.((((((((((.(((((((((.(((.(.((((((((...((...((((((((((((((....)))))))))))))).))...)).))))))).)))..))))))))).)))))))))).	-53.9	-	-	-	-	-	-	-	3p	TTCCCAATGCCTCCCATTCCTA	22	975	1031	2037	1236
novel-miR-219	Chr4:24355712:24355845:-	ACATGGAAATCATGAGACGAATCTTTTGAGCCTAATTAATCCATGATTAGTCATAAGTGTTACAATAATCTACATCTACATGTGCTAATGACGGATTAATTAGGCTTAATAAATTTGCCTCGCGGTTTCTAAGA	134	...((((((((.((((.(((((...(((((((((((((((((.(.(((((.((((.(((.................))).))))))))).).)))))))))))))))))...))))).)))).))))))))...	-49	5p	CATGAGACGAATCTTTTGAGCCT	23	14	7	-	11	-	-	-	-	-	-	-
novel-miR-220	Chr4:24674908:24675026:-	TCTTTAGTCCCGGTTGGTGTTACCAACCGGGACTAAAGATCGATCTTTACTCCCGGTTATTTCACCCGGGACTAAAGATAGCGATCTTTAGTCCCGGATTGGTACTCCTGGTTTAGAAA	119	((((((((((((((((((...))))))))))))))))))......((((..((.((.((((....((((((((((((((....))))))))))))))...))))..)).))..))))..	-60.4	-	-	-	-	-	-	-	3p	TTTAGTCCCGGATTGGTACTCCT	23	-	-	36	13
novel-miR-221	Chr4:24905281:24905427:-	GGCGGCCGGGGGGCGTGTGGAAAGAAAGGGAGCTCAGGGAGGATAGAGCCATCGCCAAGATCAGCAGCACGACGCGTCGTGGCAACGCACCATAGGCTTGGGCGTCTTCTTCTTCTTCTTCTTCTCCAGCGAGCTCACAAGCAGCCC	147	(((.((..(.((((.(((((((((((((((((...(((((((((......)))((((.(((..((........))))).)))).((((.(((......))))))))))))))))))).))))).)))).)).)))).)..)).))).	-49	5p	GGGCGTGTGGAAAGAAAGGGA	21	216	194	-	-	-	-	-	-	-	-	-
novel-miR-222	Chr4:25823173:25823476:-	TGGGTTGGGTTGGGTTGGGGGCGGGGCGGGGGCCATGGGAAAAGCGTACAGATCCCGTGACAAGAGATGCCGACGATCTCGCTGCCGCCGGCGCGGGGCGCACCCCGTACGCGCGCGTGGCCCACGGCGCGCCACCCGCCGCCGCGGGACAAGTCACCGAGATGGGCCATGTATAGTCAGGGGCCCTGACTTACCGGCCGCGTCCCGCCTCCCCTGTCCGTCTGTTTCTGTGAGCGGGGGTGAAAGGTAACTGAGGCCGGCGGTTGGGACATTTAGGCCCTGTTTAGTTCCCACGCAAAATCTT	304	.(((((...(((.((.((((((.((((((((.((((((((............)))))))....(((((.......))))).(.(((((((((((((((....)))))).(((((.((((...))))))))).(((((.(((((((((((((......((.((((((((..(((.(((((((...)))))))))).)))).)))).)).......))))).........)))).)))))))))..((....))...))))))))).).........).)))))))).)))))))).)))))))).	-136.9	-	-	-	-	-	-	-	3p	TAGGCCCTGTTTAGTTCCCAC	21	7	-	11	-
novel-miR-223	Chr4:26899329:26899502:-	CTATTCACGTTCAACATTTGACCGTCCGTCTTATTTAAAAATCTTTTATGATTAGTATTTTTATTGCTATTAGATGATAAAACATGAATAGTACTTTATGTGTGACTAAATGTTTTTAATTTTTTCATAAATTTTTCTAATAAGACGGACGTTCAAATGTTATACGTGTATAGT	174	((((.(((((..(((((((((.(((((((((((((..((((...(((((((.(((((.......)))))..((((...(((((((...((((((.......)).)))).)))))))..))))..))))))).))))..))))))))))))).)))))))))..))))).)))).	-54.7	5p	TCAACATTTGACCGTCCGTCTTA	23	11	15	41	11	-	-	-	-	-	-	-
novel-miR-224	Chr4:27377999:27378187:+	GCAATCATGATTTTCCGCGTCTAACTTTGATCGTTCATCTTATTTGAATTTTTTTTAAAAAAATTAAAAACATAAGTCACGAACAAAGTACTATTTATGTTTTATCATCTCATAACAATAAAAATATTAATTATATCTTTTTTAAATAAGACGAACAAATAAAGTTGGGCACGAAAACTCATAGATGCA	189	(((.((((((.(((.((.(((((((((((...((((.(((((((((((((((((...)))))))..(((((((((((.((.......))...)))))))))))....................((((.....)))).....)))))))))).))))...))))))))))).)).))).)))).))))).	-41.6	5p	TTTTCCGCGTCTAACTTTGATC	22	27	15	60	23	-	-	-	-	-	-	-
novel-miR-225	Chr4:30081881:30082098:-	TCATTTTCACTTTGGGCTAGGTATTTTCACCTTTGTTGCAATTTGGACTACCCTAAACCACTTCTTCAGCACATCAATTCCAGCCCACCGGTGAACTCCTCCACCTCTTTGCAGATTCATATCTTTGCTGGAGGAGAGGCCAGACATGGCTAGGGAAGAGAGTTGAGGTGGTCCAAAGTGCAACAAAGTAAAAAATACCTGGTCCAAAGTAAAAGATT	218	...((((.(((((((((((((((((((...((((((((((.(((((((((((.............(((((...((..((((.(((....)))...((((((((.......(((((........))))))))))))).(((((....)))))..))))..)))))))))))))))))).))))))))))...))))))))))))))))))).))))...	-91.4	5p	TTTGGGCTAGGTATTTTCACC	21	7	5	25	-	-	-	-	-	-	-	-
novel-miR-226	Chr4:30081902:30082078:+	TATTTTTTACTTTGTTGCACTTTGGACCACCTCAACTCTCTTCCCTAGCCATGTCTGGCCTCTCCTCCAGCAAAGATATGAATCTGCAAAGAGGTGGAGGAGTTCACCGGTGGGCTGGAATTGATGTGCTGAAGAAGTGGTTTAGGGTAGTCCAAATTGCAACAAAGGTGAAAATAC	177	(((((((..((((((((((.(((((((.((((.((((..((((..(((((((.((((((((((((((((.(..((((....)))).......).)))))))).........))))))))....))).))))..)))).))))..)))).))))))).))))))))))..))))))).	-69.7	5p	TTTGTTGCACTTTGGACCACC	21	-	-	7	5	-	-	-	-	-	-	-
novel-miR-227	Chr4:30712324:30712464:+	ACGCTAGAAGAAGAGAGCTAGGTGTAGCCAAGGACAGACTTGCCGGCTAACTCCAAGGCGCTTCAGCAAAGCTGAGATTCCCCCAATACCAGGAGCCGGCAAGTCATCCTTGGCTGCATCCCGTTCTCCTCCTCACAGTGC	141	.((((.((.((.((((((..((((((((((((((..((((((((((((........((.(.((((((...))))))...).))..........)))))))))))).))))))))))))))..)))))).)).))..)))).	-69.2	-	-	-	-	-	-	-	3p	TTGGCTGCATCCCGTTCTCCTC	22	18	13	35	24
novel-miR-228	Chr4:32448629:32448809:-	CAACTATGAGTTTCTGTACCCAACTTTGACAGTCCGTCTTATTCAAAAAAAATTTATAATTAGTATTTTTATTGTTATGAGATGATAAAATATAAATAGTACTTTATACGTGACTTATTTTTTTTATTTTTTTTTCAAAAAAGACGTGCGTTCAAAGTTTGGCACGGAAAATCATGGTTGC	181	(((((((((.(((((((.((.((((((((..((.((((((.((..(((((((..((.((..((((.((((((((((....))))))))))((((((......)))))).......))))..)).))..)))))))..)).)))))).))..)))))))).)).))))))).))))))))).	-47.9	5p	TTTCTGTACCCAACTTTGACAGT	23	14	-	-	14	-	-	-	-	-	-	-
novel-miR-229	Chr4:32671290:32671399:+	TGTAAAAAATCATGAGACGAATCTTTTGAGCCTAATTAAGCTGTCTTTAGCACTTATGATTAATCATAGACTAATTAGACTCAAAAATTCGTCCCGTGGTTTCTAGGCGA	110	(((...((((((((.(((((((.(((((((.(((((((..((((..((((((....)).))))..))))..))))))).)))))))))))))).))))))))....))).	-35.3	5p	CATGAGACGAATCTTTTGAGCCT	23	15	7	19	12	-	-	-	-	-	-	-
novel-miR-230	Chr4:33160695:33161039:+	CTCGAGAGAATATCCCCTCGTTCTTTGTATGTCACTCAAATGGTCATGAAAAAAATTGAAAAAAAATGAGAATGTGTATTAACATGTGATATAATACTCTACAAACATGTAAGTTCAAATTCAACTCCTATATATCGTAACGAAAGAAACAAATTAAACTGTAGCTAGTTAACATATATTTAGAGTCAAATTTGTTTTTTTCATTGTGAGATGTAGAAGTTAATTTTTTTACTTGCCTGTTTGTACAGTGATATATCACATGTTAATATATTTTCTTAAATTTTTAAAATTTTTTTCATAACCATTTAAGTGACAGGCAAGCAACGAGAGGATATCCGTCCGAGG	345	((((.(((.((((((.((((((.(((((.(((((((.(((((((.((((((((((((..(((((..((((((.((((((((((((((((((((.((((.((((((((.((((((..(((((.((((.((((((.((((((.((((((((((((((..(((.(((.((.........)).))).)))..)))))))))))))).)))))).)))))).)))))))))....)))))).)))))))).)))).)))))))))))))))))))).))))))..)))))..)))))))))))).))))))).))))))).))))).)))))).)))))).).)))))).	-140.1	5p	TATCCCCTCGTTCTTTGTATGTC	23	13	-	20	-	-	-	-	-	-	-	-
novel-miR-231	Chr4:33512243:33512362:-	AATTCCTGGATTTCTGACATCCGCGGCGCCCTCAATGTCCCAATCATCTCCCAGTTTCTCCTTGTTTAGGATGCGGTGCTTCACATTCAGCTTTCGCCGGGTGTCGGTGATCGTCTTGTT	120	........((((.((((((.((.(((((..((.(((((...((.((((...((.....((((.....)))))).)))).)).))))).))....))))))))))))).))))........	-30.5	5p	TTTCTGACATCCGCGGCGCCC	21	9	12	-	12	-	-	-	-	-	-	-
novel-miR-232	Chr4:35376897:35377045:+	ATTTATTGATCTTTAGCCTTGTTCAGTTAATCTCCGAGAGGGAGGGATTGGAGGGGATTTAAGGGAAATAATTCTACACCACAATAGCCTCCAAATCCCCCTCAATCCCCTTATGAGAGGGATTAACCGAACAAGGCCTCTTAGTGGAA	149	.((((((((......(((((((((.((((((((((..(.(((.((((((((.((((((((..(((......................)))..)))))))).))))))))))).)..).))))))))).)))))))))...)))))))).	-57.1	-	-	-	-	-	-	-	3p	AGGGATTAACCGAACAAGGCCT	22	18	7	35	8
novel-miR-233	Chr4:5807384:5807637:+	TGCTTCTTGATTACTCCCTCCTTCCAAAAGTCTAAGACCTATTACATGTTTTGGTTTTTCCAAAAATCTAAGTCCTATTTGTAGTCACTATGTGCTATATTAAATTTTTTATTGGAACCCAAGAAACCATTTTAGTACTTATTGGTTGCATGTTCATTGGTTTTGTCACATGATGAATGAATCAATTACTCCTTTGTCTTGATGCAAAAAGAAATAGGACTTAGACTTTTGGATGGAGGGAGTATTTGGGAGTC	254	.((((((....((((((((((.((((((((((((((.((((((.....((((((.....))))))..............((((((((.((.((((((....((((..(((.((((...)))).)))..)))))))))).)).)))))))).(((((((.(((.((...)).))).)))))))(((........)))((((........)))))))))).)))))))))))))).))))))))))...)))))).	-83.2	5p	TTACTCCCTCCTTCCAAAAGT	21	-	59	-	107	-	-	-	-	-	-	-
novel-miR-234	Chr4:5807384:5807637:+	TGCTTCTTGATTACTCCCTCCTTCCAAAAGTCTAAGACCTATTACATGTTTTGGTTTTTCCAAAAATCTAAGTCCTATTTGTAGTCACTATGTGCTATATTAAATTTTTTATTGGAACCCAAGAAACCATTTTAGTACTTATTGGTTGCATGTTCATTGGTTTTGTCACATGATGAATGAATCAATTACTCCTTTGTCTTGATGCAAAAAGAAATAGGACTTAGACTTTTGGATGGAGGGAGTATTTGGGAGTC	254	.((((((....((((((((((.((((((((((((((.((((((.....((((((.....))))))..............((((((((.((.((((((....((((..(((.((((...)))).)))..)))))))))).)).)))))))).(((((((.(((.((...)).))).)))))))(((........)))((((........)))))))))).)))))))))))))).))))))))))...)))))).	-83.2	5p	TTACTCCCTCCTTCCAAAAGT	21	-	-	-	-	-	-	-	-	-	-	-
novel-miR-235	Chr4:7206352:7206447:-	GGGTTTTCAATTTCGAACTTGGTTTTTCAGTCAGGGGAACCGAAATTTCAGAAATTTCGTTTTTTTTTTGGCCGAAATTATTTGAAATTGTGACTG	96	.((((..((((((((((..(((((((...((((((((((.((((((((...))))))))...)))))))))).))))))))))))))))).)))).	-25.8	-	-	-	-	-	-	-	3p	TTTTGGCCGAAATTATTTGAA	21	16	11	14	-
novel-miR-236	Chr4:8026314:8026403:-	ACCGGAGCGGCGGCGCCATCGGCGGCGGCCGGAGCACCATCGGCGGCGGCTGGAGGAGGTGGCGGCGCCGTCGCGGGGCCCCTCGCTGGC	90	.((((.(.((.(((.((..((((((((.(((..((.((.(((((....))))).))..))..))))))))))).)).))))).).)))).	-53.2	-	-	-	-	-	-	-	3p	TGGCGGCGCCGTCGCGGGGCC	21	13	-	16	-
novel-miR-237	Chr5:1180228:1180356:-	GCCTGTAAACCGTGAGATGAATCTTTTGAGCCTAATTAATTCATCATTAGCACATGTGGTTTACTGTAGCACTTATGGCTAATTATGGTCTAATAAGACTCAAAAGATTCGTCTCGCGATTTACATGCA	129	((.((((((.((((((((((((((((((((.((.((((..((((.((((((.((((.((((......))).).)))))))))).))))..)))).)).)))))))))))))))))))).)))))).)).	-56.1	5p	CGTGAGATGAATCTTTTGAGCCT	23	15	7	12	-	-	-	-	-	-	-	-
novel-miR-238	Chr5:12183171:12183292:-	AAGGAGATAGGCAATGATGTGAGGGAGGGAGGTGCTGCCAAAATTTTTAGCGATTTTTTAGGTGACACAACATTATATACCCCCTTCTTCCTCCTCCAGCCCGAGCCATTGCTACAAAATAA	122	.........(((((((..((..(((..((((((((((..........)))))........((((.............))))...........)))))..)))..))))))))).........	-27.1	-	-	-	-	-	-	-	3p	TCCTCCAGCCCGAGCCATTGC	21	20	26	31	33
novel-miR-239	Chr5:1432383:1432614:+	AGCGGTGAGCGTGCGGGGGTGAGCTGCGATGGGGGAGGACAGCGGCGACGATGGGGGGAGGAGGACGGCAGCGCTGACGGGACGGCCTCACGCGCTCGCAGCTTGCCACCTCCGGCGCCTCCCCCCCCCCTCCCCCCCCCCCCCCCCCCGCGCGTTTGCCACTCACCGCTCGCTGCTCACGGCACCGCCGTCCTCCTCCCCCATCGTCGTCCGCCCCTGCACACTCACCACC	232	.(.((((((.(((((((((((.((.((((((((((((((..((((((.....(((((((((.((..((..((((((..(((..(((.....((....)).....)))..)))))))))..))...)).)))))))))..........(((.((((..((........))..)).))...)))...))))))..)))))))))))))).)).))))))))))).)))))).).	-130.4	-	-	-	-	-	-	-	3p	CATCGTCGTCCGCCCCTGCAC	21	-	-	8	8
novel-miR-240	Chr5:17130663:17130756:+	GGCGGCCATTTTAGGTTTCCGTTGGCGGAAATCGCAGCCGCCACAAAACAAAGGCCATTGAAAATGTAGATCTTCGCTAGCGGTTATCTACCGC	94	.((((......(((((..(((((((((((.(((((((((.............))).........))).))).)))))))))))..)))))))))	-31.6	-	-	-	-	-	-	-	3p	ATGTAGATCTTCGCTAGCGGT	21	-	8	-	10
novel-miR-241	Chr5:17879813:17879945:-	AATTGCATTTGACCAGCTAGAGTAGTTGATTGTGTTTAAGTGCGATAATAAGTAGTTCAATTATTTATCACACACCTTAAGTAGTTCAATCATTTATCACACAGCTGGAGTAGCTCAGTTGGTTAGAGCGTGT	133	...(((.(((((((((((.(((((.((.(((((((.((((((............(((.(((((((((..........))))))))).)))))))))..)))))).).)).).))))))))))))))))))...	-33.3	-	-	-	-	-	-	-	3p	GCTGGAGTAGCTCAGTTGGT	20	-	-	23	9
novel-miR-242	Chr5:186653:186726:-	GATACTTGCGCTGTTCTTTTATGTATGATGTTAATTGAACTAACCAACGTCATATATTAAAGGAAGGAGGTAGT	74	..(((((.(....(((((((((((((((((((.............))))))))))).))))))))).)))))..	-19.2	-	-	-	-	-	-	-	3p	CCAACGTCATATATTAAAGGA	21	7	-	5	-
novel-miR-243	Chr5:19393955:19394036:+	ACGGGATGTAACACATCCTAGTACAATGAATCTAGATATACATTTGTCCAGATTCGTTGTCTAGAATATGTCACATCCAGTA	82	((.((((((.(((.((.((((.(((((((((((.((((......)))).))))))))))))))).)).))).)))))).)).	-33.9	5p	ACACATCCTAGTACAATGAATCT	23	14	7	15	-	-	-	-	-	-	-	-
novel-miR-244	Chr5:22059102:22059366:-	GAAAAAAAGATACTCCCTCCATCCATAAAAGTTACACCTATTTTACATTTGAGTTTTTTCAAATAAGTTGTTCTTATTTTTAGTCTTTATGTATTCAAGATTTAAATGAAGAGATAAAATAAATATTTTATTAGAATCTAATGAGTCATCTAAATATTTATTGGTTGCATGCTTGCATTCACTCCTTGATTTTGCAACATCTAAGGTGATTTAATTTCTTTTTGTCTTGGTATAACTTTTTTGATGGAGGGGGTACATGCGATGG	265	..........(((((((((((((...((((((((.(((.......((((((((((((...(((((((.....))))))).................))))))))))))..((((((((((((((((((.....((.((....)).))....))))))))))(((.((((....)))).)))(.(((((((........))).)))).)............))))))))))).))))))))..)))))))))))))..........	-61.4	5p	TACTCCCTCCATCCATAAAAGTT	23	11	-	11	-	-	-	-	-	-	-	-
novel-miR-245	Chr5:22060939:22061132:+	CCCTCTCCTCCTCTTCACCACCACCACCACCACCAGCAGCAGCAGAGAGCACCATCTCCATCCAATAATCCCCATGCTTGCGCACCACTCCCGGCCACATCCCGCGCGAGGAGGAGGAGGAGGAGGAGGGTGTGCTTGATCCGCGCTCCCGCCTGGTTGGTGGTGGTGGGGTGAGGGGGGAGGGATGGGAGGGG	194	(((((((((((((((((((.((((((((((((((((((((.((.(((((((((.(((((.(((.....(((((.(.(((((((....................))))))).))).)))...))))))))).))))))..)).)))))...).)))).))))))))))))))))).))))))))....)))))).	-105	5p	CTCTTCACCACCACCACCACCA	22	11	-	18	11	-	-	-	-	-	-	-
novel-miR-246	Chr5:2207982:2208069:-	TGCAGTAGTCGATATGAGTATTAAATTGCGAGATTTGCTCCAGTCCAGCAAAAAGTATCTCGAGATACCGGTACCTCACGGCACCAAA	88	....((.((((...((((((((..(((.(((((((((((.......))))).....)))))).)))...)))).))))))))))....	-18.3	-	-	-	-	-	-	-	3p	TCTCGAGATACCGGTACCTCA	21	6	7	9	-
novel-miR-247	Chr5:24304618:24304753:+	CTCTACCCCTAATAAATTATCAGGCCTTGTTCGGTTAATCCCCAGGAGGGAGGGATTTGAGGGGATTGAGGGGGTGGAATAAATCCCCTCAATCCCCTTGTGGGAGGGATTAACCGAACAAGGCCTCAGGGTAGAA	136	.(((((((.............((((((((((((((((((((((..............((((((((((((((((((.......))))))))))))))))))...).)))))))))))))))))))))..))))))).	-78.4	-	-	-	-	-	-	-	3p	AGGGATTAACCGAACAAGGCCT	22	18	-	35	8
novel-miR-248	Chr5:24835632:24835776:+	CAGCTGTGTTTGTTGTGCGGATGGACTGAAGTAGACGTGGAGAGATAGCAGATCTCGCGGTAGAGGTCTCCGCCAGTGTCTCGTGGTGCCACTCGGTCACTCTACCACATGTGCTTGTTTACCGGCGGTTGCCTCTCCTCTTCTC	145	(((((((..........(((.(((((..(((((.(.((((((((.....(((((((......))))))).(((((........)))))((....))...)))).)))).).))))))))))))))))))))..............	-42.7	5p	ATGGACTGAAGTAGACGTGGA	21	68	-	103	34	3p	CCACATGTGCTTGTTTACCGG	21	11	-	22	7
novel-miR-249	Chr5:24870176:24870418:-	ACTCTATGACCTTCCATGTGTGAGGTTACTTTCCCAATCATTCCTAATGTATCTCATTCTCAGCAGTTCGGACACCGATCTCAGTAGTTGACACTTTGTGTCCTCTTCTTCCCTCTCCCGCATTTTCCTTGTTACCGCGACACAATAATGCTAACAAAGTAGTAACAAGTAGCACAGATATGTTCTTGTTCGACCATGCAAATAGGAAGCCAAGCCATCTTATTCATGGGCAAGGTGTAGCTG	243	...((((.((((((((((.(((((((..(((.........((((((.(((((............((.((((...)))).)).((.((..(((((...)))))..)).))..........(((((.....((((.....))))....))))).......((.(.((((((.((((......))))))))))).)).)))))..))))))...)))..))))))).))))))..))))))))...	-51.6	5p	CTTCCATGTGTGAGGTTACTT	21	7	8	-	-	-	-	-	-	-	-	-
novel-miR-250	Chr5:24873108:24873296:-	TGGGCAAAAAAGTTCTAATCCAAATTTAGGTAACTGGTATTGGTAAAGGACTTTTGAATTCAAATATTTAGCATGTTTAATGCACTTTTTATCGTGGAGTCAGAGCATATTACATCATTAGTCCTCAGCTACATGGACAGCCAAGACTTATGTGTGACACCTAGAGTTGGAGAGATCTTTGATGTGTTC	189	.(((((..((((.(((..(((((.(((((((..(((.(((((((..((((((..(((................(((...(((((((((.......)))))....))))...))))))..))))))..)))).)))..)))...(.((....)).)...))))))).))))).))).))))....)))))	-40.7	-	-	-	-	-	-	-	3p	ACCTAGAGTTGGAGAGATCTT	21	30	12	-	41
novel-miR-251	Chr5:24896276:24896400:-	GGCGTCTGACTTCATGGCTCCACGGAACTCCACACCTTGTCTTGTTTAGAGAACAATGGCTGGCTCACGACTATATTGAGCATGTTGTTGGCGGTGGACAGCTCTCGCCCAGCTATGATGCGCTA	125	(((((......((((((((...((((.((((((..(...((((.....)))).(((((((..(((((.........)))))..))))))))..)))))..).)).))...)))))))).))))).	-35.4	5p	TTCATGGCTCCACGGAACTCC	21	-	217	-	277	3p	ACAGCTCTCGCCCAGCTATGATGC	24	-	26	-	26
novel-miR-252	Chr5:24962408:24962518:+	CCCCAAAGTACGAATAGTGAATCGCCCGCTAAGATGAAAGCTAGCGAGGACGGCTTGTCTGTTCTGTTCCGGTTCCTGTTAAGTGTGCAAGCTTGCATGGTTGAGTGGGGA	111	(((((....(((((((((((.((((((((((..........))))).)).))).))).)))))).))...........((((.((((((....)))))).)))).))))).	-32.1	5p	CGAATAGTGAATCGCCCGCTA	21	59	33	119	30	-	-	-	-	-	-	-
novel-miR-253	Chr5:25091107:25091178:-	TAGATTGATTTTACATGTTGCGTCCCGAGGCGACCGACTACGCCTCCTGGCTGCACATGCCAGACCGGCTAA	72	(((.(((.(((..(((((.(((.((.((((((........))))))..)).))))))))..))).)))))).	-22.6	5p	TTACATGTTGCGTCCCGAGGC	21	15	17	38	11	-	-	-	-	-	-	-
novel-miR-254	Chr5:25129592:25129662:+	GCTTCGTCTGGTCTTTCTCAGGCTGAGCCGGTGAGAGTGACATTGGCCATCTCAGAAGCTCTCAGAGAGAG	71	.(((..(((((..(((((.(((.((.(((((((.......)))))))))))).)))))..).))))..)))	-21.2	-	-	-	-	-	-	-	3p	CATTGGCCATCTCAGAAGCTC	21	-	10	-	12
novel-miR-255	Chr5:25143438:25143654:-	TGAACTGGACCATACTCAGATCGACGCAGTTCACCTTGAATTCCCCATGAATCCCATTCTTAACTTAAGGGCATGCTATCACTTCTCGTCGTCGAACCACCGCCGGTACGCTGATTTCTCGTAGAAATGACCAGGGTTCGAATTTTGAGTATTGAGCGATCAGCGTGACTTGGAATATTGAGTGATCGAGTGTGACTTGGAACTTAGTGCTATTCAT	217	((((..(.(((((((((.((((.((.((((...((..(.((((.....))))(((.............)))(((((((((.(((((((...((((((((((...)))...(((((((((...))))))...))))))))))....))))....))).))).)))))).)..))...)))).)))))))))))))............)).)..)))).	-51.2	5p	CATACTCAGATCGACGCAGTT	21	-	18	-	17	-	-	-	-	-	-	-
novel-miR-256	Chr5:25848623:25848742:+	GATCATCAGATGTACGGGAGGAACTCAATTGGTAGTTCGATTCGTCGATTATGTATTATGATGCCTATACTTTATCGATATCTCAGTGGGTAAGTGAGTCAACCCGTGAATCCACTACTA	120	........(((.((((((..((.((((.(((.(.....(((..((((((...((((..........))))...)))))))))......).))).))))))..)))))).)))........	-27.2	-	-	-	-	-	-	-	3p	GTAAGTGAGTCAACCCGTGAA	21	81	29	128	31
novel-miR-257	Chr5:25971798:25971883:-	AAATCCGGCGTCGGCGTCAGCTTGGTGGTGGCGGCGAAGCGCGGGGAGGCCGGCGTCGTCATCGCCTTGTCGGAGGCATCGGGGTG	86	...(((((.(((..((.(((...(((((((((((((..(.((......)))..)))))))))))))))).))..))).)))))...	-40.5	-	-	-	-	-	-	-	3p	TCGTCATCGCCTTGTCGGAGG	21	-	-	12	9
novel-miR-258	Chr5:26339803:26339931:-	GCATGTAAATCATGAGACGAATCTTTTGAGCCTGATTAGTCCATGATTAGTCATAAGTGCTACCGTAACCCACATGTGCTAATGACAGCTTAATTAAGCTCAAAAGATTCGTTTTGCGGTTTACAAGCG	129	((.((((((((.(((((((((((((((((((.(((((((.(..(.(((((.((((.(((...........))).))))))))).)..).))))))).))))))))))))))))))).)))))))).)).	-51.9	5p	CATGAGACGAATCTTTTGAGCCT	23	14	7	-	11	-	-	-	-	-	-	-
novel-miR-259	Chr5:3086479:3086703:+	ACTAGTGAATGGAAGGTATCAGGAATTTGGATCCCTCTTTGTCATTCCTGCATGGAGTAGTTTTAACCTCTTGAATCTTGATGGTGCCTCCATTAGGTTGGTTTAAATAATAACCTAGCCTGTTGTCTCATCCAAGTCTCTAGATTTTATTTTGTATGCTTGCATGGCTCTAATCCATTTTCTGTTGTCAGGATCTGAATATCTTGAGCATCCAGTTGTGCTAGA	225	.((((((..((((..((.((((((((((((((((((((.(((.......))).))))...........(((.((..((((..((((....((.((((((((((........)))).)))))).))...))))))))..)).)))........((((....))))((((..................)))))))))))))).)))))))).))))....)))))).	-56.4	-	-	-	-	-	-	-	3p	CTGAATATCTTGAGCATCCAG	21	446	251	740	-
novel-miR-260	Chr5:3263747:3263840:-	GGTCCGGTCCTCATTGGCGATCGGATTATCCGAATACTATTTGATATTTTCTACGCTCAAAACTAGATGTCCGACCCTCATTGGAGATTGGACA	94	.((((((((.(((.(((.(.((((((.(((............((.....))..............))))))))).).))).))).)))))))).	-24	5p	TCATTGGCGATCGGATTATCC	21	20	14	71	31	-	-	-	-	-	-	-
novel-miR-261	Chr5:4275055:4275167:+	GGAGGAGGGGAACGTAGAGGAGGTGGGGACCGGTGTGGAGAGGAGGATTTTATTTTTTTATTTGATCTAATGGTTGAAAATATTGGACCCACCAATTTAAAGGAAAATCAACG	113	....((........((((...((((((..(((((((.(((((((........))))))).(((((((....))))))).))))))).))))))..))))........))....	-22.7	-	-	-	-	-	-	-	3p	TATTGGACCCACCAATTTAAAGG	23	-	26	-	21
novel-miR-262	Chr5:5740911:5741087:-	GTTGACTTTTTATCAACGTTTGACCATTCGTCTTATTCAAAAAGTTATGTAATTATTATTTATTTTATTGTCACTTAATTTATCATCAAATATTCTTTAAGTATGGCATAAATATTTTTGTATTTGCACAAAATTTTTGAATAAGACGAATGGTCAAAAGTTATTAAAAAATAAACG	177	(((...((((((..(((.(((((((((((((((((((((((((....(((((.(((....(((((...((((((((((..................))))))..)))).))))).....))).))))).....))))))))))))))))))))))))).)))..))))))...))).	-53	5p	TATCAACGTTTGACCATTCGT	21	16	15	-	20	-	-	-	-	-	-	-
novel-miR-263	Chr5:7159438:7159779:-	GAAAAAAAGGAGAAAAGGGGAAGAGATCGATAACCCTGCAGCCGCTACAAACCCTAGCCGCCATCACCCCAATCGCTGCTGCGCCGTCGCCACAGGTTTAGCCATCGCCGTCCAGCGCCACTCCTGCTCGACTCCTTGGTGACGTTTCTGTTTCTGTTAACGTTCCCCGCTGCTGCTACTGATGCTGGTCTGTTGCTGTGCTTCTGGAACGAACAGAGAACAGGAGTTTCAGGAAGCGGGGAAAGCAGGAGGAGAAAAGAAGGAAAAAGGGAAGAGAGGCAAAAGTTGGGGATTTTCTGGGTTTTCACAAATTGATCTCAAATTCGATTTCTCCTCTGTAAG	342	.......((((((((.(((...((((((((((((((.((....))......(((((((.(((.((..(((...(((....))).((((((((.(((....((....)).(((.((((.......)))).))).)))))))))))(((((.((((((((....(((((((((.......((((.(((..((((((.((.((.(((......))))).))))))))))).))))..))))))))))))))))).)))))...........)))..))..)))....))))))).......))))).......)))))))))...)))..)))))))).......	-113.9	5p	AGAAAAGGGGAAGAGATCGAT	21	20	12	28	5	-	-	-	-	-	-	-
novel-miR-264	Chr5:7570720:7570897:-	TATACCTTATATGTTAGAGCAATTTACGGTCCTTGAGCAGGTAACAATAATTTAGTGTAAATTTGGTACCTTATAGTAACTCATACTACCTAAGTACTAAGAAGTACTAAATTTACAGTAAAACAAGTGATACCTTATGGTACCTTCTTAAGGACCGTAAAATTGCTCTATATGGTAT	178	.(((((....((((.((((((((((((((((((((((.(((((.......((((.((((((((((((((.((.(((((.((...........))))))).)).)))))))))))))).))))..........((....))))))).)))))))))))).)))))))))))))))))))	-66.7	-	-	-	-	-	-	-	3p	TTAAGGACCGTAAAATTGCTC	21	7	-	-	10
novel-miR-265	Chr5:7777741:7777932:-	CAAACCCTAATTTCCGTGCCCAACGTTTGACTTGTCCGTCTTATTTGAAAAAAATATGAAAAAAATTAAAAAGACAAGCCACACATAAAATATTAATCATGTTTTATCATCTAACACTAATGAAAATACGAATTATAAAAAAATTTTATTAAGACGGACAGTTAAAGTTGTACACGGAAATACATGGTTTGA	192	((((((...(((((((((..((((.(((((((.((((((((((..((((((((((((((.....................................))))))))).((((.........))))....................))))).)))))))))))))))))))))..)))))))))....)))))).	-49.68	5p	TTTCCGTGCCCAACGTTTGACT	22	14	-	-	11	-	-	-	-	-	-	-
novel-miR-266	Chr5:8187608:8187699:-	TAACCCTCAATAAGTCATCGACATGGTTACCTCATGATTACCATGTGGTACAATGCATGGTAACCATCTCATTTGTTGAAACATCACGGTTT	92	.((((.(((((((((....((.(((((((((.(((...((((....))))..)))...))))))))).)))))))))))........)))).	-24.8	5p	TAAGTCATCGACATGGTTACC	21	6	7	13	-	-	-	-	-	-	-	-
novel-miR-267	Chr5:8187703:8187827:+	ATTCTTTCATGTTGTTAACTTTCCCAATGTCCATGAAAGAAATGGATGCAATAAAAAGTCAAAGCATCATTGCAGAACCTGCTCAATCTGCTTATTGGGAAACAGGGCTAGTAACCTGGAAGGAG	125	.((((((((.(((((((.((((((((((((((((.......))))))..............(((((.....((((...))))......)))))))))))))....)).))))))).)))))))).	-32.2	-	-	-	-	-	-	-	3p	TTGGGAAACAGGGCTAGTAAC	21	641	187	1084	222
novel-miR-268	Chr6:10072296:10072364:+	TTTAGATTAAACACAATAGATGTTCGGTCCTCATTGGCGATCGGAACGTCTGCGTGTTTTTAATCTATC	69	..((((((((((((..(((((((((((((((....)).)))).))))))))).))))..))))))))..	-23.4	5p	ACACAATAGATGTTCGGTCCT	21	-	-	23	10	-	-	-	-	-	-	-
novel-miR-269	Chr6:12021028:12021228:-	CCCAGTCAGTGTAGGATTCGCAATTTCAGACTCAATTTTGAACCAAATGATAGGTTTTTGTAGGATTAGCCAGACAGTTTGCCGAGTCTCTCAATTTGGATTTTTTTTTTGGTTGATGTTCAGCAAACAACAGTTCCAAATCTGAAAACGTGTTCTACATATTGTAAGAGTGGCATTCATGCATTGGTCATGGTCATGGGA	201	((((....(((((((((.((...(((((((.....(((.((((....((....(((((((.((.((((((((((.......((((((......))))))........)))))))))).))))).))))..)))))).)))))))))).)).)))))))))..........((((...(((((....).)))))))))))).	-44.9	5p	GTAGGATTCGCAATTTCAGAC	21	9	6	-	-	-	-	-	-	-	-	-
novel-miR-270	Chr6:13482350:13482515:+	CACTTTCAATCAATAGCAATTCTATGGTCCTTGAAGAGGTACTATGAGGTACAAAAAATTTAGTGTAAAATTTACGTAGGTACTAAAAGGTACCAAATTTACAATAGAAAAAAATGTACCTCATAGTATCTTTTCAAGGACCGTAAAATTGCTCTTCAATCAAAGT	166	.(((((........(((((((.(((((((((((((((((((((((((((((((.....((((.((((((.(((.....((((((....))))))))))))))).))))......))))))))))))))))))))))))))))))).)))))))........)))))	-70.9	-	-	-	-	-	-	-	3p	TCAAGGACCGTAAAATTGCTCTT	23	24	68	-	22
novel-miR-271	Chr6:19633195:19633564:+	AATGTAAATCTTTGCATGTGGCCAGGGCACCCGCATGCGAAAATCCAATTTTCACATGCAGGCGTTTAAGCCGACCGTATGCAAAGAGAAAAAATCGCAATAAACAATAAATTCCAAAAATAAAAAAACGAAAAAAAACCTAGTGCCGCCCCCCGCCCGAGCTCGTCTCAGCCGCCGCTTCCGCTCCCATCGTCACCGTCGCCGCCGCTATCGCCCGAGACCGCCGCTGCCACCGCCGCCCCCAGATCCGCCGCCGAGCGCCGAGCGCCGAGCTCCACCGTAGGGCGGCAGATCCGGCCCTCTCGAGGATGGCGCTGCCCGATCCACCGCCACGTCGCCGTGCCCGCCGCCGAGCGCAGAGCTCCACCGT	370	........((((((((((((((..((((.((.(((((.((((((...)))))).))))).)).))))..))))....)))))))))).......................................................(((........)))..(((((((((((.((.((.((....)).............((((..(((((((((.(.(((((..(((((.((....)).)).....((((.((((((..(((..((((.....))))...)))..)))))).)))).)))..))))).))))))))..)).)))).(((.((......)).)))...)).)).))).)).))))))......	-112.6	5p	TTTGCATGTGGCCAGGGCACC	21	8	-	6	-	-	-	-	-	-	-	-
novel-miR-272	Chr6:23178436:23178532:+	GGCTACAGTGTTTAGGGCCGGTACAATTTGCAAAGTTGAACCAACATGAACTCAACTTTATGTGAATCTCATCGTGCTCTGCTTAAGAAAAGTGGCA	97	.(((((..(.((((((((((((...((((((((((((((............)))))))..)))))))...)))).))))))...)).)...))))).	-24.1	5p	TTTAGGGCCGGTACAATTTGC	21	-	-	77	21	-	-	-	-	-	-	-
novel-miR-273	Chr6:24616964:24617158:+	TTGTTTGGTGAACCAAAGAACACCAAAACCCTCTCGGATTGATGTTTTTTTAGTTGAATTCCTCCCATTCCAAAGGAATTGTAGATGATCCAGACACAAATTAAACAAGCTCCTTAAATCGTCAAATGCATAGGGAAAGGGAGGCACCGGGAATACAATTTCAAGGAATGGGATCTGTAGAGGGAAGACGAGCGT	195	...(((((((..........))))))).((((((((((((..((((((((.(((((.(((((((((.((((......(((...((((((............................)))))).)))......)))).)))).......))))).)))))..)))))))).)))))).))))))...........	-47.5	-	-	-	-	-	-	-	3p	GGAATGGGATCTGTAGAGGGA	21	497	142	455	106
novel-miR-274	Chr6:24618307:24618408:-	ATGGGAACCATATCTGCTACTCTCACCTCTTGTTCTCGCAAACCCAGTGTATTGTTGTTGTTTTCTCAAGAGGGAGTAGAGATGTACAATTTAACTCCGATG	102	((.(((...((((((.((((((...(((((((.....((((...((......))...)))).....)))))))))))))))))))..........))).)).	-25.9	5p	TATCTGCTACTCTCACCTCTT	21	100	-	-	60	-	-	-	-	-	-	-
novel-miR-275	Chr6:24774328:24774470:-	AATAACATTACACCATCAATCCTTGCCACCCTCTCGTTATCTGCTGATCCTACAATTACTCCATGATGGACGCCTGTTCTTGTAGTGGGACGCATCGCAAGAACCTTGTGGTGGCAAGCCTGTATTCTCGGTGTCTCCTCTTC	143	.........(((((...(((((((((((((....(((((((((.((((......))))...)).))).))))...((((((((.(((.....))).)))))))).....)))))))))...).)))...))))).........	-34.4	5p	CACCATCAATCCTTGCCACCC	21	10673	5366	8100	3834	-	-	-	-	-	-	-
novel-miR-276	Chr6:24789022:24789105:+	AGGAAAGAGAGGCACGAGGAATTCAACTTGTAGCTGAGGGCAATTGTTTCCAGAATTCAGGTTGATCATCGTCCAGAAAGCAGA	84	..........((.((((.((..((((((((...(((.((((....)))).)))....)))))))))).))))))..........	-20.9	-	-	-	-	-	-	-	3p	AATTCAGGTTGATCATCGTCC	21	755	326	1662	353
novel-miR-277	Chr6:26473451:26473803:-	TTCACTATTTAGTTGCCATTTTGTTGCACATTGCCATTCCTCTTCTCCCTCTCTCTGACTGCATGAGTACGTATGTACTCTGCTTAGAGCAAGTTTAATAGTACTAGCTAAATGCTCGTGCGTTACAACAGAATTCTAAAAGAGAACTTCATTTTTCTAAAACCATTCCCCATTGTCGACTCACGAGACTATAGATGCATCAATAAAATTTTATTGGTTAGCTCGCATGACAAAATGATTCCTAATCATGATCCTAACTTAAAGTTGCTATTAAATTTTCTAATGGATTTTTTGCGATTTCGATAGCCTGGTTTTCTTGAATGGCTGTGATGATTTGGCTGCCCCCTCGAGAT	353	...........((.((((..((((((((....(((((((.......((....((((((..(((.((((((....))))))))))))))).(((((((((((((((..(((....((((((.(((((((..((((......((((((......))))))......))))....)))).))).))))))....)))......((((((....))))))(((((....(((((...............)))))...)))))....)).))))))))))))).(((.((((...........)))).)))...)).......)))))))))))))))..)))).))...........	-80.7	-	-	-	-	-	-	-	3p	TGGCTGTGATGATTTGGCTGCC	22	51	19	100	40
novel-miR-278	Chr6:26473451:26473803:-	TTCACTATTTAGTTGCCATTTTGTTGCACATTGCCATTCCTCTTCTCCCTCTCTCTGACTGCATGAGTACGTATGTACTCTGCTTAGAGCAAGTTTAATAGTACTAGCTAAATGCTCGTGCGTTACAACAGAATTCTAAAAGAGAACTTCATTTTTCTAAAACCATTCCCCATTGTCGACTCACGAGACTATAGATGCATCAATAAAATTTTATTGGTTAGCTCGCATGACAAAATGATTCCTAATCATGATCCTAACTTAAAGTTGCTATTAAATTTTCTAATGGATTTTTTGCGATTTCGATAGCCTGGTTTTCTTGAATGGCTGTGATGATTTGGCTGCCCCCTCGAGAT	353	...........((.((((..((((((((....(((((((.......((....((((((..(((.((((((....))))))))))))))).(((((((((((((((..(((....((((((.(((((((..((((......((((((......))))))......))))....)))).))).))))))....)))......((((((....))))))(((((....(((((...............)))))...)))))....)).))))))))))))).(((.((((...........)))).)))...)).......)))))))))))))))..)))).))...........	-80.7	-	-	-	-	-	-	-	3p	TGGCTGTGATGATTTGGCTGCC	22	19	-	100	40
novel-miR-279	Chr6:27205946:27206274:-	TCCTCCCTTTTTAACGTATGACGCCGTTGACTTTTGATCAATGTTTGACCACTCGTCTTATTCAAAATTTCGTGCAAACATAAAAACATTCAAATCATGTTTATAGAACATTTGATGCTAAATCAAGTCATAATAAAATAAATAATAATTAAGTAAAATATTTAAATCATGTTTTAGAACATTTGATTATAAATCAAGTCATAATAAAATAAATTATAATTACATAATTTTTTTGAATAAGACGAATACTCAAATGTATTTCAAAAAATCTGTTATACATTGAAAAACGTTGAAAAAAACGGAGAGAGTAATTTCGCTTGGGTGAGGAA	329	((((((((((((((.((((((((..(((...((((((...((((((((....(((((((((((((((....((....))....((((((.......)))))).......(((((((.....)))))))....................(((((((...)))))))....(((((((....((((((((...)))))))).....)))))))((((((......)))))).)))))))))))))))....))))))))...))))))))).)))))))).))))))).((((......))))(((.(((....))).))).)).))))).	-67.4	5p	TTAACGTATGACGCCGTTGACT	22	7	-	8	-	-	-	-	-	-	-	-
novel-miR-280	Chr6:4740307:4740466:-	AATTCATCTTCAGTCTGTCCAGTAGTGTCCGCAAATTCCATTTTTCTCATCTTACATCTTAGAACTAATACACAAACCTATTTGAAACGAAATTATAGATACCTAAGATTCATGGTTGGTTGTATATATGCGCATTGTGTAGAGGCTGGAGGTGTAATTG	160	((((((((((((((((.(.((.(((((..((((................(((........)))....((((((.((((....((((.(..................).)))).)))).).)))))...))))))))))).).)))))))))))).)))).	-31.2	5p	CAGTCTGTCCAGTAGTGTCCG	21	25	17	-	-	-	-	-	-	-	-	-
novel-miR-281	Chr6:4746347:4746595:+	CATGAGAGCATGGAAGTTGTTTTTCCCTTGTTTTGTTTTCTTTACCTTTAAGAGTTTTTTTTTAAAAAAATAAAAAACTTTTTTGGAAGTTCTTCCTTTCGTAGTAACACGGTAGAAAAAGAAATAACTTATACAAGAATTTTTTTTATAATCGAAGAAAACTTCTGACCACTGAAGCAATGCTCTTTAATTGTTGGTGAGTGGTGACATACACAATGCAAACGATCGAAAGACAACCTTGCCACACCA	249	((((....))))...((((((((((..((((((.(((((((((...((((((((....))))))))...((((((((..((((((.((((((((.((.((((......)))).))...))))....))))...))))))..))))))))....)))))))))...(.((((((..((((((........))))))....)))))).)(((.....))).))))))..))))))))))............	-50.6	-	-	-	-	-	-	-	3p	CAAACGATCGAAAGACAACCT	21	10	6	-	-
novel-miR-282	Chr6:4775901:4776219:+	GGCACTCCATCATGTTGTGGCGAGGAGTTAGGGTTGGCCATCACTTTCACAATCGCTGCATTTCCTAATGCATCTTAGTCCTAGCTAGTCCCATGCAATGTGCATCGCTATATTTGCCATTGAGTTTACATTGCATGGCTAATAAAATTTCAGGTGGTGTTGTGGGCAAAATTACGCGCGTTGATTTACATAATAATGCATGTCATCTAGCACTCCTCTCTTGAGCTCTTTCATCTCTTCGGTGAGCTGGTTTTGTATGAAATGTTGAAGCATATTTATCAGCGTATCCCCTCTCTTCCTCAGTCGCACGAAGAGTGAT	319	..(((((.....(((.(((((((((((..(((((((.((((.((..((((......((((((....))))))..(((((....)))))..((((((((((((..((((.......))....))...))))))))))))...............)))).)).)))).)))........((((((((............((((.(((((((((....(((....))).....(((((.....))))))))))......)))).))))............))))))))...))))..).))))).))))))))..)))))..	-84	5p	CATGTTGTGGCGAGGAGTTAG	21	7	-	-	5	-	-	-	-	-	-	-
novel-miR-283	Chr6:5550938:5551009:-	GGTCCCGGTTTGTAACACCAACCGAGACTAAAGATCTAACTTTAGTCCCGGTTGGTATTACTAACCAGGAAT	72	..(((.((((.((((.((((((((.((((((((......)))))))).)))))))).)))).)))).)))..	-37.2	-	-	-	-	-	-	-	3p	TTTAGTCCCGGTTGGTATTACT	22	13	-	-	11
novel-miR-284	Chr6:6803798:6804121:-	CCTAAACCTTAAGTACTACTCCCTCCGTTTCACAATGTAAGTCATTCTAGCATTTCCCATATTCATATTGATGTTAATGAATTTAGACATATATCTATCTAGATTCATTAACATCAATAGCCTAACATAATAATACTAATAACACTGATATATTTATTTTATTTTTTTCAAATAATATGTTTTCATATGGAACATACCGCTTATCCATTTTCATAAGAAAGAACTTAGCTAGCCAAGCCACAAACACGGCCGGAGAAAGGGACTTTAATAATTAGTTCCCTACTTACATTATGAAACAGAGGAAGTACATATTTTTTCCATACG	324	..........(((((.((((.((((.((((((.(((((((((....(((((..............((((((((((((((((((((((..........))))))))))))))))))))))...........................((((((((.((((.(......).)))))))))))).....(((((............))))).....((((......)))))))))((..(((........))).)).....((((((.........))))))..))))))))).)))))).)))).))))..)))))..........	-76.3	5p	AAGTACTACTCCCTCCGTTTC	21	25	11	-	-	-	-	-	-	-	-	-
novel-miR-285	Chr6:6860638:6860962:-	CCTAAACCTTAAGTACTACTCCCTCCGTTTCACAATGTAAGTCATTCTAGCATTTCCCACATTCATATTGATGTTAATGAATCTAGACATATATATCTATCTAGATTCATTAACATCAATAGCCTAACATAAGAATACTAATAACACTGATATATTTATTTTATTTTTTCAAATAATATGTTTTCATATGGAACATACCGCTTATCCATTTTCATAAGAAAGAACTTAGCTGGCCAAGCCACAAACACGGCCGAAGAAAGGGACTTTAATAATTAGTCCCCTACTTACATTGTGAAACAGAGGAAGTACATATTTTTTTCATGCG	325	..........(((((.((((.((((.((((((((((((((((.....(((.((((..........((((((((((((((((((((((............))))))))))))))))))))))...........)))).)))........((((....))))...(((((((......((((((((.....))))))))(((((......(((((....))))).....))).))....(((........))).)))))))((((((.........))))))..)))))))))))))))).)))).))))..)))))..........	-88.1	5p	AAGTACTACTCCCTCCGTTTC	21	-	11	-	13	-	-	-	-	-	-	-
novel-miR-286	Chr6:7283685:7283771:+	GCACCGTACCTTTGTCACTGACAGGTGGGCCCATGGTTCATTGGGCCAACGTGTCAATGACATAGACACCTGTCAAGGTTACAGATA	87	.........((.(((((.(((((.((.((((((........)))))).)).))))).))))).))..((((....))))........	-34.5	5p	TTTGTCACTGACAGGTGGGCCC	22	7	-	9	-	-	-	-	-	-	-	-
novel-miR-287	Chr6:8169121:8169220:+	CCCAGGGCGGCAAGGGACCCAGATGTAAAAAGTACCAGCCAAAAAGTACTAGGCCTGGGCTGGCCTTTTTGCATGTGGGCCCCTTGAGGGCGGTAAGGGT	100	(((..(.(..((((((.((((.((((((((((..((((((.....((.....))...)))))).)))))))))).)))).))))))..).).....))).	-47.1	5p	CAAGGGACCCAGATGTAAAAAGT	23	-	19	-	19	-	-	-	-	-	-	-
novel-miR-288	Chr6:9494316:9494381:+	GTTCATGATGGGCAGCATGTGAGTACCTTCGTTACAGTGTAACTCGCCGTGCTGCCCATCATGCCG	66	...(((((((((((((((((((((((((.......)).)).))))).))))))))))))))))...	-37	-	-	-	-	-	-	-	3p	AGTGTAACTCGCCGTGCTGCC	21	246	-	250	70
novel-miR-289	Chr6:9496861:9497035:-	ATGCCCACCTGCAGCCGTGGATGTTGCGGCTACACGGTAAGTTTGCTAAAAACATCAATCCATCCTCGCAGCAGCGAGCACAGTTTGTGGGGTCAAATTAAGCGCTGTGTGCTGACCATTCCTATGTATGTCGCAGTTGTCTCCGTGTGCGTCTCTTACACCCGGTGAGCGGCAG	175	.((((.....((.((((.((.(((.(.((((((((((.....((((.....((((.........(((((....)))))((((...)))).(((((......((((...)))))))))......)))).....))))......))))))).))).)..)))))))))..)))))).	-52.1	-	-	-	-	-	-	-	3p	GTGTGCGTCTCTTACACCCGG	21	17	8	11	-
novel-miR-290	Chr6:9512785:9512897:+	ATTCCGAAGAGAGTTCGAGCATCAGCCATCTACTTTAGTTTTCTGAAAGGCCTTGTGGTCCAACTGTTTGCACTAACAGAGTAGATGGCTGATACTCGAACTCTCTTCCGATA	113	..((.((((((((((((((.((((((((((((((((((....))))..((((....))))...(((((......))))))))))))))))))).)))))))))))))).))..	-60.2	-	-	-	-	-	-	-	3p	AGATGGCTGATACTCGAACTC	21	22	-	33	-
novel-miR-291	Chr6:9660121:9660214:+	TTGGCAGTATCTTGGGCAGGTGGCATTTGGAGGAAATTCTAGAAGCATCGTGTTGTAGTTTTCTCCGATGCTTCCTAGTCCTAAGATTTGAAGT	94	....(((.((((((((((((.((((((.((((((((..(((.((........)).))))))))))))))))).))).).)))))))))))....	-34.4	5p	CTTGGGCAGGTGGCATTTGGA	21	11	5	-	7	-	-	-	-	-	-	-
novel-miR-292	Chr6:9677452:9677531:+	TCAATTGACATGTCATAGAAGAGTTTCCTCAGAGCTGTTGAGGGTGATTGAACGGACTTTCGTGAGAGACATGTTGTTGT	80	.((((.((((((((.((..(((((((..((((.(((......)))..))))..)))))))..))...)))))))))))).	-21.9	5p	TGTCATAGAAGAGTTTCCTCA	21	11	5	10	-	-	-	-	-	-	-	-
novel-miR-293	Chr6:9731103:9731292:-	GTGGGTCAGCTATGGCATGCAGAGGATTTGTTCTCTTCGGCGTTGACGCTTTCAGGGAGAAGGCTAGCTGAAAGCATGCCGTGTATCTACCAACTTGTGGAAACACGTTCTATAGGTGCAGGTGTGATGCTGAATTATAATGAGTGGCACAAATTCAGGGAAAAGTGGTTGCATGCTGAGTAAGACTTGA	190	..(((((.(((..(((((((((...((((.(((((..((((((....((((((((..((....))..)))))))))))))).(((((((((.((((((((((.....))))))))))...)))).)))))..........(((((.......))))))))))))))..))))))))).)))..)))))..	-62.9	-	-	-	-	-	-	-	3p	GAAAAGTGGTTGCATGCTGAG	21	10	-	19	11
novel-miR-294	Chr7:10214651:10214736:-	TCCGGCCGAATCACCACTAAGGGCGAAGGCCATAAGGCGAAGTAAGAGGCCTTCGCCCGAAGTAGAAGATGCTTTCGGCTAAGGGC	86	((((((((((((..((((..(((((((((((................)))))))))))..))).)..)))....))))))..))).	-36.5	5p	TCACCACTAAGGGCGAAGGCC	21	6	-	14	-	-	-	-	-	-	-	-
novel-miR-295	Chr7:10216761:10216930:-	GTATGTCTAGGCTTTCCTTGGATTGTCTACATTTGTATTGGCTTCTCTTGGCTTGTTGGCATGTCTCCTCTCCTCCTAGGGGGTCTTGTATTTATACCTTCAGATGTCCCATTGTCCAAGTAAAACTAAGGAGACAAATATGGATACGATCCGAGTAGTCTTTGTAGTGT	170	.(((..(.(((((...(((((((((((((.((((((.((((.((..((((((....(((.(((((((((((......)))))...................)))))).)))..).)))))..)).))))....)))))).))))..))))))))).)))))..)..))).	-39.5	-	-	-	-	-	-	-	3p	TATGGATACGATCCGAGTAGTC	22	6	-	-	11
novel-miR-296	Chr7:10217357:10217578:+	TCATATTATAAGTCGTTTGACTTTTTCTTAATCAAACTTTTTTACGTTTGACCAAGTTTATAGCAAAATACAGTAACATTTTCAATACTGAGGAAACATTGTATCAAAATATATTCTATGTTAAATATAATAAAACTAATTTGGTGTAGTGAATGTTGCTCACTTTTTCTATAAACCTAAAGAATTTTAAGTAAGAAAAAAGTCAGACGACTTATAATATAA	222	..((((((((((((((((((((((((((((.((((((........))))))....((((((((.((((...((((((((((.(.((((((((.....(((((((...((((((...))))))..)))))))........)))))))).).))))))))))...)))).))))))))...............)))).))))))))))))))))))))))))..	-63.8	-	-	-	-	-	-	-	3p	TAAGAAAAAAGTCAGACGACT	21	10	-	16	-
novel-miR-297	Chr7:13718673:13718843:+	AGTGTTCCAGGCCGGCACCACTGATCAGCCTGGTGCAAACCCAATAGTGTACGTTATGCATCAAGATCAAAATGCGTTGCTAGCTATCTTGCTCAGTCCGGCCATTTTGGGGACGGGAAGCCTCTGGAATGTGCAAATGCTTGGTTGCACTCTGCGCTGGAGGGGAAAATA	171	..(((.((((((.((((....)).)).)))))).)))..(((..(((((((.(...(((((((((........(((((.((((....(((.(((.((((..(((...)))))))))))))...))))))))).......))))).))))..))))))))..))).......	-51.5	-	-	-	-	-	-	-	3p	TTGGTTGCACTCTGCGCTGGA	21	77	50	128	66
novel-miR-298	Chr7:13734854:13735013:+	AGGGCACCACTGATCAGCCAGGTGCAAACCCAACAATGTACGCTATGCATCAAGATCAAAATGCGTTGCTAGCTATCTTGTTGTGTCCGGCCATTTTGGGGTTGGGAAGCCTCTGGAATGTGCAAGTGCTTGGTTGCACTCTGCGCTGGAGGGGAAAACA	160	......((.((..((((((((((((((.((((((((.(((.((((.(((.................)))))))))).))))))......((((((((((((((....)))).)))))))).))........)))))))).))).))))).))))......	-51.1	-	-	-	-	-	-	-	3p	TTGGTTGCACTCTGCGCTGGA	21	77	50	128	66
novel-miR-299	Chr7:14639290:14639463:-	GGTTCCTGTGTCAACGTTTGACTGTCCGTCTTATATGAAATTTTTTTATAATTAGTATTTTCATTGTTGTTAGATGATAAAACATGATTAATACTTTATGCGTGACTTGTCTTTTTATTTTTTTCATAATTTTTTCAAATAAGACGAACGGTCAAACATTGGACACGAAAACCA	174	((((..((((((...((((((((((.((((((((.(((((.........((..((((..............(((.(((((..((((..(((....)))..))))..))))).)))))))..)).........))))).)))))))).))))))))))....))))))..)))).	-46.9	5p	TCAACGTTTGACTGTCCGTCTTA	23	25	16	45	27	3p	AGACGAACGGTCAAACATTGGACA	24	137	70	276	106
novel-miR-300	Chr7:14973348:14973545:-	CACTTTCCAGTCTCCGGTGTGCATTCCCATCATTCTCCGGATTCTCTGGCTAGCTCATTCCAGATTCCTCCCATTTCCAGCATCTAGACTAGCTAGCACAGCTAATTCCTCTTCTGTGTTTTTCTTCTAGTTACATACACTGATCTCTGTTCACCACGTAAGTATCACGTGGGACCTGCATGGCGGACACGGGGGGAC	198	..((((((.((.((((.((((((.((((((......(((((...)))))((((((...((.((((................)))).))..))))))(((((............)))))...........(.(((.(((..(((.......)))....))).))).)..))))))..)))))).)))).))))))))..	-49.5	5p	TCTCCGGTGTGCATTCCCATC	21	12	25	-	-	-	-	-	-	-	-	-
novel-miR-301	Chr7:15247292:15247621:-	AATGACGGGTTCTGTTAGAATGGGTGGTGTCAGGAAAATGTGTTGGTCGCGCACTCACCCTCCTCCTACTTAGTTTTTGGAGAAAAGGCAAAATCTCAGCTTTTTATCAAAGCATAACAGTTCACAGGATGCTGAGGATTCCAGCTTAAGGATATATAAAAGCAACCTGTCTAGAAGACAGAAACAGGACTATTTCTGGCACAGCATAACAAGCCAGTAATAGAAAGTATCAAGCATACAAGTCCAACAGGAGAAGCCAAGTAGACAAGAAGATTGTTCAGATCGACGCCATCAGCTGCTTGCACCTTCTGTCGCGCGGATACTGGCAAG	330	..((.(((..(((((..((.((((.((((((((......(((((((((..(((.((...((....((((((.(((((..((((..........)))).((((((((((.((((.....(((((.(((....))).)))))...))))...))))...))))))...((((((...))))))........(((((.(((((............))))).)))))...((((.....))))...(((....)))))))).))))))...))..)).)))...)))))))))......)))...))))).))))))..)))))..))).))..	-83.7	-	-	-	-	-	-	-	3p	TTGCACCTTCTGTCGCGCGGA	21	-	-	39	12
novel-miR-302	Chr7:15950546:15950627:+	ATCTCCTAAACAGAGCATTGCAGGCTTGCAAACCTGCAGCATTGCACAGAAGTGAGGTAGGCAGTGGACTCTACAAGGTGTC	82	..(.(((....((((((((((.(.(((((.....((((....)))).....))))).)..))))))..))))...))).)..	-20.4	5p	CAGAGCATTGCAGGCTTGCAA	21	78	76	87	41	3p	GTGAGGTAGGCAGTGGACTCTACA	24	27	16	44	18
novel-miR-303	Chr7:16042206:16042365:-	TAAAAAGAAAATGCTTAACTCGATGAGTTGGAGCGTCCCATTCCTGATACCTCACATGCATATAGCGTAACAACACTGCAACAGTAATCCGCTGATCTTAATATTGGTTATTGCATGTGGAGGTTATGAAAACGATTCATTGAGAGGTAGAGAATTCGTA	160	...........(((((..((((((((((((...(((............((((((((((((.(((((...............((((.....))))............)))))))))))).))))).)))....)))))))))))))))))...........	-36.5	5p	ATGCTTAACTCGATGAGTTGG	21	6	-	19	-	-	-	-	-	-	-	-
novel-miR-304	Chr7:16719600:16719676:-	ATTTGAAATGAGGATTAGAGGGAACTGAACCTTTGATGAAGATCAGAAGGTTCAGTTTCCATATCTCACCTTGAATG	77	((((((..(((((..((..((((((((((((((((((....))))).))))))))))))).)))))))..)))))).	-29.8	5p	AGGATTAGAGGGAACTGAACC	21	1124	881	4423	3353	-	-	-	-	-	-	-
novel-miR-305	Chr7:17655973:17656056:+	CCGGGATCTTTAGTCCCGGTTGGTAACACCAACCGGGACTAAAGATCTTAACTTTAGTCCCGGTTGGTATTACTAAAGATCCCG	84	(((((((.....)))))))(((((((.(((((((((((((((((.......))))))))))))))))).)))))))........	-48.9	5p	TAACACCAACCGGGACTAAAGA	22	156	-	323	205	3p	TTTAGTCCCGGTTGGTATTACT	22	13	-	32	11
novel-miR-306	Chr7:1767602:1767781:-	GTTGATTTTTTATCAACGTTTGACCATTCGTCTTATTCAAAAAAATTTATATAATTATCATTTATTTTATTATGACTTGATTTGTCATCAAATATTCTTTAAGCATGACATAAATATTTTCATATTTGCACAAAAAATTTGAATAAAACGAATGGTTAAACGTTGGTCGAAAAATCAACG	180	(((((((((((((((((((((((((((((((.(((((((((...............((((.((((......))))..)))).(((((((.............).))))))(((((((....))))))).........))))))))).)))))))))))))))))))).))))))))))).	-55	5p	TATCAACGTTTGACCATTCGT	21	19	16	-	21	-	-	-	-	-	-	-
novel-miR-307	Chr7:19388551:19388729:+	GTTTACTTTTTATCAACGTTTGACCATTCGTCTTATTTAAAAAATTTATGTAATTATCATTTATTTTATTGTGACATAATTTATCATCAAATGTTCTTAAAACATGACATAAATACTTTTGTATTTGCACAAAAATTTTGCATAAGCTGAATGGTCAAACGTTGCTCAGGAAGTCAACA	179	(((.(((((((..(((((((((((((((((.(((((....(((((((.(((((((((...((((......)))).)))))).........(((((.....)))))....(((((((....))))))).))).)))))))..))))).)))))))))))))))))...))))))).))).	-45.5	5p	TATCAACGTTTGACCATTCGT	21	19	17	-	21	-	-	-	-	-	-	-
novel-miR-308	Chr7:19389061:19389239:+	ATTTACTTTTTATCAACGTTTGACCATTCGTCTTATTTAAAATATTTATGTAATTATAATTTATTTTATTGTTACTTGATTTATCGTCAATTTGTTCTTTAAGCATGACATAAATACTTTTATATTTGCACACAAGTTTTGAATAAGATGAATGGTCAAACGTTGCTTGAGAAGTGAAC	179	.(((((((((((.((((((((((((((((((((((((((((((.....(((((.(((((.....(((((.(((((((((.....((......))....)))))..))))))))).....))))).))))).....))))))))))))))))))))))))))))))..))))))))))).	-63.5	5p	TATCAACGTTTGACCATTCGT	21	19	17	-	-	-	-	-	-	-	-	-
novel-miR-309	Chr7:19389545:19389722:+	ATTTACTTTTTATCAACGTTTGACCATTCGTATTATTTAAAATATTTATGTAATTATGATTTATTTTATTGTGACTTCATTTATCATCAAATGTTCTTTAAGCATGACATAAATACTTTTGTATTTGCACAAAAATTTTGAATAAGATGAATGGTCAAAAGTTGGTCAAGAAGTCAAC	178	....(((((((((((((.(((((((((((((.(((((((((((.(((.(((((.(((((..(((((..(((((.((((((((......)))))......))))))))...)))))...))))).))))).))).))))))))))).))))))))))))).)))))).)))))))....	-48.1	5p	TATCAACGTTTGACCATTCGT	21	9	9	16	-	-	-	-	-	-	-	-
novel-miR-310	Chr7:19843507:19843771:+	GTGTTGACAATTACTCCCTCCTTCCAAAAGTCTAAGTTCTATTTCTTTTTGCACCAAGACCAAGGTGTAATTAACTCATTCATCATGTGACAAAACCAAATGAACATGCAACCAATAAGTACTAAAATGACTTTTTGAGTTCCGATAAAAAATATAATATAGCACATAGTGACTACAAATAGGACTTAGACTTTTGGAAAAACCAAAGAATGAAATAGAACTTAGACTTTTGGAAGGAGGGAGTATGAACCACATGTCATGCACA	265	(((((((((..((((((((((((((((((((((((((((((((((.(((((((((........))))))..............(((((..((........)).)))))...((((.((((.((((.....((.((((((((.(.........................).)))).)))).))...))))))))))))..........))).)))))))))))))))))))))))))))))))))).........))))).)))).	-89.8	5p	TTACTCCCTCCTTCCAAAAGT	21	-	57	-	107	-	-	-	-	-	-	-
novel-miR-311	Chr7:21445910:21446014:-	TATTTTAAAATTTAATGACGTTAAATATTAAACATAAGAGGGAGTACTATATACTCCCTCCTTATTTCTTATTTTAATGTATGACGACGTTGACTTTTTAACCAA	105	....((((((.((((((.(((((.((((((((.(((((((((((((.....)))))))........)))))))))))))).))))).))))))..))))))....	-28.4	-	-	-	-	-	-	-	3p	TTAATGTATGACGACGTTGACT	22	-	17	21	19
novel-miR-312	Chr7:22154603:22154716:+	GGAGAATGGGAACGTAGAGGAGGTGGGGACCGGTGTGGAGAGGAGGATTTTATTTTTTTTATTTGATCTAATGGTTGAAAATATTGGACCCACCAATTTAAAGGAAAATCAACG	114	..............((((...((((((..(((((((((((((((........)))))))).(((((((....))))))).))))))).))))))..))))..............	-22.4	-	-	-	-	-	-	-	3p	TATTGGACCCACCAATTTAAAGG	23	-	26	-	21
novel-miR-313	Chr7:27775476:27775600:-	CATGTAAATTGCTAGACGAATCTTTTGAGCCTAAATACGCCATAATTTGATAATGTTGTGCTACAGTAAACATTTCCTAATGACAGATTAATTAGACTTAATAGATTCGACTCGCATTGTACTGG	125	((.(((...(((.((.(((((((.(((((.((((.((..(....(((.(..((((((.(((....)))))))))..).)))....)..)).)))).))))).))))))).)).)))...))))).	-27.4	5p	GCTAGACGAATCTTTTGAGCCT	22	9	-	48	11	-	-	-	-	-	-	-
novel-miR-314	Chr7:28101066:28101292:+	ACAGAGGGAGTAAGGGGCAGTTGTAGTTTTCCGCGTTCAACATTTGACCATCCGTTTTATTTGAAATTTTCTTATGATTTGTATTTTTATTGTTATTAGGTGATAAAACATGAATAATACTTTATACGTGACTTTTTAAAAAAAATTAAATAAGATGGACGGTTAAACATTGGATACGGAATACCACAACTGCACTTATAATTGTACGGAGGGAGTATATAGCTGTA	227	((((.....(((((..((((((((.((.(((((.((((((..(((((((.((((((((((((((.(((.(((.(((((..(((....))).))))).))).)))....((((.((((....)))).))))...............)))))))))))))).)))))))..)))))).))))).)).)))))))).)))))...(((((.......)))))...)))).	-62.6	5p	TAAGGGGCAGTTGTAGTTTTCC	22	23	-	-	14	-	-	-	-	-	-	-
novel-miR-315	Chr7:28444170:28444434:-	GTGGCGGCCGTCGGCTTAGACCCACAGGCGCCGCCCTAGAGCACGACGCGGCCACATCACTTCCTCTCTCTTCTTGGCGACCGATGATTGGGGAGACGCACAGCTGACGATAGGCCCTCGCTAGCGAAAACGAGTGGGCAGAGGAACGGTGGCCGGGAGAGAGCGGTGGCGGCCAACAGATAGGAGCGGTGGCTGGGAGAGAGGAGCGACGACCGACGGAGAGGAGTTGGGCGGCGGTGGCCGTCGGCTCTAATGAGCCGCCGCT	265	..(((((.(((((.(((...(((.(((.((((((((((.........((.((((........((.((((((.((((((.((((.....((.(....).))..(((.......)))(((((((.((........)).))).))))..)))).)))))))))))).)))))).)).......)))).)))))).))))).)....)))))))).(((((........)))))(((((....)))))((((((....)))))))))))	-120	5p	TCGGCTTAGACCCACAGGCGCC	22	13	-	7	5	-	-	-	-	-	-	-
novel-miR-316	Chr7:4682040:4682132:-	AGTAACCTTTTTAGTTTTTAAACCACGGTATGTCTCGCGGTTTTCGCGGTAACCGCGTGGTTACCACGGTAACCGTCTTACTGTGGGGGTGCG	93	.(((.(((..............((((((((.(....((((((.(((.(((((((....))))))).))).))))))).)))))))))))))).	-35.6	-	-	-	-	-	-	-	3p	TTACCACGGTAACCGTCTTACTG	23	8	6	-	-
novel-miR-317	Chr7:6160062:6160144:-	GTTGCAGAGATTGAGTATCTTGCAACGGCCGAATCCACTTTACAACAGATATCATGCGTTGCAATGGTCTTGATGCCCTGTAA	83	.((((((.(((((((.(((((((((((...(((((............))).))...)))))))).))))))))).).))))))	-22.4	-	-	-	-	-	-	-	3p	CATGCGTTGCAATGGTCTTGA	21	75	-	-	24
novel-miR-318	Chr7:6360720:6360811:+	CAGAGATCAGTCGGTTTGAGTGAGGTTGTGGGGTTAGGAGGTTCTGGGAACCAAGTTTATTCATATCCTCAGTCCAAAACCTGACCTCTTTT	92	.(((((...((((((((((.(((((.((((((.......(((((...))))).......)))))).))))).))..))))).))).))))).	-30.3	-	-	-	-	-	-	-	3p	CATATCCTCAGTCCAAAACCT	21	15	18	40	13
novel-miR-319	Chr7:6718393:6718501:+	GGTTTCTGTAGTAGTGATGCATGATAGGGTTGGGATGCATCAAGAAAGAAGCTTTCGTTGGTGTACTTGTCCAATAAGCTCTTCTCAGTGGACGCGCTACATATAAGCA	109	.((((.((((((.(((.(.(((((.(((((..((((((((((((((((...))))).)))))))....)))).....)))))..))).)).))))))))))...)))).	-30.9	-	-	-	-	-	-	-	3p	CTCTTCTCAGTGGACGCGCTA	21	-	-	11	5
novel-miR-320	Chr7:6722749:6722837:-	GCTCCCTGTGTAGGGACAGAGGCCATGGGATATGATGCTATTGTGCATATTCTTGAATTGGTTCCCTGTGCCTCCTAATCCTACGAGCT	89	((((.....((((((...(((((((.((((....((((......))))..............)))))).)))))....)))))))))).	-28.8	5p	TAGGGACAGAGGCCATGGGAT	21	426	149	493	136	-	-	-	-	-	-	-
novel-miR-321	Chr7:6872241:6872309:-	ATAGCAAGAATGTTTTGTTGGACTCGATCTGACATAGATGATCCAAGCAATTGCATTCTACCCTGCTGG	69	.((((((((((((.((((((((.((.(((((...)))))))))).)))))..)))))))....))))).	-21.5	5p	TGTTTTGTTGGACTCGATCTG	21	-	9	-	12	-	-	-	-	-	-	-
novel-miR-322	Chr7:6876453:6876673:-	ACAGGATCTACCGCAAATATCAGTTACTTGTAGGTTCACCTCACATACGAAATATATGATCAAAATATAAGGGTAGATAATTTACGAACTTTCGATTCAAGATGCTTATTCGTGTTGGTGCTTGCCCAGTATTAGGACTAAAAGAAAATGAGTCAAATAGGCTTGGGAGGAATCTGAGGAACTCAAAGTCACTAGTGGCCACTGTTTGGGGTAATTAAGGA	221	........((((.((((((...((((((.((((((((........(((....(((((.......)))))...)))..........))))))..((((((.....(((.((.((.((((((((.....)))))))).)).)))))....)))))).....(((((..(((............))).))))))).))))))...)))))).))))........	-42.2	-	-	-	-	-	-	-	3p	ACTAGTGGCCACTGTTTGGGG	21	15	5	-	5
novel-miR-323	Chr7:6890101:6890214:-	AATAAACCATGATTGTGGTAGTTCTGCTATTCATGTTTGTGTGGTAGCTAAGTCTCTTTTTACTTACTTGGTCCAATATAGCCTATAGCTAGAACCCCCATGGCATGCGCTCAC	114	.......((((.((((((..((((((((((....(((....(((..(((((((............))))))))))....)))..))))).)))))..)))))))))).......	-28.6	-	-	-	-	-	-	-	3p	TATAGCTAGAACCCCCATGGC	21	19	19	39	21
novel-miR-324	Chr7:6902450:6902670:+	TATATGGCTATGCTATAGTTGGGACCTGTCTTTTCGTAGTTGAGTTTATTTAGTGATCATGTGCAAATTAAGCTCCGGACCTGCTGCGCATCAATATCACATTATAGTCACAAGGACAAATATGTAAGTACCTAGGTATATACATAGATGTAGAATGAAAAGGCGCTCTACACTACTACAAAAACCTCGTAGGGACCGGCTTATAGTGTCGAAGCAATATT	221	.((((.((((((((((((((((..((((..((((.(((((.(..........(((((.(((((((......((.........)))))))))....)))))......(((.....)))...((((((.((((....)))).))))))..((((((.((......)).))))))).))))).)))).....))))..))))).))))))))...))).)))).	-52.5	5p	TGCTATAGTTGGGACCTGTCT	21	-	24	-	29	-	-	-	-	-	-	-
novel-miR-325	Chr7:6907690:6907767:+	ATCAAAGCGAGCAGCTGTTGCAAGATGTGGAATGCTCATGTGCAGCATTCCAACACTTGCATCCCTGAAACTATTTAC	78	...........(((....((((((.((((((((((((....).)))))))).)))))))))...)))...........	-24.2	-	-	-	-	-	-	-	3p	TTCCAACACTTGCATCCCTGA	21	57	34	-	8
novel-miR-326	Chr7:9043510:9043717:+	GCGATTTGTGAAGATCGAGAGAGGAAGGGAAAAGGGAAATGCGGCGGCAAATCCAGCCACATCCTCTTAAATTGGTATAGATATATATTGGGAATTTTAATATTGTAATTTGCAAAGTATACAGTTTCGTCGTGTTTGCAAAGTGCTAACTGCTTTTGCAGATTGTGAGAACATTTCTCCTTTCCATTCGTTCTTCCTATGGTCTGTT	208	((((((...(((((.((((...((((((((.(((((..(((.(((((.....)).))).))).))))).............(((((.(((.(((((..........))))).))).)))))...(((((.((.((((((((((.((.....))))))))))))))))))).......)))))))).)))).)))))....)))).)).	-53.5	5p	AAGATCGAGAGAGGAAGGGAA	21	-	10	-	6	-	-	-	-	-	-	-
novel-miR-327	Chr7:9069010:9069356:-	TACCAATTCCTTTGAAATTCCTATGCTACAGCAATTTTGGAGGAAAATAAGTATGAGGCCTCACCCCATGTTTTCCTTTTCATGTGTCTAAAATTCCTGCGTTTTTTCTATGTGCTAATCAAACGATAGTTTAGAGACTTTTCTGTGTTTTATAATCCCATAAGAATTCAATAATCATAACATTATATTCTTATGTTTTTCTTATTCCTATGTTTTCTCAATCTTGCATTTCAAAGATGTCCGAAATTCTTGTATTTTCAAATCCTATGTTTTATATTTTTTTCAACCCTACATTTCGAATGAGCCCTTAGTTTGCTTCCAAAGGATGCCTAGCATAAAAGATGGCC	347	..(((....((((........(((((((..(((.((((((((((((.((((((((.((.....)).)))).............((.((((((....((((((((................))))).))))))))).))....................(((((((((...(((((......)))))))))))))).....(((((((..((((((((...(((((........)))))....))))...(((......))).............................))))...)))))))..)))).))).)))))))))..))).))))))))))).)))..	-52.4	-	-	-	-	-	-	-	3p	TTCCAAAGGATGCCTAGCATA	21	10	5	-	-
novel-miR-328	Chr8:1202323:1202432:+	TGGTTTTAGCTCTGAAGGTAAGAGTTGTAGGAAACTGAACTCTTTCTTGTCAGTGACAGTTTCAGGAGCTCAGTTTTCTCCAACATCTTATCTTCGGCGCCTTAATCTTT	110	.((((...((.((((((((((((((((.((((((((((.(((((..(((((...)))))....))))).)))))))))).)))).)))))))))))).))...))))...	-45.4	5p	AGAGTTGTAGGAAACTGAACT	21	22	17	-	18	3p	CTCAGTTTTCTCCAACATCTTA	22	9	6	-	12
novel-miR-329	Chr8:1202646:1202740:+	AAGCTGAATGTGAGAGTTGGATGGGGCCAAATCCTGAGCTTCAGATCTTGCCATGGCACAAGATTTGGTTTCCTCCAGTATCTCACCTTCAATTG	95	....((((.((((((.(((((.(((((((((((.((.(((..............))).)).))))))))))).)))))..)))))).))))....	-35.4	-	-	-	-	-	-	-	3p	TTTGGTTTCCTCCAGTATCTCA	22	-	16	-	45
novel-miR-330	Chr8:12064050:12064123:-	TCCGACATGCATGCCGATCTTTTTTTTCCGGTTGGTATTACCAACCGGGACTAGAAATAGATCTTCAGTCTCGG	74	.((((...((.((..(((((.(((((((((((((((...)))))))))))...)))).)))))..)))).))))	-28.1	-	-	-	-	-	-	-	3p	CAACCGGGACTAGAAATAGATCT	23	-	25	77	-
novel-miR-331	Chr8:14413431:14413526:-	TACCTGTGGGTACCGGCTGGTACCTAGGTATCAGATCTTGGTATCTGGCTACCAGGGCTGATACTTGTGGGTATCAGTCGTGATTCCCCGAGGTAC	96	(((((..(((..((((((((((((((((((((((.((((((((......))))))))))))))))..))))))))))))).)...)))..))))).	-51.4	5p	TACCGGCTGGTACCTAGGTATC	22	5	-	8	-	-	-	-	-	-	-	-
novel-miR-332	Chr8:15423869:15424137:-	TGGCATATACTCACTCCGTCCTATAATATAAGGGATTTTTTTTACTTGTACTGTTTGGCCACTCGTCTTATTAAAAAAAAATTGAAATTATTATTTATTTTTTTGACTTACTTTATTATCCAAAGTACTTTAAACACAATTTTTCATTTTTTATATTTGCACAAATTTTTTGAATAAGACGAATGGTCAAACAATGCAAATAAAAACTCAAAATCCTTTATATTATGGGGCGAAGGGAGTACCAAATAACCACGAAATTATAATGCTAT	269	(((....(((((.((.((((((((((((((((((((((((((((.(((((.((((((((((.((((((((((..((((((.(((((((........)))).(((((..((((((.......))))))..)))))...........................))).)))))).)))))))))).)))))))))).))))).)))))....))))))))))))))))))))))).)).)))))))).........................	-77.6	5p	TCACTCCGTCCTATAATATAAGG	23	-	6	6	-	-	-	-	-	-	-	-
novel-miR-333	Chr8:16016887:16016977:-	GATAGCGATCTTTAGTCCCGGATTGGTACTCCTGGTTTGGAAACCGGGACTAAAGGGGGGTTACGAACCGGGACTACAAAGGGTTTCTCCA	91	...((.(((((((((((((((.(((..(((((((((((.(....).)))))....))))))..))).)))))))))...)))))).))...	-36.4	5p	TTTAGTCCCGGATTGGTACTCCT	23	-	-	36	13	-	-	-	-	-	-	-
novel-miR-334	Chr8:18672662:18672906:-	CCAAAGTGTACCACTGCGCGACTCTGTGTGGCCGATCCATTGATCTCGACGAAAATGGAATGCTGCCTTGCCCTGCTGCCGATGGCCACATGGCCCTGGGCCATTACATAGGGTTTGCCCGTATGGTGGCTCCATTACTGGATGCAGCAGCATACGAATGAATATACAATACTGTTTTTTTCCCAGTGCCACCCATTCTCGATGTAAAATCCTCGCACATGATCTGTGTAGTGTGCATGCTAGGA	245	((...((((((.((((((((..(((((((((....((((((..((.....)).))))))..((......)).(((((((.....(((((((((((...))))))..(((((((....))).)))))))))((((....)))).)))))))(((.(((..((((......(((((.........)))))......))))))))))........))))))).))..))))))))))))))....)).	-77.1	5p	CCACTGCGCGACTCTGTGTGG	21	1914	1332	2305	1329	-	-	-	-	-	-	-
novel-miR-335	Chr8:20503984:20504087:+	AGAGAAGTTCAGTTTTCACTGGCGGTCCACATAAGGCAGCCGCCAGTGAAAATAATGTTCACCAGTGGCTGCCTTATGTGGACCGCTAGCGAAAATATATTTTC	104	.(((((.....((((((.(((((((((((((((((((((((((..(((((.......)))))..))))))))))))))))))))))))).))))))...)))))	-65	-	-	-	-	-	-	-	3p	TTATGTGGACCGCTAGCGAAA	21	-	5	6	-
novel-miR-336	Chr8:21270825:21270944:-	TATATATTTGTATATCCGATGTGACACGGAAAACCTTTTCACCTCTGGACTAGAGAGGGTCTTAGACCCTGTTTAGATCAGACATTTAAGTTCCTATCACATCGGATGTTTGGACACTAA	120	...........(((((((((((((...((((...(((......(((((.(((((.((((((...)))))).))))).))))).....)))))))..)))))))))))))...........	-42.9	-	-	-	-	-	-	-	3p	AAGTTCCTATCACATCGGATGTT	23	-	8	33	-
novel-miR-337	Chr8:21270827:21270942:-	TATATTTGTATATCCGATGTGACACGGAAAACCTTTTCACCTCTGGACTAGAGAGGGTCTTAGACCCTGTTTAGATCAGACATTTAAGTTCCTATCACATCGGATGTTTGGACACT	116	.........(((((((((((((...((((...(((......(((((.(((((.((((((...)))))).))))).))))).....)))))))..))))))))))))).........	-42.9	-	-	-	-	-	-	-	3p	TTAAGTTCCTATCACATCGGATG	23	14	-	-	11
novel-miR-338	Chr8:22294073:22294392:-	CACAGAATACGAAGTGCATGGGGAATTTTGTTGGATTGGTCAGGGTAGTCCATGGACGGAACCGACCTAGACACCGAAATTTTCCATGCACTTCGAAATCTGTCATTCTTTGATAATTAAGGAACTTAATTAGGTTTAGGGTTTGAAATTTAGCTGAAATGGATGAATTGATAGATTGGCCGTACTTTTAATGTAGTTCCTATGTTATCAAGCCATCACAGAATACGAACTGCATGGGAAATTTTGTTGGATTGGTCAGGGTAGTCCATGGACGGAACCGACCTAGACGCCAAAATTTTCCATGCACTTCGAAATCTGTC	320	.(((((...(((((((((((((((((((((.((..(.((((.((...((((((((((....((((((.(..((.((((((((((((((((.((((...(((((.((..(((((((((..(((((((..((((((..((.((((...((((((.....(((......)))..)))))))))).))..))))))..)))))))..)))))))))..)).)))))...)))).)))))))))))))))).))..).)))).))...))))))))))....)))))).)..)).)))))))))))))))))))))...))))).	-136.7	5p	GAAGTGCATGGGGAATTTTGTT	22	13	-	17	7	-	-	-	-	-	-	-
novel-miR-339	Chr8:22405445:22405612:+	TCTACTTTTCCCTTCCTTTAGTGTTTTTAGAAGGAGTAATTCTACGGTTCTTGAGAAGGTACCAAGATGTACCAAAAATTTAGTGCAAAATTTACCAAATTTACAATTGAAAAAGTGGTACCTCATGGTACATTCTCAAGGACCGTAAAATTGCTCTTTAGAAGTAGC	168	.((((((((.....................(((((((((((.(((((((((((((((.((((((.((.((((((....((((((...((((((...))))))...))))))....)))))).)).)))))).))))))))))))))).))))))))))))))))))).	-64.6	-	-	-	-	-	-	-	3p	TCAAGGACCGTAAAATTGCTCTT	23	26	-	67	27
novel-miR-340	Chr8:2483053:2483144:-	GTAACACCAACCGGGACTAAAGATCGAACTTTATTCCCGGTTATTTCACCCGGGACTAAAGATAGCGATCTTTAGTCCCGGATTGGTACTCC	92	.....(((((((((((((((((((((..(((((.((((((.........)))))).)))))....)))))))))))))))).))))).....	-49.7	5p	CCGGGACTAAAGATCGAACTT	21	30	-	-	28	-	-	-	-	-	-	-
novel-miR-341	Chr8:2503658:2503737:+	CAGAAATGACTCATCTGGCAGACTGGCACTATCACTCTGATCTGAGCAAGTGCCATGGTTTGCTATATGTTTATGCCTGG	80	(((..((((..(((.(((((((((((((((....(((......)))..))))))..))))))))).))).))))..))).	-29.5	5p	TCATCTGGCAGACTGGCACTA	21	24	11	-	18	-	-	-	-	-	-	-
novel-miR-342	Chr8:2551195:2551387:+	GTAGCCATAGTTTTTCGCGCCCAACTTTGACCATCCTCTTATTTGAAAAAATTCTGAAAAAAATTTAAAAACATAAGTGACGAGTAAAGTACTATTCATGTTTTATCATCTCATAACAACAAAAATAATAATTATAAAAAAAATTTCAAATAAGATGAACGATTAAAGTTGAGCGCAGAAACTTATGATTACA	193	((((.((((((((((.((((.((((((((((..((.(((((((((((((((((........))))).((((((....(((..((((...))))..))))))))).......................................)))))))))))).))..).))))))))).)))))))))).)))).)))).	-42	5p	TTTTTCGCGCCCAACTTTGACC	22	30	-	-	11	-	-	-	-	-	-	-
novel-miR-343	Chr8:25734496:25734565:-	ATAGCGACGCTCCGGTGCTTTCTACTTGTAGTATTATGCTACAAGTAGAATTGATCTGAATCGTCGGTTC	70	..(.(((((...(((..(.((((((((((((((...))))))))))))))..)..)))...))))).)..	-28.5	5p	TCCGGTGCTTTCTACTTGTAGTA	23	21	-	30	-	-	-	-	-	-	-	-
novel-miR-344	Chr8:3736629:3736732:-	TATATGTGCCATTTGAAATGAGGATTAGAGGGAACTGAACCATTTTGATGAATATCAGAAGGTTCAGTTTCCTCTAATATCTCGCCTTGAATGGCCCATCCGGA	104	...(((.(((((((((..(((((((((((((((((((((((.(((((((....))))))))))))))))))))))))).)))))..))))))))).))).....	-51.5	5p	AGGATTAGAGGGAACTGAACC	21	1096	823	4401	3329	3p	TTCAGTTTCCTCTAATATCTCG	22	11	14	43	31
novel-miR-345	Chr8:4384621:4384700:-	ACCCAAAGTGAGGATTGGAGGGAATCAAACTAGAAACTGTGTTTATCTAGTTTGGTTTCCTCCAATATCTTAAATTGGCT	80	..((((..(((((((((((((((((((((((((((((...)))..))))))))))))))))))))).)))))..))))..	-38.3	5p	AGGATTGGAGGGAATCAAACT	21	88	67	379	137	-	-	-	-	-	-	-
novel-miR-346	Chr8:4384763:4384852:-	ATTCAAAGTGAGGGTTAGAGGGAACTGAATCACACCCATCTGGAACAAAAGATGGATGGTTTAGTTTCTTCTAATATCTCACATTGAATG	90	((((((.(((((((((((((((((((((((((...((((((........)))))).))))))))))))))))))).)))))).)))))).	-44.5	5p	AGGGTTAGAGGGAACTGAATC	21	235	136	304	147	-	-	-	-	-	-	-
novel-miR-347	Chr8:4384903:4385023:-	TTTGTCAGGCACTGAAAGTGAGAGTTGGATGAAAACAAACTGACTGATCATCAGACAACTCCAACAGATAACTGATCAGCTTGTTTTCCTCCAATATCTCACCTTCAGCAAATTGACTGGT	121	...(((((...(((((.((((((((((((.((((((((.((((((((...))))..........(((....))).)))).)))))))).)))))).)))))).)))))....)))))....	-41.6	5p	AGAGTTGGATGAAAACAAACT	21	30	24	84	31	3p	CTTGTTTTCCTCCAATATCTCA	22	42	47	101	65
novel-miR-348	Chr8:4403710:4403789:-	ACCCAACGTGAGGATTGGAGGGAATCAAACTAGAAACTCTGTTTATCTAGTTTGGTTTCCTCCAATATCTTAGATTGGCT	80	..((((..(((((((((((((((((((((((((((((...)))..))))))))))))))))))))).)))))..))))..	-39.7	5p	AGGATTGGAGGGAATCAAACT	21	88	67	379	137	-	-	-	-	-	-	-
novel-miR-349	Chr8:4403868:4403957:-	ATTCAAAGTGAGGATTAGAGGGAACTGAATCACACCCATCTGGAACAAAAGATGGATGGTTCAGTTTCTTCTAATATCTCACATTGAATG	90	((((((.(((((((((((((((((((((((((...((((((........)))))).))))))))))))))))))).)))))).)))))).	-47.2	5p	AGGATTAGAGGGAACTGAATC	21	136	98	-	107	-	-	-	-	-	-	-
novel-miR-350	Chr8:4404018:4404120:-	GCACTGAAAGTGAGAGTTGGATGAAAGCAAACTGACTGATGATCAGACAACTCCAGCAGATCACTGATCAGCTTGTTTTCCTCCAATATCTCACCTTCAGCAA	103	...(((((.((((((((((((.((((((((.(((((.(.(((((..............)))))).).)))).)))))))).)))))).)))))).)))))...	-39.4	-	-	-	-	-	-	-	3p	CTTGTTTTCCTCCAATATCTCA	22	42	47	101	65
novel-miR-351	Chr8:5795846:5795913:-	CGCGCATGCCGATCTTTTATTCCGGTTGGTGTTACCAACCGGGACTAGAAATAGATCTGGACTAAAGA	68	........((((((((((((((((((((((...))))))))))).))))...))))).))........	-24.2	-	-	-	-	-	-	-	3p	CAACCGGGACTAGAAATAGATCT	23	19	-	61	13
novel-miR-352	Chr8:8046214:8046334:+	TTGCGCTTTTTAACCGGGACTAAAAATGATCTTTAGTCCGGCCGGTTCCTAACTTCCTATTCGAAACAGGACTATATCATTTTTGCATGACCCGGCGAAAATCACTTCTCCAGTAGTGAAA	121	.......((((..(((((.(((((((((((...((((((...(((...............))).....)))))).))))))))))...).)))))..))))(((((........)))))..	-28.7	5p	TAACCGGGACTAAAAATGATCTT	23	45	19	92	24	-	-	-	-	-	-	-
novel-miR-353	Chr8:9447229:9447403:-	CCTTCGAAATAAATCCAGCGGCTGAGATTCGTCCACGTCATTACAAGTTAAAATTTAACTCCAATAAAATTTTAACTCCTGAAATTTTAACTACCAGTAAAATTTTTACTCATACGAGTTAAATTTTAACTCATGATGATGTGAACGAATCTCAGCCGTTGGATTTATTTTGGAG	175	.(((((((((((((((((((((((((((((((.((((((((((..((((((((((((((((...((((((((((.....))))))))))......((((((...)))))).....))))))))))))))))..)))))))))).)))))))))))))))))))))))))))))))	-88.1	-	-	-	-	-	-	-	3p	ACGAATCTCAGCCGTTGGATT	21	-	-	32	15
novel-miR-354	Chr9:13577773:13577975:-	CAGAAACGCCTTAAGGGCCTGTTCACTTTGATGCAAAAAAAACCATACCAAATTTTGGTAAAGTTGCAAAAAAAATAGCTACATTTAGTTTGCTGCCAAATTTTGGAAACTATATAAGAAATCCTGCCAAAATTTGGCATAGTTGCTAAAATTTGATAAGGTTTTTTTTGGCATCAAAGTGAACAGGCACTAAGCTACATGTT	203	.........((((.(.((((((((((((((((((((((((((((.((.(((((((((((((....(((((..((((......))))..)))))(((((((((((((....................)))))))))))))...))))))))))))).)).)))))))))).)))))))))))))))))).))))).........	-76.7	5p	TTAAGGGCCTGTTCACTTTGATG	23	-	12	-	12	-	-	-	-	-	-	-
novel-miR-355	Chr9:17189211:17189281:-	TAATTGAGACCCCTTCAGTATTGCATGTGCAGTACTGCTCACTGACATGTAGACCCGAGGGGACATGTGGG	71	.........((((((..((.((((((((.((((.......))))))))))))))..)))))).........	-23.5	-	-	-	-	-	-	-	3p	ACTGACATGTAGACCCGAGGG	21	14	6	12	-
novel-miR-356	Chr9:17567899:17568246:-	ATTTCACTCTGCCCCCTGCAGTTTAGCATGGTTTTGCTTTGCCACTGTGCTGTCCATTTTCATTGCACTTTGCTCCATTGTGGTATTGACATTCTGCAAGAACGAGTCCCAGTATCAAGTCACTGTTACGGTGTTGTTGGTACCATTGATTAACATAACACTTGACGGCCATACTTGGTCATGTTGTATGTTATCAGCTTCACAGAGGTACATGTGGCACTTTAACAGTTATTTGATACAGTGACTAGGCTGCAGTTGAGCGAAACCACAATGGAGTGAAGTGCAACAGAAATGAACATTATGGCAGCAAAGTGAAAGTTTGTCAAACTGCCGGGGACAAAGTGAATT	348	..((((((.((.((((.(((((((.(((.(.(((((((((((..(((((.(((.((((((..((((((((((((((((((((((.(((.....(((((.(....((((.(.(((((((((.(((((((.(((((((...(((((.(((......((((((..(((((((((....)))))..))))..))))))........))).)))))...))))))).))))))).))))))))).).))))...)))))).....))).))))))))))))))))))))))..)))))).))).)))))..))))))))))).).))).))))))).)))).)).))))))..	-149.9	-	-	-	-	-	-	-	3p	AGTTTGTCAAACTGCCGGGGAC	22	-	11	-	18
novel-miR-357	Chr9:19808433:19808525:-	AGGTGGACGGAGTTTCGGAGATCTGCTCGCTCTGAGTACCTGTGCGCCAAGGTACTCAAAACCGGGGAGATCAAACTGAAACTGCGTAGGAAC	93	......(((.((((((((.(((((.((((...(((((((((........)))))))))....)))).)))))...)))))))).)))......	-41.7	-	-	-	-	-	-	-	3p	ACCGGGGAGATCAAACTGAAACT	23	-	12	-	16
novel-miR-358	Chr9:20547241:20547462:-	TTCATATTATAAGTGGTTTGAACTTTTCCTAGTCAAACTTCGACCAAGTTTATAAAAAAAATATAGTAGTATTTTCAACAAAAAAAAATATTATCAAAATATATTCAATGTTAGATTTAATGGAACTAATTTGACATTTTAGATGTTGCTAAATTTTTCTATAAATTTGATCAAACTTAACAAAGCTTGACTAAGAAAAAAGTCAGACGACTTATAATATGA	222	.(((((((((((((.((((((..(((((.(((((((.(((.((.((((((((((..((((((.(((((((((((.............(((((.....)))))....(((((((((((..........)))))))))))..))))))))))).)))))).)))))))))).))..........))).))))))).)))))...)))))).)))))))))))))	-55.2	-	-	-	-	-	-	-	3p	TAAGAAAAAAGTCAGACGACT	21	15	-	24	-
novel-miR-359	Chr9:22422660:22422910:-	ATAAATAGATGGCTGAAGGACTAGAGATTAAGTAAAATAGGAGGGAGTAAAAGTCTAACATTACCTAGCTAGCTCAACCTTTTGCATGAATGAAGTGAGCGTATCTTTAACTAGTTGGGTTAATTAAATATGTCTAACTAGATTCAAATTAGCTATTTTTTCTTATAGTGATATATAGAAGATGTATCTGTCGATGATGAGACATTTATGGTGACGTTATAAATCTCAAGATATGCCGGCCTAATATTTTA	251	..(((((...(((((..(..((.((((((..((((..(((((((((((...((.(((........))))).))))..)))))))..(((((..(((.(((((((..((((((.....))))))....))))).)).)))..))))).....(((((........)))))(((((((.....)))))))((((.((.((((.....)))).)))))))))).)))))).))...)..)))))...)))))..	-51.5	-	-	-	-	-	-	-	3p	ATAAATCTCAAGATATGCCGGCC	23	-	9	-	18
novel-miR-360	Chr9:4159607:4159720:-	AGTAAAAATTCTCTATTTGGAAATGTTTTTAAGGGTATCGGTGGGCCTCATGGGCTTAAAGTCCAGCTGGTTTGGAACCCATTTAGGGCCCCTTTGAATTGGAGAAAAAACATA	114	........(((((((.((.(((..(((((.((((((.((.(..((((...((((((...))))))...))))).)))))).)).)))))...))).)).)))))))........	-29	-	-	-	-	-	-	-	3p	TTAGGGCCCCTTTGAATTGGAG	22	24	16	35	9
novel-miR-361	Chr9:6627357:6627426:-	CCGCTGCCTGCTTGCGCCGCCGGTCTGACCGCCGCCTTGCCACCGGTCTGACCGCCGGTGAGTCACCGGT	70	(((.((...(((..(((((.(((((.(((((..((...))...))))).))))).)))))))))).))).	-30.1	5p	CTTGCGCCGCCGGTCTGACCG	21	21	-	-	5	-	-	-	-	-	-	-
novel-miR-362	Chr9:6928904:6928974:+	TAATCAAGAAGGAAAAGGGCACAGCAAGGCGCTGTAAAACTGAATTTCTGTGCTTATTTTCTTCCTAACTC	71	.......((((((((.((((((((.((..((.(.....).))..)).)))))))).)))))))).......	-19.6	5p	GGAAAAGGGCACAGCAAGGCG	21	8	-	5	-	-	-	-	-	-	-	-
novel-miR-363	Chr9:6938461:6938578:-	ACCGGCGACCTGTGATGGGCACGCCGATGAAACGAGATGAGAAACAGAGATGAGGAAATAGATTAAATCTGACTTATCCCTTGAATGATCTAAACGTGCCTCTTATAGGCTTGCAAAC	118	....(((((((((((.(((((((..(((.(..(((((((((...((((..(((.........)))..)))).))))))..)))..).)))....))))))).))))))).))))....	-35.9	5p	TGTGATGGGCACGCCGATGAA	21	40	17	-	11	-	-	-	-	-	-	-
novel-miR-364	Chr9:715354:715427:-	GAAACCCTTTTTACTCCCGGTTGGGAACCCCCTTTAGTCCCGGGTTTCCAACCAGGAGTAGCAATCTGGGACTA	74	....(((...(((((((.((((((((((((...........)))))))))))).)))))))......)))....	-34	5p	TTACTCCCGGTTGGGAACCCCCT	23	60	66	56	-	-	-	-	-	-	-	-
novel-miR-365	Chr9:8777182:8777268:-	TCTGGTCGGCTGCTCTTATTTTTGCTGTGCTGTAGCCAACAAGAACAGTGTGTTGTTTCTTCTGGCTGTGGCAGCGCAACGACGGTA	87	....((((.............((((..(((((((((((..(((((((......)).))))).)))))))))))..))))))))....	-24.9	-	-	-	-	-	-	-	3p	TTCTTCTGGCTGTGGCAGCGC	21	-	37	90	-
novel-miR-366	Chr9:8877799:8878015:+	ATCCCCAATCTGCCATTTTGGCATCTTGTGCTCTCTCTAAAATCAAGTTGGAGTGTTATTTTCCCACTCTTTCAGCTTAAAACGATGTGAATCCAAAAGATTTATCTCAAGAATTACAGCTCTGCAATACTTATATACATGTAGTTGTTGTTTTCGACTTGGGAGACATCAGGAGATCACAGTTTATACAAGAATGGCTAAGGGCTACTTTGGATTG	217	....((((...(((..((((((.(((((((..............(((((((((((.........)))))...)))))).((((..(((((.(((....(((...(((((((.(..(((((.(((((.............)))))..)))))..)...)))))))...))).)))..))))))))).)))))))...)))))))))....))))....	-51.1	-	-	-	-	-	-	-	3p	TACAAGAATGGCTAAGGGCTA	21	74	38	131	45
novel-miR-367	Chr9:8913117:8913227:-	ATGCCTGCAACAAAAATTCATGAAGTATTGGAGTGCTCAGCTGGTTATAGGATTCGGAGGTGTTGGTAAGGCAGCTTCAGCTGGGGATTTCTTTGCAACATTATTCAGGCA	111	.((((((.......(((..(((..(((..(((((.((((((((.............(((.((((.....)))).))))))))))).)))))..)))..))).)))))))))	-33	-	-	-	-	-	-	-	3p	CTGGGGATTTCTTTGCAACAT	21	68	27	217	29
novel-miR-368	Chr9:9005672:9005784:-	CCCTGGCGGATGACATAAGACGTCGCCTGGGAAGATATCCCTGGCGGACCTCTTGAGGCGCGGCCTGTGAAGGTGTATCTTCCCAGGCGACGTCTTATGTCGTCTGTCTGGGA	113	(((.((((((((((((((((((((((((((((((((((.(((.((((.((.(.......).)).))))..))).)))))))))))))))))))))))))))))))))).))).	-81.6	5p	TGACATAAGACGTCGCCTGGG	21	1156	-	783	-	-	-	-	-	-	-	-
novel-miR-369	Chr9:9075419:9075584:+	AATTTGATTAATAGCAATTTTATGGTCCTTAAGTAGGTAACACGAGGTACAACTTTTTTAATGTAAATTTGATACCTCGTGTTATATAGGTCCTATATGGTACCAAATTTTACACTAAATTTTTGGCACCTTATCAAGGACCGTAGAATTGCTCTTTGATTAACTA	166	...((((((((.((((((((((((((((((.(..((((.(((((((((((((.(((........))).))).))))))))))(((((((...)))))))...(((((..((......))..))))).))))..).))))))))))))))))))..))))))))...	-58.9	-	-	-	-	-	-	-	3p	TCAAGGACCGTAGAATTGCTCTT	23	362	248	583	245
novel-miR-370	Chr9:9275758:9276123:-	ATGGCATGTATTGTGCTAGTTCCTGTCGCCTCTCAAGCCTATAGTGTAAGAGTGGCAAATGATGGCTGTTCTTCCCATGGTTGTATCTGAGAGAGACATATATAATACATTGACCTATTAATAGTTCCTGTCATGTGTACTGTTTGCTGGCATGGGATATTCCAACATTCCCACCAAGAGAGTTTATATTGGTGGCATTATGATGTGTTTTTGTAGATATTGTATTATATGATGTGCACAAAATGGATACCAAGGAGAGGTTTCTTGGACACCATTAAAGAAGGCAAGCAGACTCAAGCTACAAAGGTTCAGGTGATAGGTGCTAGCAGATATAACAAAGACAAAAAATACAAGAGTATGTGTTAA	366	......((((((.(((((((.((((((((((....(((((.((((....((((....(((.((((.........)))).))).(((.(((.((.(((.(((.(((((........))))))))))).)).))).)))..(((((((((..(.(((((...........)))))((((((((.(((...((((((((((......))))((((((..((((((((...))))))))..))))))....))))))...))).))))))))...........)..)))))))))))))..))))...))))).)))))))))).)))))))))))))............((((((......))))))..	-99.4	5p	TTGTGCTAGTTCCTGTCGCCT	21	-	5	7	-	-	-	-	-	-	-	-
novel-miR-371	Chr9:9324265:9324429:+	TTGGCTATTACAGAGAAATCCAAATCGCGTGCTTTTCTAGTGAAAGACAGGTATTATTCACATCATATTCTTTTTCGTGTGTTCATACTCGTCAGTGTTTAACATGTTTTTCCTTTTTTTTTACCGTGCTGATATGAGGTTTGCATTTTATTCTGTAATTTCTCT	165	..((..(((((((((((((.((((((.((((........((((((((.(((........................(((((....(((((....)))))...))))).....)))..))))))))........)))).)))))).)))))..))))))))..))..	-29.2	5p	CAGAGAAATCCAAATCGCGTG	21	149	115	299	82	-	-	-	-	-	-	-
novel-miR-372	Chr9:9351031:9351112:+	CATTTCCCCTACGTGTTCTAGAGTAGGAGCTCCAGCAACTCTTTGAGGGCATCACGCCACTCTTTGACACGATGGCCTTAGA	82	.......((..((((((..(((((.((((((((((.......))).)))).)).)...)))))..))))))..)).......	-20.7	5p	ACGTGTTCTAGAGTAGGAGCT	21	22	10	44	5	3p	CATCACGCCACTCTTTGACACGATG	25	12	7	8	2
novel-miR-373	ChrUn:330003:330101:-	ACCGGGACTAAAGATATCTTTAGTCCCGGTTGTTCTCAACAACCGAGAGTAAATATCTTTTCTTTACTCAACCGGGACTAAAGATATCTTTAGTCCCGG	99	.(((((((((((((((((((((((((((((((.((((.......))))(((((.........))))).)))))))))))))))))))))))))))))))	-60	-	-	-	-	-	-	-	3p	TCAACCGGGACTAAAGATATCT	22	-	9	-	9
The identified novel miRNA* sequences are in red.
