# Supplementary material for: Small RNA Profiles of the Rice PTGMS Line Wuxiang S Reveal miRNAs Involved in Fertility Transition
Source: Front Plant Sci. 2016 Apr 20;7:514. doi: 10.3389/fpls.2016.00514 (PMC4837141; doi:10.3389/fpls.2016.00514)
Supplement: Table S6 — Targets predicted for the known miRNAs. [file Table6.XLSX]

## Sheet: Sheet1
Table S6 Targets predicted for the known miRNAs in the study.
miRNA_Accession	Target_Accession	Expectation	UPE	miRNA_start	miRNA_end	Target_start	Target_end	miRNA_aligned_fragment	Target_aligned_fragment	Inhibition	Target_Description	multiplicity
osa-miR160a-3p	ChrSy.fgenesh.mRNA.37	3	23.946	1	21	1253	1273	GCGUGCAAGGAGCCAAGCAUG	CAUGGCUUGCUCCUUGCACGC	Cleavage	cDNA|expressed protein	1
osa-miR160b-3p	ChrSy.fgenesh.mRNA.37	3	23.946	1	21	1253	1273	GCGUGCAAGGAGCCAAGCAUG	CAUGGCUUGCUCCUUGCACGC	Cleavage	cDNA|expressed protein	1
osa-miR408-3p	ChrSy.fgenesh.mRNA.77	3	21.498	1	20	1607	1626	CUGCACUGCCUCUUCCCUGG	UCAGCGGAGAGGCAGUGCAA	Cleavage	cDNA|expressed protein	1
osa-miR6254	ChrUn.fgenesh.mRNA.23	3	22.528	1	20	1521	1540	UGCUCCGGAUAUUAUGGCAU	GUGGCAUGAUGUCCGGAGUA	Cleavage	cDNA|expressed protein	1
osa-miR2871a-3p	ChrUn.fgenesh.mRNA.29	3	12.169	1	20	1042	1061	UAUUUUAGUUUCUAUGGUCA	UGCCCAUUGGAACUGAAAUA	Cleavage	cDNA|expressed protein	1
osa-miR2871b	ChrUn.fgenesh.mRNA.29	3	12.169	1	20	1042	1061	UAUUUUAGUUUCUAUGGUCA	UGCCCAUUGGAACUGAAAUA	Cleavage	cDNA|expressed protein	1
osa-miR1860-5p	LOC_Os01g01030.1	3	19.603	1	21	1862	1882	AGAAAACCAGCUUCCAGAUCU	AGCUGUGGAAGAUGGUUUUCU	Translation	cDNA|monocopper oxidase, putative, expressed	1
osa-miR2867-3p	LOC_Os01g01050.1	3	17.252	1	20	784	803	CCAGGACGUGUGGGAUGGCA	UGCCAUCCCACCUGUCCUCG	Translation	cDNA|R3H domain containing protein, expressed	1
osa-miR2867-3p	LOC_Os01g01050.2	3	17.252	1	20	741	760	CCAGGACGUGUGGGAUGGCA	UGCCAUCCCACCUGUCCUCG	Translation	cDNA|R3H domain containing protein, expressed	1
osa-miR2106	LOC_Os01g01320.1	2.5	17.096	1	20	2286	2305	CCGAGGUUUUCUGGAUACAU	AUAUAUCCAGAAAAUUUUGG	Cleavage	cDNA|retrotransposon protein, putative, Ty1-copia subclass, expressed	1
osa-miR3979-5p	LOC_Os01g01530.1	3	19.203	1	20	1051	1070	UCUCUCUCUCCCUUGAAGGC	GUCUCCAAGGAAGAGAGGGA	Translation	cDNA|transposon protein, putative, CACTA, En/Spm sub-class	1
osa-miR812f	LOC_Os01g01689.1	3	12.557	1	23	2673	2695	ACGGAUGAUUAAAGUUGGACACG	CAUCUCCAACUUUAUUUAUCUGU	Translation	cDNA|phosphatidylinositol 3- and 4-kinase family protein, expressed	1
osa-miR812f	LOC_Os01g01689.3	3	12.557	1	23	2673	2695	ACGGAUGAUUAAAGUUGGACACG	CAUCUCCAACUUUAUUUAUCUGU	Translation	cDNA|phosphatidylinositol 3- and 4-kinase family protein, expressed	1
osa-miR818b	LOC_Os01g01720.1	2.5	12.256	1	22	1672	1693	AAUCCCUUAUAUUAUGGGACGG	CUGUCUCUAAAUAUAAGGGAUU	Cleavage	cDNA|pex14, putative, expressed	1
osa-miR818d	LOC_Os01g01720.1	2.5	12.256	1	22	1672	1693	AAUCCCUUAUAUUAUGGGACGG	CUGUCUCUAAAUAUAAGGGAUU	Cleavage	cDNA|pex14, putative, expressed	1
osa-miR818e	LOC_Os01g01720.1	2.5	12.256	1	22	1672	1693	AAUCCCUUAUAUUAUGGGACGG	CUGUCUCUAAAUAUAAGGGAUU	Cleavage	cDNA|pex14, putative, expressed	1
osa-miR818b	LOC_Os01g01720.2	2.5	12.256	1	22	1669	1690	AAUCCCUUAUAUUAUGGGACGG	CUGUCUCUAAAUAUAAGGGAUU	Cleavage	cDNA|pex14, putative, expressed	1
osa-miR818d	LOC_Os01g01720.2	2.5	12.256	1	22	1669	1690	AAUCCCUUAUAUUAUGGGACGG	CUGUCUCUAAAUAUAAGGGAUU	Cleavage	cDNA|pex14, putative, expressed	1
osa-miR818e	LOC_Os01g01720.2	2.5	12.256	1	22	1669	1690	AAUCCCUUAUAUUAUGGGACGG	CUGUCUCUAAAUAUAAGGGAUU	Cleavage	cDNA|pex14, putative, expressed	1
osa-miR444d.3	LOC_Os01g03070.1	3	17.479	1	21	1084	1104	UUGUGGCUUUCUUGCAAGUUG	CUACUUGCAGAAAAGCUACAA	Translation	cDNA|transposon protein, putative, unclassified, expressed	1
osa-miR444d.3	LOC_Os01g03070.2	3	17.479	1	21	1071	1091	UUGUGGCUUUCUUGCAAGUUG	CUACUUGCAGAAAAGCUACAA	Translation	cDNA|transposon protein, putative, unclassified, expressed	1
osa-miR408-3p	LOC_Os01g03530.2	3	22.488	1	21	1333	1353	CUGCACUGCCUCUUCCCUGGC	GUCAGGGAAGAGGAUGUGCAG	Cleavage	cDNA| multicopper oxidase domain containing protein , expressed	1
osa-miR528-5p	LOC_Os01g03620.1	3	15.308	1	20	59	79	UGGA-AGGGGCAUGCAGAGGA	UCCUUUGCAUGCCCCUCUCCA	Cleavage	cDNA|multicopper oxidase domain containing protein, expressed	1
osa-miR528-5p	LOC_Os01g03640.1	3	12.644	1	20	45	65	UGGA-AGGGGCAUGCAGAGGA	UCCUUUGCAUGCCCCUCUCCA	Cleavage	cDNA|multicopper oxidase domain containing protein, expressed	1
osa-miR164d	LOC_Os01g03720.1	1	16.58	1	21	794	814	UGGAGAAGCAGGGCACGUGCU	AGCUCGUGCCCUGCUUCUCCA	Cleavage	cDNA|MYB family transcription factor, putative, expressed	1
osa-miR2121a	LOC_Os01g04005.1	3	10.939	1	20	4003	4022	AAAACGGAGCGGUCCAUUAG	UUAAUGAACCAUUCCGUUUU	Translation	cDNA|expressed protein	1
osa-miR2121b	LOC_Os01g04005.1	3	10.939	1	20	4003	4022	AAAACGGAGCGGUCCAUUAG	UUAAUGAACCAUUCCGUUUU	Translation	cDNA|expressed protein	1
osa-miR5082	LOC_Os01g04110.1	3	23.309	1	21	28	48	UGCGAUGAUGGCCGCGCGGGU	ACCUGCGCCGCCGCCAUCGCA	Cleavage	cDNA|mediator of RNA polymerase II transcription subunit 22, putative, expressed	1
osa-miR2101-3p	LOC_Os01g04650.1	3	10.816	1	22	2586	2607	AUUUAACUCAAGUGAGCAUUGU	AGAAACUUCAUUUGAGUUAAAU	Cleavage	cDNA|PB1 domain containing protein, expressed	1
osa-miR1425-3p	LOC_Os01g04840.1	3	16.82	1	21	734	754	CAGCAAGAACUGGAUCUUAAU	AUAAAGUUCUGGUUCUUGCUG	Cleavage	cDNA|vacuolar protein sorting-associating protein 4B, putative, expressed	1
osa-miR815a	LOC_Os01g05170.1	3	12.324	1	21	46	66	AAGGGGAUUGAGGAGAUUGGG	UCCAACCUUCUCAAUUCCCUA	Cleavage	cDNA|expressed protein	1
osa-miR815b	LOC_Os01g05170.1	3	12.324	1	21	46	66	AAGGGGAUUGAGGAGAUUGGG	UCCAACCUUCUCAAUUCCCUA	Cleavage	cDNA|expressed protein	1
osa-miR815c	LOC_Os01g05170.1	3	12.324	1	21	46	66	AAGGGGAUUGAGGAGAUUGGG	UCCAACCUUCUCAAUUCCCUA	Cleavage	cDNA|expressed protein	1
osa-miR2118a	LOC_Os01g05600.1	2.5	13.095	1	21	585	605	UUCUCGAUGCCUCCCAUUCCU	GGGGAUGGGAGGCAUCGGUAA	Cleavage	cDNA|NBS-LRR disease resistance protein, putative, expressed	1
osa-miR2118b	LOC_Os01g05600.1	2	13.095	1	21	585	605	UUCCCGAUGCCUCCCAUUCCU	GGGGAUGGGAGGCAUCGGUAA	Cleavage	cDNA|NBS-LRR disease resistance protein, putative, expressed	1
osa-miR2118c	LOC_Os01g05600.1	2.5	13.095	1	21	585	605	UUCCCGAUGCCUCCUAUUCCU	GGGGAUGGGAGGCAUCGGUAA	Cleavage	cDNA|NBS-LRR disease resistance protein, putative, expressed	1
osa-miR2118d	LOC_Os01g05600.1	3	13.095	1	21	585	605	UUCCUGAUGCCUCCCAUGCCU	GGGGAUGGGAGGCAUCGGUAA	Cleavage	cDNA|NBS-LRR disease resistance protein, putative, expressed	1
osa-miR2118f	LOC_Os01g05600.1	2.5	13.095	1	21	585	605	UUCCUGAUGCCUCCCAUUCCU	GGGGAUGGGAGGCAUCGGUAA	Cleavage	cDNA|NBS-LRR disease resistance protein, putative, expressed	1
osa-miR2118h	LOC_Os01g05600.1	3	13.095	1	21	585	605	UUCCUGAUGCCUCUCAUUCCU	GGGGAUGGGAGGCAUCGGUAA	Cleavage	cDNA|NBS-LRR disease resistance protein, putative, expressed	1
osa-miR2118j	LOC_Os01g05600.1	2.5	13.095	1	21	585	605	UUCCUGAUGCCUCCCAUUCCU	GGGGAUGGGAGGCAUCGGUAA	Cleavage	cDNA|NBS-LRR disease resistance protein, putative, expressed	1
osa-miR2118k	LOC_Os01g05600.1	3	13.095	1	21	585	605	UUCCUGAUGCCUCUCAUUCCU	GGGGAUGGGAGGCAUCGGUAA	Cleavage	cDNA|NBS-LRR disease resistance protein, putative, expressed	1
osa-miR2118m	LOC_Os01g05600.1	2.5	13.095	1	21	585	605	UUCCUGAUGCCUCCCAUUCCU	GGGGAUGGGAGGCAUCGGUAA	Cleavage	cDNA|NBS-LRR disease resistance protein, putative, expressed	1
osa-miR2118n	LOC_Os01g05600.1	2	13.095	1	21	585	605	UUCCCGAUGCCUCCCAUUCCU	GGGGAUGGGAGGCAUCGGUAA	Cleavage	cDNA|NBS-LRR disease resistance protein, putative, expressed	1
osa-miR2118p	LOC_Os01g05600.1	2.5	13.095	1	21	585	605	UUCCCGAUGCCUCCCAUGCCU	GGGGAUGGGAGGCAUCGGUAA	Cleavage	cDNA|NBS-LRR disease resistance protein, putative, expressed	1
osa-miR2118q	LOC_Os01g05600.1	2.5	13.095	1	21	585	605	UUCCCGAUGCCUCCUAUUCCU	GGGGAUGGGAGGCAUCGGUAA	Cleavage	cDNA|NBS-LRR disease resistance protein, putative, expressed	1
osa-miR2118a	LOC_Os01g05620.1	2.5	18.468	1	21	588	608	UUCUCGAUGCCUCCCAUUCCU	GGGGAUGGGAGGCAUCGGUAA	Cleavage	cDNA|NBS-LRR disease resistance protein, putative, expressed	1
osa-miR2118b	LOC_Os01g05620.1	2	18.468	1	21	588	608	UUCCCGAUGCCUCCCAUUCCU	GGGGAUGGGAGGCAUCGGUAA	Cleavage	cDNA|NBS-LRR disease resistance protein, putative, expressed	1
osa-miR2118c	LOC_Os01g05620.1	2.5	18.468	1	21	588	608	UUCCCGAUGCCUCCUAUUCCU	GGGGAUGGGAGGCAUCGGUAA	Cleavage	cDNA|NBS-LRR disease resistance protein, putative, expressed	1
osa-miR2118d	LOC_Os01g05620.1	3	18.468	1	21	588	608	UUCCUGAUGCCUCCCAUGCCU	GGGGAUGGGAGGCAUCGGUAA	Cleavage	cDNA|NBS-LRR disease resistance protein, putative, expressed	1
osa-miR2118f	LOC_Os01g05620.1	2.5	18.468	1	21	588	608	UUCCUGAUGCCUCCCAUUCCU	GGGGAUGGGAGGCAUCGGUAA	Cleavage	cDNA|NBS-LRR disease resistance protein, putative, expressed	1
osa-miR2118h	LOC_Os01g05620.1	3	18.468	1	21	588	608	UUCCUGAUGCCUCUCAUUCCU	GGGGAUGGGAGGCAUCGGUAA	Cleavage	cDNA|NBS-LRR disease resistance protein, putative, expressed	1
osa-miR2118j	LOC_Os01g05620.1	2.5	18.468	1	21	588	608	UUCCUGAUGCCUCCCAUUCCU	GGGGAUGGGAGGCAUCGGUAA	Cleavage	cDNA|NBS-LRR disease resistance protein, putative, expressed	1
osa-miR2118k	LOC_Os01g05620.1	3	18.468	1	21	588	608	UUCCUGAUGCCUCUCAUUCCU	GGGGAUGGGAGGCAUCGGUAA	Cleavage	cDNA|NBS-LRR disease resistance protein, putative, expressed	1
osa-miR2118m	LOC_Os01g05620.1	2.5	18.468	1	21	588	608	UUCCUGAUGCCUCCCAUUCCU	GGGGAUGGGAGGCAUCGGUAA	Cleavage	cDNA|NBS-LRR disease resistance protein, putative, expressed	1
osa-miR2118n	LOC_Os01g05620.1	2	18.468	1	21	588	608	UUCCCGAUGCCUCCCAUUCCU	GGGGAUGGGAGGCAUCGGUAA	Cleavage	cDNA|NBS-LRR disease resistance protein, putative, expressed	1
osa-miR2118p	LOC_Os01g05620.1	2.5	18.468	1	21	588	608	UUCCCGAUGCCUCCCAUGCCU	GGGGAUGGGAGGCAUCGGUAA	Cleavage	cDNA|NBS-LRR disease resistance protein, putative, expressed	1
osa-miR2118q	LOC_Os01g05620.1	2.5	18.468	1	21	588	608	UUCCCGAUGCCUCCUAUUCCU	GGGGAUGGGAGGCAUCGGUAA	Cleavage	cDNA|NBS-LRR disease resistance protein, putative, expressed	1
osa-miR5490	LOC_Os01g05870.1	3	18.993	1	21	4403	4423	UUGGAUUUUUAUUUAGGACGG	UCGUACAAAAUGAAAAUUCAA	Cleavage	cDNA|receptor kinase, putative, expressed	1
osa-miR159f	LOC_Os01g06070.1	3	20.302	1	20	695	714	CUUGGAUUGAAGGGAGCUCU	AGGCUUCCCUGCAAUCCAAG	Translation	cDNA|expressed protein	1
osa-miR2873a	LOC_Os01g06280.1	2	12.095	1	20	181	200	AAGUUUGGACUUAAAUUUGG	CCAAAUUGAAGUUCAAAUUU	Cleavage	cDNA|TKL_IRAK_CrRLK1L-1.4 - The CrRLK1L-1 subfamily has homology to the CrRLK1L homolog, expressed	1
osa-miR2873a	LOC_Os01g06280.2	2	12.51	1	20	393	412	AAGUUUGGACUUAAAUUUGG	CCAAAUUGAAGUUCAAAUUU	Cleavage	cDNA|TKL_IRAK_CrRLK1L-1.4 - The CrRLK1L-1 subfamily has homology to the CrRLK1L homolog, expressed	1
osa-miR440	LOC_Os01g06360.1	3	21.858	1	20	622	641	AGUGUCUCCUGAUGAUCGGG	UUUGAUCGGCAGGAGACACU	Cleavage	cDNA|transposon protein, putative, unclassified, expressed	1
osa-miR5521	LOC_Os01g06470.1	3	22.639	1	20	442	461	AGUGGCUGCAUAUCUGAUGA	UCAUCAGAUGAGCAGUUGCU	Translation	cDNA|expressed protein	1
osa-miR2275c	LOC_Os01g06620.1	3	11.838	1	23	1073	1095	AGAAUUGGAGGAAAACAAACUGA	UUGUUUUGUUGUUCUUCAAUUCU	Cleavage	cDNA|expressed protein	1
osa-miR812a	LOC_Os01g06740.1	1	14.038	1	22	1199	1220	GACGGACGGUUAAACGUUGGAC	GUCCAACGUUUGACUGUCCGUC	Cleavage	cDNA|ribosome inactivating protein, putative, expressed	1
osa-miR812b	LOC_Os01g06740.1	1	14.038	1	22	1199	1220	GACGGACGGUUAAACGUUGGAC	GUCCAACGUUUGACUGUCCGUC	Cleavage	cDNA|ribosome inactivating protein, putative, expressed	1
osa-miR812c	LOC_Os01g06740.1	1	14.038	1	22	1199	1220	GACGGACGGUUAAACGUUGGAC	GUCCAACGUUUGACUGUCCGUC	Cleavage	cDNA|ribosome inactivating protein, putative, expressed	1
osa-miR812d	LOC_Os01g06740.1	1	14.038	1	22	1199	1220	GACGGACGGUUAAACGUUGGAC	GUCCAACGUUUGACUGUCCGUC	Cleavage	cDNA|ribosome inactivating protein, putative, expressed	1
osa-miR812e	LOC_Os01g06740.1	1	14.038	1	22	1199	1220	GACGGACGGUUAAACGUUGGAC	GUCCAACGUUUGACUGUCCGUC	Cleavage	cDNA|ribosome inactivating protein, putative, expressed	1
osa-miR812o-5p	LOC_Os01g06740.1	3	17.208	1	21	1336	1355	CGUGUUCAACGUUUGACUGUC	GACGGUCAAACGUUGA-CACG	Cleavage	cDNA|ribosome inactivating protein, putative, expressed	1
osa-miR5490	LOC_Os01g06810.1	2.5	15.747	1	20	1959	1978	UUGGAUUUUUAUUUAGGACG	UGUCCUGAAUAAAAUUCCAA	Cleavage	cDNA|retrotransposon protein, putative, Ty1-copia subclass, expressed	1
osa-miR2121a	LOC_Os01g08010.1	3	13.092	1	24	1775	1798	AAAACGGAGCGGUCCAUUAGCGCG	CACGCUAAUAGAUUACUCCGUUUU	Translation	cDNA|expressed protein	1
osa-miR2121b	LOC_Os01g08010.1	3	13.092	1	24	1775	1798	AAAACGGAGCGGUCCAUUAGCGCG	CACGCUAAUAGAUUACUCCGUUUU	Translation	cDNA|expressed protein	1
osa-miR6253	LOC_Os01g08550.1	3	1.749	1	20	16	35	GAGGAAAGUGGGCAGUUGGG	CCCGCCUCUCCACUUUCCUC	Cleavage	cDNA|aminoacyl-tRNA synthetase, putative, expressed	1
osa-miR396a-5p	LOC_Os01g08560.1	2.5	17.012	1	20	1996	2015	UUCCACAGCUUUCUUGAACU	AGUUGCAGAAGGCUGUGGAA	Cleavage	cDNA|DnaK family protein, putative, expressed	1
osa-miR396b-5p	LOC_Os01g08560.1	2.5	17.012	1	20	1996	2015	UUCCACAGCUUUCUUGAACU	AGUUGCAGAAGGCUGUGGAA	Cleavage	cDNA|DnaK family protein, putative, expressed	1
osa-miR396c-5p	LOC_Os01g08560.1	2.5	17.012	1	21	1995	2015	UUCCACAGCUUUCUUGAACUU	GAGUUGCAGAAGGCUGUGGAA	Cleavage	cDNA|DnaK family protein, putative, expressed	1
osa-miR396a-5p	LOC_Os01g08560.2	2.5	17.012	1	20	1992	2011	UUCCACAGCUUUCUUGAACU	AGUUGCAGAAGGCUGUGGAA	Cleavage	cDNA|DnaK family protein, putative, expressed	1
osa-miR396b-5p	LOC_Os01g08560.2	2.5	17.012	1	20	1992	2011	UUCCACAGCUUUCUUGAACU	AGUUGCAGAAGGCUGUGGAA	Cleavage	cDNA|DnaK family protein, putative, expressed	1
osa-miR396c-5p	LOC_Os01g08560.2	2.5	17.012	1	21	1991	2011	UUCCACAGCUUUCUUGAACUU	GAGUUGCAGAAGGCUGUGGAA	Cleavage	cDNA|DnaK family protein, putative, expressed	1
osa-miR1853-5p	LOC_Os01g08750.1	3	18.944	1	20	1688	1707	AGCAUUCAAACAUUCCCAAU	AGUGGGAAUGUUUGAAGGUU	Cleavage	cDNA|expressed protein	1
osa-miR5534b	LOC_Os01g08750.1	3	15.304	1	20	1797	1816	CGAUGACAACAGCUAGAAUG	UAUUUUGGUUGUUGUUAUUG	Cleavage	cDNA|expressed protein	1
osa-miR1853-5p	LOC_Os01g08750.2	3	18.944	1	20	1040	1059	AGCAUUCAAACAUUCCCAAU	AGUGGGAAUGUUUGAAGGUU	Cleavage	cDNA|expressed protein	1
osa-miR5534b	LOC_Os01g08750.2	3	15.304	1	20	1149	1168	CGAUGACAACAGCUAGAAUG	UAUUUUGGUUGUUGUUAUUG	Cleavage	cDNA|expressed protein	1
osa-miR5143a	LOC_Os01g08950.1	2.5	7.303	1	20	817	836	UGUGGUAUGUUGGCAAUGUA	UACAUUACCAAUUUACCACA	Cleavage	cDNA|expressed protein	1
osa-miR5143b	LOC_Os01g08950.1	2.5	7.303	1	20	817	836	UGUGGUAUGUUGGCAAUGUA	UACAUUACCAAUUUACCACA	Cleavage	cDNA|expressed protein	1
osa-miR5490	LOC_Os01g09050.1	2.5	16.169	1	20	1293	1312	UUGGAUUUUUAUUUAGGACG	UGUCCUGAAUAAAAUUCCAA	Cleavage	cDNA|retrotransposon protein, putative, Ty1-copia subclass, expressed	1
osa-miR528-3p	LOC_Os01g09200.1	3	22.495	1	21	1708	1728	CCUGUGCUUGCCUCUUCCAUU	AAUGGAAGGGACAAGCACAUG	Translation	cDNA|AGC_AGC_other_NDRh_TRCd.1 - ACG kinases include homologs to PKA, PKG and PKC, expressed	1
osa-miR1863a	LOC_Os01g09212.1	3	22.896	1	19	143	162	AGCUCUGAUACCA-UGUUAG	CUAACAAUGGUAUCAGAGCC	Cleavage	cDNA|retrotransposon protein, putative, Ty1-copia subclass, expressed	1
osa-miR1862d	LOC_Os01g09330.1	3	14.761	1	20	49	68	ACUAGGUUUGUUUAUUUUGG	CCAAAACGAGCAGAUCUAGU	Cleavage	cDNA|expressed protein	1
osa-miR812g	LOC_Os01g09850.3	3	9.882	1	24	2667	2690	AAGACGGAUGAUUAAAGUUGGACA	UAUUCAACUUUAAUUGUCCAUUUU	Cleavage	cDNA|ZOS1-04 - C2H2 zinc finger protein, expressed	1
osa-miR812h	LOC_Os01g09850.3	3	9.882	1	24	2667	2690	AAGACGGAUGAUUAAAGUUGGACA	UAUUCAACUUUAAUUGUCCAUUUU	Cleavage	cDNA|ZOS1-04 - C2H2 zinc finger protein, expressed	1
osa-miR812i	LOC_Os01g09850.3	3	9.882	1	24	2667	2690	AAGACGGAUGAUUAAAGUUGGACA	UAUUCAACUUUAAUUGUCCAUUUU	Cleavage	cDNA|ZOS1-04 - C2H2 zinc finger protein, expressed	1
osa-miR812j	LOC_Os01g09850.3	3	9.882	1	24	2667	2690	AAGACGGAUGAUUAAAGUUGGACA	UAUUCAACUUUAAUUGUCCAUUUU	Cleavage	cDNA|ZOS1-04 - C2H2 zinc finger protein, expressed	1
osa-miR5150-3p	LOC_Os01g09860.1	3	17.802	1	21	4227	4248	AGAAGCUGCAGCU-GUCAGAAG	UUUCUGGCUAGUUGCAGCUUCU	Cleavage	cDNA|retrotransposon protein, putative, unclassified, expressed	1
osa-miR5162	LOC_Os01g10250.2	2.5	16.453	1	22	1529	1550	AAAUGACCAAAAUACCCCUAGA	UUUAGGGGUAUUUUGGUCAUCA	Cleavage	cDNA|hydrolase, alpha/beta fold family domain containing protein, expressed	1
osa-miR5144-3p	LOC_Os01g10530.1	3	15.478	1	21	1957	1977	UCUCCUCAGCAGCACAAGAAG	UUUCCUGAGCUGUUGAGGAGG	Cleavage	cDNA|expressed protein	1
osa-miR5144-3p	LOC_Os01g10530.2	3	15.478	1	21	2686	2706	UCUCCUCAGCAGCACAAGAAG	UUUCCUGAGCUGUUGAGGAGG	Cleavage	cDNA|expressed protein	1
osa-miR5144-3p	LOC_Os01g10530.3	3	20.637	1	21	1957	1977	UCUCCUCAGCAGCACAAGAAG	UUUCCUGAGCUGUUGAGGAGG	Cleavage	cDNA|expressed protein	1
osa-miR444a-3p.2	LOC_Os01g11400.1	3	23.18	1	21	83	103	UGCAGUUGCUGCCUCAAGCUU	GAGCUUGAGGUGGCUAUUGCA	Cleavage	cDNA|hypothetical protein	1
osa-miR444d.2	LOC_Os01g11400.1	3	23.18	1	21	83	103	UGCAGUUGCUGCCUCAAGCUU	GAGCUUGAGGUGGCUAUUGCA	Cleavage	cDNA|hypothetical protein	1
osa-miR444e	LOC_Os01g11400.1	3	23.18	1	21	83	103	UGCAGUUGCUGCCUCAAGCUU	GAGCUUGAGGUGGCUAUUGCA	Cleavage	cDNA|hypothetical protein	1
osa-miR159a.1	LOC_Os01g11430.1	3	22.65	1	21	1112	1132	UUUGGAUUGAAGGGAGCUCUG	CGGAGCCCCCUUCAAACCAAA	Cleavage	cDNA|expressed protein	1
osa-miR159b	LOC_Os01g11430.1	3	22.65	1	21	1112	1132	UUUGGAUUGAAGGGAGCUCUG	CGGAGCCCCCUUCAAACCAAA	Cleavage	cDNA|expressed protein	1
osa-miR2118d	LOC_Os01g12240.1	1.5	17.716	1	20	255	274	UUCCUGAUGCCUCCCAUGCC	UGCAUGGGAGGUAUCAGGAA	Cleavage	cDNA|hypothetical protein	1
osa-miR2118f	LOC_Os01g12240.1	2.5	17.716	1	20	255	274	UUCCUGAUGCCUCCCAUUCC	UGCAUGGGAGGUAUCAGGAA	Cleavage	cDNA|hypothetical protein	1
osa-miR2118h	LOC_Os01g12240.1	3	17.716	1	20	255	274	UUCCUGAUGCCUCUCAUUCC	UGCAUGGGAGGUAUCAGGAA	Cleavage	cDNA|hypothetical protein	1
osa-miR2118j	LOC_Os01g12240.1	2.5	17.716	1	20	255	274	UUCCUGAUGCCUCCCAUUCC	UGCAUGGGAGGUAUCAGGAA	Cleavage	cDNA|hypothetical protein	1
osa-miR2118k	LOC_Os01g12240.1	3	17.716	1	20	255	274	UUCCUGAUGCCUCUCAUUCC	UGCAUGGGAGGUAUCAGGAA	Cleavage	cDNA|hypothetical protein	1
osa-miR2118m	LOC_Os01g12240.1	2.5	17.716	1	20	255	274	UUCCUGAUGCCUCCCAUUCC	UGCAUGGGAGGUAUCAGGAA	Cleavage	cDNA|hypothetical protein	1
osa-miR2118p	LOC_Os01g12240.1	3	17.716	1	20	255	274	UUCCCGAUGCCUCCCAUGCC	UGCAUGGGAGGUAUCAGGAA	Cleavage	cDNA|hypothetical protein	1
osa-miR5150-5p	LOC_Os01g12260.1	3	14.515	1	24	238	261	AGCUUCUGACAGCUGCAGUUUCUC	GAGAAACUACAGCUGGUGGAAGCU	Translation	cDNA|vacuolar ATP synthase subunit E, putative, expressed	1
osa-miR159a.1	LOC_Os01g12700.1	2	14.208	1	21	803	823	UUUGGAUUGAAGGGAGCUCUG	UGGAGCUCCCUUUAAUCCAAU	Cleavage	cDNA|MYB family transcription factor, putative	1
osa-miR159b	LOC_Os01g12700.1	2	14.208	1	21	803	823	UUUGGAUUGAAGGGAGCUCUG	UGGAGCUCCCUUUAAUCCAAU	Cleavage	cDNA|MYB family transcription factor, putative	1
osa-miR159c	LOC_Os01g12700.1	0.5	14.208	1	21	803	823	AUUGGAUUGAAGGGAGCUCCA	UGGAGCUCCCUUUAAUCCAAU	Cleavage	cDNA|MYB family transcription factor, putative	1
osa-miR159d	LOC_Os01g12700.1	0.5	14.208	1	21	803	823	AUUGGAUUGAAGGGAGCUCCG	UGGAGCUCCCUUUAAUCCAAU	Cleavage	cDNA|MYB family transcription factor, putative	1
osa-miR159e	LOC_Os01g12700.1	0.5	14.208	1	20	804	823	AUUGGAUUGAAGGGAGCUCC	GGAGCUCCCUUUAAUCCAAU	Cleavage	cDNA|MYB family transcription factor, putative	1
osa-miR159f	LOC_Os01g12700.1	2	14.208	1	21	803	823	CUUGGAUUGAAGGGAGCUCUA	UGGAGCUCCCUUUAAUCCAAU	Cleavage	cDNA|MYB family transcription factor, putative	1
osa-miR818b	LOC_Os01g12820.1	1.5	13.463	1	22	1390	1411	AAUCCCUUAUAUUAUGGGACGG	CCGUAUCAUAAUAUAAGGGAUU	Cleavage	cDNA|harpin-induced protein, putative, expressed	1
osa-miR818d	LOC_Os01g12820.1	1.5	13.463	1	22	1390	1411	AAUCCCUUAUAUUAUGGGACGG	CCGUAUCAUAAUAUAAGGGAUU	Cleavage	cDNA|harpin-induced protein, putative, expressed	1
osa-miR818e	LOC_Os01g12820.1	1.5	13.463	1	22	1390	1411	AAUCCCUUAUAUUAUGGGACGG	CCGUAUCAUAAUAUAAGGGAUU	Cleavage	cDNA|harpin-induced protein, putative, expressed	1
osa-miR5824	LOC_Os01g13280.1	3	15.288	1	21	1044	1064	AGUCUGAUAAGAAGUCAAUGG	UCGUUGGCUUAUAAUCAGACU	Translation	cDNA|ubiquitin conjugating enzyme protein, putative, expressed	1
osa-miR6248	LOC_Os01g13390.1	3	8.017	1	21	1044	1064	UAUUUGAGGAUGGAGGUAGUA	UACUCCCUCCGUCCUAAAAUA	Cleavage	cDNA|expressed protein	1
osa-miR1864	LOC_Os01g14020.1	2	19.806	1	24	274	297	UUGUAGUAACGUGAUGGUCAAUGU	AGAUUAACCAUCGUGUUACUACAA	Cleavage	cDNA|expressed protein	1
osa-miR1864	LOC_Os01g14020.2	2	19.806	1	24	274	297	UUGUAGUAACGUGAUGGUCAAUGU	AGAUUAACCAUCGUGUUACUACAA	Cleavage	cDNA|expressed protein	1
osa-miR528-3p	LOC_Os01g14160.1	2	12.133	1	21	787	807	CCUGUGCUUGCCUCUUCCAUU	AAUGGAAGAGGAGAGCACGGG	Translation	cDNA|retrotransposon, putative, centromere-specific, expressed	1
osa-miR2873a	LOC_Os01g15470.1	3	16.096	1	22	1890	1911	AAGUUUGGACUUAAAUUUGGUA	UACUAAAUUUACAUCCAGACUU	Translation	cDNA|protein kinase, putative, expressed	1
osa-miR2873a	LOC_Os01g15470.2	3	16.096	1	22	2566	2587	AAGUUUGGACUUAAAUUUGGUA	UACUAAAUUUACAUCCAGACUU	Translation	cDNA|protein kinase, putative, expressed	1
osa-miR2873a	LOC_Os01g15470.3	3	16.096	1	22	1959	1980	AAGUUUGGACUUAAAUUUGGUA	UACUAAAUUUACAUCCAGACUU	Translation	cDNA|protein kinase, putative, expressed	1
osa-miR2864.2	LOC_Os01g15540.1	2.5	13.357	1	20	541	560	UUGUUUUGCAUUGUAUAGGU	ACUUAUACAAUGGAAGGCAA	Cleavage	cDNA|kinesin motor domain containing protein, putative, expressed	1
osa-miR1857-5p	LOC_Os01g15720.1	2.5	13.413	1	20	898	917	UGGUUUUUUUGGAGCAUGAG	CUCAGGCUUCAAAAGAACCG	Cleavage	cDNA|tobamovirus movement protein containing protein, expressed	1
osa-miR5797	LOC_Os01g15780.2	3	14.868	1	21	1427	1447	UCGUGGGAUUUAUGCAGUUAA	UUAACUGCAUAGAUCUCAAGG	Cleavage	cDNA|glycosyl transferase, group 1 domain containing protein, expressed	1
osa-miR1879	LOC_Os01g15920.1	3	9.837	1	24	159	182	GUGUUUGGUUUAGGGAUGAGGUGG	CGAUCUCAUCCUCAAACCGAACAA	Cleavage	cDNA|expressed protein	1
osa-miR1879	LOC_Os01g15950.1	3	12.216	1	24	225	248	GUGUUUGGUUUAGGGAUGAGGUGG	CGAUCUCAUCCUCAAACCGAACAA	Cleavage	cDNA|hypothetical protein	1
osa-miR818b	LOC_Os01g15970.1	3	10.512	1	22	546	567	AAUCCCUUAUAUUAUGGGACGG	CCGUCCUACAAUAUAAGAGAUU	Cleavage	cDNA|expressed protein	1
osa-miR818d	LOC_Os01g15970.1	3	10.512	1	22	546	567	AAUCCCUUAUAUUAUGGGACGG	CCGUCCUACAAUAUAAGAGAUU	Cleavage	cDNA|expressed protein	1
osa-miR818e	LOC_Os01g15970.1	3	10.512	1	22	546	567	AAUCCCUUAUAUUAUGGGACGG	CCGUCCUACAAUAUAAGAGAUU	Cleavage	cDNA|expressed protein	1
osa-miR530-5p	LOC_Os01g16180.1	2.5	24.512	1	20	4737	4756	UGCAUUUGCACCUGCACCUA	UAGGUGUGGUUGCAAGUGCA	Translation	cDNA|MT-A70 domain containing protein, expressed	1
osa-miR530-5p	LOC_Os01g16180.2	2.5	24.512	1	20	3931	3950	UGCAUUUGCACCUGCACCUA	UAGGUGUGGUUGCAAGUGCA	Translation	cDNA|MT-A70 domain containing protein, expressed	1
osa-miR530-5p	LOC_Os01g16180.3	2.5	24.512	1	20	3788	3807	UGCAUUUGCACCUGCACCUA	UAGGUGUGGUUGCAAGUGCA	Translation	cDNA|MT-A70 domain containing protein, expressed	1
osa-miR530-5p	LOC_Os01g16180.4	2.5	24.512	1	20	3748	3767	UGCAUUUGCACCUGCACCUA	UAGGUGUGGUUGCAAGUGCA	Translation	cDNA|MT-A70 domain containing protein, expressed	1
osa-miR5490	LOC_Os01g16270.1	2.5	15.03	1	20	1779	1798	UUGGAUUUUUAUUUAGGACG	UGUCCUGAAUAAAAUUCCAA	Cleavage	cDNA|retrotransposon protein, putative, Ty1-copia subclass, expressed	1
osa-miR1870-3p	LOC_Os01g17050.1	2.5	9.703	1	20	1004	1023	UUUAGGGCUAAUUCAGCAUG	UAUGCUUAAUUAGUUCUAAA	Cleavage	cDNA|VQ domain containing protein, putative, expressed	1
osa-miR1436	LOC_Os01g18120.1	3	9.738	1	21	1326	1346	ACAUUAUGGGACGGAGGGAGU	ACUCCCUCCGUUCCAUAAUCG	Cleavage	cDNA|cinnamoyl CoA reductase, putative, expressed	1
osa-miR6249a	LOC_Os01g18170.1	3	22.27	1	20	815	834	CGUGAAGAGCUCGCCGGCGG	CCGCCGGCGAGGUCUUCGUC	Translation	cDNA|Cupin domain containing protein, expressed	1
osa-miR6249b	LOC_Os01g18170.1	3	22.27	1	20	815	834	CGUGAAGAGCUCGCCGGCGG	CCGCCGGCGAGGUCUUCGUC	Translation	cDNA|Cupin domain containing protein, expressed	1
osa-miR1848	LOC_Os01g18370.1	3	23.723	1	21	320	340	CCUCGCCGGCGCGCGCGUGCA	UGCACGCCUGCGCCGGCAAGG	Cleavage	cDNA|expressed protein	1
osa-miR818b	LOC_Os01g18850.1	2	10.201	1	22	3492	3513	AAUCCCUUAUAUUAUGGGACGG	CCGUCUCAUAAUAUAAGGAAUU	Cleavage	cDNA|OsSPL1 - SBP-box gene family member, expressed	1
osa-miR818d	LOC_Os01g18850.1	2	10.201	1	22	3492	3513	AAUCCCUUAUAUUAUGGGACGG	CCGUCUCAUAAUAUAAGGAAUU	Cleavage	cDNA|OsSPL1 - SBP-box gene family member, expressed	1
osa-miR818e	LOC_Os01g18850.1	2	10.201	1	22	3492	3513	AAUCCCUUAUAUUAUGGGACGG	CCGUCUCAUAAUAUAAGGAAUU	Cleavage	cDNA|OsSPL1 - SBP-box gene family member, expressed	1
osa-miR818b	LOC_Os01g18850.2	2	10.201	1	22	3239	3260	AAUCCCUUAUAUUAUGGGACGG	CCGUCUCAUAAUAUAAGGAAUU	Cleavage	cDNA|OsSPL1 - SBP-box gene family member, expressed	1
osa-miR818d	LOC_Os01g18850.2	2	10.201	1	22	3239	3260	AAUCCCUUAUAUUAUGGGACGG	CCGUCUCAUAAUAUAAGGAAUU	Cleavage	cDNA|OsSPL1 - SBP-box gene family member, expressed	1
osa-miR818e	LOC_Os01g18850.2	2	10.201	1	22	3239	3260	AAUCCCUUAUAUUAUGGGACGG	CCGUCUCAUAAUAUAAGGAAUU	Cleavage	cDNA|OsSPL1 - SBP-box gene family member, expressed	1
osa-miR818b	LOC_Os01g18850.3	2	10.201	1	22	3577	3598	AAUCCCUUAUAUUAUGGGACGG	CCGUCUCAUAAUAUAAGGAAUU	Cleavage	cDNA|OsSPL1 - SBP-box gene family member, expressed	1
osa-miR818d	LOC_Os01g18850.3	2	10.201	1	22	3577	3598	AAUCCCUUAUAUUAUGGGACGG	CCGUCUCAUAAUAUAAGGAAUU	Cleavage	cDNA|OsSPL1 - SBP-box gene family member, expressed	1
osa-miR818e	LOC_Os01g18850.3	2	10.201	1	22	3577	3598	AAUCCCUUAUAUUAUGGGACGG	CCGUCUCAUAAUAUAAGGAAUU	Cleavage	cDNA|OsSPL1 - SBP-box gene family member, expressed	1
osa-miR818b	LOC_Os01g18850.4	2	10.201	1	22	3101	3122	AAUCCCUUAUAUUAUGGGACGG	CCGUCUCAUAAUAUAAGGAAUU	Cleavage	cDNA|OsSPL1 - SBP-box gene family member, expressed	1
osa-miR818d	LOC_Os01g18850.4	2	10.201	1	22	3101	3122	AAUCCCUUAUAUUAUGGGACGG	CCGUCUCAUAAUAUAAGGAAUU	Cleavage	cDNA|OsSPL1 - SBP-box gene family member, expressed	1
osa-miR818e	LOC_Os01g18850.4	2	10.201	1	22	3101	3122	AAUCCCUUAUAUUAUGGGACGG	CCGUCUCAUAAUAUAAGGAAUU	Cleavage	cDNA|OsSPL1 - SBP-box gene family member, expressed	1
osa-miR5528	LOC_Os01g18860.1	2.5	16.389	1	20	1331	1350	AAGACGGUUUUAGAUGUUGC	GCAGCCUCUAAAACUGUUUU	Cleavage	cDNA|S-adenosylmethionine synthetase, putative, expressed	1
osa-miR5528	LOC_Os01g18860.2	2.5	16.389	1	20	1253	1272	AAGACGGUUUUAGAUGUUGC	GCAGCCUCUAAAACUGUUUU	Cleavage	cDNA|S-adenosylmethionine synthetase, putative, expressed	1
osa-miR2275a	LOC_Os01g19100.1	2.5	18.413	1	20	4118	4137	UUUGGUUUCCUCCAAUAUCU	GGAUAUUGGAUGAAGCCGAA	Translation	cDNA|retrotransposon protein, putative, Ty3-gypsy subclass, expressed	1
osa-miR2275b	LOC_Os01g19100.1	2.5	18.413	1	20	4118	4137	UUUGGUUUCCUCCAAUAUCU	GGAUAUUGGAUGAAGCCGAA	Translation	cDNA|retrotransposon protein, putative, Ty3-gypsy subclass, expressed	1
osa-miR1440b	LOC_Os01g19140.1	3	12.887	1	20	1261	1279	UUUAGGAGAGUGGUAUUUGA	GCAAAUAC-ACUCUCCUAAA	Cleavage	cDNA|O-sialoglycoprotein endopeptidase, putative, expressed	1
osa-miR5795	LOC_Os01g19240.1	2	23.46	1	20	673	692	AUGUCGAGGUCGAGUUCCCG	UGGGAGCUCGGCCUUGACAU	Cleavage	cDNA|integral membrane protein DUF6 containing protein, expressed	1
osa-miR812f	LOC_Os01g19410.1	3	17.38	1	20	1159	1178	ACGGAUGAUUAAAGUUGGAC	GUCUAACUUCAACCAUCUGU	Translation	cDNA|expressed protein	1
osa-miR1436	LOC_Os01g19529.1	2	8.382	1	21	1641	1661	ACAUUAUGGGACGGAGGGAGU	ACUUCCUCCGUUUUAUAAUGU	Cleavage	cDNA|pentatricopeptide, putative, expressed	1
osa-miR171d-5p	LOC_Os01g19710.1	3	20.348	1	20	1655	1674	UGUUGGCCCGGCUCACUCAG	CUGAACUAGCCGGGCCAACA	Cleavage	cDNA|transposon protein, putative, CACTA, En/Spm sub-class, expressed	1
osa-miR3979-5p	LOC_Os01g20150.1	3	19.203	1	20	973	992	UCUCUCUCUCCCUUGAAGGC	GUCUCCAAGGAAGAGAGGGA	Translation	cDNA|transposon protein, putative, CACTA, En/Spm sub-class, expressed	1
osa-miR2118a	LOC_Os01g20720.1	3	18.111	1	22	638	659	UUCUCGAUGCCUCCCAUUCCUA	UGGCAAUGGGAGGCAUGGGGAA	Cleavage	cDNA|CC-NBS-LRR, putative, expressed	1
osa-miR2118b	LOC_Os01g20720.1	2.5	18.111	1	22	638	659	UUCCCGAUGCCUCCCAUUCCUA	UGGCAAUGGGAGGCAUGGGGAA	Cleavage	cDNA|CC-NBS-LRR, putative, expressed	1
osa-miR2118c	LOC_Os01g20720.1	3	18.111	1	22	638	659	UUCCCGAUGCCUCCUAUUCCUA	UGGCAAUGGGAGGCAUGGGGAA	Cleavage	cDNA|CC-NBS-LRR, putative, expressed	1
osa-miR2118f	LOC_Os01g20720.1	3	18.111	1	22	638	659	UUCCUGAUGCCUCCCAUUCCUA	UGGCAAUGGGAGGCAUGGGGAA	Cleavage	cDNA|CC-NBS-LRR, putative, expressed	1
osa-miR2118g	LOC_Os01g20720.1	3	18.111	1	22	638	659	UUCCUAAUGCCUCCCAUUCCUA	UGGCAAUGGGAGGCAUGGGGAA	Cleavage	cDNA|CC-NBS-LRR, putative, expressed	1
osa-miR2118j	LOC_Os01g20720.1	3	18.111	1	22	638	659	UUCCUGAUGCCUCCCAUUCCUA	UGGCAAUGGGAGGCAUGGGGAA	Cleavage	cDNA|CC-NBS-LRR, putative, expressed	1
osa-miR2118m	LOC_Os01g20720.1	3	18.111	1	22	638	659	UUCCUGAUGCCUCCCAUUCCUA	UGGCAAUGGGAGGCAUGGGGAA	Cleavage	cDNA|CC-NBS-LRR, putative, expressed	1
osa-miR2118n	LOC_Os01g20720.1	2.5	18.111	1	22	638	659	UUCCCGAUGCCUCCCAUUCCUA	UGGCAAUGGGAGGCAUGGGGAA	Cleavage	cDNA|CC-NBS-LRR, putative, expressed	1
osa-miR2118q	LOC_Os01g20720.1	3	18.111	1	22	638	659	UUCCCGAUGCCUCCUAUUCCUA	UGGCAAUGGGAGGCAUGGGGAA	Cleavage	cDNA|CC-NBS-LRR, putative, expressed	1
osa-miR167h-3p	LOC_Os01g20900.1	1	18.06	1	20	611	630	AGGUCAUGCUGUAGUUUCAU	AAGAAACUACAGCAUGACCU	Cleavage	cDNA|OsWAK4 - OsWAK receptor-like cytoplasmic kinase OsWAK-RLCK, expressed	1
osa-miR167h-3p	LOC_Os01g20900.2	1	18.06	1	20	611	630	AGGUCAUGCUGUAGUUUCAU	AAGAAACUACAGCAUGACCU	Cleavage	cDNA|OsWAK4 - OsWAK receptor-like cytoplasmic kinase OsWAK-RLCK, expressed	1
osa-miR167h-3p	LOC_Os01g20900.3	1	18.06	1	20	611	630	AGGUCAUGCUGUAGUUUCAU	AAGAAACUACAGCAUGACCU	Cleavage	cDNA|OsWAK4 - OsWAK receptor-like cytoplasmic kinase OsWAK-RLCK, expressed	1
osa-miR167h-3p	LOC_Os01g20900.4	1	18.06	1	20	611	630	AGGUCAUGCUGUAGUUUCAU	AAGAAACUACAGCAUGACCU	Cleavage	cDNA|OsWAK4 - OsWAK receptor-like cytoplasmic kinase OsWAK-RLCK, expressed	1
osa-miR167h-3p	LOC_Os01g20900.5	1	18.06	1	20	611	630	AGGUCAUGCUGUAGUUUCAU	AAGAAACUACAGCAUGACCU	Cleavage	cDNA|OsWAK4 - OsWAK receptor-like cytoplasmic kinase OsWAK-RLCK, expressed	1
osa-miR167h-3p	LOC_Os01g20900.6	1	18.06	1	20	611	630	AGGUCAUGCUGUAGUUUCAU	AAGAAACUACAGCAUGACCU	Cleavage	cDNA|OsWAK4 - OsWAK receptor-like cytoplasmic kinase OsWAK-RLCK, expressed	1
osa-miR167h-3p	LOC_Os01g20900.7	1	18.06	1	20	611	630	AGGUCAUGCUGUAGUUUCAU	AAGAAACUACAGCAUGACCU	Cleavage	cDNA|OsWAK4 - OsWAK receptor-like cytoplasmic kinase OsWAK-RLCK, expressed	1
osa-miR5508	LOC_Os01g21360.1	3	23.392	1	21	989	1009	UAGAUGGCUGAUCUGGUGUGG	CCACUCAAGAUGAGCCAUCUA	Translation	cDNA|retrotransposon protein, putative, unclassified	1
osa-miR2864.2	LOC_Os01g21820.1	3	11.84	1	21	1347	1367	UUGUUUUGCAUUGUAUAGGUA	UACCUAUACAAAAUGAAACAA	Translation	cDNA|preprotein translocase subunit secA, chloroplast precursor, putative, expressed	1
osa-miR2866	LOC_Os01g23090.1	3	13.004	1	20	1024	1043	UCUAGUUUGUGUUCAGCAUC	GAGGCUGAAAACCAACUAGA	Translation	cDNA|retrotransposon protein, putative, Ty1-copia subclass, expressed	1
osa-miR2275a	LOC_Os01g23200.1	2.5	12.839	1	20	4190	4209	UUUGGUUUCCUCCAAUAUCU	GGAUAUUGGAUGAAGCCGAA	Translation	cDNA|retrotransposon protein, putative, Ty3-gypsy subclass, expressed	1
osa-miR2275b	LOC_Os01g23200.1	2.5	12.839	1	20	4190	4209	UUUGGUUUCCUCCAAUAUCU	GGAUAUUGGAUGAAGCCGAA	Translation	cDNA|retrotransposon protein, putative, Ty3-gypsy subclass, expressed	1
osa-miR2118l	LOC_Os01g23580.1	2.5	11.686	1	21	2700	2720	UUCCUAAUGCUUCCCAUUCCU	AGGAAUCGGGACCAUUAGGAA	Translation	cDNA|inorganic H+ pyrophosphatase, putative, expressed	1
osa-miR1857-5p	LOC_Os01g24294.1	3	16.56	1	20	3884	3903	UGGUUUUUUUGGAGCAUGAG	CUUGUGAUUCAAAAAGACCA	Cleavage	cDNA|retrotransposon protein, putative, Ty3-gypsy subclass, expressed	1
osa-miR3979-5p	LOC_Os01g24294.1	3	19.203	1	20	1051	1070	UCUCUCUCUCCCUUGAAGGC	GUCUCCAAGGAAGAGAGGGA	Translation	cDNA|retrotransposon protein, putative, Ty3-gypsy subclass, expressed	1
osa-miR5508	LOC_Os01g24400.1	3	19.993	1	21	2831	2851	UAGAUGGCUGAUCUGGUGUGG	CCACUCAAGAUGAGCCAUCUA	Translation	cDNA|retrotransposon protein, putative, unclassified, expressed	1
osa-miR3979-5p	LOC_Os01g24660.1	3	18.176	1	20	658	677	UCUCUCUCUCCCUUGAAGGC	GUCUCCAAGGAAGAGAGGGA	Translation	cDNA|transposon protein, putative, CACTA, En/Spm sub-class, expressed	1
osa-miR5505	LOC_Os01g24690.1	3	11.136	1	20	289	308	GAGGAUUCGGUAUUGAUCGC	UUGAUCAGUACCAAAUCCUC	Cleavage	cDNA|60S ribosomal protein L23A, putative, expressed	1
osa-miR5505	LOC_Os01g24690.2	3	11.136	1	20	289	308	GAGGAUUCGGUAUUGAUCGC	UUGAUCAGUACCAAAUCCUC	Cleavage	cDNA|60S ribosomal protein L23A, putative, expressed	1
osa-miR5505	LOC_Os01g24690.3	3	11.136	1	20	244	263	GAGGAUUCGGUAUUGAUCGC	UUGAUCAGUACCAAAUCCUC	Cleavage	cDNA|60S ribosomal protein L23A, putative, expressed	1
osa-miR396e-5p	LOC_Os01g25330.1	2.5	19.535	1	21	1038	1058	UCCACAGGCUUUCUUGAACUG	CAGUUCAGGAAAUUUUGUGGA	Translation	cDNA|SAC9, putative, expressed	1
osa-miR5792	LOC_Os01g25330.1	2.5	17.709	1	20	2074	2093	GAUGACAGCGGUGGUUCGGA	UCAGAACCACUGUUGUCAUU	Cleavage	cDNA|SAC9, putative, expressed	1
osa-miR396e-5p	LOC_Os01g25330.2	2.5	19.535	1	21	1038	1058	UCCACAGGCUUUCUUGAACUG	CAGUUCAGGAAAUUUUGUGGA	Translation	cDNA|SAC9, putative, expressed	1
osa-miR5792	LOC_Os01g25330.2	2.5	17.709	1	20	2074	2093	GAUGACAGCGGUGGUUCGGA	UCAGAACCACUGUUGUCAUU	Cleavage	cDNA|SAC9, putative, expressed	1
osa-miR396e-5p	LOC_Os01g25330.3	2.5	19.535	1	21	1038	1058	UCCACAGGCUUUCUUGAACUG	CAGUUCAGGAAAUUUUGUGGA	Translation	cDNA|SAC9, putative, expressed	1
osa-miR5792	LOC_Os01g25330.3	2.5	17.709	1	20	2074	2093	GAUGACAGCGGUGGUUCGGA	UCAGAACCACUGUUGUCAUU	Cleavage	cDNA|SAC9, putative, expressed	1
osa-miR5832	LOC_Os01g25630.1	3	10.781	1	20	2090	2109	UUGGCGGAGCGGUUGCUGUC	GACACCAACUGCGCUGCCAA	Cleavage	cDNA|NB-ARC domain containing protein, expressed	1
osa-miR1859	LOC_Os01g25810.1	3	17.14	1	22	605	626	UUUCCUAUGACGUCCAUUCCAA	UUGGAAUGGGUGGCCUAGGAAA	Translation	cDNA|powdery mildew resistance protein PM3A, putative, expressed	1
osa-miR2118i	LOC_Os01g25810.1	3	17.179	1	22	605	625	UUCCUAGUGCCUCCCAUUCCUA	UUGGAAUGGGUGGC-CUAGGAA	Cleavage	cDNA|powdery mildew resistance protein PM3A, putative, expressed	1
osa-miR5160	LOC_Os01g26090.1	2	17.002	1	22	178	199	CGAGAUCGAUGGUAUAUUUCUG	CAAAAAUAUACCGUCGAUUUCG	Cleavage	cDNA|expressed protein	1
osa-miR5540	LOC_Os01g26090.1	1	15.642	1	21	184	204	UUGUGCGAGAUCGACGGUAUA	UAUACCGUCGAUUUCGUACAA	Cleavage	cDNA|expressed protein	1
osa-miR396e-3p	LOC_Os01g27430.1	3	24.269	1	21	1352	1372	AUGGUUCAAGAAAGCCCAUGG	CCAUGGGCUUUCUGCAACCGU	Cleavage	cDNA|retrotransposon protein, putative, unclassified, expressed	1
osa-miR5508	LOC_Os01g27550.1	3	23.074	1	21	2897	2917	UAGAUGGCUGAUCUGGUGUGG	CCACUCAAGAUGAGCCAUCUA	Translation	cDNA|retrotransposon protein, putative, unclassified	1
osa-miR1871	LOC_Os01g28300.1	3	10.154	1	24	1437	1459	AUGGCUCUGAUAUCAUGUUGGUUU	AGAUCAAGAUG-UAUCAGAGCCAU	Cleavage	cDNA|OsFBX7 - F-box domain containing protein, expressed	1
osa-miR5337b	LOC_Os01g28540.1	3	21.594	1	20	382	400	CUAGAACGGCAAGCAAUUUG	CAAAUUGCU-GCAGUUCUAG	Translation	cDNA|stress regulated protein, putative, expressed	1
osa-miR5337b	LOC_Os01g28540.2	3	21.594	1	20	382	400	CUAGAACGGCAAGCAAUUUG	CAAAUUGCU-GCAGUUCUAG	Translation	cDNA|stress regulated protein, putative, expressed	1
osa-miR5490	LOC_Os01g28760.1	2.5	13.135	1	20	1131	1150	UUGGAUUUUUAUUUAGGACG	UGUCCUGAAUAAAAUUCCAA	Cleavage	cDNA|retrotransposon protein, putative, Ty1-copia subclass, expressed	1
osa-miR5806	LOC_Os01g29390.1	3	14.703	1	20	1074	1093	ACAGGCAAAGACAAUGACGG	AAGUCAUUGUCUUUGUUUGU	Cleavage	cDNA|expressed protein	1
osa-miR5806	LOC_Os01g29390.2	3	14.703	1	20	1462	1481	ACAGGCAAAGACAAUGACGG	AAGUCAUUGUCUUUGUUUGU	Cleavage	cDNA|expressed protein	1
osa-miR171d-5p	LOC_Os01g29850.1	3	24.475	1	20	398	417	UGUUGGCCCGGCUCACUCAG	CUGAACUAGCCGGGCCAACA	Cleavage	cDNA|expressed protein	1
osa-miR812v	LOC_Os01g31400.1	3	18.794	1	24	874	897	AUGGCUGCACUUAAAAUGGGACGG	CCGUCCCAAAAUAAGUGCAGCCAU	Cleavage	cDNA|retrotransposon, putative, centromere-specific	1
osa-miR5508	LOC_Os01g31430.1	3	16.211	1	21	2171	2191	UAGAUGGCUGAUCUGGUGUGG	CCAAACUUGAUCAGCUAUCUA	Cleavage	cDNA|retrotransposon protein, putative, Ty3-gypsy subclass, expressed	1
osa-miR5079a	LOC_Os01g31714.1	3	10.761	1	20	1104	1123	UUUGGAUCUGUUAUUUUGGU	ACUAGAGAAGCAGAUCCAAA	Cleavage	cDNA|retrotransposon protein, putative, unclassified, expressed	1
osa-miR5079b	LOC_Os01g31714.1	3	10.761	1	20	1104	1123	UUUGGAUCUGUUAUUUUGGU	ACUAGAGAAGCAGAUCCAAA	Cleavage	cDNA|retrotransposon protein, putative, unclassified, expressed	1
osa-miR5144-5p	LOC_Os01g32090.1	3	17.65	1	20	3053	3072	UUCUUGUGCUGCUGAAGAGA	UCUCUGCACCAGCAUAAGGA	Cleavage	cDNA|PPR repeat domain containing protein, putative, expressed	1
osa-miR5836	LOC_Os01g32364.1	3	16.495	1	20	988	1007	UGAGCAGCCGGACCAUGGGA	UCCCAUGCUUCUGCUGUUCA	Translation	cDNA|Os1bglu1 - beta-mannosidase/glucosidase homologue, expressed	1
osa-miR5794	LOC_Os01g32550.1	3	17.95	1	21	28	48	UGAGGAAUCACUAGUAGUCGU	AUGACAACUAGUGAGUCCUCA	Cleavage	cDNA|hypothetical protein	1
osa-miR396a-5p	LOC_Os01g32750.1	2	20.9	1	21	579	599	UUCCACAGCUUUCUUGAACUG	CGGUUUAAGAGAGCUGUGGGA	Cleavage	cDNA|TATA binding protein-associated factor, putative, expressed	1
osa-miR396b-5p	LOC_Os01g32750.1	2	20.9	1	21	579	599	UUCCACAGCUUUCUUGAACUG	CGGUUUAAGAGAGCUGUGGGA	Cleavage	cDNA|TATA binding protein-associated factor, putative, expressed	1
osa-miR396c-5p	LOC_Os01g32750.1	2	20.9	1	20	580	599	UUCCACAGCUUUCUUGAACU	GGUUUAAGAGAGCUGUGGGA	Cleavage	cDNA|TATA binding protein-associated factor, putative, expressed	1
osa-miR5490	LOC_Os01g32990.1	2.5	15.328	1	20	2088	2107	UUGGAUUUUUAUUUAGGACG	UGUCCUGAAUAAAAUUCCAA	Cleavage	cDNA|retrotransposon protein, putative, Ty1-copia subclass, expressed	1
osa-miR390-5p	LOC_Os01g33110.1	2.5	14.276	1	21	1664	1684	AAGCUCAGGAGGGAUAGCGCC	GGCGGUAUACCUUCUGAGCUU	Cleavage	cDNA|receptor-like protein kinase 5 precursor, putative, expressed	1
osa-miR5801	LOC_Os01g33350.1	2.5	10.451	1	20	1184	1203	ACCAAAUCGUUUUCGAUCGU	AUGAUUAAAAAUGAUUUGGU	Cleavage	cDNA|zinc-binding protein, putative, expressed	1
osa-miR5808	LOC_Os01g33350.1	3	10.451	1	20	1184	1203	ACUAAAUCGUUUCUGAUCGU	AUGAUUAAAAAUGAUUUGGU	Cleavage	cDNA|zinc-binding protein, putative, expressed	1
osa-miR5147	LOC_Os01g33370.1	3	15.095	1	20	633	652	ACAACUCUUGUGGAUGGAGG	CCUUCAUCAACAAGAGUUAU	Cleavage	cDNA|zinc-binding protein, putative, expressed	1
osa-miR166a-3p	LOC_Os01g33740.1	2.5	19.615	1	21	1554	1574	UCGGACCAGGCUUCAUUCCCC	GGGGCCUGAAGCCUGGUCCGG	Cleavage	cDNA|retrotransposon protein, putative, unclassified, expressed	1
osa-miR166b-3p	LOC_Os01g33740.1	2.5	19.615	1	21	1554	1574	UCGGACCAGGCUUCAUUCCCC	GGGGCCUGAAGCCUGGUCCGG	Cleavage	cDNA|retrotransposon protein, putative, unclassified, expressed	1
osa-miR166c-3p	LOC_Os01g33740.1	2.5	19.615	1	21	1554	1574	UCGGACCAGGCUUCAUUCCCC	GGGGCCUGAAGCCUGGUCCGG	Cleavage	cDNA|retrotransposon protein, putative, unclassified, expressed	1
osa-miR166d-3p	LOC_Os01g33740.1	2.5	19.615	1	21	1554	1574	UCGGACCAGGCUUCAUUCCCC	GGGGCCUGAAGCCUGGUCCGG	Cleavage	cDNA|retrotransposon protein, putative, unclassified, expressed	1
osa-miR166f	LOC_Os01g33740.1	2.5	19.615	1	21	1554	1574	UCGGACCAGGCUUCAUUCCCC	GGGGCCUGAAGCCUGGUCCGG	Cleavage	cDNA|retrotransposon protein, putative, unclassified, expressed	1
osa-miR166g-3p	LOC_Os01g33740.1	3	19.615	1	21	1554	1574	UCGGACCAGGCUUCAUUCCUC	GGGGCCUGAAGCCUGGUCCGG	Cleavage	cDNA|retrotransposon protein, putative, unclassified, expressed	1
osa-miR166h-3p	LOC_Os01g33740.1	3	19.615	1	21	1554	1574	UCGGACCAGGCUUCAUUCCUC	GGGGCCUGAAGCCUGGUCCGG	Cleavage	cDNA|retrotransposon protein, putative, unclassified, expressed	1
osa-miR166j-3p	LOC_Os01g33740.1	2.5	19.615	1	21	1554	1574	UCGGACCAGGCUUCAUUCCCC	GGGGCCUGAAGCCUGGUCCGG	Cleavage	cDNA|retrotransposon protein, putative, unclassified, expressed	1
osa-miR166k-3p	LOC_Os01g33740.1	2.5	19.615	1	21	1554	1574	UCGGACCAGGCUUCAAUCCCU	GGGGCCUGAAGCCUGGUCCGG	Cleavage	cDNA|retrotransposon protein, putative, unclassified, expressed	1
osa-miR166l-3p	LOC_Os01g33740.1	2.5	19.615	1	21	1554	1574	UCGGACCAGGCUUCAAUCCCU	GGGGCCUGAAGCCUGGUCCGG	Cleavage	cDNA|retrotransposon protein, putative, unclassified, expressed	1
osa-miR166m	LOC_Os01g33740.1	2.5	19.615	1	21	1554	1574	UCGGACCAGGCUUCAUUCCCU	GGGGCCUGAAGCCUGGUCCGG	Cleavage	cDNA|retrotransposon protein, putative, unclassified, expressed	1
osa-miR2275a	LOC_Os01g33869.1	2.5	16.01	1	20	1988	2007	UUUGGUUUCCUCCAAUAUCU	AGUUAUUGGAAGAAAUCAAA	Translation	cDNA|expressed protein	1
osa-miR2275b	LOC_Os01g33869.1	2.5	16.01	1	20	1988	2007	UUUGGUUUCCUCCAAUAUCU	AGUUAUUGGAAGAAAUCAAA	Translation	cDNA|expressed protein	1
osa-miR5074	LOC_Os01g34130.1	1	22.18	1	21	183	203	GAAGGCCACCGUCGGGAUCGC	GCGAUCACGACGGUGGCCUUC	Cleavage	cDNA|retrotransposon protein, putative, Ty3-gypsy subclass	1
osa-miR1425-5p	LOC_Os01g34410.1	3	14.712	1	20	201	220	UAGGAUUCAAUCCUUGCUGC	GAAGCAAGGAUUGGAUCGUA	Cleavage	cDNA|transposon protein, putative, Pong sub-class, expressed	1
osa-miR3981-3p	LOC_Os01g34480.1	3	11.028	1	20	991	1010	AGUAUUAGGAUACGUCUCAU	GUGAGAUGUAUCCCAAUAUU	Cleavage	cDNA|NAD dependent epimerase/dehydratase family protein, putative, expressed	1
osa-miR3981-3p	LOC_Os01g34480.2	3	11.425	1	20	991	1010	AGUAUUAGGAUACGUCUCAU	GUGAGAUGUAUCCCAAUAUU	Cleavage	cDNA|NAD dependent epimerase/dehydratase family protein, putative, expressed	1
osa-miR1436	LOC_Os01g34620.8	2.5	12.824	1	21	467	487	ACAUUAUGGGACGGAGGGAGU	ACUCCCUCCGUUUCACAAUGU	Cleavage	cDNA|OsGrx_S15.1 - glutaredoxin subgroup II, expressed	1
osa-miR2275a	LOC_Os01g36420.1	2.5	16.227	1	22	363	384	UUUGGUUUCCUCCAAUAUCUCA	UCAGAUGUUGCAGGAAGCCAAG	Cleavage	cDNA|transposon protein, putative, CACTA, En/Spm sub-class, expressed	1
osa-miR2275b	LOC_Os01g36420.1	2.5	16.227	1	22	363	384	UUUGGUUUCCUCCAAUAUCUCA	UCAGAUGUUGCAGGAAGCCAAG	Cleavage	cDNA|transposon protein, putative, CACTA, En/Spm sub-class, expressed	1
osa-miR435	LOC_Os01g36790.1	3	13.938	1	20	773	792	UUAUCCGGUAUUGGAGUUGA	UCAACUCCACUGCCGGAUCA	Translation	cDNA|TKL_IRAK_DUF26-lf.2 - DUF26 kinases have homology to DUF26 containing loci, expressed	1
osa-miR396f-5p	LOC_Os01g36880.1	3	9.659	1	22	106	127	UCUCCACAGGCUUUCUUGAACU	AGUUUUAGAAAGCAUGUGGGGA	Translation	cDNA|hypothetical protein	1
osa-miR3979-5p	LOC_Os01g36910.1	3	17.815	1	20	286	305	UCUCUCUCUCCCUUGAAGGC	GCUUUUGAGGGGGAGAGAGU	Cleavage	cDNA|transposon protein, putative, unclassified, expressed	1
osa-miR5490	LOC_Os01g37410.1	2.5	19.06	1	20	2124	2143	UUGGAUUUUUAUUUAGGACG	UGUCCUGAAUAAAAUUCCAA	Cleavage	cDNA|retrotransposon protein, putative, Ty1-copia subclass, expressed	1
osa-miR3979-5p	LOC_Os01g37430.1	3	17.356	1	20	385	404	UCUCUCUCUCCCUUGAAGGC	GUCUCCAAGGAAGAGAGGGA	Translation	cDNA|transposon protein, putative, CACTA, En/Spm sub-class, expressed	1
osa-miR5816	LOC_Os01g37470.1	2.5	16.991	1	20	1729	1748	UAGGAGUGUUUGUAGGAGCG	UGCUCUUCCAAACACUUCUA	Cleavage	cDNA|asp/Glu racemase, putative, expressed	1
osa-miR5816	LOC_Os01g37470.2	2.5	16.991	1	20	1561	1580	UAGGAGUGUUUGUAGGAGCG	UGCUCUUCCAAACACUUCUA	Cleavage	cDNA|asp/Glu racemase, putative, expressed	1
osa-miR437	LOC_Os01g38190.1	2	17.263	1	21	1452	1472	AAAGUUAGAGAAGUUUGACUU	AAGUCAAACUGCUUUAAUUUU	Translation	cDNA|plant protein of unknown function domain containing protein, expressed	1
osa-miR6248	LOC_Os01g38190.1	3	8.723	1	21	1497	1517	UAUUUGAGGAUGGAGGUAGUA	UACUACAUCCGUCCUCUAAUA	Cleavage	cDNA|plant protein of unknown function domain containing protein, expressed	1
osa-miR5074	LOC_Os01g38590.1	2.5	18.057	1	20	150	169	GAAGGCCACCGUCGGGAUCG	CUACCCCGAUGGUGGCCUUC	Cleavage	cDNA|expressed protein	1
osa-miR172b	LOC_Os01g39810.3	3	11.925	1	21	3456	3476	GGAAUCUUGAUGAUGCUGCAU	AUGUAGUGUCAUCAAGCUUCC	Cleavage	cDNA|Alg9-like mannosyltransferase protein, putative, expressed	1
osa-miR528-5p	LOC_Os01g40150.1	2.5	18.749	1	21	2693	2713	UGGAAGGGGCAUGCAGAGGAG	CUCCUCUGUGUCUCCCUUCCA	Translation	cDNA|eukaryotic translation initiation factor 5B, putative, expressed	1
osa-miR1857-5p	LOC_Os01g40450.1	3	15.608	1	21	685	705	UGGUUUUUUUGGAGCAUGAGG	UCUCAUCAUCCAAGAAGACCA	Cleavage	cDNA|2-aminoethanethiol dioxygenase, putative, expressed	1
osa-miR818b	LOC_Os01g41240.1	1.5	24.338	1	21	1142	1162	AAUCCCUUAUAUUAUGGGACG	CGUCUCAAAAUAUAAGGGAUU	Cleavage	cDNA|hydrolase, alpha/beta fold family domain containing protein, expressed	1
osa-miR818d	LOC_Os01g41240.1	1.5	24.338	1	21	1142	1162	AAUCCCUUAUAUUAUGGGACG	CGUCUCAAAAUAUAAGGGAUU	Cleavage	cDNA|hydrolase, alpha/beta fold family domain containing protein, expressed	1
osa-miR818e	LOC_Os01g41240.1	1.5	24.338	1	21	1142	1162	AAUCCCUUAUAUUAUGGGACG	CGUCUCAAAAUAUAAGGGAUU	Cleavage	cDNA|hydrolase, alpha/beta fold family domain containing protein, expressed	1
osa-miR166i-5p	LOC_Os01g41270.1	3	20.155	1	20	2250	2269	AAUGCAGUUUGAUCCAAGAU	AUCUUUGAUCAGAGUGCAUU	Cleavage	cDNA|OsFBD3 - F-box and FBD domain containing protein, expressed	1
osa-miR167h-3p	LOC_Os01g41565.1	3	12.229	1	20	416	434	AGGUCAUGCUGUAGUUUCAU	AUGAAA-UACAGUAUGGCCU	Cleavage	cDNA|ATP-binding domain-containing protein, putative, expressed	1
osa-miR1425-3p	LOC_Os01g41590.1	3	12.909	1	20	513	532	CAGCAAGAACUGGAUCUUAA	UGAAGAUCCAGAUUUUGUUG	Translation	cDNA|transposon protein, putative, unclassified, expressed	1
osa-miR2275d	LOC_Os01g41610.1	2.5	20.105	1	21	240	260	CUUGUUUUUCUCCAAUAUCUC	GAGGUGAUGGAGAAGAACAAG	Cleavage	cDNA|mitochondrial ATP synthase g subunit family protein, putative, expressed	1
osa-miR2275d	LOC_Os01g41610.2	2.5	20.105	1	21	433	453	CUUGUUUUUCUCCAAUAUCUC	GAGGUGAUGGAGAAGAACAAG	Cleavage	cDNA|mitochondrial ATP synthase g subunit family protein, putative, expressed	1
osa-miR169a	LOC_Os01g41650.1	3	20.845	1	21	23	43	CAGCCAAGGAUGACUUGCCGA	UCGGAGUGUCAUUCUUGGCUG	Cleavage	cDNA|pentatricopeptide, putative, expressed	1
osa-miR169b	LOC_Os01g41650.1	3	20.845	1	21	23	43	CAGCCAAGGAUGACUUGCCGG	UCGGAGUGUCAUUCUUGGCUG	Cleavage	cDNA|pentatricopeptide, putative, expressed	1
osa-miR169c	LOC_Os01g41650.1	3	20.845	1	21	23	43	CAGCCAAGGAUGACUUGCCGG	UCGGAGUGUCAUUCUUGGCUG	Cleavage	cDNA|pentatricopeptide, putative, expressed	1
osa-miR1436	LOC_Os01g41730.1	2.5	11.05	1	21	1150	1170	ACAUUAUGGGACGGAGGGAGU	ACUCCCUCCGUUUCAUAAUAU	Cleavage	cDNA|serine/threonine-protein kinase, putative, expressed	1
osa-miR166i-5p	LOC_Os01g42294.1	3	12.911	1	20	2504	2523	AAUGCAGUUUGAUCCAAGAU	UUGUUGGAUCAAAUUGUAUU	Cleavage	cDNA|inactive receptor kinase At2g26730 precursor, putative, expressed	1
osa-miR444d.3	LOC_Os01g42330.1	3	15.079	1	20	1487	1506	UUGUGGCUUUCUUGCAAGUU	AAAUUGCAGAAAAGCUACAA	Translation	cDNA|retrotransposon protein, putative, unclassified, expressed	1
osa-miR815a	LOC_Os01g42380.1	3	10.265	1	21	3725	3745	AAGGGGAUUGAGGAGAUUGGG	CCCAAUAUUCUCAGUCUUCUU	Cleavage	cDNA|pleiotropic drug resistance protein, putative, expressed	1
osa-miR815b	LOC_Os01g42380.1	3	10.265	1	21	3725	3745	AAGGGGAUUGAGGAGAUUGGG	CCCAAUAUUCUCAGUCUUCUU	Cleavage	cDNA|pleiotropic drug resistance protein, putative, expressed	1
osa-miR815c	LOC_Os01g42380.1	3	10.265	1	21	3725	3745	AAGGGGAUUGAGGAGAUUGGG	CCCAAUAUUCUCAGUCUUCUU	Cleavage	cDNA|pleiotropic drug resistance protein, putative, expressed	1
osa-miR166c-5p	LOC_Os01g42520.1	2	16.873	1	20	1812	1831	GGAAUGUUGUCUGGUCCGAG	UUCGGACCAGAUAACAUUUU	Cleavage	cDNA|expressed protein	1
osa-miR5490	LOC_Os01g43210.1	2.5	14.604	1	20	1161	1180	UUGGAUUUUUAUUUAGGACG	UGUCCUGAAUAAAAUUCCAA	Cleavage	cDNA|retrotransposon protein, putative, Ty1-copia subclass, expressed	1
osa-miR166h-5p	LOC_Os01g43330.1	2.5	19.22	1	20	1405	1424	GGAAUGUUGGCUGGCUCGAG	CUCGAGUCAGCCCAUGUUCC	Cleavage	cDNA|extra-large G-protein-related, putative, expressed	1
osa-miR1863a	LOC_Os01g43340.1	2.5	10.232	1	21	467	487	AGCUCUGAUACCAUGUUAGAU	GUUUUACAUGGUAUCAGAGCC	Cleavage	cDNA|retrotransposon protein, putative, unclassified, expressed	1
osa-miR1871	LOC_Os01g43340.1	2.5	10.459	1	20	470	489	AUGGCUCUGAUAUCAUGUUG	UUACAUGGUAUCAGAGCCAU	Cleavage	cDNA|retrotransposon protein, putative, unclassified, expressed	1
osa-miR5801	LOC_Os01g43490.1	2	21.185	1	24	1490	1513	ACCAAAUCGUUUUCGAUCGUUGGA	UCCAACGAUCGGAAAUAAUUUGGU	Cleavage	cDNA|polygalacturonase, putative, expressed	1
osa-miR5808	LOC_Os01g43490.1	2.5	21.185	1	24	1490	1513	ACUAAAUCGUUUCUGAUCGUUGGA	UCCAACGAUCGGAAAUAAUUUGGU	Cleavage	cDNA|polygalacturonase, putative, expressed	1
osa-miR1849	LOC_Os01g44110.1	3	16.456	1	20	2146	2165	UAUCGUAUCCUAGGUUGGUU	GAUCAGCCUGGGAUAUGAUG	Cleavage	cDNA|serine/threonine-protein kinase, putative, expressed	1
osa-miR5788	LOC_Os01g44140.1	2	15.048	1	21	27	47	UGGAUGUGACAUACUCUAGUA	UACUAGAAUAUGUCAUAUCUA	Cleavage	cDNA|expressed protein	1
osa-miR397a	LOC_Os01g44330.1	2.5	17.216	1	21	681	701	UCAUUGAGUGCAGCGUUGAUG	CAUCAACGCUGCAGUCAACGA	Cleavage	cDNA|laccase precursor protein, putative, expressed	1
osa-miR397b	LOC_Os01g44330.1	3	17.216	1	21	681	701	UUAUUGAGUGCAGCGUUGAUG	CAUCAACGCUGCAGUCAACGA	Cleavage	cDNA|laccase precursor protein, putative, expressed	1
osa-miR528-5p	LOC_Os01g44330.1	3	18.884	1	21	41	61	UGGAAGGGGCAUGCAGAGGAG	CUCUUCUGCUUGCCCUUUUCG	Cleavage	cDNA|laccase precursor protein, putative, expressed	1
osa-miR530-5p	LOC_Os01g44430.1	3	19.612	1	20	1319	1338	UGCAUUUGCACCUGCACCUA	UUGGUGCUGAUGCAAAUGCA	Translation	cDNA|retrotransposon protein, putative, unclassified, expressed	1
osa-miR444b.2	LOC_Os01g44990.1	3	14.886	1	20	1183	1202	UGCAGUUGUUGUCUCAAGCU	UGCUUGAGGCAACAACUGAA	Cleavage	cDNA|ercc6 protein, putative, expressed	1
osa-miR444c.2	LOC_Os01g44990.1	3	14.886	1	20	1183	1202	UGCAGUUGUUGUCUCAAGCU	UGCUUGAGGCAACAACUGAA	Cleavage	cDNA|ercc6 protein, putative, expressed	1
osa-miR444f	LOC_Os01g44990.1	2.5	14.886	1	20	1183	1202	UGCAGUUGUUGCCUCAAGCU	UGCUUGAGGCAACAACUGAA	Cleavage	cDNA|ercc6 protein, putative, expressed	1
osa-miR5789	LOC_Os01g45140.1	3	24.205	1	20	712	731	UGACUGAGCUUCGUUCGGUA	UACCACACGAAGCUCGGUCG	Cleavage	cDNA|anthocyanin 3-O-beta-glucosyltransferase, putative, expressed	1
osa-miR171c-5p	LOC_Os01g45780.1	2	13.522	1	20	228	247	GGAUAUUGGUGCGGUUCAAU	AUUGAGCGGCACCAAUAUUC	Cleavage	cDNA|expressed protein	1
osa-miR1860-3p	LOC_Os01g47250.1	3	20.443	1	20	2981	3000	AUCUGGAAGCUAGGUUUUCU	AGGAAACGUUGCUUUCAGAU	Translation	cDNA|retrotransposon protein, putative, unclassified, expressed	1
osa-miR7693-5p	LOC_Os01g47530.3	3	22.672	1	21	34	54	GUUUCCGCUCUUCAUCGAUGG	UCAUUGCUGGAGAGUGGAGAC	Cleavage	cDNA|CGMC_MAPKCMGC_2.6 - CGMC includes CDA, MAPK, GSK3, and CLKC kinases, expressed	1
osa-miR169r-5p	LOC_Os01g48480.1	3	15.982	1	21	677	698	UAGCCAAGGAUGA-UUUGCCUG	UAGGCAAAAUCCUCCUUGGCUA	Translation	cDNA|retrotransposon protein, putative, Ty3-gypsy subclass, expressed	1
osa-miR5818	LOC_Os01g48760.1	2.5	22.432	1	21	659	679	UCGAACUAGAAGGGCCAGGUU	AACCUGCCCCUACUAGUUUGA	Translation	cDNA|THAP domain-containing protein 4, putative, expressed	1
osa-miR5818	LOC_Os01g48760.2	2.5	22.432	1	21	650	670	UCGAACUAGAAGGGCCAGGUU	AACCUGCCCCUACUAGUUUGA	Translation	cDNA|THAP domain-containing protein 4, putative, expressed	1
osa-miR5825	LOC_Os01g48850.1	2	10.595	1	23	1952	1974	AAAACAUCUGAUAACCUGAAACG	CGUUUCAAGUUAUAAGAUGUUUU	Translation	cDNA|auxin-responsive protein, putative, expressed	1
osa-miR2863b	LOC_Os01g49000.1	3	16.898	1	20	1201	1220	UUCGUUUAUUUGGACUAGAG	UUCUAGUUCAAAUAGACGGU	Cleavage	cDNA|katanin p60 ATPase-containing subunit, putative, expressed	1
osa-miR529a	LOC_Os01g49154.1	3	15.645	1	20	1118	1137	CUGUACCCUCUCUCUUCUUC	GGGGAAGAGAGAGGGUGCUG	Cleavage	cDNA|expressed protein	1
osa-miR166g-3p	LOC_Os01g50230.1	3	24.758	1	21	1368	1388	UCGGACCAGGCUUCAUUCCUC	GAGGAUUGAAGCCUGGUUCCA	Cleavage	cDNA|expressed protein	1
osa-miR166h-3p	LOC_Os01g50230.1	3	24.758	1	21	1368	1388	UCGGACCAGGCUUCAUUCCUC	GAGGAUUGAAGCCUGGUUCCA	Cleavage	cDNA|expressed protein	1
osa-miR166k-3p	LOC_Os01g50230.1	3	24.758	1	20	1369	1388	UCGGACCAGGCUUCAAUCCC	AGGAUUGAAGCCUGGUUCCA	Cleavage	cDNA|expressed protein	1
osa-miR166l-3p	LOC_Os01g50230.1	3	24.758	1	20	1369	1388	UCGGACCAGGCUUCAAUCCC	AGGAUUGAAGCCUGGUUCCA	Cleavage	cDNA|expressed protein	1
osa-miR5074	LOC_Os01g51650.1	1	23.299	1	21	4311	4331	GAAGGCCACCGUCGGGAUCGC	GCGAUCACGACGGUGGCCUUC	Cleavage	cDNA|retrotransposon protein, putative, unclassified, expressed	1
osa-miR6253	LOC_Os01g51790.1	2.5	12.015	1	20	356	375	GAGGAAAGUGGGCAGUUGGG	CCCACCUGGCCGCUUUCCUC	Cleavage	cDNA|expressed protein	1
osa-miR5788	LOC_Os01g51800.1	2.5	20.14	1	21	1028	1048	UGGAUGUGACAUACUCUAGUA	UACUAGAAUAUGUCAAAUCCA	Cleavage	cDNA|expressed protein	1
osa-miR818b	LOC_Os01g51890.1	2.5	9.117	1	22	2649	2670	AAUCCCUUAUAUUAUGGGACGG	CCGUCUCCUAAUAUAAGGGAUC	Cleavage	cDNA|endonuclease/exonuclease/phosphatase family domain containing protein, expressed	1
osa-miR818d	LOC_Os01g51890.1	2.5	9.117	1	22	2649	2670	AAUCCCUUAUAUUAUGGGACGG	CCGUCUCCUAAUAUAAGGGAUC	Cleavage	cDNA|endonuclease/exonuclease/phosphatase family domain containing protein, expressed	1
osa-miR818e	LOC_Os01g51890.1	2.5	9.117	1	22	2649	2670	AAUCCCUUAUAUUAUGGGACGG	CCGUCUCCUAAUAUAAGGGAUC	Cleavage	cDNA|endonuclease/exonuclease/phosphatase family domain containing protein, expressed	1
osa-miR172a	LOC_Os01g52120.1	3	19.743	1	21	521	541	AGAAUCUUGAUGAUGCUGCAU	AAGCAGCAGCAGCAAGAUUCU	Translation	cDNA|expressed protein	1
osa-miR172d-3p	LOC_Os01g52120.1	3	19.743	1	21	521	541	AGAAUCUUGAUGAUGCUGCAU	AAGCAGCAGCAGCAAGAUUCU	Translation	cDNA|expressed protein	1
osa-miR1847.1	LOC_Os01g52250.1	3	17.981	1	20	2158	2178	UGCAGUUUG-CAGUUGUGGCA	UGCCAUGACUGGCAAACUGCA	Translation	cDNA|starch synthase, putative, expressed	1
osa-miR1847.1	LOC_Os01g52250.2	3	17.981	1	20	2149	2169	UGCAGUUUG-CAGUUGUGGCA	UGCCAUGACUGGCAAACUGCA	Translation	cDNA|starch synthase, putative, expressed	1
osa-miR1847.1	LOC_Os01g52250.3	3	17.981	1	20	2149	2169	UGCAGUUUG-CAGUUGUGGCA	UGCCAUGACUGGCAAACUGCA	Translation	cDNA|starch synthase, putative, expressed	1
osa-miR1847.1	LOC_Os01g52250.4	3	17.981	1	20	2149	2169	UGCAGUUUG-CAGUUGUGGCA	UGCCAUGACUGGCAAACUGCA	Translation	cDNA|starch synthase, putative, expressed	1
osa-miR1847.1	LOC_Os01g52250.5	3	17.981	1	20	2158	2178	UGCAGUUUG-CAGUUGUGGCA	UGCCAUGACUGGCAAACUGCA	Translation	cDNA|starch synthase, putative, expressed	1
osa-miR1847.1	LOC_Os01g52250.6	3	17.981	1	20	2158	2178	UGCAGUUUG-CAGUUGUGGCA	UGCCAUGACUGGCAAACUGCA	Translation	cDNA|starch synthase, putative, expressed	1
osa-miR3979-3p	LOC_Os01g52290.1	2.5	19.683	1	20	811	830	CUUCGGGGGAGGAGAGAAGC	GUUUUUCUUCUCUCCUGAAG	Cleavage	cDNA|expressed protein	1
osa-miR396a-5p	LOC_Os01g52640.3	2.5	24.757	1	21	2356	2376	UUCCACAGCUUUCUUGAACUG	UGGUUCAGUGAAGCUGUGGAA	Cleavage	cDNA|suppressor of phythchrome A, putative, expressed	1
osa-miR396b-5p	LOC_Os01g52640.3	2.5	24.757	1	21	2356	2376	UUCCACAGCUUUCUUGAACUG	UGGUUCAGUGAAGCUGUGGAA	Cleavage	cDNA|suppressor of phythchrome A, putative, expressed	1
osa-miR396c-5p	LOC_Os01g52640.3	2.5	24.757	1	20	2357	2376	UUCCACAGCUUUCUUGAACU	GGUUCAGUGAAGCUGUGGAA	Cleavage	cDNA|suppressor of phythchrome A, putative, expressed	1
osa-miR3981-3p	LOC_Os01g52690.1	3	13.461	1	20	2326	2345	AGUAUUAGGAUACGUCUCAU	AUCAGACGUGUUCUAGUAUU	Cleavage	cDNA|retrotransposon protein, putative, unclassified, expressed	1
osa-miR6248	LOC_Os01g52790.1	2.5	10.086	1	21	1978	1998	UAUUUGAGGAUGGAGGUAGUA	UACUCCCUCCAUCCUAAAAUA	Cleavage	cDNA|cytochrome P450 72A1, putative, expressed	1
osa-miR812f	LOC_Os01g52790.1	3	11.286	1	24	2017	2040	ACGGAUGAUUAAAGUUGGACACGG	UUGUGUCUAACUUUGAUCGCCCGU	Cleavage	cDNA|cytochrome P450 72A1, putative, expressed	1
osa-miR1436	LOC_Os01g52864.1	1.5	20.425	1	21	1657	1677	ACAUUAUGGGACGGAGGGAGU	ACUCCCUCCGUCCCAUAAUAU	Cleavage	cDNA|transmembrane protein, putative, expressed	1
osa-miR1436	LOC_Os01g52864.2	1.5	20.425	1	21	1654	1674	ACAUUAUGGGACGGAGGGAGU	ACUCCCUCCGUCCCAUAAUAU	Cleavage	cDNA|transmembrane protein, putative, expressed	1
osa-miR1436	LOC_Os01g52864.3	1.5	20.425	1	21	1751	1771	ACAUUAUGGGACGGAGGGAGU	ACUCCCUCCGUCCCAUAAUAU	Cleavage	cDNA|transmembrane protein, putative, expressed	1
osa-miR1436	LOC_Os01g52864.4	1.5	20.425	1	21	1659	1679	ACAUUAUGGGACGGAGGGAGU	ACUCCCUCCGUCCCAUAAUAU	Cleavage	cDNA|transmembrane protein, putative, expressed	1
osa-miR168a-5p	LOC_Os01g53160.1	3	23.456	1	20	176	195	UCGCUUGGUGCAGAUCGGGA	UCUCGGUCUUCACCAGGCGG	Translation	cDNA|DUF623 domain containing protein, expressed	1
osa-miR1862d	LOC_Os01g53390.1	3	15.977	1	24	1747	1770	ACUAGGUUUGUUUAUUUUGGGACG	UGGUCCAAAAUAAACAUACCAGGU	Cleavage	cDNA|glucosyltransferase, putative, expressed	1
osa-miR408-3p	LOC_Os01g53880.1	3	24.03	1	20	862	881	CUGCACUGCCUCUUCCCUGG	CCAGGGAAGAGGAGCUGCAG	Cleavage	cDNA|OsIAA6 - Auxin-responsive Aux/IAA gene family member, expressed	1
osa-miR408-3p	LOC_Os01g53880.2	3	24.03	1	20	1357	1376	CUGCACUGCCUCUUCCCUGG	CCAGGGAAGAGGAGCUGCAG	Cleavage	cDNA|OsIAA6 - Auxin-responsive Aux/IAA gene family member, expressed	1
osa-miR408-3p	LOC_Os01g53880.3	3	24.03	1	20	1282	1301	CUGCACUGCCUCUUCCCUGG	CCAGGGAAGAGGAGCUGCAG	Cleavage	cDNA|OsIAA6 - Auxin-responsive Aux/IAA gene family member, expressed	1
osa-miR408-3p	LOC_Os01g53880.4	3	24.03	1	20	738	757	CUGCACUGCCUCUUCCCUGG	CCAGGGAAGAGGAGCUGCAG	Cleavage	cDNA|OsIAA6 - Auxin-responsive Aux/IAA gene family member, expressed	1
osa-miR408-3p	LOC_Os01g53880.5	3	24.03	1	20	862	881	CUGCACUGCCUCUUCCCUGG	CCAGGGAAGAGGAGCUGCAG	Cleavage	cDNA|OsIAA6 - Auxin-responsive Aux/IAA gene family member, expressed	1
osa-miR408-3p	LOC_Os01g53880.6	3	24.03	1	20	944	963	CUGCACUGCCUCUUCCCUGG	CCAGGGAAGAGGAGCUGCAG	Cleavage	cDNA|OsIAA6 - Auxin-responsive Aux/IAA gene family member, expressed	1
osa-miR408-3p	LOC_Os01g53880.7	3	24.03	1	20	862	881	CUGCACUGCCUCUUCCCUGG	CCAGGGAAGAGGAGCUGCAG	Cleavage	cDNA|OsIAA6 - Auxin-responsive Aux/IAA gene family member, expressed	1
osa-miR2275c	LOC_Os01g53930.1	3	15.071	1	22	1786	1807	AGAAUUGGAGGAAAACAAACUG	UAGCUUGUUUUCCUCCCAUUUU	Cleavage	cDNA|hexokinase, putative, expressed	1
osa-miR2275c	LOC_Os01g53930.2	3	15.071	1	22	1859	1880	AGAAUUGGAGGAAAACAAACUG	UAGCUUGUUUUCCUCCCAUUUU	Cleavage	cDNA|hexokinase, putative, expressed	1
osa-miR166i-5p	LOC_Os01g54100.1	3	20.13	1	20	1877	1896	AAUGCAGUUUGAUCCAAGAU	ACCUGGGAUCAGGCUGCAUU	Cleavage	cDNA|CK1_CaseinKinase_1a.2 - CK1 includes the casein kinase 1 kinases, expressed	1
osa-miR166i-5p	LOC_Os01g54100.2	3	20.13	1	20	2259	2278	AAUGCAGUUUGAUCCAAGAU	ACCUGGGAUCAGGCUGCAUU	Cleavage	cDNA|CK1_CaseinKinase_1a.2 - CK1 includes the casein kinase 1 kinases, expressed	1
osa-miR5826	LOC_Os01g54600.1	3	16.292	1	24	440	463	UAGCCCAAAGUGAGAAGAGUGGGU	AUUAGUUUUUCUCGCUUUGGGCUU	Cleavage	cDNA|WRKY13, expressed	1
osa-miR1846a-5p	LOC_Os01g55210.1	3	23.961	1	20	358	377	AGUGAGGAGGCCGGGGCCGC	CCGGUCCCGCCUUCCUCACU	Translation	cDNA|OsFBX25 - F-box domain containing protein, expressed	1
osa-miR1846b-5p	LOC_Os01g55210.1	3	23.961	1	20	358	377	AGUGAGGAGGCCGGGGCCGC	CCGGUCCCGCCUUCCUCACU	Translation	cDNA|OsFBX25 - F-box domain containing protein, expressed	1
osa-miR1846c-5p	LOC_Os01g55210.1	3	23.961	1	20	358	377	AGUGAGGAGGCCGGGGCCGC	CCGGUCCCGCCUUCCUCACU	Translation	cDNA|OsFBX25 - F-box domain containing protein, expressed	1
osa-miR2275a	LOC_Os01g55300.1	3	23.555	1	20	694	713	UUUGGUUUCCUCCAAUAUCU	AGGUUUUGGAGGAAACCCAA	Cleavage	cDNA|DNA-directed polymerase, putative, expressed	1
osa-miR2275b	LOC_Os01g55300.1	3	23.555	1	20	694	713	UUUGGUUUCCUCCAAUAUCU	AGGUUUUGGAGGAAACCCAA	Cleavage	cDNA|DNA-directed polymerase, putative, expressed	1
osa-miR2275a	LOC_Os01g55300.2	3	23.555	1	20	694	713	UUUGGUUUCCUCCAAUAUCU	AGGUUUUGGAGGAAACCCAA	Cleavage	cDNA|DNA-directed polymerase, putative, expressed	1
osa-miR2275b	LOC_Os01g55300.2	3	23.555	1	20	694	713	UUUGGUUUCCUCCAAUAUCU	AGGUUUUGGAGGAAACCCAA	Cleavage	cDNA|DNA-directed polymerase, putative, expressed	1
osa-miR2275a	LOC_Os01g55300.3	3	23.555	1	20	775	794	UUUGGUUUCCUCCAAUAUCU	AGGUUUUGGAGGAAACCCAA	Cleavage	cDNA|DNA-directed polymerase, putative, expressed	1
osa-miR2275b	LOC_Os01g55300.3	3	23.555	1	20	775	794	UUUGGUUUCCUCCAAUAUCU	AGGUUUUGGAGGAAACCCAA	Cleavage	cDNA|DNA-directed polymerase, putative, expressed	1
osa-miR2275a	LOC_Os01g55300.4	3	23.555	1	20	688	707	UUUGGUUUCCUCCAAUAUCU	AGGUUUUGGAGGAAACCCAA	Cleavage	cDNA|DNA-directed polymerase, putative, expressed	1
osa-miR2275b	LOC_Os01g55300.4	3	23.555	1	20	688	707	UUUGGUUUCCUCCAAUAUCU	AGGUUUUGGAGGAAACCCAA	Cleavage	cDNA|DNA-directed polymerase, putative, expressed	1
osa-miR2275a	LOC_Os01g55300.5	3	23.555	1	20	688	707	UUUGGUUUCCUCCAAUAUCU	AGGUUUUGGAGGAAACCCAA	Cleavage	cDNA|DNA-directed polymerase, putative, expressed	1
osa-miR2275b	LOC_Os01g55300.5	3	23.555	1	20	688	707	UUUGGUUUCCUCCAAUAUCU	AGGUUUUGGAGGAAACCCAA	Cleavage	cDNA|DNA-directed polymerase, putative, expressed	1
osa-miR166g-5p	LOC_Os01g55580.1	3	11.845	1	20	2270	2289	AAUGGAGGCUGAUCCAAGAU	AGCUUGUAUCAGUCUUCAUU	Cleavage	cDNA|tesmin/TSO1-like CXC domain containing protein, expressed	1
osa-miR166g-5p	LOC_Os01g55580.2	3	11.845	1	20	2377	2396	AAUGGAGGCUGAUCCAAGAU	AGCUUGUAUCAGUCUUCAUU	Cleavage	cDNA|tesmin/TSO1-like CXC domain containing protein, expressed	1
osa-miR2275a	LOC_Os01g55590.1	3	18.511	1	21	1301	1321	UUUGGUUUCCUCCAAUAUCUC	GGAAUAUUGGAGAAAACCAGA	Translation	cDNA|AMP-binding enzyme, putative, expressed	1
osa-miR2275b	LOC_Os01g55590.1	3	18.511	1	21	1301	1321	UUUGGUUUCCUCCAAUAUCUC	GGAAUAUUGGAGAAAACCAGA	Translation	cDNA|AMP-binding enzyme, putative, expressed	1
osa-miR5490	LOC_Os01g55660.1	2.5	16.169	1	20	2187	2206	UUGGAUUUUUAUUUAGGACG	UGUCCUGAAUAAAAUUCCAA	Cleavage	cDNA|retrotransposon protein, putative, Ty1-copia subclass, expressed	1
osa-miR5079a	LOC_Os01g55750.1	3	13.033	1	21	1504	1524	UUUGGAUCUGUUAUUUUGGUA	UACCAAAAGAACAAAUCUAAG	Cleavage	cDNA|TCP family transcription factor, putative, expressed	1
osa-miR5079b	LOC_Os01g55750.1	3	13.033	1	21	1504	1524	UUUGGAUCUGUUAUUUUGGUA	UACCAAAAGAACAAAUCUAAG	Cleavage	cDNA|TCP family transcription factor, putative, expressed	1
osa-miR5079a	LOC_Os01g55750.2	3	13.033	1	21	1311	1331	UUUGGAUCUGUUAUUUUGGUA	UACCAAAAGAACAAAUCUAAG	Cleavage	cDNA|TCP family transcription factor, putative, expressed	1
osa-miR5079b	LOC_Os01g55750.2	3	13.033	1	21	1311	1331	UUUGGAUCUGUUAUUUUGGUA	UACCAAAAGAACAAAUCUAAG	Cleavage	cDNA|TCP family transcription factor, putative, expressed	1
osa-miR5079a	LOC_Os01g55750.3	3	13.033	1	21	1317	1337	UUUGGAUCUGUUAUUUUGGUA	UACCAAAAGAACAAAUCUAAG	Cleavage	cDNA|TCP family transcription factor, putative, expressed	1
osa-miR5079b	LOC_Os01g55750.3	3	13.033	1	21	1317	1337	UUUGGAUCUGUUAUUUUGGUA	UACCAAAAGAACAAAUCUAAG	Cleavage	cDNA|TCP family transcription factor, putative, expressed	1
osa-miR2864.2	LOC_Os01g55880.1	3	19.349	1	21	567	587	UUGUUUUGCAUUGUAUAGGUA	UACCAAUACAAUGCAAGGCAU	Cleavage	cDNA|hemimethylated DNA binding domain containing protein, expressed	1
osa-miR812a	LOC_Os01g56720.1	2	14.357	1	22	769	790	GACGGACGGUUAAACGUUGGAC	GUUCAACGUUUGAUCGUUCGUC	Cleavage	cDNA|expressed protein	1
osa-miR812b	LOC_Os01g56720.1	2	14.357	1	22	769	790	GACGGACGGUUAAACGUUGGAC	GUUCAACGUUUGAUCGUUCGUC	Cleavage	cDNA|expressed protein	1
osa-miR812c	LOC_Os01g56720.1	2	14.357	1	22	769	790	GACGGACGGUUAAACGUUGGAC	GUUCAACGUUUGAUCGUUCGUC	Cleavage	cDNA|expressed protein	1
osa-miR812d	LOC_Os01g56720.1	2	14.357	1	22	769	790	GACGGACGGUUAAACGUUGGAC	GUUCAACGUUUGAUCGUUCGUC	Cleavage	cDNA|expressed protein	1
osa-miR812e	LOC_Os01g56720.1	2	14.357	1	22	769	790	GACGGACGGUUAAACGUUGGAC	GUUCAACGUUUGAUCGUUCGUC	Cleavage	cDNA|expressed protein	1
osa-miR812o-3p	LOC_Os01g56720.1	2.5	13.085	1	24	764	787	GAACGGUCAAAUGUUAGACACGGA	UUCAUGUUCAACGUUUGAUCGUUC	Cleavage	cDNA|expressed protein	1
osa-miR530-5p	LOC_Os01g56780.1	1.5	21.414	1	20	430	449	UGCAUUUGCACCUGCACCUA	GAGGUGCAGGUGUAAAUGCA	Cleavage	cDNA|plus-3 domain containing protein, expressed	1
osa-miR172d-5p	LOC_Os01g56790.1	2	22.005	1	20	525	544	GCAGCACCAUCAAGAUUCAC	GUGGAUCUUGAUGCUGCUGC	Cleavage	cDNA|expressed protein	1
osa-miR2864.2	LOC_Os01g56900.2	3	12.206	1	20	1626	1645	UUGUUUUGCAUUGUAUAGGU	GCCUAUAAAAUGCGAGACGA	Cleavage	cDNA|expressed protein	1
osa-miR5149	LOC_Os01g56910.1	3	17.187	1	20	2132	2151	GAGGAGCUGUGACGAUUUGG	CUGAAUUAUCACAGCUUCUC	Cleavage	cDNA|expressed protein	1
osa-miR171d-5p	LOC_Os01g57160.1	3	23.065	1	21	2278	2298	UGUUGGCCCGGCUCACUCAGA	UCUGAACUAGCCGGGCCAACA	Cleavage	cDNA|transposon protein, putative, CACTA, En/Spm sub-class, expressed	1
osa-miR818b	LOC_Os01g57630.1	3	17.882	1	22	1825	1846	AAUCCCUUAUAUUAUGGGACGG	CCGUUCCAAAAUAUAAAGGAUU	Cleavage	cDNA|pentatricopeptide containing protein, putative, expressed	1
osa-miR818d	LOC_Os01g57630.1	3	17.882	1	22	1825	1846	AAUCCCUUAUAUUAUGGGACGG	CCGUUCCAAAAUAUAAAGGAUU	Cleavage	cDNA|pentatricopeptide containing protein, putative, expressed	1
osa-miR818e	LOC_Os01g57630.1	3	17.882	1	22	1825	1846	AAUCCCUUAUAUUAUGGGACGG	CCGUUCCAAAAUAUAAAGGAUU	Cleavage	cDNA|pentatricopeptide containing protein, putative, expressed	1
osa-miR172d-5p	LOC_Os01g59180.1	3	19.517	1	20	2135	2154	GCAGCACCAUCAAGAUUCAC	GUGCAUCCUGGUGGUGUUGC	Cleavage	cDNA|OsFBX27 - F-box domain containing protein, expressed	1
osa-miR3979-5p	LOC_Os01g59230.1	3	19.688	1	20	1051	1070	UCUCUCUCUCCCUUGAAGGC	GUCUCCAAGGAAGAGAGGGA	Translation	cDNA|retrotransposon protein, putative, unclassified, expressed	1
osa-miR1423-3p	LOC_Os01g59560.1	3	24.926	1	21	2557	2577	AGCGCCCAAGCGGUAGUUGUC	GACGGCUACUGCUUGGGUGCC	Cleavage	cDNA|protein kinase domain containing protein, expressed	1
osa-miR159a.1	LOC_Os01g59660.1	2.5	13.275	1	21	1260	1280	UUUGGAUUGAAGGGAGCUCUG	UGGAGCUCCCUUCACUCCAAG	Cleavage	cDNA|MYB family transcription factor, putative, expressed	1
osa-miR159b	LOC_Os01g59660.1	2.5	13.275	1	21	1260	1280	UUUGGAUUGAAGGGAGCUCUG	UGGAGCUCCCUUCACUCCAAG	Cleavage	cDNA|MYB family transcription factor, putative, expressed	1
osa-miR159c	LOC_Os01g59660.1	2.5	13.275	1	21	1260	1280	AUUGGAUUGAAGGGAGCUCCA	UGGAGCUCCCUUCACUCCAAG	Cleavage	cDNA|MYB family transcription factor, putative, expressed	1
osa-miR159e	LOC_Os01g59660.1	2.5	13.275	1	20	1261	1280	AUUGGAUUGAAGGGAGCUCC	GGAGCUCCCUUCACUCCAAG	Cleavage	cDNA|MYB family transcription factor, putative, expressed	1
osa-miR159f	LOC_Os01g59660.1	2	13.275	1	21	1260	1280	CUUGGAUUGAAGGGAGCUCUA	UGGAGCUCCCUUCACUCCAAG	Cleavage	cDNA|MYB family transcription factor, putative, expressed	1
osa-miR159a.1	LOC_Os01g59660.2	2.5	13.275	1	21	1348	1368	UUUGGAUUGAAGGGAGCUCUG	UGGAGCUCCCUUCACUCCAAG	Cleavage	cDNA|MYB family transcription factor, putative, expressed	1
osa-miR159b	LOC_Os01g59660.2	2.5	13.275	1	21	1348	1368	UUUGGAUUGAAGGGAGCUCUG	UGGAGCUCCCUUCACUCCAAG	Cleavage	cDNA|MYB family transcription factor, putative, expressed	1
osa-miR159c	LOC_Os01g59660.2	2.5	13.275	1	21	1348	1368	AUUGGAUUGAAGGGAGCUCCA	UGGAGCUCCCUUCACUCCAAG	Cleavage	cDNA|MYB family transcription factor, putative, expressed	1
osa-miR159d	LOC_Os01g59660.2	2.5	13.275	1	21	1260	1280	AUUGGAUUGAAGGGAGCUCCG	UGGAGCUCCCUUCACUCCAAG	Cleavage	cDNA|MYB family transcription factor, putative, expressed	1
osa-miR159d	LOC_Os01g59660.2	2.5	13.275	1	21	1348	1368	AUUGGAUUGAAGGGAGCUCCG	UGGAGCUCCCUUCACUCCAAG	Cleavage	cDNA|MYB family transcription factor, putative, expressed	1
osa-miR159e	LOC_Os01g59660.2	2.5	13.275	1	20	1349	1368	AUUGGAUUGAAGGGAGCUCC	GGAGCUCCCUUCACUCCAAG	Cleavage	cDNA|MYB family transcription factor, putative, expressed	1
osa-miR159f	LOC_Os01g59660.2	2	13.275	1	21	1348	1368	CUUGGAUUGAAGGGAGCUCUA	UGGAGCUCCCUUCACUCCAAG	Cleavage	cDNA|MYB family transcription factor, putative, expressed	1
osa-miR159a.1	LOC_Os01g59660.3	2.5	13.275	1	21	1258	1278	UUUGGAUUGAAGGGAGCUCUG	UGGAGCUCCCUUCACUCCAAG	Cleavage	cDNA|MYB family transcription factor, putative, expressed	1
osa-miR159b	LOC_Os01g59660.3	2.5	13.275	1	21	1258	1278	UUUGGAUUGAAGGGAGCUCUG	UGGAGCUCCCUUCACUCCAAG	Cleavage	cDNA|MYB family transcription factor, putative, expressed	1
osa-miR159c	LOC_Os01g59660.3	2.5	13.275	1	21	1258	1278	AUUGGAUUGAAGGGAGCUCCA	UGGAGCUCCCUUCACUCCAAG	Cleavage	cDNA|MYB family transcription factor, putative, expressed	1
osa-miR159d	LOC_Os01g59660.3	2.5	13.275	1	21	1258	1278	AUUGGAUUGAAGGGAGCUCCG	UGGAGCUCCCUUCACUCCAAG	Cleavage	cDNA|MYB family transcription factor, putative, expressed	1
osa-miR159e	LOC_Os01g59660.3	2.5	13.275	1	20	1259	1278	AUUGGAUUGAAGGGAGCUCC	GGAGCUCCCUUCACUCCAAG	Cleavage	cDNA|MYB family transcription factor, putative, expressed	1
osa-miR159f	LOC_Os01g59660.3	2	13.275	1	21	1258	1278	CUUGGAUUGAAGGGAGCUCUA	UGGAGCUCCCUUCACUCCAAG	Cleavage	cDNA|MYB family transcription factor, putative, expressed	1
osa-miR159a.1	LOC_Os01g59660.4	2.5	13.275	1	21	1180	1200	UUUGGAUUGAAGGGAGCUCUG	UGGAGCUCCCUUCACUCCAAG	Cleavage	cDNA|MYB family transcription factor, putative, expressed	1
osa-miR159b	LOC_Os01g59660.4	2.5	13.275	1	21	1180	1200	UUUGGAUUGAAGGGAGCUCUG	UGGAGCUCCCUUCACUCCAAG	Cleavage	cDNA|MYB family transcription factor, putative, expressed	1
osa-miR159c	LOC_Os01g59660.4	2.5	13.275	1	21	1180	1200	AUUGGAUUGAAGGGAGCUCCA	UGGAGCUCCCUUCACUCCAAG	Cleavage	cDNA|MYB family transcription factor, putative, expressed	1
osa-miR159d	LOC_Os01g59660.4	2.5	13.275	1	21	1180	1200	AUUGGAUUGAAGGGAGCUCCG	UGGAGCUCCCUUCACUCCAAG	Cleavage	cDNA|MYB family transcription factor, putative, expressed	1
osa-miR159e	LOC_Os01g59660.4	2.5	13.275	1	20	1181	1200	AUUGGAUUGAAGGGAGCUCC	GGAGCUCCCUUCACUCCAAG	Cleavage	cDNA|MYB family transcription factor, putative, expressed	1
osa-miR159f	LOC_Os01g59660.4	2	13.275	1	21	1180	1200	CUUGGAUUGAAGGGAGCUCUA	UGGAGCUCCCUUCACUCCAAG	Cleavage	cDNA|MYB family transcription factor, putative, expressed	1
osa-miR5794	LOC_Os01g59890.1	3	20.009	1	21	1984	2004	UGAGGAAUCACUAGUAGUCGU	AGGACUUUUGGUGAUUCCUCA	Cleavage	cDNA|pentatricopeptide, putative, expressed	1
osa-miR171i-3p	LOC_Os01g60000.1	3	23.699	1	21	3272	3292	GGAUUGAGCCGCGUCAAUAUC	GCUGUUGAAGCGGCUUAAUCC	Cleavage	cDNA|pentatricopeptide, putative, expressed	1
osa-miR395w	LOC_Os01g60060.1	3	19.385	1	21	907	927	GUGAAGUGUUUGGGGGAUUCU	GGAAUCCCCCCAACACUUGGC	Translation	cDNA|leucine-rich repeat family protein, putative, expressed	1
osa-miR5150-5p	LOC_Os01g60100.1	2.5	20.353	1	23	1437	1458	AGCUUCUGACAGCUGCAGUUUCU	ACAAACUGCA-CUGUUAGAAGCU	Cleavage	cDNA|transposon protein, putative, unclassified, expressed	1
osa-miR6249a	LOC_Os01g60140.1	2.5	22.645	1	20	906	925	CGUGAAGAGCUCGCCGGCGG	UCGCCGGCGUGCUCUUCGUG	Translation	cDNA|ATCHX15, putative, expressed	1
osa-miR6249b	LOC_Os01g60140.1	2.5	22.645	1	20	906	925	CGUGAAGAGCUCGCCGGCGG	UCGCCGGCGUGCUCUUCGUG	Translation	cDNA|ATCHX15, putative, expressed	1
osa-miR529b	LOC_Os01g60650.1	3	17.236	1	20	1426	1445	AGAAGAGAGAGAGUACAGCU	AGCUGUUUUCUGUUUCUUCU	Translation	cDNA|non-green plastid inner envelope membrane protein, putative, expressed	1
osa-miR6249a	LOC_Os01g60670.1	3	14.181	1	21	406	426	CGUGAAGAGCUCGCCGGCGGC	GUCCCCGCCGAGCUCUUCGCG	Cleavage	cDNA|receptor-like protein kinase precursor, putative, expressed	1
osa-miR6249b	LOC_Os01g60670.1	3	14.181	1	21	406	426	CGUGAAGAGCUCGCCGGCGGC	GUCCCCGCCGAGCUCUUCGCG	Cleavage	cDNA|receptor-like protein kinase precursor, putative, expressed	1
osa-miR1863c	LOC_Os01g60820.1	3	16.158	1	20	251	270	UAGAAACUUGGCUGAUGCAU	GUGCACCAGCUAGGUUUUUA	Cleavage	cDNA|hypothetical protein	1
osa-miR3979-3p	LOC_Os01g61170.1	3	24.407	1	20	534	553	CUUCGGGGGAGGAGAGAAGC	GCUGCUCUCCUUCCUCGGGG	Cleavage	cDNA|prenylated rab acceptor, putative, expressed	1
osa-miR1425-5p	LOC_Os01g61190.1	2.5	18.942	1	21	1594	1614	UAGGAUUCAAUCCUUGCUGCU	AGCAGCAAGGAGUGGAUUUUA	Translation	cDNA|exo70 exocyst complex subunit, putative, expressed	1
osa-miR5834	LOC_Os01g61190.1	3	11.529	1	21	83	103	ACGGAUGUAGAAAUUGGUGAU	AUCACCAAUUUCAAAAUUCGU	Translation	cDNA|exo70 exocyst complex subunit, putative, expressed	1
osa-miR437	LOC_Os01g61430.1	3	19.501	1	21	1031	1051	AAAGUUAGAGAAGUUUGACUU	AAGUCAAACUACUUUAAGUUU	Translation	cDNA|HIT zinc finger domain containing protein, expressed	1
osa-miR5508	LOC_Os01g61490.1	3	23.088	1	21	3152	3172	UAGAUGGCUGAUCUGGUGUGG	CCACUCAAGAUGAGCCAUCUA	Translation	cDNA|retrotransposon protein, putative, unclassified, expressed	1
osa-miR5497	LOC_Os01g61550.1	3	23.483	1	20	1576	1595	CAGAAUAUCUGGGACGAGCA	UGCUCGUUCCAGUGAUUCUG	Cleavage	cDNA|ammonium transporter protein, putative, expressed	1
osa-miR5144-3p	LOC_Os01g61980.1	3	23.515	1	20	522	541	UCUCCUCAGCAGCACAAGAA	UAUUGGUGCUGCUGAGGAGG	Cleavage	cDNA|expressed protein	1
osa-miR397a	LOC_Os01g62480.1	3	16.163	1	21	793	813	UCAUUGAGUGCAGCGUUGAUG	CAUCAACGCCGCGCUCAACGA	Cleavage	cDNA|laccase precursor protein, putative, expressed	1
osa-miR397a	LOC_Os01g62490.1	0.5	20.984	1	21	761	781	UCAUUGAGUGCAGCGUUGAUG	CAUCAACGCUGCGCUCAAUGA	Cleavage	cDNA|laccase precursor protein, putative, expressed	1
osa-miR397b	LOC_Os01g62490.1	1	20.984	1	21	761	781	UUAUUGAGUGCAGCGUUGAUG	CAUCAACGCUGCGCUCAAUGA	Cleavage	cDNA|laccase precursor protein, putative, expressed	1
osa-miR528-5p	LOC_Os01g62600.1	2	20.806	1	21	247	267	UGGAAGGGGCAUGCAGAGGAG	CUCUUCUGCUUGCCUCUUCCA	Cleavage	cDNA|laccase precursor protein, expressed	1
osa-miR5161	LOC_Os01g62660.1	3	13.802	1	20	2572	2591	UCUGGAUCAGAGGGAGUAUA	UAGGUUUCCUCUGAUCUAGA	Cleavage	cDNA|MYB family transcription factor, putative, expressed	1
osa-miR1436	LOC_Os01g63050.1	2.5	14.393	1	21	1814	1834	ACAUUAUGGGACGGAGGGAGU	ACUCCAUCCGUCCCAUAAUAU	Cleavage	cDNA|expressed protein	1
osa-miR818b	LOC_Os01g63050.1	1.5	11.193	1	22	1821	1842	AAUCCCUUAUAUUAUGGGACGG	CCGUCCCAUAAUAUAAGAGAUU	Cleavage	cDNA|expressed protein	1
osa-miR818d	LOC_Os01g63050.1	1.5	11.193	1	22	1821	1842	AAUCCCUUAUAUUAUGGGACGG	CCGUCCCAUAAUAUAAGAGAUU	Cleavage	cDNA|expressed protein	1
osa-miR818e	LOC_Os01g63050.1	1.5	11.193	1	22	1821	1842	AAUCCCUUAUAUUAUGGGACGG	CCGUCCCAUAAUAUAAGAGAUU	Cleavage	cDNA|expressed protein	1
osa-miR397b	LOC_Os01g63180.1	3	17.56	1	21	1088	1108	UUAUUGAGUGCAGCGUUGAUG	CAUCAACGCUGCGCUCAACAC	Cleavage	cDNA|laccase-6 precursor, putative, expressed	1
osa-miR1847.1	LOC_Os01g63190.1	3	20.425	1	20	154	173	UGCAGUUUGCAGUUGUGGCA	UGCUGCAACUGCGAACUACA	Cleavage	cDNA|laccase precursor protein, putative, expressed	1
osa-miR1847.1	LOC_Os01g63190.3	3	20.425	1	20	154	173	UGCAGUUUGCAGUUGUGGCA	UGCUGCAACUGCGAACUACA	Cleavage	cDNA|laccase precursor protein, putative, expressed	1
osa-miR397a	LOC_Os01g63200.1	2	19.633	1	21	666	686	UCAUUGAGUGCAGCGUUGAUG	CAUCAACGCUGCAGUCAAUGU	Cleavage	cDNA|laccase precursor protein, putative, expressed	1
osa-miR397b	LOC_Os01g63200.1	2.5	19.633	1	21	666	686	UUAUUGAGUGCAGCGUUGAUG	CAUCAACGCUGCAGUCAAUGU	Cleavage	cDNA|laccase precursor protein, putative, expressed	1
osa-miR167a-5p	LOC_Os01g63290.1	3	19.366	1	21	1210	1230	UGAAGCUGCCAGCAUGAUCUA	UGGGUCAUGAUGGCAGUUUUA	Cleavage	cDNA|transporter, major facilitator family, putative, expressed	1
osa-miR167b	LOC_Os01g63290.1	3	19.366	1	21	1210	1230	UGAAGCUGCCAGCAUGAUCUA	UGGGUCAUGAUGGCAGUUUUA	Cleavage	cDNA|transporter, major facilitator family, putative, expressed	1
osa-miR167c-5p	LOC_Os01g63290.1	3	19.366	1	21	1210	1230	UGAAGCUGCCAGCAUGAUCUA	UGGGUCAUGAUGGCAGUUUUA	Cleavage	cDNA|transporter, major facilitator family, putative, expressed	1
osa-miR167d-5p	LOC_Os01g63290.1	3	19.366	1	21	1210	1230	UGAAGCUGCCAGCAUGAUCUG	UGGGUCAUGAUGGCAGUUUUA	Cleavage	cDNA|transporter, major facilitator family, putative, expressed	1
osa-miR167e-5p	LOC_Os01g63290.1	3	19.366	1	21	1210	1230	UGAAGCUGCCAGCAUGAUCUG	UGGGUCAUGAUGGCAGUUUUA	Cleavage	cDNA|transporter, major facilitator family, putative, expressed	1
osa-miR167f	LOC_Os01g63290.1	3	19.366	1	21	1210	1230	UGAAGCUGCCAGCAUGAUCUG	UGGGUCAUGAUGGCAGUUUUA	Cleavage	cDNA|transporter, major facilitator family, putative, expressed	1
osa-miR167g	LOC_Os01g63290.1	3	19.366	1	21	1210	1230	UGAAGCUGCCAGCAUGAUCUG	UGGGUCAUGAUGGCAGUUUUA	Cleavage	cDNA|transporter, major facilitator family, putative, expressed	1
osa-miR167h-5p	LOC_Os01g63290.1	3	19.366	1	21	1210	1230	UGAAGCUGCCAGCAUGAUCUG	UGGGUCAUGAUGGCAGUUUUA	Cleavage	cDNA|transporter, major facilitator family, putative, expressed	1
osa-miR167i-5p	LOC_Os01g63290.1	3	19.366	1	21	1210	1230	UGAAGCUGCCAGCAUGAUCUG	UGGGUCAUGAUGGCAGUUUUA	Cleavage	cDNA|transporter, major facilitator family, putative, expressed	1
osa-miR167j	LOC_Os01g63290.1	3	19.366	1	21	1210	1230	UGAAGCUGCCAGCAUGAUCUG	UGGGUCAUGAUGGCAGUUUUA	Cleavage	cDNA|transporter, major facilitator family, putative, expressed	1
osa-miR167a-5p	LOC_Os01g63290.2	3	19.366	1	21	830	850	UGAAGCUGCCAGCAUGAUCUA	UGGGUCAUGAUGGCAGUUUUA	Cleavage	cDNA|transporter, major facilitator family, putative, expressed	1
osa-miR167b	LOC_Os01g63290.2	3	19.366	1	21	830	850	UGAAGCUGCCAGCAUGAUCUA	UGGGUCAUGAUGGCAGUUUUA	Cleavage	cDNA|transporter, major facilitator family, putative, expressed	1
osa-miR167c-5p	LOC_Os01g63290.2	3	19.366	1	21	830	850	UGAAGCUGCCAGCAUGAUCUA	UGGGUCAUGAUGGCAGUUUUA	Cleavage	cDNA|transporter, major facilitator family, putative, expressed	1
osa-miR167d-5p	LOC_Os01g63290.2	3	19.366	1	21	830	850	UGAAGCUGCCAGCAUGAUCUG	UGGGUCAUGAUGGCAGUUUUA	Cleavage	cDNA|transporter, major facilitator family, putative, expressed	1
osa-miR167e-5p	LOC_Os01g63290.2	3	19.366	1	21	830	850	UGAAGCUGCCAGCAUGAUCUG	UGGGUCAUGAUGGCAGUUUUA	Cleavage	cDNA|transporter, major facilitator family, putative, expressed	1
osa-miR167f	LOC_Os01g63290.2	3	19.366	1	21	830	850	UGAAGCUGCCAGCAUGAUCUG	UGGGUCAUGAUGGCAGUUUUA	Cleavage	cDNA|transporter, major facilitator family, putative, expressed	1
osa-miR167g	LOC_Os01g63290.2	3	19.366	1	21	830	850	UGAAGCUGCCAGCAUGAUCUG	UGGGUCAUGAUGGCAGUUUUA	Cleavage	cDNA|transporter, major facilitator family, putative, expressed	1
osa-miR167h-5p	LOC_Os01g63290.2	3	19.366	1	21	830	850	UGAAGCUGCCAGCAUGAUCUG	UGGGUCAUGAUGGCAGUUUUA	Cleavage	cDNA|transporter, major facilitator family, putative, expressed	1
osa-miR167i-5p	LOC_Os01g63290.2	3	19.366	1	21	830	850	UGAAGCUGCCAGCAUGAUCUG	UGGGUCAUGAUGGCAGUUUUA	Cleavage	cDNA|transporter, major facilitator family, putative, expressed	1
osa-miR167j	LOC_Os01g63290.2	3	19.366	1	21	830	850	UGAAGCUGCCAGCAUGAUCUG	UGGGUCAUGAUGGCAGUUUUA	Cleavage	cDNA|transporter, major facilitator family, putative, expressed	1
osa-miR5809	LOC_Os01g63790.1	2.5	22.122	1	20	589	608	UCGUCGCCGGCGACCACAGC	GCGGCGGUCGCUGGCGACGA	Cleavage	cDNA|prolipoprotein diacylglyceryl transferase, putative, expressed	1
osa-miR1861e	LOC_Os01g63810.1	2.5	20.214	1	20	666	685	CGGUCUUGUGGCAAGAACUG	AAGUUCUUGCUGCAAGAUCG	Cleavage	cDNA|starch binding domain containing protein, putative, expressed	1
osa-miR1861k	LOC_Os01g63810.1	2.5	20.214	1	20	666	685	CGGUCUUGUGGCAAGAACUG	AAGUUCUUGCUGCAAGAUCG	Cleavage	cDNA|starch binding domain containing protein, putative, expressed	1
osa-miR1861m	LOC_Os01g63810.1	2.5	20.214	1	20	666	685	CGGUCUUGUGGCAAGAACUG	AAGUUCUUGCUGCAAGAUCG	Cleavage	cDNA|starch binding domain containing protein, putative, expressed	1
osa-miR1861e	LOC_Os01g63810.2	2.5	20.214	1	20	610	629	CGGUCUUGUGGCAAGAACUG	AAGUUCUUGCUGCAAGAUCG	Cleavage	cDNA|starch binding domain containing protein, putative, expressed	1
osa-miR1861k	LOC_Os01g63810.2	2.5	20.214	1	20	610	629	CGGUCUUGUGGCAAGAACUG	AAGUUCUUGCUGCAAGAUCG	Cleavage	cDNA|starch binding domain containing protein, putative, expressed	1
osa-miR1861m	LOC_Os01g63810.2	2.5	20.214	1	20	610	629	CGGUCUUGUGGCAAGAACUG	AAGUUCUUGCUGCAAGAUCG	Cleavage	cDNA|starch binding domain containing protein, putative, expressed	1
osa-miR2880	LOC_Os01g63830.1	3	13.32	1	23	204	226	ACGGUAUCCCGUUCGGACAGGAU	AUACCGUUCGAACGAGAUAUCGU	Translation	cDNA|dehydrodolichyl diphosphate synthase, putative, expressed	1
osa-miR1436	LOC_Os01g63880.1	1.5	19.22	1	21	2151	2171	ACAUUAUGGGACGGAGGGAGU	ACUCCCUCCGUCCCAUAAUAU	Cleavage	cDNA|expressed protein	1
osa-miR818b	LOC_Os01g63880.1	0	19.581	1	22	2158	2179	AAUCCCUUAUAUUAUGGGACGG	CCGUCCCAUAAUAUAAGGGAUU	Cleavage	cDNA|expressed protein	1
osa-miR818d	LOC_Os01g63880.1	0	19.581	1	22	2158	2179	AAUCCCUUAUAUUAUGGGACGG	CCGUCCCAUAAUAUAAGGGAUU	Cleavage	cDNA|expressed protein	1
osa-miR818e	LOC_Os01g63880.1	0	19.581	1	22	2158	2179	AAUCCCUUAUAUUAUGGGACGG	CCGUCCCAUAAUAUAAGGGAUU	Cleavage	cDNA|expressed protein	1
osa-miR5517	LOC_Os01g64000.1	3	17.955	1	20	1352	1371	UGCAUCACGGCGCAUAUGUA	UACAUAUAUGCUGUGAUGCU	Cleavage	cDNA|bZIP transcription factor, putative, expressed	1
osa-miR5517	LOC_Os01g64000.2	3	17.72	1	20	1322	1341	UGCAUCACGGCGCAUAUGUA	UACAUAUAUGCUGUGAUGCU	Cleavage	cDNA|bZIP transcription factor, putative, expressed	1
osa-miR5517	LOC_Os01g64000.3	3	17.955	1	20	1494	1513	UGCAUCACGGCGCAUAUGUA	UACAUAUAUGCUGUGAUGCU	Cleavage	cDNA|bZIP transcription factor, putative, expressed	1
osa-miR162b	LOC_Os01g64320.1	3	24.481	1	20	129	148	UCGAUAAGCCUCUGCAUCCA	UGGACGGAGGGGCUUGUCGA	Cleavage	cDNA|expressed protein	1
osa-miR2055	LOC_Os01g65080.1	3	19.277	1	21	1406	1426	UUUCCUUGGGAAGGUGGUUUC	GGAACUACCUUCUCAAGAAAA	Cleavage	cDNA|ZOS1-18 - C2H2 zinc finger protein, expressed	1
osa-miR2055	LOC_Os01g65080.2	3	19.277	1	21	3151	3171	UUUCCUUGGGAAGGUGGUUUC	GGAACUACCUUCUCAAGAAAA	Cleavage	cDNA|ZOS1-18 - C2H2 zinc finger protein, expressed	1
osa-miR2055	LOC_Os01g65080.3	3	19.277	1	21	1620	1640	UUUCCUUGGGAAGGUGGUUUC	GGAACUACCUUCUCAAGAAAA	Cleavage	cDNA|ZOS1-18 - C2H2 zinc finger protein, expressed	1
osa-miR2055	LOC_Os01g65080.4	3	19.277	1	21	1585	1605	UUUCCUUGGGAAGGUGGUUUC	GGAACUACCUUCUCAAGAAAA	Cleavage	cDNA|ZOS1-18 - C2H2 zinc finger protein, expressed	1
osa-miR437	LOC_Os01g65150.1	2.5	11.335	1	21	1745	1765	AAAGUUAGAGAAGUUUGACUU	AGGUUAAACUUUUAUAACUUU	Cleavage	cDNA|proton-dependent oligopeptide transport, putative, expressed	1
osa-miR815a	LOC_Os01g65450.1	2.5	14.731	1	20	318	337	AAGGGGAUUGAGGAGAUUGG	CUCAUCUCCUCCAUCCCCUU	Translation	cDNA|ubiquitin-like domain-containing CTD phosphatase 1, putative, expressed	1
osa-miR815b	LOC_Os01g65450.1	2.5	14.731	1	20	318	337	AAGGGGAUUGAGGAGAUUGG	CUCAUCUCCUCCAUCCCCUU	Translation	cDNA|ubiquitin-like domain-containing CTD phosphatase 1, putative, expressed	1
osa-miR815c	LOC_Os01g65450.1	2.5	14.731	1	20	318	337	AAGGGGAUUGAGGAGAUUGG	CUCAUCUCCUCCAUCCCCUU	Translation	cDNA|ubiquitin-like domain-containing CTD phosphatase 1, putative, expressed	1
osa-miR815a	LOC_Os01g65450.2	2.5	14.731	1	20	305	324	AAGGGGAUUGAGGAGAUUGG	CUCAUCUCCUCCAUCCCCUU	Translation	cDNA|ubiquitin-like domain-containing CTD phosphatase 1, putative, expressed	1
osa-miR815b	LOC_Os01g65450.2	2.5	14.731	1	20	305	324	AAGGGGAUUGAGGAGAUUGG	CUCAUCUCCUCCAUCCCCUU	Translation	cDNA|ubiquitin-like domain-containing CTD phosphatase 1, putative, expressed	1
osa-miR815c	LOC_Os01g65450.2	2.5	14.731	1	20	305	324	AAGGGGAUUGAGGAGAUUGG	CUCAUCUCCUCCAUCCCCUU	Translation	cDNA|ubiquitin-like domain-containing CTD phosphatase 1, putative, expressed	1
osa-miR171g	LOC_Os01g65720.1	3	12.46	1	21	1069	1089	GAGGUGAGCCGAGCCAAUAUC	GAUGAUGGGUCGGCUUACCUC	Cleavage	cDNA|expressed protein	1
osa-miR5501	LOC_Os01g65730.1	3	24.586	1	21	615	635	UCUUGUGGCUAGAAGGGUGAG	CUGACCUUUUUAACCACAAGA	Translation	cDNA|SET domain containing protein, expressed	1
osa-miR529b	LOC_Os01g65780.3	3	19.507	1	21	66	86	AGAAGAGAGAGAGUACAGCUU	AUGUUUUACUCUCUCUUUUCU	Cleavage	cDNA|glycosyl transferase, putative, expressed	1
osa-miR810b.1	LOC_Os01g65986.1	3	21.159	1	20	934	953	UGAACACCGAUAUGCGUCAU	AUGGUGUAUAUUGGUGUUUG	Cleavage	cDNA|DUF803 domain containing, putative, expressed	1
osa-miR3979-3p	LOC_Os01g66890.1	2.5	15.179	1	20	53	72	CUUCGGGGGAGGAGAGAAGC	GCUUCUCUCCUCUUCUGAAU	Cleavage	cDNA|BTBZ1 - Bric-a-Brac, Tramtrack, and Broad Complex BTB domain with TAZ zinc finger and Calmodulin-binding domains, expressed	1
osa-miR3979-3p	LOC_Os01g66890.2	2.5	16.973	1	20	49	68	CUUCGGGGGAGGAGAGAAGC	GCUUCUCUCCUCUUCUGAAU	Cleavage	cDNA|BTBZ1 - Bric-a-Brac, Tramtrack, and Broad Complex BTB domain with TAZ zinc finger and Calmodulin-binding domains, expressed	1
osa-miR3979-3p	LOC_Os01g66890.3	2.5	15.179	1	20	53	72	CUUCGGGGGAGGAGAGAAGC	GCUUCUCUCCUCUUCUGAAU	Cleavage	cDNA|BTBZ1 - Bric-a-Brac, Tramtrack, and Broad Complex BTB domain with TAZ zinc finger and Calmodulin-binding domains, expressed	1
osa-miR3979-5p	LOC_Os01g66970.3	1.5	23.587	1	20	588	607	UCUCUCUCUCCCUUGAAGGC	GCCUUUGAGGGAGAGAGAGG	Cleavage	cDNA|zinc finger C3HC4 type domain containing protein	1
osa-miR5821	LOC_Os01g67520.1	3	14.727	1	21	501	520	UGGACGGAGCGAUGGUGGGCG	CGCCCACC-UCGCUCCGUCCU	Cleavage	cDNA|VTC2, putative, expressed	1
osa-miR5821	LOC_Os01g67520.2	3	15.179	1	21	501	520	UGGACGGAGCGAUGGUGGGCG	CGCCCACC-UCGCUCCGUCCU	Cleavage	cDNA|VTC2, putative, expressed	1
osa-miR5821	LOC_Os01g67520.3	3	15.401	1	21	501	520	UGGACGGAGCGAUGGUGGGCG	CGCCCACC-UCGCUCCGUCCU	Cleavage	cDNA|VTC2, putative, expressed	1
osa-miR3979-5p	LOC_Os01g67650.1	2	21.709	1	20	3303	3322	UCUCUCUCUCCCUUGAAGGC	GUCUUCAAGAGAGAGAGGGA	Translation	cDNA|gibberellin response modulator protein	1
osa-miR1436	LOC_Os01g68230.1	3	8.845	1	21	2319	2339	ACAUUAUGGGACGGAGGGAGU	ACUCCCUCCGUUUCGCAAUGU	Cleavage	cDNA|expressed protein	1
osa-miR1436	LOC_Os01g68230.2	3	8.845	1	21	1729	1749	ACAUUAUGGGACGGAGGGAGU	ACUCCCUCCGUUUCGCAAUGU	Cleavage	cDNA|expressed protein	1
osa-miR6249a	LOC_Os01g68324.3	3	14.328	1	21	306	326	CGUGAAGAGCUCGCCGGCGGC	GCUGCCGCCGAGCUCUUCGCC	Cleavage	cDNA|dolichyl-diphosphooligosaccharide--protein glycosyltransferase 63 kDasubunit precursor, putative, expressed	1
osa-miR6249b	LOC_Os01g68324.3	3	14.328	1	21	306	326	CGUGAAGAGCUCGCCGGCGGC	GCUGCCGCCGAGCUCUUCGCC	Cleavage	cDNA|dolichyl-diphosphooligosaccharide--protein glycosyltransferase 63 kDasubunit precursor, putative, expressed	1
osa-miR5521	LOC_Os01g68560.1	2.5	21.602	1	20	1828	1847	AGUGGCUGCAUAUCUGAUGA	CCAUCAGAUAUGUAGCCACC	Cleavage	cDNA|OsMADS98 - MADS-box family gene with M-beta type-box, expressed	1
osa-miR6249a	LOC_Os01g68650.1	3	24.795	1	20	875	894	CGUGAAGAGCUCGCCGGCGG	GCGCCGUCGGGUUCUUCACG	Cleavage	cDNA|plant-specific domain TIGR01615 family protein, expressed	1
osa-miR6249b	LOC_Os01g68650.1	3	24.795	1	20	875	894	CGUGAAGAGCUCGCCGGCGG	GCGCCGUCGGGUUCUUCACG	Cleavage	cDNA|plant-specific domain TIGR01615 family protein, expressed	1
osa-miR6248	LOC_Os01g68710.1	3	6.71	1	21	853	873	UAUUUGAGGAUGGAGGUAGUA	UACUACAUUCAUCCUAAAAUA	Cleavage	cDNA|peptidyl-prolyl cis-trans isomerase, FKBP-type, putative, expressed	1
osa-miR6248	LOC_Os01g68710.2	3	6.71	1	21	777	797	UAUUUGAGGAUGGAGGUAGUA	UACUACAUUCAUCCUAAAAUA	Cleavage	cDNA|peptidyl-prolyl cis-trans isomerase, FKBP-type, putative, expressed	1
osa-miR6248	LOC_Os01g68710.3	3	6.71	1	21	790	810	UAUUUGAGGAUGGAGGUAGUA	UACUACAUUCAUCCUAAAAUA	Cleavage	cDNA|peptidyl-prolyl cis-trans isomerase, FKBP-type, putative, expressed	1
osa-miR156a	LOC_Os01g69830.1	1	18.596	1	20	1153	1172	UGACAGAAGAGAGUGAGCAC	GUGCUCUCUCUCUUCUGUCA	Cleavage	cDNA|OsSPL2 - SBP-box gene family member, expressed	1
osa-miR156b-5p	LOC_Os01g69830.1	1	18.596	1	20	1153	1172	UGACAGAAGAGAGUGAGCAC	GUGCUCUCUCUCUUCUGUCA	Cleavage	cDNA|OsSPL2 - SBP-box gene family member, expressed	1
osa-miR156c-5p	LOC_Os01g69830.1	1	18.596	1	20	1153	1172	UGACAGAAGAGAGUGAGCAC	GUGCUCUCUCUCUUCUGUCA	Cleavage	cDNA|OsSPL2 - SBP-box gene family member, expressed	1
osa-miR156d	LOC_Os01g69830.1	1	18.596	1	20	1153	1172	UGACAGAAGAGAGUGAGCAC	GUGCUCUCUCUCUUCUGUCA	Cleavage	cDNA|OsSPL2 - SBP-box gene family member, expressed	1
osa-miR156e	LOC_Os01g69830.1	1	18.596	1	20	1153	1172	UGACAGAAGAGAGUGAGCAC	GUGCUCUCUCUCUUCUGUCA	Cleavage	cDNA|OsSPL2 - SBP-box gene family member, expressed	1
osa-miR156f-5p	LOC_Os01g69830.1	1	18.596	1	20	1153	1172	UGACAGAAGAGAGUGAGCAC	GUGCUCUCUCUCUUCUGUCA	Cleavage	cDNA|OsSPL2 - SBP-box gene family member, expressed	1
osa-miR156g-5p	LOC_Os01g69830.1	1	18.596	1	20	1153	1172	UGACAGAAGAGAGUGAGCAC	GUGCUCUCUCUCUUCUGUCA	Cleavage	cDNA|OsSPL2 - SBP-box gene family member, expressed	1
osa-miR156h-5p	LOC_Os01g69830.1	1	18.596	1	20	1153	1172	UGACAGAAGAGAGUGAGCAC	GUGCUCUCUCUCUUCUGUCA	Cleavage	cDNA|OsSPL2 - SBP-box gene family member, expressed	1
osa-miR156i	LOC_Os01g69830.1	1	18.596	1	20	1153	1172	UGACAGAAGAGAGUGAGCAC	GUGCUCUCUCUCUUCUGUCA	Cleavage	cDNA|OsSPL2 - SBP-box gene family member, expressed	1
osa-miR156j-5p	LOC_Os01g69830.1	1	18.596	1	20	1153	1172	UGACAGAAGAGAGUGAGCAC	GUGCUCUCUCUCUUCUGUCA	Cleavage	cDNA|OsSPL2 - SBP-box gene family member, expressed	1
osa-miR529b	LOC_Os01g69830.1	1.5	18.519	1	20	1149	1168	AGAAGAGAGAGAGUACAGCU	AACUGUGCUCUCUCUCUUCU	Cleavage	cDNA|OsSPL2 - SBP-box gene family member, expressed	1
osa-miR5808	LOC_Os01g69930.1	3	18.117	1	24	575	598	ACUAAAUCGUUUCUGAUCGUUGGA	UCAUAUGAUCAGAAGAGGUUUGGU	Translation	cDNA|dnaJ domain containing protein, expressed	1
osa-miR394	LOC_Os01g69940.1	0	21.42	1	20	1241	1260	UUGGCAUUCUGUCCACCUCC	GGAGGUGGACAGAAUGCCAA	Cleavage	cDNA|OsFBX32 - F-box domain containing protein, expressed	1
osa-miR528-5p	LOC_Os01g70020.1	3	10.145	1	20	1915	1934	UGGAAGGGGCAUGCAGAGGA	UUCUUUGCCUGUUCCUUCCA	Cleavage	cDNA|DEK C terminal domain containing protein, expressed	1
osa-miR1846e	LOC_Os01g70100.1	3	16.411	1	20	668	687	CAACGAGGAGGCCGGGACCA	CUGUACCGGCCUCCUCGUUG	Cleavage	cDNA|zinc finger DHHC domain-containing protein, putative, expressed	1
osa-miR1425-5p	LOC_Os01g70280.1	3	21.011	1	21	151	171	UAGGAUUCAAUCCUUGCUGCU	GGCAGCAUGGAUUGGAUCCAA	Cleavage	cDNA|expressed protein	1
osa-miR2865	LOC_Os01g70850.2	2	24.037	1	22	721	742	CUCAGCAGUCGACUGUACCGUG	CACGGUAUAGUCGACUGCAGAG	Cleavage	cDNA|esterase, putative, expressed	1
osa-miR812v	LOC_Os01g70940.1	3	19.075	1	20	2746	2765	AUGGCUGCACUUAAAAUGGG	CCCGUUUUUAUUGCAGCUAU	Translation	cDNA|potassium transporter, putative, expressed	1
osa-miR812v	LOC_Os01g70940.2	3	19.075	1	20	2786	2805	AUGGCUGCACUUAAAAUGGG	CCCGUUUUUAUUGCAGCUAU	Translation	cDNA|potassium transporter, putative, expressed	1
osa-miR812v	LOC_Os01g70940.3	3	19.075	1	20	2963	2982	AUGGCUGCACUUAAAAUGGG	CCCGUUUUUAUUGCAGCUAU	Translation	cDNA|potassium transporter, putative, expressed	1
osa-miR812a	LOC_Os01g71060.1	1.5	22.852	1	22	1247	1268	GACGGACGGUUAAACGUUGGAC	GUCCAAUGUUUGACUGUCCGUC	Cleavage	cDNA|xylanase inhibitor, putative, expressed	1
osa-miR812b	LOC_Os01g71060.1	1.5	22.852	1	22	1247	1268	GACGGACGGUUAAACGUUGGAC	GUCCAAUGUUUGACUGUCCGUC	Cleavage	cDNA|xylanase inhibitor, putative, expressed	1
osa-miR812c	LOC_Os01g71060.1	1.5	22.852	1	22	1247	1268	GACGGACGGUUAAACGUUGGAC	GUCCAAUGUUUGACUGUCCGUC	Cleavage	cDNA|xylanase inhibitor, putative, expressed	1
osa-miR812d	LOC_Os01g71060.1	1.5	22.852	1	22	1247	1268	GACGGACGGUUAAACGUUGGAC	GUCCAAUGUUUGACUGUCCGUC	Cleavage	cDNA|xylanase inhibitor, putative, expressed	1
osa-miR812e	LOC_Os01g71060.1	1.5	22.852	1	22	1247	1268	GACGGACGGUUAAACGUUGGAC	GUCCAAUGUUUGACUGUCCGUC	Cleavage	cDNA|xylanase inhibitor, putative, expressed	1
osa-miR437	LOC_Os01g72370.1	3	18.229	1	21	2405	2425	AAAGUUAGAGAAGUUUGACUU	AAGUCAAACUACUUUAAGUUU	Translation	cDNA|helix-loop-helix DNA-binding domain containing protein, expressed	1
osa-miR5161	LOC_Os01g72370.1	3	14.082	1	20	2359	2378	UCUGGAUCAGAGGGAGUAUA	UAUACUCUCUUUGUUUCAGA	Cleavage	cDNA|helix-loop-helix DNA-binding domain containing protein, expressed	1
osa-miR818b	LOC_Os01g72370.2	2	12.323	1	22	1581	1602	AAUCCCUUAUAUUAUGGGACGG	UCGUCCGCUAAUAUAAGGGAUU	Cleavage	cDNA|helix-loop-helix DNA-binding domain containing protein, expressed	1
osa-miR818d	LOC_Os01g72370.2	2	12.323	1	22	1581	1602	AAUCCCUUAUAUUAUGGGACGG	UCGUCCGCUAAUAUAAGGGAUU	Cleavage	cDNA|helix-loop-helix DNA-binding domain containing protein, expressed	1
osa-miR818e	LOC_Os01g72370.2	2	12.323	1	22	1581	1602	AAUCCCUUAUAUUAUGGGACGG	UCGUCCGCUAAUAUAAGGGAUU	Cleavage	cDNA|helix-loop-helix DNA-binding domain containing protein, expressed	1
osa-miR2118b	LOC_Os01g72390.1	3	19.959	1	22	425	446	UUCCCGAUGCCUCCCAUUCCUA	UGGGGAUGGGUGGGAUUGGGAA	Translation	cDNA|NBS type disease resistance protein, putative, expressed	1
osa-miR2118e	LOC_Os01g72390.1	3	19.959	1	22	425	446	UUCCCAAUGCCUCCCAUGCCUA	UGGGGAUGGGUGGGAUUGGGAA	Translation	cDNA|NBS type disease resistance protein, putative, expressed	1
osa-miR2118g	LOC_Os01g72390.1	3	19.959	1	22	425	446	UUCCUAAUGCCUCCCAUUCCUA	UGGGGAUGGGUGGGAUUGGGAA	Translation	cDNA|NBS type disease resistance protein, putative, expressed	1
osa-miR2118n	LOC_Os01g72390.1	3	19.959	1	22	425	446	UUCCCGAUGCCUCCCAUUCCUA	UGGGGAUGGGUGGGAUUGGGAA	Translation	cDNA|NBS type disease resistance protein, putative, expressed	1
osa-miR2118r	LOC_Os01g72390.1	3	19.959	1	22	425	446	UUCCCAAUGCCUCCCAUGCCUA	UGGGGAUGGGUGGGAUUGGGAA	Translation	cDNA|NBS type disease resistance protein, putative, expressed	1
osa-miR6248	LOC_Os01g73250.1	3	9.715	1	21	916	936	UAUUUGAGGAUGGAGGUAGUA	UACUCCCUCCAUCCCUAAAUA	Cleavage	cDNA|abscisic stress-ripening, putative, expressed	1
osa-miR5161	LOC_Os01g73514.1	3	18.418	1	20	2542	2561	UCUGGAUCAGAGGGAGUAUA	UGUGCUCUCUUUGGUCCGGA	Cleavage	cDNA|5-oxoprolinase, putative, expressed	1
osa-miR5818	LOC_Os01g73880.1	2	20.848	1	20	268	287	UCGAACUAGAAGGGCCAGGU	GCCUGGACCUUCUGGUUCGA	Cleavage	cDNA|eukaryotic translation initiation factor, putative, expressed	1
osa-miR167h-3p	LOC_Os01g74610.1	3	14.554	1	20	2718	2737	AGGUCAUGCUGUAGUUUCAU	AUGGGAAUAUAGCAUGGCCU	Cleavage	cDNA|zinc finger, C3HC4 type domain containing protein, expressed	1
osa-miR397b	LOC_Os02g01030.1	3	17.581	1	20	781	800	UUAUUGAGUGCAGCGUUGAU	AUCAAUGCUGUGCUCAAGAA	Cleavage	cDNA|tetratricopeptide repeat domain containing protein, expressed	1
osa-miR397b	LOC_Os02g01030.2	3	17.581	1	20	770	789	UUAUUGAGUGCAGCGUUGAU	AUCAAUGCUGUGCUCAAGAA	Cleavage	cDNA|tetratricopeptide repeat domain containing protein, expressed	1
osa-miR397b	LOC_Os02g01030.3	3	17.581	1	20	781	800	UUAUUGAGUGCAGCGUUGAU	AUCAAUGCUGUGCUCAAGAA	Cleavage	cDNA|tetratricopeptide repeat domain containing protein, expressed	1
osa-miR397b	LOC_Os02g01030.4	3	17.581	1	20	781	800	UUAUUGAGUGCAGCGUUGAU	AUCAAUGCUGUGCUCAAGAA	Cleavage	cDNA|tetratricopeptide repeat domain containing protein, expressed	1
osa-miR397a	LOC_Os02g01710.4	3	8.725	1	20	1626	1645	UCAUUGAGUGCAGCGUUGAU	AUCAAUGAUGUACUUGAUGA	Cleavage	cDNA|peptidase family C78 domain containing protein, expressed	1
osa-miR395c	LOC_Os02g01740.1	3	17.227	1	20	4069	4088	GUGAAGUGUUUGGAGGAACU	AGUGCCUUCAAACAUUUCAA	Cleavage	cDNA|U5 small nuclear ribonucleoprotein 200 kDa helicase, putative, expressed	1
osa-miR5079a	LOC_Os02g01790.1	3	21.352	1	20	403	422	UUUGGAUCUGUUAUUUUGGU	GCCAAAGUACUAGAUCCAGA	Translation	cDNA|expressed protein	1
osa-miR5079b	LOC_Os02g01790.1	3	21.352	1	20	403	422	UUUGGAUCUGUUAUUUUGGU	GCCAAAGUACUAGAUCCAGA	Translation	cDNA|expressed protein	1
osa-miR5079a	LOC_Os02g01790.2	3	21.352	1	20	306	325	UUUGGAUCUGUUAUUUUGGU	GCCAAAGUACUAGAUCCAGA	Translation	cDNA|expressed protein	1
osa-miR5079b	LOC_Os02g01790.2	3	21.352	1	20	306	325	UUUGGAUCUGUUAUUUUGGU	GCCAAAGUACUAGAUCCAGA	Translation	cDNA|expressed protein	1
osa-miR444b.2	LOC_Os02g01940.1	3	16.766	1	20	444	463	UGCAGUUGUUGUCUCAAGCU	AGUUUGUCACAAUAACUGCA	Cleavage	cDNA|transcription factor jumonji, putative, expressed	1
osa-miR444c.2	LOC_Os02g01940.1	3	16.766	1	20	444	463	UGCAGUUGUUGUCUCAAGCU	AGUUUGUCACAAUAACUGCA	Cleavage	cDNA|transcription factor jumonji, putative, expressed	1
osa-miR319a-3p	LOC_Os02g02110.1	2.5	15.369	1	20	2008	2027	ACUGGAUGACGCGGGAGCUA	AAGCUUCCGUGUCGUCCAGU	Cleavage	cDNA|Alg9-like mannosyltransferase protein, putative, expressed	1
osa-miR1863a	LOC_Os02g02860.1	3	19.485	1	21	797	817	AGCUCUGAUACCAUGUUAGAU	AUCUCUCAUGUUAUCAGAGCU	Translation	cDNA|glutamyl-tRNA synthetase, putative, expressed	1
osa-miR1875	LOC_Os02g03110.1	3	11.413	1	21	1328	1348	ACAAUGGAGUGAAGUGCAACA	UUUAGCAUUUCACUCCGUUGU	Cleavage	cDNA|CDP-alcohol phosphatidyltransferase, putative, expressed	1
osa-miR1875	LOC_Os02g03110.2	3	11.413	1	21	1323	1343	ACAAUGGAGUGAAGUGCAACA	UUUAGCAUUUCACUCCGUUGU	Cleavage	cDNA|CDP-alcohol phosphatidyltransferase, putative, expressed	1
osa-miR5529	LOC_Os02g03330.1	3	22.936	1	20	558	577	GUUUCAUCCAUGGACACCGC	GUGGUGGGCAUGGAUGAAGC	Cleavage	cDNA|expressed protein	1
osa-miR529b	LOC_Os02g03620.1	3	9.377	1	20	40	59	AGAAGAGAGAGAGUACAGCU	AGUAGUACUCUCUCUCUACU	Cleavage	cDNA|seven in absentia protein family domain containing protein, expressed	1
osa-miR810b.1	LOC_Os02g03930.1	3	19.332	1	21	1038	1058	UGAACACCGAUAUGCGUCAUC	GAUGGCGCAUGAGGGUGUUCA	Translation	cDNA|expressed protein	1
osa-miR1880	LOC_Os02g04090.1	2.5	20.581	1	20	864	883	UUCCAAGCGGGCCACUUAAG	CAUAAGUGGCGCGCUUGGGA	Translation	cDNA|retrotransposon protein, putative, unclassified, expressed	1
osa-miR156c-3p	LOC_Os02g04490.1	3	13.274	1	21	2516	2536	GCUCACUUCUCUCUCUGUCAG	UUGACAAAGAGACAAGUGAGA	Translation	cDNA|histone acetyltransferase HAC1, putative, expressed	1
osa-miR156g-3p	LOC_Os02g04490.1	3	13.274	1	21	2516	2536	GCUCACUUCUCUCUCUGUCAG	UUGACAAAGAGACAAGUGAGA	Translation	cDNA|histone acetyltransferase HAC1, putative, expressed	1
osa-miR156a	LOC_Os02g04680.1	2	17.281	1	20	1965	1984	UGACAGAAGAGAGUGAGCAC	AUGCUCUCUCUCUUCUGUCA	Cleavage	cDNA|OsSPL3 - SBP-box gene family member, expressed	1
osa-miR156b-5p	LOC_Os02g04680.1	2	17.281	1	20	1965	1984	UGACAGAAGAGAGUGAGCAC	AUGCUCUCUCUCUUCUGUCA	Cleavage	cDNA|OsSPL3 - SBP-box gene family member, expressed	1
osa-miR156c-5p	LOC_Os02g04680.1	2	17.281	1	20	1965	1984	UGACAGAAGAGAGUGAGCAC	AUGCUCUCUCUCUUCUGUCA	Cleavage	cDNA|OsSPL3 - SBP-box gene family member, expressed	1
osa-miR156d	LOC_Os02g04680.1	2	17.281	1	20	1965	1984	UGACAGAAGAGAGUGAGCAC	AUGCUCUCUCUCUUCUGUCA	Cleavage	cDNA|OsSPL3 - SBP-box gene family member, expressed	1
osa-miR156e	LOC_Os02g04680.1	2	17.281	1	20	1965	1984	UGACAGAAGAGAGUGAGCAC	AUGCUCUCUCUCUUCUGUCA	Cleavage	cDNA|OsSPL3 - SBP-box gene family member, expressed	1
osa-miR156f-5p	LOC_Os02g04680.1	2	17.281	1	20	1965	1984	UGACAGAAGAGAGUGAGCAC	AUGCUCUCUCUCUUCUGUCA	Cleavage	cDNA|OsSPL3 - SBP-box gene family member, expressed	1
osa-miR156g-5p	LOC_Os02g04680.1	2	17.281	1	20	1965	1984	UGACAGAAGAGAGUGAGCAC	AUGCUCUCUCUCUUCUGUCA	Cleavage	cDNA|OsSPL3 - SBP-box gene family member, expressed	1
osa-miR156h-5p	LOC_Os02g04680.1	2	17.281	1	20	1965	1984	UGACAGAAGAGAGUGAGCAC	AUGCUCUCUCUCUUCUGUCA	Cleavage	cDNA|OsSPL3 - SBP-box gene family member, expressed	1
osa-miR156i	LOC_Os02g04680.1	2	17.281	1	20	1965	1984	UGACAGAAGAGAGUGAGCAC	AUGCUCUCUCUCUUCUGUCA	Cleavage	cDNA|OsSPL3 - SBP-box gene family member, expressed	1
osa-miR156j-5p	LOC_Os02g04680.1	2	17.281	1	20	1965	1984	UGACAGAAGAGAGUGAGCAC	AUGCUCUCUCUCUUCUGUCA	Cleavage	cDNA|OsSPL3 - SBP-box gene family member, expressed	1
osa-miR156a	LOC_Os02g04680.2	2	17.281	1	20	1962	1981	UGACAGAAGAGAGUGAGCAC	AUGCUCUCUCUCUUCUGUCA	Cleavage	cDNA|OsSPL3 - SBP-box gene family member, expressed	1
osa-miR156b-5p	LOC_Os02g04680.2	2	17.281	1	20	1962	1981	UGACAGAAGAGAGUGAGCAC	AUGCUCUCUCUCUUCUGUCA	Cleavage	cDNA|OsSPL3 - SBP-box gene family member, expressed	1
osa-miR156c-5p	LOC_Os02g04680.2	2	17.281	1	20	1962	1981	UGACAGAAGAGAGUGAGCAC	AUGCUCUCUCUCUUCUGUCA	Cleavage	cDNA|OsSPL3 - SBP-box gene family member, expressed	1
osa-miR156d	LOC_Os02g04680.2	2	17.281	1	20	1962	1981	UGACAGAAGAGAGUGAGCAC	AUGCUCUCUCUCUUCUGUCA	Cleavage	cDNA|OsSPL3 - SBP-box gene family member, expressed	1
osa-miR156e	LOC_Os02g04680.2	2	17.281	1	20	1962	1981	UGACAGAAGAGAGUGAGCAC	AUGCUCUCUCUCUUCUGUCA	Cleavage	cDNA|OsSPL3 - SBP-box gene family member, expressed	1
osa-miR156f-5p	LOC_Os02g04680.2	2	17.281	1	20	1962	1981	UGACAGAAGAGAGUGAGCAC	AUGCUCUCUCUCUUCUGUCA	Cleavage	cDNA|OsSPL3 - SBP-box gene family member, expressed	1
osa-miR156g-5p	LOC_Os02g04680.2	2	17.281	1	20	1962	1981	UGACAGAAGAGAGUGAGCAC	AUGCUCUCUCUCUUCUGUCA	Cleavage	cDNA|OsSPL3 - SBP-box gene family member, expressed	1
osa-miR156h-5p	LOC_Os02g04680.2	2	17.281	1	20	1962	1981	UGACAGAAGAGAGUGAGCAC	AUGCUCUCUCUCUUCUGUCA	Cleavage	cDNA|OsSPL3 - SBP-box gene family member, expressed	1
osa-miR156i	LOC_Os02g04680.2	2	17.281	1	20	1962	1981	UGACAGAAGAGAGUGAGCAC	AUGCUCUCUCUCUUCUGUCA	Cleavage	cDNA|OsSPL3 - SBP-box gene family member, expressed	1
osa-miR156j-5p	LOC_Os02g04680.2	2	17.281	1	20	1962	1981	UGACAGAAGAGAGUGAGCAC	AUGCUCUCUCUCUUCUGUCA	Cleavage	cDNA|OsSPL3 - SBP-box gene family member, expressed	1
osa-miR1863a	LOC_Os02g04924.1	3	17.355	1	20	597	616	AGCUCUGAUACCAUGUUAGA	UCCCACAUGGUAUCAGAGCG	Cleavage	cDNA|retrotransposon protein, putative, unclassified, expressed	1
osa-miR1863a	LOC_Os02g04924.2	3	17.355	1	20	597	616	AGCUCUGAUACCAUGUUAGA	UCCCACAUGGUAUCAGAGCG	Cleavage	cDNA|retrotransposon protein, putative, unclassified, expressed	1
osa-miR2101-3p	LOC_Os02g05199.1	3	21.417	1	21	1273	1293	AUUUAACUCAAGUGAGCAUUG	UAAUGCUUACUGGAGUUCAAU	Translation	cDNA|expressed protein	1
osa-miR2101-3p	LOC_Os02g05199.2	3	21.417	1	21	1356	1376	AUUUAACUCAAGUGAGCAUUG	UAAUGCUUACUGGAGUUCAAU	Translation	cDNA|expressed protein	1
osa-miR2101-3p	LOC_Os02g05199.3	3	21.417	1	21	1273	1293	AUUUAACUCAAGUGAGCAUUG	UAAUGCUUACUGGAGUUCAAU	Translation	cDNA|expressed protein	1
osa-miR2101-3p	LOC_Os02g05199.4	3	21.417	1	21	1273	1293	AUUUAACUCAAGUGAGCAUUG	UAAUGCUUACUGGAGUUCAAU	Translation	cDNA|expressed protein	1
osa-miR2101-3p	LOC_Os02g05199.5	3	21.417	1	21	1356	1376	AUUUAACUCAAGUGAGCAUUG	UAAUGCUUACUGGAGUUCAAU	Translation	cDNA|expressed protein	1
osa-miR2101-3p	LOC_Os02g05199.6	3	21.417	1	21	1273	1293	AUUUAACUCAAGUGAGCAUUG	UAAUGCUUACUGGAGUUCAAU	Translation	cDNA|expressed protein	1
osa-miR5160	LOC_Os02g05230.1	3	18.476	1	21	2051	2071	CGAGAUCGAUGGUAUAUUUCU	AGAAAAUUACCACCGAUCUCG	Translation	cDNA|retrotransposon protein, putative, unclassified, expressed	1
osa-miR1850.1	LOC_Os02g05244.1	3	1.987	1	21	1015	1035	UGGAAAGUUGGGAGAUUGGGG	CUCUCAACUCCCAACUUUCCA	Cleavage	cDNA|expressed protein	1
osa-miR444b.2	LOC_Os02g05410.1	3	21.417	1	20	2211	2230	UGCAGUUGUUGUCUCAAGCU	AGCUUGUGGAAACAACUGUA	Translation	cDNA|splicing factor 3B subunit 1, putative, expressed	1
osa-miR444c.2	LOC_Os02g05410.1	3	21.417	1	20	2211	2230	UGCAGUUGUUGUCUCAAGCU	AGCUUGUGGAAACAACUGUA	Translation	cDNA|splicing factor 3B subunit 1, putative, expressed	1
osa-miR444f	LOC_Os02g05410.1	2.5	21.417	1	20	2211	2230	UGCAGUUGUUGCCUCAAGCU	AGCUUGUGGAAACAACUGUA	Translation	cDNA|splicing factor 3B subunit 1, putative, expressed	1
osa-miR159a.2	LOC_Os02g05720.1	3	18.448	1	21	2169	2189	UUGCAUGCCCCAGGAGCUGCA	UGCUCUUCUUGGGGCAUGCAA	Cleavage	cDNA|pentatricopeptide repeat protein PPR986-12, putative, expressed	1
osa-miR5491	LOC_Os02g05950.1	2.5	15.46	1	20	1720	1739	UGAAAUGGAGGCUCGUUGUA	UAUAACGGGCCAUCAUUUCA	Translation	cDNA|phytosulfokine receptor precursor, putative, expressed	1
osa-miR408-5p	LOC_Os02g06250.1	3	13.624	1	21	98	118	CAGGGAUGAGGCAGAGCAUGG	CUAUUCUCUGCCUCGUUCUUG	Cleavage	cDNA|phytosulfokine receptor precursor, putative, expressed	1
osa-miR393a	LOC_Os02g06260.1	3	22.563	1	20	1831	1850	UCCAAAGGGAUCGCAUUGAU	AUGGGUGCAAUCCCUUUGGA	Cleavage	cDNA|phytosulfokine receptor precursor, putative, expressed	1
osa-miR393b-5p	LOC_Os02g06260.1	3	22.563	1	20	1831	1850	UCCAAAGGGAUCGCAUUGAU	AUGGGUGCAAUCCCUUUGGA	Cleavage	cDNA|phytosulfokine receptor precursor, putative, expressed	1
osa-miR1860-3p	LOC_Os02g06570.1	2.5	14.641	1	20	800	818	AUCUGGAAGCUAGGUUUUCU	AGAAAACCUA-CUUCUAGAU	Translation	cDNA|CAMK_KIN1/SNF1/Nim1_like.13 - CAMK includes calcium/calmodulin depedent protein kinases, expressed	1
osa-miR1860-3p	LOC_Os02g06570.2	2.5	14.641	1	20	872	890	AUCUGGAAGCUAGGUUUUCU	AGAAAACCUA-CUUCUAGAU	Translation	cDNA|CAMK_KIN1/SNF1/Nim1_like.13 - CAMK includes calcium/calmodulin depedent protein kinases, expressed	1
osa-miR5497	LOC_Os02g06584.2	3	23.775	1	20	851	870	CAGAAUAUCUGGGACGAGCA	UGCUUGCUUCAGAUAUUUUG	Cleavage	cDNA|zinc finger C-x8-C-x5-C-x3-H type family protein, expressed	1
osa-miR5497	LOC_Os02g06584.3	3	23.775	1	20	851	870	CAGAAUAUCUGGGACGAGCA	UGCUUGCUUCAGAUAUUUUG	Cleavage	cDNA|zinc finger C-x8-C-x5-C-x3-H type family protein, expressed	1
osa-miR5497	LOC_Os02g06584.4	3	23.775	1	20	831	850	CAGAAUAUCUGGGACGAGCA	UGCUUGCUUCAGAUAUUUUG	Cleavage	cDNA|zinc finger C-x8-C-x5-C-x3-H type family protein, expressed	1
osa-miR1860-3p	LOC_Os02g06690.1	3	22.219	1	21	226	245	AUCUGGAAGCUAGGUUUUCUC	GAGAAGACC-AGCUUCCAGGU	Cleavage	cDNA|plastocyanin-like domain containing protein, putative, expressed	1
osa-miR3979-3p	LOC_Os02g06840.1	2.5	15.086	1	19	24	43	CUUCGGGGGAGGA-GAGAAG	CUUCUCCUCCUCCUCCGAAG	Cleavage	cDNA|galactosyltransferase, putative, expressed	1
osa-miR3979-3p	LOC_Os02g06840.2	2.5	20.13	1	19	196	215	CUUCGGGGGAGGA-GAGAAG	CUUCUCCUCCUCCUCCGAAG	Cleavage	cDNA|galactosyltransferase, putative, expressed	1
osa-miR5150-3p	LOC_Os02g07150.1	3	23.431	1	21	1838	1858	AGAAGCUGCAGCUGUCAGAAG	CUUCUGAGAGUUGCUGCUUCU	Cleavage	cDNA|urease accessory protein F, putative, expressed	1
osa-miR5150-3p	LOC_Os02g07150.3	3	23.431	1	21	781	801	AGAAGCUGCAGCUGUCAGAAG	CUUCUGAGAGUUGCUGCUUCU	Cleavage	cDNA|urease accessory protein F, putative, expressed	1
osa-miR5794	LOC_Os02g07620.1	3	20.12	1	21	7	27	UGAGGAAUCACUAGUAGUCGU	ACGACAACUAGUGGGUCCUCA	Cleavage	cDNA|transposon protein, putative, CACTA, En/Spm sub-class, expressed	1
osa-miR529b	LOC_Os02g07720.3	3	7.155	1	20	1136	1155	AGAAGAGAGAGAGUACAGCU	UGAUGUACUUUCUCUUUUCU	Cleavage	cDNA|cytidylyltransferase domain containing protein, expressed	1
osa-miR156a	LOC_Os02g07780.1	1	21.946	1	20	987	1006	UGACAGAAGAGAGUGAGCAC	GUGCUCUCUCUCUUCUGUCA	Cleavage	cDNA|OsSPL4 - SBP-box gene family member, expressed	1
osa-miR156b-5p	LOC_Os02g07780.1	1	21.946	1	20	987	1006	UGACAGAAGAGAGUGAGCAC	GUGCUCUCUCUCUUCUGUCA	Cleavage	cDNA|OsSPL4 - SBP-box gene family member, expressed	1
osa-miR156c-5p	LOC_Os02g07780.1	1	21.946	1	20	987	1006	UGACAGAAGAGAGUGAGCAC	GUGCUCUCUCUCUUCUGUCA	Cleavage	cDNA|OsSPL4 - SBP-box gene family member, expressed	1
osa-miR156d	LOC_Os02g07780.1	1	21.946	1	20	987	1006	UGACAGAAGAGAGUGAGCAC	GUGCUCUCUCUCUUCUGUCA	Cleavage	cDNA|OsSPL4 - SBP-box gene family member, expressed	1
osa-miR156e	LOC_Os02g07780.1	1	21.946	1	20	987	1006	UGACAGAAGAGAGUGAGCAC	GUGCUCUCUCUCUUCUGUCA	Cleavage	cDNA|OsSPL4 - SBP-box gene family member, expressed	1
osa-miR156f-5p	LOC_Os02g07780.1	1	21.946	1	20	987	1006	UGACAGAAGAGAGUGAGCAC	GUGCUCUCUCUCUUCUGUCA	Cleavage	cDNA|OsSPL4 - SBP-box gene family member, expressed	1
osa-miR156g-5p	LOC_Os02g07780.1	1	21.946	1	20	987	1006	UGACAGAAGAGAGUGAGCAC	GUGCUCUCUCUCUUCUGUCA	Cleavage	cDNA|OsSPL4 - SBP-box gene family member, expressed	1
osa-miR156h-5p	LOC_Os02g07780.1	1	21.946	1	20	987	1006	UGACAGAAGAGAGUGAGCAC	GUGCUCUCUCUCUUCUGUCA	Cleavage	cDNA|OsSPL4 - SBP-box gene family member, expressed	1
osa-miR156i	LOC_Os02g07780.1	1	21.946	1	20	987	1006	UGACAGAAGAGAGUGAGCAC	GUGCUCUCUCUCUUCUGUCA	Cleavage	cDNA|OsSPL4 - SBP-box gene family member, expressed	1
osa-miR156j-5p	LOC_Os02g07780.1	1	21.946	1	20	987	1006	UGACAGAAGAGAGUGAGCAC	GUGCUCUCUCUCUUCUGUCA	Cleavage	cDNA|OsSPL4 - SBP-box gene family member, expressed	1
osa-miR156a	LOC_Os02g07780.2	1	21.946	1	20	2221	2240	UGACAGAAGAGAGUGAGCAC	GUGCUCUCUCUCUUCUGUCA	Cleavage	cDNA|OsSPL4 - SBP-box gene family member, expressed	1
osa-miR156b-5p	LOC_Os02g07780.2	1	21.946	1	20	2221	2240	UGACAGAAGAGAGUGAGCAC	GUGCUCUCUCUCUUCUGUCA	Cleavage	cDNA|OsSPL4 - SBP-box gene family member, expressed	1
osa-miR156c-5p	LOC_Os02g07780.2	1	21.946	1	20	2221	2240	UGACAGAAGAGAGUGAGCAC	GUGCUCUCUCUCUUCUGUCA	Cleavage	cDNA|OsSPL4 - SBP-box gene family member, expressed	1
osa-miR156d	LOC_Os02g07780.2	1	21.946	1	20	2221	2240	UGACAGAAGAGAGUGAGCAC	GUGCUCUCUCUCUUCUGUCA	Cleavage	cDNA|OsSPL4 - SBP-box gene family member, expressed	1
osa-miR156e	LOC_Os02g07780.2	1	21.946	1	20	2221	2240	UGACAGAAGAGAGUGAGCAC	GUGCUCUCUCUCUUCUGUCA	Cleavage	cDNA|OsSPL4 - SBP-box gene family member, expressed	1
osa-miR156f-5p	LOC_Os02g07780.2	1	21.946	1	20	2221	2240	UGACAGAAGAGAGUGAGCAC	GUGCUCUCUCUCUUCUGUCA	Cleavage	cDNA|OsSPL4 - SBP-box gene family member, expressed	1
osa-miR156g-5p	LOC_Os02g07780.2	1	21.946	1	20	2221	2240	UGACAGAAGAGAGUGAGCAC	GUGCUCUCUCUCUUCUGUCA	Cleavage	cDNA|OsSPL4 - SBP-box gene family member, expressed	1
osa-miR156h-5p	LOC_Os02g07780.2	1	21.946	1	20	2221	2240	UGACAGAAGAGAGUGAGCAC	GUGCUCUCUCUCUUCUGUCA	Cleavage	cDNA|OsSPL4 - SBP-box gene family member, expressed	1
osa-miR156i	LOC_Os02g07780.2	1	21.946	1	20	2221	2240	UGACAGAAGAGAGUGAGCAC	GUGCUCUCUCUCUUCUGUCA	Cleavage	cDNA|OsSPL4 - SBP-box gene family member, expressed	1
osa-miR156j-5p	LOC_Os02g07780.2	1	21.946	1	20	2221	2240	UGACAGAAGAGAGUGAGCAC	GUGCUCUCUCUCUUCUGUCA	Cleavage	cDNA|OsSPL4 - SBP-box gene family member, expressed	1
osa-miR1846a-5p	LOC_Os02g07890.2	3	22.437	1	21	463	483	AGUGAGGAGGCCGGGGCCGCU	GGCGGCGCCGUCCUCCUCACC	Translation	cDNA|60S ribosomal protein L27a-3, putative, expressed	1
osa-miR1846b-5p	LOC_Os02g07890.2	3	22.437	1	21	463	483	AGUGAGGAGGCCGGGGCCGCU	GGCGGCGCCGUCCUCCUCACC	Translation	cDNA|60S ribosomal protein L27a-3, putative, expressed	1
osa-miR1846c-5p	LOC_Os02g07890.2	3	22.437	1	21	463	483	AGUGAGGAGGCCGGGGCCGCU	GGCGGCGCCGUCCUCCUCACC	Translation	cDNA|60S ribosomal protein L27a-3, putative, expressed	1
osa-miR1846a-5p	LOC_Os02g07890.3	3	22.437	1	21	352	372	AGUGAGGAGGCCGGGGCCGCU	GGCGGCGCCGUCCUCCUCACC	Translation	cDNA|60S ribosomal protein L27a-3, putative, expressed	1
osa-miR1846b-5p	LOC_Os02g07890.3	3	22.437	1	21	352	372	AGUGAGGAGGCCGGGGCCGCU	GGCGGCGCCGUCCUCCUCACC	Translation	cDNA|60S ribosomal protein L27a-3, putative, expressed	1
osa-miR1846c-5p	LOC_Os02g07890.3	3	22.437	1	21	352	372	AGUGAGGAGGCCGGGGCCGCU	GGCGGCGCCGUCCUCCUCACC	Translation	cDNA|60S ribosomal protein L27a-3, putative, expressed	1
osa-miR2873b	LOC_Os02g07930.1	3	16.673	1	20	1135	1154	UUGGACUUGAGAUUUGGUAU	ACAUCAAAUCACAAGUCUAA	Translation	cDNA|B-box zinc finger family protein, putative, expressed	1
osa-miR6248	LOC_Os02g07960.2	2.5	13.641	1	21	3704	3724	UAUUUGAGGAUGGAGGUAGUA	UGCUACCUCCGUCCUAAAAUA	Cleavage	cDNA|STRUBBELIG-RECEPTOR FAMILY 3 precursor, putative, expressed	1
osa-miR812f	LOC_Os02g07960.2	2	11.001	1	24	3742	3765	ACGGAUGAUUAAAGUUGGACACGG	UUGCGUCCAACUUUAAUCGACCGU	Cleavage	cDNA|STRUBBELIG-RECEPTOR FAMILY 3 precursor, putative, expressed	1
osa-miR812g	LOC_Os02g07960.2	2	10.321	1	23	3746	3768	AAGACGGAUGAUUAAAGUUGGAC	GUCCAACUUUAAUCGACCGUUUU	Cleavage	cDNA|STRUBBELIG-RECEPTOR FAMILY 3 precursor, putative, expressed	1
osa-miR812h	LOC_Os02g07960.2	2	10.321	1	23	3746	3768	AAGACGGAUGAUUAAAGUUGGAC	GUCCAACUUUAAUCGACCGUUUU	Cleavage	cDNA|STRUBBELIG-RECEPTOR FAMILY 3 precursor, putative, expressed	1
osa-miR812i	LOC_Os02g07960.2	2	10.321	1	23	3746	3768	AAGACGGAUGAUUAAAGUUGGAC	GUCCAACUUUAAUCGACCGUUUU	Cleavage	cDNA|STRUBBELIG-RECEPTOR FAMILY 3 precursor, putative, expressed	1
osa-miR812j	LOC_Os02g07960.2	2	10.321	1	23	3746	3768	AAGACGGAUGAUUAAAGUUGGAC	GUCCAACUUUAAUCGACCGUUUU	Cleavage	cDNA|STRUBBELIG-RECEPTOR FAMILY 3 precursor, putative, expressed	1
osa-miR812p	LOC_Os02g07960.2	2.5	10.691	1	21	3746	3766	GACGGACGAUUAAAGUUGGGC	GUCCAACUUUAAUCGACCGUU	Cleavage	cDNA|STRUBBELIG-RECEPTOR FAMILY 3 precursor, putative, expressed	1
osa-miR6248	LOC_Os02g07960.3	2.5	13.641	1	21	3600	3620	UAUUUGAGGAUGGAGGUAGUA	UGCUACCUCCGUCCUAAAAUA	Cleavage	cDNA|STRUBBELIG-RECEPTOR FAMILY 3 precursor, putative, expressed	1
osa-miR812f	LOC_Os02g07960.3	2	11.001	1	24	3638	3661	ACGGAUGAUUAAAGUUGGACACGG	UUGCGUCCAACUUUAAUCGACCGU	Cleavage	cDNA|STRUBBELIG-RECEPTOR FAMILY 3 precursor, putative, expressed	1
osa-miR812g	LOC_Os02g07960.3	2	10.321	1	23	3642	3664	AAGACGGAUGAUUAAAGUUGGAC	GUCCAACUUUAAUCGACCGUUUU	Cleavage	cDNA|STRUBBELIG-RECEPTOR FAMILY 3 precursor, putative, expressed	1
osa-miR812h	LOC_Os02g07960.3	2	10.321	1	23	3642	3664	AAGACGGAUGAUUAAAGUUGGAC	GUCCAACUUUAAUCGACCGUUUU	Cleavage	cDNA|STRUBBELIG-RECEPTOR FAMILY 3 precursor, putative, expressed	1
osa-miR812i	LOC_Os02g07960.3	2	10.321	1	23	3642	3664	AAGACGGAUGAUUAAAGUUGGAC	GUCCAACUUUAAUCGACCGUUUU	Cleavage	cDNA|STRUBBELIG-RECEPTOR FAMILY 3 precursor, putative, expressed	1
osa-miR812j	LOC_Os02g07960.3	2	10.321	1	23	3642	3664	AAGACGGAUGAUUAAAGUUGGAC	GUCCAACUUUAAUCGACCGUUUU	Cleavage	cDNA|STRUBBELIG-RECEPTOR FAMILY 3 precursor, putative, expressed	1
osa-miR812p	LOC_Os02g07960.3	2.5	10.691	1	21	3642	3662	GACGGACGAUUAAAGUUGGGC	GUCCAACUUUAAUCGACCGUU	Cleavage	cDNA|STRUBBELIG-RECEPTOR FAMILY 3 precursor, putative, expressed	1
osa-miR6248	LOC_Os02g07960.4	2.5	13.641	1	21	5338	5358	UAUUUGAGGAUGGAGGUAGUA	UGCUACCUCCGUCCUAAAAUA	Cleavage	cDNA|STRUBBELIG-RECEPTOR FAMILY 3 precursor, putative, expressed	1
osa-miR812a	LOC_Os02g07960.4	2.5	12.681	1	22	3485	3505	GACGGACGGUUAAACGUUGGAC	GCCCAAC-UUUAAUCGUCCGUC	Cleavage	cDNA|STRUBBELIG-RECEPTOR FAMILY 3 precursor, putative, expressed	1
osa-miR812b	LOC_Os02g07960.4	2.5	12.681	1	22	3485	3505	GACGGACGGUUAAACGUUGGAC	GCCCAAC-UUUAAUCGUCCGUC	Cleavage	cDNA|STRUBBELIG-RECEPTOR FAMILY 3 precursor, putative, expressed	1
osa-miR812c	LOC_Os02g07960.4	2.5	12.681	1	22	3485	3505	GACGGACGGUUAAACGUUGGAC	GCCCAAC-UUUAAUCGUCCGUC	Cleavage	cDNA|STRUBBELIG-RECEPTOR FAMILY 3 precursor, putative, expressed	1
osa-miR812d	LOC_Os02g07960.4	2.5	12.681	1	22	3485	3505	GACGGACGGUUAAACGUUGGAC	GCCCAAC-UUUAAUCGUCCGUC	Cleavage	cDNA|STRUBBELIG-RECEPTOR FAMILY 3 precursor, putative, expressed	1
osa-miR812e	LOC_Os02g07960.4	2.5	12.681	1	22	3485	3505	GACGGACGGUUAAACGUUGGAC	GCCCAAC-UUUAAUCGUCCGUC	Cleavage	cDNA|STRUBBELIG-RECEPTOR FAMILY 3 precursor, putative, expressed	1
osa-miR812f	LOC_Os02g07960.4	1.5	13.368	1	24	3481	3504	ACGGAUGAUUAAAGUUGGACACGG	CCGUGCCCAACUUUAAUCGUCCGU	Cleavage	cDNA|STRUBBELIG-RECEPTOR FAMILY 3 precursor, putative, expressed	1
osa-miR812g	LOC_Os02g07960.4	0.5	12.353	1	24	3484	3507	AAGACGGAUGAUUAAAGUUGGACA	UGCCCAACUUUAAUCGUCCGUCUU	Cleavage	cDNA|STRUBBELIG-RECEPTOR FAMILY 3 precursor, putative, expressed	1
osa-miR812h	LOC_Os02g07960.4	0.5	12.353	1	24	3484	3507	AAGACGGAUGAUUAAAGUUGGACA	UGCCCAACUUUAAUCGUCCGUCUU	Cleavage	cDNA|STRUBBELIG-RECEPTOR FAMILY 3 precursor, putative, expressed	1
osa-miR812i	LOC_Os02g07960.4	0.5	12.353	1	24	3484	3507	AAGACGGAUGAUUAAAGUUGGACA	UGCCCAACUUUAAUCGUCCGUCUU	Cleavage	cDNA|STRUBBELIG-RECEPTOR FAMILY 3 precursor, putative, expressed	1
osa-miR812j	LOC_Os02g07960.4	0.5	12.353	1	24	3484	3507	AAGACGGAUGAUUAAAGUUGGACA	UGCCCAACUUUAAUCGUCCGUCUU	Cleavage	cDNA|STRUBBELIG-RECEPTOR FAMILY 3 precursor, putative, expressed	1
osa-miR812k	LOC_Os02g07960.4	3	13.368	1	24	3481	3504	ACGAACGGUUAAAGUUGGACGCGG	CCGUGCCCAACUUUAAUCGUCCGU	Cleavage	cDNA|STRUBBELIG-RECEPTOR FAMILY 3 precursor, putative, expressed	1
osa-miR812l	LOC_Os02g07960.4	3	13.368	1	24	3481	3504	ACGAACGGUUAAAGUUGGACGCGG	CCGUGCCCAACUUUAAUCGUCCGU	Cleavage	cDNA|STRUBBELIG-RECEPTOR FAMILY 3 precursor, putative, expressed	1
osa-miR812m	LOC_Os02g07960.4	3	13.368	1	24	3481	3504	ACGAACGGUUAAAGUUGGACGCGG	CCGUGCCCAACUUUAAUCGUCCGU	Cleavage	cDNA|STRUBBELIG-RECEPTOR FAMILY 3 precursor, putative, expressed	1
osa-miR812n-3p	LOC_Os02g07960.4	0.5	19.16	1	24	3461	3484	ACGGAAAAUCAUGGCUGCACUUAA	UUAAGUGUAGCCAUGAUUUUCCGU	Cleavage	cDNA|STRUBBELIG-RECEPTOR FAMILY 3 precursor, putative, expressed	1
osa-miR812n-5p	LOC_Os02g07960.4	3	13.844	1	24	3638	3661	AAGUGCAGCCAUGAGUUUCCGUGC	GCACGAAAACUUAUAGUUGCACUU	Translation	cDNA|STRUBBELIG-RECEPTOR FAMILY 3 precursor, putative, expressed	1
osa-miR812p	LOC_Os02g07960.4	0	12.681	1	24	3482	3505	GACGGACGAUUAAAGUUGGGCAUG	CGUGCCCAACUUUAAUCGUCCGUC	Cleavage	cDNA|STRUBBELIG-RECEPTOR FAMILY 3 precursor, putative, expressed	1
osa-miR812U	LOC_Os02g07960.4	0.5	19.16	1	24	3461	3484	ACGGAAAAUCAUGGCUGCACUUAA	UUAAGUGUAGCCAUGAUUUUCCGU	Cleavage	cDNA|STRUBBELIG-RECEPTOR FAMILY 3 precursor, putative, expressed	1
osa-miR812u	LOC_Os02g07960.4	0.5	19.16	1	24	3461	3484	ACGGAAAAUCAUGGCUGCACUUAA	UUAAGUGUAGCCAUGAUUUUCCGU	Cleavage	cDNA|STRUBBELIG-RECEPTOR FAMILY 3 precursor, putative, expressed	1
osa-miR812v	LOC_Os02g07960.4	0.5	20.39	1	24	3451	3474	AUGGCUGCACUUAAAAUGGGACGG	CCGUCCCAUUUUAAGUGUAGCCAU	Cleavage	cDNA|STRUBBELIG-RECEPTOR FAMILY 3 precursor, putative, expressed	1
osa-miR528-3p	LOC_Os02g08140.1	3	17.158	1	20	1026	1045	CCUGUGCUUGCCUCUUCCAU	AUUGAAGAGGCCAGCACAGA	Translation	cDNA|CAMK_KIN1/SNF1/Nim1_like.14 - CAMK includes calcium/calmodulin depedent protein kinases, expressed	1
osa-miR3979-3p	LOC_Os02g08220.1	2.5	18.245	1	20	54	73	CUUCGGGGGAGGAGAGAAGC	GCUUCUCUCCUCACCAGAAG	Cleavage	cDNA|expressed protein	1
osa-miR3979-5p	LOC_Os02g08390.1	3	14.553	1	20	337	356	UCUCUCUCUCCCUUGAAGGC	GUCUCCAAGGAAGAGAGGGA	Translation	cDNA|transposon protein, putative, CACTA, En/Spm sub-class, expressed	1
osa-miR535-5p	LOC_Os02g09080.1	2.5	15.783	1	20	39	58	UGACAACGAGAGAGAGCACG	CGUGCUCUCUCUCGUCGUCU	Cleavage	cDNA|expressed protein	1
osa-miR5337b	LOC_Os02g09790.1	3	11.334	1	20	2837	2856	CUAGAACGGCAAGCAAUUUG	UAAAUACCUUGCUGUUCUAG	Cleavage	cDNA|disease resistance protein RPM1, putative, expressed	1
osa-miR5832	LOC_Os02g09820.1	3	17.045	1	20	1288	1307	UUGGCGGAGCGGUUGCUGUC	GACGGCGACCUCUCCGCCAC	Translation	cDNA|zinc finger, C3HC4 type domain containing protein, expressed	1
osa-miR390-5p	LOC_Os02g10100.1	1.5	17.63	1	21	2170	2190	AAGCUCAGGAGGGAUAGCGCC	GGCGCUAUCCCUUCUGAGCUA	Cleavage	cDNA|leucine-rich repeat receptor protein kinase EXS precursor, putative, expressed	1
osa-miR1436	LOC_Os02g10210.1	1.5	15.825	1	21	815	835	ACAUUAUGGGACGGAGGGAGU	ACUCCCUCCGUCCCAUAAUAU	Cleavage	cDNA|expressed protein	1
osa-miR818b	LOC_Os02g10210.1	1.5	14.253	1	22	822	843	AAUCCCUUAUAUUAUGGGACGG	CCGUCCCAUAAUAUAAGUGAUU	Cleavage	cDNA|expressed protein	1
osa-miR818d	LOC_Os02g10210.1	1.5	14.253	1	22	822	843	AAUCCCUUAUAUUAUGGGACGG	CCGUCCCAUAAUAUAAGUGAUU	Cleavage	cDNA|expressed protein	1
osa-miR818e	LOC_Os02g10210.1	1.5	14.253	1	22	822	843	AAUCCCUUAUAUUAUGGGACGG	CCGUCCCAUAAUAUAAGUGAUU	Cleavage	cDNA|expressed protein	1
osa-miR5501	LOC_Os02g10440.1	2.5	15.753	1	20	1826	1845	UCUUGUGGCUAGAAGGGUGA	UCAUUCUUCUCGUCACAAGA	Translation	cDNA|protein with a conserved N-terminal region, putative, expressed	1
osa-miR2873a	LOC_Os02g11665.1	3	8.546	1	20	2417	2436	AAGUUUGGACUUAAAUUUGG	UCAUGUUUAAGUUCAAAUUU	Cleavage	cDNA|transposon protein, putative, unclassified, expressed	1
osa-miR5793	LOC_Os02g11930.1	3	14.714	1	21	914	934	CGAGGACGAGAUACAGUGCAG	CUGCACUGUUUCUAGUCCUCC	Cleavage	cDNA|receptor-like protein kinase precursor, putative, expressed	1
osa-miR399d	LOC_Os02g12630.1	3	21.641	1	21	1363	1383	UGCCAAAGGAGAGUUGCCCUG	CACGGCAACUGUCUUUUGGCG	Translation	cDNA|retrotransposon protein, putative, Ty3-gypsy subclass, expressed	1
osa-miR399j	LOC_Os02g12630.1	3	21.641	1	20	1364	1383	UGCCAAAGGAGAGUUGCCCU	ACGGCAACUGUCUUUUGGCG	Translation	cDNA|retrotransposon protein, putative, Ty3-gypsy subclass, expressed	1
osa-miR5813	LOC_Os02g12660.1	3	16.438	1	21	2558	2578	AAGCAGCGACUCUGGUCAUGG	CCAUGAUCAGAGUCUCUGCUG	Cleavage	cDNA|protein kinase domain containing protein, putative, expressed	1
osa-miR2863c	LOC_Os02g12670.1	3	14.701	1	20	697	716	UUAGUAGGACUAGAAUGGGC	UCUCAUUGUGGUCCUACUAA	Cleavage	cDNA|protein kinase family protein, putative, expressed	1
osa-miR5144-3p	LOC_Os02g12790.1	2.5	22.573	1	20	1518	1537	UCUCCUCAGCAGCACAAGAA	GUUUUGUGUUGUUGAGGAGA	Cleavage	cDNA|GATA zinc finger domain containing protein, expressed	1
osa-miR529a	LOC_Os02g13020.1	3	16.675	1	20	1454	1473	CUGUACCCUCUCUCUUCUUC	GAAAAAGAGAGAGGGUGCUG	Cleavage	cDNA|expressed protein	1
osa-miR1436	LOC_Os02g13210.1	2.5	17.421	1	21	311	331	ACAUUAUGGGACGGAGGGAGU	ACUCCCUCCGUUUCAAAAUGU	Cleavage	cDNA|transposable element protein, putative, containing Pfam profile: PF03004, Transposase_24, expressed	1
osa-miR171d-5p	LOC_Os02g13250.1	3	21.43	1	20	1538	1557	UGUUGGCCCGGCUCACUCAG	CUGAACUAGCCGGGCCAACA	Cleavage	cDNA|transposon protein, putative, CACTA, En/Spm sub-class, expressed	1
osa-miR396a-3p	LOC_Os02g13270.1	3	22.615	1	20	795	814	GUUCAAUAAAGCUGUGGGAA	UUUCCACAGCUUUGUUGCAU	Cleavage	cDNA|Mpv17 / PMP22 family domain containing protein, expressed	1
osa-miR396b-3p	LOC_Os02g13270.1	3	22.615	1	20	795	814	GUUCAAUAAAGCUGUGGGAA	UUUCCACAGCUUUGUUGCAU	Cleavage	cDNA|Mpv17 / PMP22 family domain containing protein, expressed	1
osa-miR7693-5p	LOC_Os02g14250.1	3	18.326	1	21	659	679	GUUUCCGCUCUUCAUCGAUGG	UCAUCGAUGAUGAAUGGAAAU	Translation	cDNA|transposon protein, putative, unclassified, expressed	1
osa-miR1436	LOC_Os02g14290.1	1.5	13.895	1	21	969	989	ACAUUAUGGGACGGAGGGAGU	ACUCCCUCCGUCCCAUAAUAU	Cleavage	cDNA|scramblase, putative, expressed	1
osa-miR818b	LOC_Os02g14290.1	1.5	17.669	1	22	976	997	AAUCCCUUAUAUUAUGGGACGG	CCGUCCCAUAAUAUAAAGGAUU	Cleavage	cDNA|scramblase, putative, expressed	1
osa-miR818d	LOC_Os02g14290.1	1.5	17.669	1	22	976	997	AAUCCCUUAUAUUAUGGGACGG	CCGUCCCAUAAUAUAAAGGAUU	Cleavage	cDNA|scramblase, putative, expressed	1
osa-miR818e	LOC_Os02g14290.1	1.5	17.669	1	22	976	997	AAUCCCUUAUAUUAUGGGACGG	CCGUCCCAUAAUAUAAAGGAUU	Cleavage	cDNA|scramblase, putative, expressed	1
osa-miR2275c	LOC_Os02g14370.1	3	17.862	1	20	3760	3779	AGAAUUGGAGGAAAACAAAC	GUUUUUUUUACUUCAAUUUU	Translation	cDNA|retrotransposon protein, putative, Ty1-copia subclass, expressed	1
osa-miR5490	LOC_Os02g14370.1	2.5	14.956	1	20	1800	1819	UUGGAUUUUUAUUUAGGACG	UGUCCUGAAUAAAAUUCCAA	Cleavage	cDNA|retrotransposon protein, putative, Ty1-copia subclass, expressed	1
osa-miR171d-5p	LOC_Os02g14550.1	3	20.577	1	20	1682	1701	UGUUGGCCCGGCUCACUCAG	CUGAACUAGCCGGGCCAACA	Cleavage	cDNA|transposon protein, putative, CACTA, En/Spm sub-class, expressed	1
osa-miR2866	LOC_Os02g14770.1	3	19.554	1	20	3111	3130	UCUAGUUUGUGUUCAGCAUC	CAUGCAGAACACAGGCUAGA	Cleavage	cDNA|phosphoenolpyruvate carboxylase, putative, expressed	1
osa-miR2866	LOC_Os02g14770.2	3	19.554	1	20	3111	3130	UCUAGUUUGUGUUCAGCAUC	CAUGCAGAACACAGGCUAGA	Cleavage	cDNA|phosphoenolpyruvate carboxylase, putative, expressed	1
osa-miR2866	LOC_Os02g14770.3	3	19.554	1	20	3111	3130	UCUAGUUUGUGUUCAGCAUC	CAUGCAGAACACAGGCUAGA	Cleavage	cDNA|phosphoenolpyruvate carboxylase, putative, expressed	1
osa-miR2866	LOC_Os02g14770.4	3	19.554	1	20	3486	3505	UCUAGUUUGUGUUCAGCAUC	CAUGCAGAACACAGGCUAGA	Cleavage	cDNA|phosphoenolpyruvate carboxylase, putative, expressed	1
osa-miR2275d	LOC_Os02g15510.1	2.5	12.273	1	20	621	640	CUUGUUUUUCUCCAAUAUCU	AGAUAUUGACGAAGAACAAG	Translation	cDNA|BED zinc finger family protein, expressed	1
osa-miR2118e	LOC_Os02g15820.1	3	17.194	1	20	304	322	UUCCCAAUGCCUCCCAUGCC	GGUAUGG-AGGCAUUGGGAG	Cleavage	cDNA|extra-large G-protein-related, putative, expressed	1
osa-miR2118r	LOC_Os02g15820.1	3	17.194	1	20	304	322	UUCCCAAUGCCUCCCAUGCC	GGUAUGG-AGGCAUUGGGAG	Cleavage	cDNA|extra-large G-protein-related, putative, expressed	1
osa-miR2118e	LOC_Os02g15820.2	3	17.194	1	20	210	228	UUCCCAAUGCCUCCCAUGCC	GGUAUGG-AGGCAUUGGGAG	Cleavage	cDNA|extra-large G-protein-related, putative, expressed	1
osa-miR2118r	LOC_Os02g15820.2	3	17.194	1	20	210	228	UUCCCAAUGCCUCCCAUGCC	GGUAUGG-AGGCAUUGGGAG	Cleavage	cDNA|extra-large G-protein-related, putative, expressed	1
osa-miR5490	LOC_Os02g15990.1	2.5	14.412	1	20	2214	2233	UUGGAUUUUUAUUUAGGACG	UGUCCUGAAUAAAAUUCCAA	Cleavage	cDNA|retrotransposon protein, putative, Ty1-copia subclass, expressed	1
osa-miR2871a-3p	LOC_Os02g16020.1	3	6.394	1	21	4	24	UAUUUUAGUUUCUAUGGUCAC	GAGAACAUAGAAAAUAAAAUA	Cleavage	cDNA|conserved hypothetical protein	1
osa-miR2871b	LOC_Os02g16020.1	3	6.394	1	21	4	24	UAUUUUAGUUUCUAUGGUCAC	GAGAACAUAGAAAAUAAAAUA	Cleavage	cDNA|conserved hypothetical protein	1
osa-miR2864.2	LOC_Os02g16270.1	2	17.943	1	21	886	907	UUGUUUUG-CAUUGUAUAGGUA	UACCUAUACAAUGACAAAACAA	Translation	cDNA|xa1, putative, expressed	1
osa-miR2864.2	LOC_Os02g16270.2	2	17.943	1	21	886	907	UUGUUUUG-CAUUGUAUAGGUA	UACCUAUACAAUGACAAAACAA	Translation	cDNA|xa1, putative, expressed	1
osa-miR2055	LOC_Os02g17470.2	2.5	15.29	1	21	777	797	UUUCCUUGGGAAGGUGGUUUC	GAAAGCAUCUGCCCAAGGAAA	Translation	cDNA|RNA-binding protein-related, putative, expressed	1
osa-miR444b.1	LOC_Os02g17500.1	2.5	13.454	1	20	1762	1781	UGUUGUCUCAAGCUUGCUGC	UCAGCGAGUUUGAGGCAACA	Cleavage	cDNA|transporter family protein, putative, expressed	1
osa-miR444c.1	LOC_Os02g17500.1	2.5	13.454	1	20	1762	1781	UGUUGUCUCAAGCUUGCUGC	UCAGCGAGUUUGAGGCAACA	Cleavage	cDNA|transporter family protein, putative, expressed	1
osa-miR444b.1	LOC_Os02g17500.2	2.5	13.454	1	20	1550	1569	UGUUGUCUCAAGCUUGCUGC	UCAGCGAGUUUGAGGCAACA	Cleavage	cDNA|transporter family protein, putative, expressed	1
osa-miR444c.1	LOC_Os02g17500.2	2.5	13.454	1	20	1550	1569	UGUUGUCUCAAGCUUGCUGC	UCAGCGAGUUUGAGGCAACA	Cleavage	cDNA|transporter family protein, putative, expressed	1
osa-miR444b.1	LOC_Os02g17500.3	2.5	21.057	1	20	1926	1945	UGUUGUCUCAAGCUUGCUGC	UCAGCGAGUUUGAGGCAACA	Cleavage	cDNA|transporter family protein, putative, expressed	1
osa-miR444c.1	LOC_Os02g17500.3	2.5	21.057	1	20	1926	1945	UGUUGUCUCAAGCUUGCUGC	UCAGCGAGUUUGAGGCAACA	Cleavage	cDNA|transporter family protein, putative, expressed	1
osa-miR437	LOC_Os02g18080.1	2.5	11.322	1	21	4057	4077	AAAGUUAGAGAAGUUUGACUU	AAGUCAAGCAUUUUUAACUUU	Cleavage	cDNA|NB-ARC domain containing protein, expressed	1
osa-miR5824	LOC_Os02g18180.1	3	19.231	1	21	2541	2561	AGUCUGAUAAGAAGUCAAUGG	UCAGUGACUUCUUAUUAGUCU	Cleavage	cDNA|ATP-binding cassette sub-family E member 1, putative, expressed	1
osa-miR5490	LOC_Os02g18310.1	2.5	16.948	1	20	2307	2326	UUGGAUUUUUAUUUAGGACG	UGUCCUGAAUAAAAUUCCAA	Cleavage	cDNA|retrotransposon protein, putative, Ty1-copia subclass, expressed	1
osa-miR167e-3p	LOC_Os02g18660.1	3	18.914	1	20	2220	2239	AGAUCAUGUUGCAGCUUCAC	GUAAUGCUCCAACAUGAUCU	Cleavage	cDNA|expressed protein	1
osa-miR167i-3p	LOC_Os02g18660.1	3	18.914	1	20	2220	2239	AGAUCAUGUUGCAGCUUCAC	GUAAUGCUCCAACAUGAUCU	Cleavage	cDNA|expressed protein	1
osa-miR164a	LOC_Os02g18690.1	3	16.304	1	20	568	587	UGGAGAAGCAGGGCACGUGC	CCACCUUCCCUGCUUCUCCA	Cleavage	cDNA|BURP domain containing protein, expressed	1
osa-miR164b	LOC_Os02g18690.1	3	16.304	1	20	568	587	UGGAGAAGCAGGGCACGUGC	CCACCUUCCCUGCUUCUCCA	Cleavage	cDNA|BURP domain containing protein, expressed	1
osa-miR164c	LOC_Os02g18690.1	3	16.304	1	20	568	587	UGGAGAAGCAGGGUACGUGC	CCACCUUCCCUGCUUCUCCA	Cleavage	cDNA|BURP domain containing protein, expressed	1
osa-miR164d	LOC_Os02g18690.1	3	16.304	1	20	568	587	UGGAGAAGCAGGGCACGUGC	CCACCUUCCCUGCUUCUCCA	Cleavage	cDNA|BURP domain containing protein, expressed	1
osa-miR164f	LOC_Os02g18690.1	3	16.304	1	20	568	587	UGGAGAAGCAGGGCACGUGC	CCACCUUCCCUGCUUCUCCA	Cleavage	cDNA|BURP domain containing protein, expressed	1
osa-miR1846a-5p	LOC_Os02g18870.1	2.5	19.058	1	20	76	95	AGUGAGGAGGCCGGGGCCGC	GCGGCCCCCGCCUCCUCGCC	Cleavage	cDNA|GDSL-like lipase/acylhydrolase, putative, expressed	1
osa-miR1846b-5p	LOC_Os02g18870.1	2.5	19.058	1	20	76	95	AGUGAGGAGGCCGGGGCCGC	GCGGCCCCCGCCUCCUCGCC	Cleavage	cDNA|GDSL-like lipase/acylhydrolase, putative, expressed	1
osa-miR1846c-5p	LOC_Os02g18870.1	2.5	19.058	1	20	76	95	AGUGAGGAGGCCGGGGCCGC	GCGGCCCCCGCCUCCUCGCC	Cleavage	cDNA|GDSL-like lipase/acylhydrolase, putative, expressed	1
osa-miR6249a	LOC_Os02g19170.1	2	21.971	1	20	313	332	CGUGAAGAGCUCGCCGGCGG	UCGCCGACGAGCUCUUCAUG	Cleavage	cDNA|expressed protein	1
osa-miR6249b	LOC_Os02g19170.1	2	21.971	1	20	313	332	CGUGAAGAGCUCGCCGGCGG	UCGCCGACGAGCUCUUCAUG	Cleavage	cDNA|expressed protein	1
osa-miR6249a	LOC_Os02g19170.2	2	20.988	1	20	380	399	CGUGAAGAGCUCGCCGGCGG	UCGCCGACGAGCUCUUCAUG	Cleavage	cDNA|expressed protein	1
osa-miR6249b	LOC_Os02g19170.2	2	20.988	1	20	380	399	CGUGAAGAGCUCGCCGGCGG	UCGCCGACGAGCUCUUCAUG	Cleavage	cDNA|expressed protein	1
osa-miR6249a	LOC_Os02g19170.3	2	20.988	1	20	366	385	CGUGAAGAGCUCGCCGGCGG	UCGCCGACGAGCUCUUCAUG	Cleavage	cDNA|expressed protein	1
osa-miR6249b	LOC_Os02g19170.3	2	20.988	1	20	366	385	CGUGAAGAGCUCGCCGGCGG	UCGCCGACGAGCUCUUCAUG	Cleavage	cDNA|expressed protein	1
osa-miR1857-5p	LOC_Os02g19350.1	2.5	15.752	1	20	661	680	UGGUUUUUUUGGAGCAUGAG	CUCAGGCUUCAAAAGAACCG	Cleavage	cDNA|conserved hypothetical protein	1
osa-miR535-3p	LOC_Os02g19410.1	2.5	22.024	1	21	574	594	GUGCUUUCUCCCGUUGUCACU	GGUGGUAAUGGGAGAGAGUAC	Cleavage	cDNA|expressed protein	1
osa-miR2055	LOC_Os02g19890.1	3	20.907	1	20	213	232	UUUCCUUGGGAAGGUGGUUU	AAACCGCCUGCCCAAGGUAA	Translation	cDNA|stripe rust resistance protein Yr10, putative, expressed	1
osa-miR2055	LOC_Os02g19890.2	3	20.907	1	20	936	955	UUUCCUUGGGAAGGUGGUUU	AAACCGCCUGCCCAAGGUAA	Translation	cDNA|stripe rust resistance protein Yr10, putative, expressed	1
osa-miR2055	LOC_Os02g19890.3	3	20.907	1	20	531	550	UUUCCUUGGGAAGGUGGUUU	AAACCGCCUGCCCAAGGUAA	Translation	cDNA|stripe rust resistance protein Yr10, putative, expressed	1
osa-miR169e	LOC_Os02g19970.1	2.5	16.539	1	20	1576	1595	UAGCCAAGGAUGACUUGCCG	CUGUAAGUCAUUCUUGGUUA	Cleavage	cDNA|aminotransferase, classes I and II, domain containing protein, expressed	1
osa-miR169e	LOC_Os02g19970.2	2.5	16.539	1	20	1660	1679	UAGCCAAGGAUGACUUGCCG	CUGUAAGUCAUUCUUGGUUA	Cleavage	cDNA|aminotransferase, classes I and II, domain containing protein, expressed	1
osa-miR171a	LOC_Os02g19990.1	3	14.429	1	20	1598	1617	UGAUUGAGCCGCGCCAAUAU	AUGUUUGCGCGGCUUAAUCU	Cleavage	cDNA|reticulon domain containing protein, putative, expressed	1
osa-miR171i-3p	LOC_Os02g19990.1	3	14.429	1	20	1598	1617	GGAUUGAGCCGCGUCAAUAU	AUGUUUGCGCGGCUUAAUCU	Cleavage	cDNA|reticulon domain containing protein, putative, expressed	1
osa-miR171a	LOC_Os02g19990.2	3	14.429	1	20	1595	1614	UGAUUGAGCCGCGCCAAUAU	AUGUUUGCGCGGCUUAAUCU	Cleavage	cDNA|reticulon domain containing protein, putative, expressed	1
osa-miR171i-3p	LOC_Os02g19990.2	3	14.429	1	20	1595	1614	GGAUUGAGCCGCGUCAAUAU	AUGUUUGCGCGGCUUAAUCU	Cleavage	cDNA|reticulon domain containing protein, putative, expressed	1
osa-miR1874-3p	LOC_Os02g20950.1	1	17.595	1	24	446	469	UAUGGAUGGAGGUGUAACCCGAUG	CGUUGGGUUACACUUCCGUCCAUA	Cleavage	cDNA|expressed protein	1
osa-miR815a	LOC_Os02g21110.1	3	18.228	1	20	39	58	AAGGGGAUUGAGGAGAUUGG	CCAAUUUCUUCCUUCCCCUU	Translation	cDNA|OsFBK6 - F-box domain and kelch repeat containing protein, expressed	1
osa-miR815b	LOC_Os02g21110.1	3	18.228	1	20	39	58	AAGGGGAUUGAGGAGAUUGG	CCAAUUUCUUCCUUCCCCUU	Translation	cDNA|OsFBK6 - F-box domain and kelch repeat containing protein, expressed	1
osa-miR815c	LOC_Os02g21110.1	3	18.228	1	20	39	58	AAGGGGAUUGAGGAGAUUGG	CCAAUUUCUUCCUUCCCCUU	Translation	cDNA|OsFBK6 - F-box domain and kelch repeat containing protein, expressed	1
osa-miR1871	LOC_Os02g21320.1	3	17.011	1	22	16	37	AUGGCUCUGAUAUCAUGUUGGU	AACAAUAAGGUAUCAGAGCCAA	Cleavage	cDNA|expressed protein	1
osa-miR5802	LOC_Os02g21770.1	1.5	24.924	1	24	186	209	AUGGACUGUACUUUGUAAAGCGGA	UCUGUAUUACAAAGUACAGUCCAU	Cleavage	cDNA|expressed protein	1
osa-miR1853-5p	LOC_Os02g21810.1	3	16.59	1	23	1698	1720	AGCAUUCAAACAUUCCCAAUUAC	GAGAUUGGGAAUGUUAGAAUUUU	Cleavage	cDNA|cytochrome P450 51, putative, expressed	1
osa-miR5788	LOC_Os02g21970.1	3	13.691	1	21	596	616	UGGAUGUGACAUACUCUAGUA	UAUUGGAGGAUGUGACAUCCA	Cleavage	cDNA|26S protease regulatory subunit 6B, putative, expressed	1
osa-miR812a	LOC_Os02g23823.2	0.5	17.172	1	22	388	409	GACGGACGGUUAAACGUUGGAC	GUCCAACGUUUGACCGUCCGUC	Cleavage	cDNA|helix-loop-helix DNA-binding domain containing protein, expressed	1
osa-miR812b	LOC_Os02g23823.2	0.5	17.172	1	22	388	409	GACGGACGGUUAAACGUUGGAC	GUCCAACGUUUGACCGUCCGUC	Cleavage	cDNA|helix-loop-helix DNA-binding domain containing protein, expressed	1
osa-miR812c	LOC_Os02g23823.2	0.5	17.172	1	22	388	409	GACGGACGGUUAAACGUUGGAC	GUCCAACGUUUGACCGUCCGUC	Cleavage	cDNA|helix-loop-helix DNA-binding domain containing protein, expressed	1
osa-miR812d	LOC_Os02g23823.2	0.5	17.172	1	22	388	409	GACGGACGGUUAAACGUUGGAC	GUCCAACGUUUGACCGUCCGUC	Cleavage	cDNA|helix-loop-helix DNA-binding domain containing protein, expressed	1
osa-miR812e	LOC_Os02g23823.2	0.5	17.172	1	22	388	409	GACGGACGGUUAAACGUUGGAC	GUCCAACGUUUGACCGUCCGUC	Cleavage	cDNA|helix-loop-helix DNA-binding domain containing protein, expressed	1
osa-miR812o-3p	LOC_Os02g23823.2	3	18.135	1	24	383	406	GAACGGUCAAAUGUUAGACACGGA	UCCGUGUCCAACGUUUGACCGUCC	Cleavage	cDNA|helix-loop-helix DNA-binding domain containing protein, expressed	1
osa-miR812v	LOC_Os02g23823.2	3	11.574	1	24	354	377	AUGGCUGCACUUAAAAUGGGACGG	CCAUCCCAUUGUAAGUGUAGUUGU	Cleavage	cDNA|helix-loop-helix DNA-binding domain containing protein, expressed	1
osa-miR319a-3p	LOC_Os02g24020.1	3	19.448	1	21	411	431	ACUGGAUGACGCGGGAGCUAA	UUAGUUCCUGUAUCAUUCAGU	Translation	cDNA|dihydrodipicolinate reductase, putative, expressed	1
osa-miR5525	LOC_Os02g25180.1	3	18.301	1	20	859	878	UGAACCUUGGGAGCGAUCUG	CAGUUGGCGCCCAAGGUUCA	Cleavage	cDNA|retrotransposon protein, putative, Ty3-gypsy subclass, expressed	1
osa-miR529a	LOC_Os02g25290.1	3	14.072	1	20	1923	1942	CUGUACCCUCUCUCUUCUUC	GAAGAAGAAGGAAGGUGCAG	Cleavage	cDNA|retrotransposon protein, putative, unclassified, expressed	1
osa-miR169r-5p	LOC_Os02g25740.1	3	21.199	1	21	1892	1913	UAGCCAAGGAUGA-UUUGCCUG	UGGGCAAAAUCCUCCUUGGCUA	Translation	cDNA|retrotransposon protein, putative, Ty3-gypsy subclass, expressed	1
osa-miR160f-5p	LOC_Os02g26040.1	3	16.617	1	21	924	944	UGCCUGGCUCCCUGAAUGCCA	UGUUCUUCAGGGAGUCAGGCA	Cleavage	cDNA|retrotransposon protein, putative, unclassified, expressed	1
osa-miR5794	LOC_Os02g26190.1	3	23.198	1	21	595	615	UGAGGAAUCACUAGUAGUCGU	ACGACAACUAGUGGGUCCUCA	Cleavage	cDNA|transposon protein, putative, CACTA, En/Spm sub-class, expressed	1
osa-miR5794	LOC_Os02g26190.2	3	23.198	1	21	595	615	UGAGGAAUCACUAGUAGUCGU	ACGACAACUAGUGGGUCCUCA	Cleavage	cDNA|transposon protein, putative, CACTA, En/Spm sub-class, expressed	1
osa-miR3979-3p	LOC_Os02g26230.1	2.5	18.375	1	20	243	262	CUUCGGGGGAGGAGAGAAGC	GCCUCCCUCCUCCUCCGAAG	Cleavage	cDNA|retrotransposon protein, putative, unclassified, expressed	1
osa-miR444b.1	LOC_Os02g26470.1	3	22.144	1	21	233	253	UGUUGUCUCAAGCUUGCUGCC	GGCAGCGAUCUUGCGACGACA	Cleavage	cDNA|expressed protein	1
osa-miR444c.1	LOC_Os02g26470.1	3	22.144	1	21	233	253	UGUUGUCUCAAGCUUGCUGCC	GGCAGCGAUCUUGCGACGACA	Cleavage	cDNA|expressed protein	1
osa-miR5806	LOC_Os02g26670.1	3	20.067	1	21	1267	1287	ACAGGCAAAGACAAUGACGGC	GCCGUCGUCGUCUUUGCGUGU	Cleavage	cDNA|F-box/Kelch-repeat protein, putative, expressed	1
osa-miR2275d	LOC_Os02g26750.1	3	11.628	1	21	1075	1095	CUUGUUUUUCUCCAAUAUCUC	GAGGUACUAGAGAAAAACAGG	Cleavage	cDNA|transposon protein, putative, Pong sub-class, expressed	1
osa-miR5079a	LOC_Os02g27130.1	1.5	15.544	1	22	3338	3359	UUUGGAUCUGUUAUUUUGGUAU	AUACCAAAACAGCAGAUCCAAA	Cleavage	cDNA|expressed protein	1
osa-miR5079b	LOC_Os02g27130.1	1.5	15.544	1	22	3338	3359	UUUGGAUCUGUUAUUUUGGUAU	AUACCAAAACAGCAGAUCCAAA	Cleavage	cDNA|expressed protein	1
osa-miR437	LOC_Os02g27310.1	3	17.152	1	21	1669	1689	AAAGUUAGAGAAGUUUGACUU	AAGUCAGAUAUCUUUAGCUUU	Cleavage	cDNA|TKL_IRAK_DUF26-lc.6 - DUF26 kinases have homology to DUF26 containing loci, expressed	1
osa-miR5490	LOC_Os02g27320.1	2.5	15.03	1	20	1821	1840	UUGGAUUUUUAUUUAGGACG	UGUCCUGAAUAAAAUUCCAA	Cleavage	cDNA|retrotransposon protein, putative, Ty1-copia subclass, expressed	1
osa-miR1871	LOC_Os02g27350.1	2	16.5	1	22	16	37	AUGGCUCUGAUAUCAUGUUGGU	AACAAUAUGGUAUCAGAGCCAA	Cleavage	cDNA|expressed protein	1
osa-miR5821	LOC_Os02g27560.1	3	24.287	1	21	287	307	UGGACGGAGCGAUGGUGGGCG	UGCCCACCGUCGCUCUUUCCG	Cleavage	cDNA|expressed protein	1
osa-miR5076	LOC_Os02g27594.2	2.5	7.521	1	22	904	925	GAAAUGGGAGCAGAGCAGGUUU	AAACCUGUUGUGCACCCAUUUC	Translation	cDNA|expressed protein	1
osa-miR5529	LOC_Os02g27620.1	2.5	22.56	1	20	79	98	GUUUCAUCCAUGGACACCGC	GCGGAGUCCGUGGAUGGAAU	Cleavage	cDNA|endonuclease/exonuclease/phosphatase family domain containing protein, expressed	1
osa-miR5529	LOC_Os02g27620.2	2.5	22.56	1	20	79	98	GUUUCAUCCAUGGACACCGC	GCGGAGUCCGUGGAUGGAAU	Cleavage	cDNA|endonuclease/exonuclease/phosphatase family domain containing protein, expressed	1
osa-miR2118e	LOC_Os02g27980.1	3	23.579	1	22	111	132	UUCCCAAUGCCUCCCAUGCCUA	UUGGCAUGGGAGACAUAGGGAG	Translation	cDNA|retrotransposon protein, putative, Ty1-copia subclass	1
osa-miR2118p	LOC_Os02g27980.1	3	23.579	1	22	111	132	UUCCCGAUGCCUCCCAUGCCUA	UUGGCAUGGGAGACAUAGGGAG	Translation	cDNA|retrotransposon protein, putative, Ty1-copia subclass	1
osa-miR2118r	LOC_Os02g27980.1	3	23.579	1	22	111	132	UUCCCAAUGCCUCCCAUGCCUA	UUGGCAUGGGAGACAUAGGGAG	Translation	cDNA|retrotransposon protein, putative, Ty1-copia subclass	1
osa-miR2275a	LOC_Os02g28940.1	3	16.833	1	20	820	839	UUUGGUUUCCUCCAAUAUCU	GGAUAUUGGACGAAGCUGAA	Translation	cDNA|retrotransposon protein, putative, Ty3-gypsy subclass	1
osa-miR2275b	LOC_Os02g28940.1	3	16.833	1	20	820	839	UUUGGUUUCCUCCAAUAUCU	GGAUAUUGGACGAAGCUGAA	Translation	cDNA|retrotransposon protein, putative, Ty3-gypsy subclass	1
osa-miR3979-3p	LOC_Os02g29050.1	2.5	23.959	1	20	1074	1093	CUUCGGGGGAGGAGAGAAGC	GCCUCCCUCCUCCUCCGAAG	Cleavage	cDNA|retrotransposon protein, putative, unclassified, expressed	1
osa-miR1436	LOC_Os02g29140.1	2.5	14.575	1	21	1521	1541	ACAUUAUGGGACGGAGGGAGU	ACUCCCUCCGUUUCACAAUGU	Cleavage	cDNA|ankyrin, putative, expressed	1
osa-miR5519	LOC_Os02g29464.1	2.5	13.403	1	21	1063	1083	UGGCAGAAGUACUGGACUUAG	UUAACUCCAGUACAUCUGCUA	Cleavage	cDNA|RecF/RecN/SMC N terminal domain containing protein, expressed	1
osa-miR5074	LOC_Os02g29990.1	0	21.609	1	21	36	56	GAAGGCCACCGUCGGGAUCGC	GCGAUCCCGACGGUGGCCUUC	Cleavage	cDNA|retrotransposon protein, putative, Ty3-gypsy subclass	1
osa-miR5815	LOC_Os02g30150.1	3	14.979	1	23	1262	1284	AAUGUUAUGGACACUAGAUGACA	UGGCAUCAAGUGUUCAUAAUAUA	Cleavage	cDNA|disease resistance protein, putative, expressed	1
osa-miR171d-5p	LOC_Os02g30390.1	3	20.222	1	20	1736	1755	UGUUGGCCCGGCUCACUCAG	CUGAACUAGCCGGGCCAACA	Cleavage	cDNA|transposon protein, putative, CACTA, En/Spm sub-class, expressed	1
osa-miR1862d	LOC_Os02g30730.1	2.5	19.081	1	24	2708	2731	ACUAGGUUUGUUUAUUUUGGGACG	UGUCCCAUAAAAAACAAAUCUAGU	Cleavage	cDNA|SART-1 family protein, putative, expressed	1
osa-miR1862e	LOC_Os02g30730.1	2	18.525	1	24	2707	2730	CUAGAUUUGUUUAUUUUGGGACGG	CUGUCCCAUAAAAAACAAAUCUAG	Cleavage	cDNA|SART-1 family protein, putative, expressed	1
osa-miR1862d	LOC_Os02g30730.2	2.5	19.081	1	24	2784	2807	ACUAGGUUUGUUUAUUUUGGGACG	UGUCCCAUAAAAAACAAAUCUAGU	Cleavage	cDNA|SART-1 family protein, putative, expressed	1
osa-miR1862e	LOC_Os02g30730.2	2	18.525	1	24	2783	2806	CUAGAUUUGUUUAUUUUGGGACGG	CUGUCCCAUAAAAAACAAAUCUAG	Cleavage	cDNA|SART-1 family protein, putative, expressed	1
osa-miR1857-5p	LOC_Os02g30900.1	1.5	22.635	1	20	1529	1548	UGGUUUUUUUGGAGCAUGAG	CUCAUGCUUCAAGAAAGCCA	Cleavage	cDNA|protein kinase domain containing protein, expressed	1
osa-miR5144-5p	LOC_Os02g31190.1	3	19.334	1	20	511	530	UUCUUGUGCUGCUGAAGAGA	UCUAUUCAGGAGAACAAGAA	Translation	cDNA|retrotransposon protein, putative, unclassified, expressed	1
osa-miR2121a	LOC_Os02g31230.1	0.5	14.088	1	24	414	437	AAAACGGAGCGGUCCAUUAGCGCG	UGCACUAAUGGAUCGCUCCGUUUU	Cleavage	cDNA|expressed protein	1
osa-miR2121b	LOC_Os02g31230.1	0.5	14.088	1	24	414	437	AAAACGGAGCGGUCCAUUAGCGCG	UGCACUAAUGGAUCGCUCCGUUUU	Cleavage	cDNA|expressed protein	1
osa-miR5836	LOC_Os02g31910.1	3	23.192	1	20	2394	2413	UGAGCAGCCGGACCAUGGGA	UCCCAAGGACCAGCUGCUCA	Translation	cDNA|potassium transporter, putative, expressed	1
osa-miR5836	LOC_Os02g31910.2	3	23.192	1	20	2448	2467	UGAGCAGCCGGACCAUGGGA	UCCCAAGGACCAGCUGCUCA	Translation	cDNA|potassium transporter, putative, expressed	1
osa-miR5497	LOC_Os02g31960.3	3	14.116	1	20	705	724	CAGAAUAUCUGGGACGAGCA	UGUUUGUUGCAGAUAUUUUG	Cleavage	cDNA|ATP/GTP binding protein, putative, expressed	1
osa-miR5497	LOC_Os02g31960.4	3	18.384	1	20	705	724	CAGAAUAUCUGGGACGAGCA	UGUUUGUUGCAGAUAUUUUG	Cleavage	cDNA|ATP/GTP binding protein, putative, expressed	1
osa-miR5143a	LOC_Os02g32090.1	3	12.336	1	22	2813	2834	UGUGGUAUGUUGGCAAUGUAGG	UCUAUAUUGCCGCCAUGCCAUA	Translation	cDNA|retrotransposon protein, putative, unclassified, expressed	1
osa-miR5143b	LOC_Os02g32090.1	3	12.336	1	22	2813	2834	UGUGGUAUGUUGGCAAUGUAGG	UCUAUAUUGCCGCCAUGCCAUA	Translation	cDNA|retrotransposon protein, putative, unclassified, expressed	1
osa-miR7693-5p	LOC_Os02g32170.1	3	17.655	1	21	659	679	GUUUCCGCUCUUCAUCGAUGG	UCAUCGAUGAUGAAUGGAAAU	Translation	cDNA|transposon protein, putative, unclassified, expressed	1
osa-miR5150-3p	LOC_Os02g32340.1	3	14.454	1	20	3340	3359	AGAAGCUGCAGCUGUCAGAA	GUCUGACAGCGGAAGCUUCU	Translation	cDNA|Spc97 / Spc98 family protein, putative, expressed	1
osa-miR2873a	LOC_Os02g32610.2	3	18.485	1	21	1477	1497	AAGUUUGGACUUAAAUUUGGU	AUCAAAUAUUGGUCCAAACUU	Cleavage	cDNA|protein kinase domain containing protein, expressed	1
osa-miR2873a	LOC_Os02g32610.3	3	18.485	1	21	1472	1492	AAGUUUGGACUUAAAUUUGGU	AUCAAAUAUUGGUCCAAACUU	Cleavage	cDNA|protein kinase domain containing protein, expressed	1
osa-miR2873a	LOC_Os02g32610.4	3	16.707	1	21	1478	1498	AAGUUUGGACUUAAAUUUGGU	AUCAAAUAUUGGUCCAAACUU	Cleavage	cDNA|protein kinase domain containing protein, expressed	1
osa-miR1436	LOC_Os02g33170.1	2.5	9.316	1	21	809	829	ACAUUAUGGGACGGAGGGAGU	ACUCCCUCCGUUUCAAAAUGU	Cleavage	cDNA|POEI29 - Pollen Ole e I allergen and extensin family protein precursor, putative, expressed	1
osa-miR2275a	LOC_Os02g34450.1	2.5	16.7	1	20	4109	4128	UUUGGUUUCCUCCAAUAUCU	GGAUAUUGGAUGAAGCCGAA	Translation	cDNA|retrotransposon protein, putative, Ty3-gypsy subclass, expressed	1
osa-miR2275b	LOC_Os02g34450.1	2.5	16.7	1	20	4109	4128	UUUGGUUUCCUCCAAUAUCU	GGAUAUUGGAUGAAGCCGAA	Translation	cDNA|retrotransposon protein, putative, Ty3-gypsy subclass, expressed	1
osa-miR166e-3p	LOC_Os02g34560.1	3	19.429	1	20	2001	2020	UCGAACCAGGCUUCAUUCCC	GGCAAUGAAGCCUGUUUUGA	Cleavage	cDNA|plant neutral invertase domain containing protein, expressed	1
osa-miR166e-3p	LOC_Os02g34560.2	3	19.429	1	20	2432	2451	UCGAACCAGGCUUCAUUCCC	GGCAAUGAAGCCUGUUUUGA	Cleavage	cDNA|plant neutral invertase domain containing protein, expressed	1
osa-miR1863a	LOC_Os02g34760.1	2	17.865	1	22	41	62	AGCUCUGAUACCAUGUUAGAUU	ACUGUAAGAUGGUAUCAGAGCU	Cleavage	cDNA|retrotransposon protein, putative, unclassified, expressed	1
osa-miR2873b	LOC_Os02g35820.1	3	12.89	1	20	3177	3196	UUGGACUUGAGAUUUGGUAU	AGAUUGAGUCUCAAGUCCAA	Cleavage	cDNA|retrotransposon protein, putative, unclassified, expressed	1
osa-miR2873b	LOC_Os02g35820.2	3	12.89	1	20	2883	2902	UUGGACUUGAGAUUUGGUAU	AGAUUGAGUCUCAAGUCCAA	Cleavage	cDNA|retrotransposon protein, putative, unclassified, expressed	1
osa-miR3980a-5p	LOC_Os02g35880.1	3	17.741	1	21	365	385	AAUCGACGGCCUCAGUCAGGG	CCUUGGCUGGGGCUGUUGGUU	Cleavage	cDNA|salt tolerant protein, putative, expressed	1
osa-miR3980b-5p	LOC_Os02g35880.1	3	17.741	1	21	365	385	AAUCGACGGCCUCAGUCAGGG	CCUUGGCUGGGGCUGUUGGUU	Cleavage	cDNA|salt tolerant protein, putative, expressed	1
osa-miR529b	LOC_Os02g35910.1	3	19.367	1	20	1782	1801	AGAAGAGAGAGAGUACAGCU	AGCUUUACUCUCAUUCUUUU	Cleavage	cDNA|protein phosphotase protein, putative, expressed	1
osa-miR437	LOC_Os02g36030.1	2.5	10.784	1	21	1679	1699	AAAGUUAGAGAAGUUUGACUU	GGGUCAAAUUUUUAUAACUUU	Cleavage	cDNA|cytochrome P450, putative, expressed	1
osa-miR3979-3p	LOC_Os02g36040.1	3	24.848	1	20	60	79	CUUCGGGGGAGGAGAGAAGC	GCUCGUCUCCUCCCUCGAGG	Cleavage	cDNA|expressed protein	1
osa-miR437	LOC_Os02g36140.2	2.5	24.489	1	20	1643	1662	AAAGUUAGAGAAGUUUGACU	AGUCAAGAUUUUCUAGCUUU	Cleavage	cDNA|terpene synthase, putative, expressed	1
osa-miR437	LOC_Os02g36140.3	2.5	24.489	1	20	1643	1662	AAAGUUAGAGAAGUUUGACU	AGUCAAGAUUUUCUAGCUUU	Cleavage	cDNA|terpene synthase, putative, expressed	1
osa-miR437	LOC_Os02g36140.4	2.5	21.885	1	20	1735	1754	AAAGUUAGAGAAGUUUGACU	AGUCAAGAUUUUCUAGCUUU	Cleavage	cDNA|terpene synthase, putative, expressed	1
osa-miR394	LOC_Os02g36450.1	3	21.008	1	20	73	92	UUGGCAUUCUGUCCACCUCC	GGAGGUGGAUCGAUUGCCAA	Translation	cDNA|transporter family protein, putative, expressed	1
osa-miR394	LOC_Os02g36450.2	3	21.866	1	20	73	92	UUGGCAUUCUGUCCACCUCC	GGAGGUGGAUCGAUUGCCAA	Translation	cDNA|transporter family protein, putative, expressed	1
osa-miR396c-3p	LOC_Os02g36520.1	3	22.677	1	21	1105	1125	GGUCAAGAAAGCUGUGGGAAG	UUACCAACAGCUUUCUUGGCU	Cleavage	cDNA|OsFBK9 - F-box domain and kelch repeat containing protein, expressed	1
osa-miR2864.2	LOC_Os02g36770.1	3	10.855	1	21	1796	1816	UUGUUUUGCAUUGUAUAGGUA	UACCUGUCCAAUACAAAACAG	Translation	cDNA|galactosyltransferase family protein, putative, expressed	1
osa-miR164d	LOC_Os02g36880.3	1	20.065	1	21	954	974	UGGAGAAGCAGGGCACGUGCU	AGCAAGUGCCCUGCUUCUCCA	Cleavage	cDNA|no apical meristem protein, putative, expressed	1
osa-miR444a-3p.2	LOC_Os02g36924.1	2	17.063	1	21	564	584	UGCAGUUGCUGCCUCAAGCUU	AAGCUUGAGACAACAACUGCA	Translation	cDNA|OsMADS27 - MADS-box family gene with MIKCc type-box, expressed	1
osa-miR444b.1	LOC_Os02g36924.1	0	18.593	1	21	558	578	UGUUGUCUCAAGCUUGCUGCC	GGCAGCAAGCUUGAGACAACA	Cleavage	cDNA|OsMADS27 - MADS-box family gene with MIKCc type-box, expressed	1
osa-miR444b.2	LOC_Os02g36924.1	0	17.063	1	21	564	584	UGCAGUUGUUGUCUCAAGCUU	AAGCUUGAGACAACAACUGCA	Cleavage	cDNA|OsMADS27 - MADS-box family gene with MIKCc type-box, expressed	1
osa-miR444c.1	LOC_Os02g36924.1	0	18.593	1	21	558	578	UGUUGUCUCAAGCUUGCUGCC	GGCAGCAAGCUUGAGACAACA	Cleavage	cDNA|OsMADS27 - MADS-box family gene with MIKCc type-box, expressed	1
osa-miR444c.2	LOC_Os02g36924.1	0	17.063	1	21	564	584	UGCAGUUGUUGUCUCAAGCUU	AAGCUUGAGACAACAACUGCA	Cleavage	cDNA|OsMADS27 - MADS-box family gene with MIKCc type-box, expressed	1
osa-miR444d.2	LOC_Os02g36924.1	2	17.063	1	21	564	584	UGCAGUUGCUGCCUCAAGCUU	AAGCUUGAGACAACAACUGCA	Translation	cDNA|OsMADS27 - MADS-box family gene with MIKCc type-box, expressed	1
osa-miR444e	LOC_Os02g36924.1	2	17.063	1	21	564	584	UGCAGUUGCUGCCUCAAGCUU	AAGCUUGAGACAACAACUGCA	Translation	cDNA|OsMADS27 - MADS-box family gene with MIKCc type-box, expressed	1
osa-miR444f	LOC_Os02g36924.1	1	17.063	1	21	564	584	UGCAGUUGUUGCCUCAAGCUU	AAGCUUGAGACAACAACUGCA	Cleavage	cDNA|OsMADS27 - MADS-box family gene with MIKCc type-box, expressed	1
osa-miR1862a	LOC_Os02g37694.1	1.5	14.408	1	22	1092	1113	ACGAGGUUGGUUUAUUUUGGGA	UCCCAAAAUAAACCAACCUCAU	Cleavage	cDNA|expressed protein	1
osa-miR1862b	LOC_Os02g37694.1	1.5	14.408	1	22	1092	1113	ACGAGGUUGGUUUAUUUUGGGA	UCCCAAAAUAAACCAACCUCAU	Cleavage	cDNA|expressed protein	1
osa-miR1862c	LOC_Os02g37694.1	1.5	14.408	1	22	1092	1113	ACGAGGUUGGUUUAUUUUGGGA	UCCCAAAAUAAACCAACCUCAU	Cleavage	cDNA|expressed protein	1
osa-miR160f-5p	LOC_Os02g37790.1	3	17.001	1	21	942	962	UGCCUGGCUCCCUGAAUGCCA	UGUUCUUCAGGGAGUCAGGCA	Cleavage	cDNA|retrotransposon protein, putative, unclassified, expressed	1
osa-miR1868	LOC_Os02g37950.1	2.5	14.99	1	21	1226	1246	UCACGGAAAACGAGGGAGCAG	UUUCUCCCUCUUUUUUCGUGA	Translation	cDNA|transposon protein, putative, unclassified, expressed	1
osa-miR1868	LOC_Os02g37950.3	2.5	14.99	1	21	1200	1220	UCACGGAAAACGAGGGAGCAG	UUUCUCCCUCUUUUUUCGUGA	Translation	cDNA|transposon protein, putative, unclassified, expressed	1
osa-miR2878-5p	LOC_Os02g38300.1	3	10.43	1	21	972	991	UACAUGUAUAAAAUUCUGAGG	UCUCAGAAUUUUA-AUGUGUA	Cleavage	cDNA|SNF7 domain containing protein, putative, expressed	1
osa-miR2878-5p	LOC_Os02g38300.2	3	10.43	1	21	1013	1032	UACAUGUAUAAAAUUCUGAGG	UCUCAGAAUUUUA-AUGUGUA	Cleavage	cDNA|SNF7 domain containing protein, putative, expressed	1
osa-miR529b	LOC_Os02g38480.1	3	6.939	1	20	5346	5365	AGAAGAGAGAGAGUACAGCU	AGUUUUAUUUUCUUUCUUCU	Cleavage	cDNA|expressed protein	1
osa-miR1862d	LOC_Os02g39070.1	2.5	15.944	1	24	1001	1024	ACUAGGUUUGUUUAUUUUGGGACG	CAUCGUAAAAUAAAUAAACUUAGU	Cleavage	cDNA|vesicle transport protein GOT1B, putative, expressed	1
osa-miR5488	LOC_Os02g39160.1	3	16.845	1	20	1336	1355	UGAAGGCGACUGAUGAUUUC	GAAGUGGUCAGUUGCCUUUA	Cleavage	cDNA|hydroxymethylbutenyl 4-diphosphate synthase, putative, expressed	1
osa-miR6253	LOC_Os02g39470.1	3	18.568	1	20	1599	1618	GAGGAAAGUGGGCAGUUGGG	CCCAUUGGCCCAUUUUCCUC	Cleavage	cDNA|cyclin, N-terminal domain containing protein, expressed	1
osa-miR1879	LOC_Os02g39570.1	3	19.253	1	20	1066	1085	GUGUUUGGUUUAGGGAUGAG	UUCAUCCAUGAACCAAGUAC	Cleavage	cDNA|ACT domain containing protein, expressed	1
osa-miR1879	LOC_Os02g39570.4	3	19.253	1	20	1057	1076	GUGUUUGGUUUAGGGAUGAG	UUCAUCCAUGAACCAAGUAC	Cleavage	cDNA|ACT domain containing protein, expressed	1
osa-miR5809	LOC_Os02g39570.4	2.5	23.876	1	20	434	453	UCGUCGCCGGCGACCACAGC	UCUGUGUUCGUCGGCGACGA	Cleavage	cDNA|ACT domain containing protein, expressed	1
osa-miR1879	LOC_Os02g39570.5	3	19.253	1	20	1057	1076	GUGUUUGGUUUAGGGAUGAG	UUCAUCCAUGAACCAAGUAC	Cleavage	cDNA|ACT domain containing protein, expressed	1
osa-miR5809	LOC_Os02g39570.5	2.5	23.876	1	20	434	453	UCGUCGCCGGCGACCACAGC	UCUGUGUUCGUCGGCGACGA	Cleavage	cDNA|ACT domain containing protein, expressed	1
osa-miR1879	LOC_Os02g39570.6	3	19.253	1	20	985	1004	GUGUUUGGUUUAGGGAUGAG	UUCAUCCAUGAACCAAGUAC	Cleavage	cDNA|ACT domain containing protein, expressed	1
osa-miR6248	LOC_Os02g39670.1	2.5	10.809	1	20	584	603	UAUUUGAGGAUGGAGGUAGU	ACUAUCUCUCUCUUCAAAUA	Translation	cDNA|retrotransposon, putative, centromere-specific, expressed	1
osa-miR7693-3p	LOC_Os02g39710.1	3	14.539	1	22	1282	1303	GACGUCCAUCGAUGAAGAGCGA	UAGUUUUUCAUCCAUGGACGUA	Translation	cDNA|CCT/B-box zinc finger protein, putative, expressed	1
osa-miR5794	LOC_Os02g40930.1	3	17.695	1	21	28	48	UGAGGAAUCACUAGUAGUCGU	ACGACAACUAGUGGGUCCUCA	Cleavage	cDNA|transposon protein, putative, CACTA, En/Spm sub-class	1
osa-miR390-3p	LOC_Os02g41550.4	2.5	20.464	1	20	2710	2729	CGCUAUCUAUCCUGAGCUCC	GGUGCUCAGGAUGGGUAGUG	Cleavage	cDNA|FAD binding domain of DNA photolyase domain containing protein, expressed	1
osa-miR3982-3p	LOC_Os02g41670.1	3	23.996	1	20	1313	1332	AGUUGCCUACAUGGAGCGCC	GGCGCUUCAUGGUGGUAACU	Translation	cDNA|phenylalanine ammonia-lyase, putative, expressed	1
osa-miR3979-5p	LOC_Os02g41810.1	2.5	18.801	1	20	108	127	UCUCUCUCUCCCUUGAAGGC	GCCUUGGAGGGAGGGAGAGG	Cleavage	cDNA|expressed protein	1
osa-miR3979-5p	LOC_Os02g42060.1	3	18.84	1	20	26	45	UCUCUCUCUCCCUUGAAGGC	GUCUGCGAGAGAGAGAGAGA	Translation	cDNA|response regulator receiver domain containing protein, expressed	1
osa-miR815a	LOC_Os02g42210.1	3	10.103	1	21	440	460	AAGGGGAUUGAGGAGAUUGGG	CCCGAUCUCCCCGCUCCCCUU	Translation	cDNA|membrane-associated salt-inducible protein like, putative, expressed	1
osa-miR815b	LOC_Os02g42210.1	3	10.103	1	21	440	460	AAGGGGAUUGAGGAGAUUGGG	CCCGAUCUCCCCGCUCCCCUU	Translation	cDNA|membrane-associated salt-inducible protein like, putative, expressed	1
osa-miR815c	LOC_Os02g42210.1	3	10.103	1	21	440	460	AAGGGGAUUGAGGAGAUUGGG	CCCGAUCUCCCCGCUCCCCUU	Translation	cDNA|membrane-associated salt-inducible protein like, putative, expressed	1
osa-miR437	LOC_Os02g42350.1	0.5	14.85	1	21	1559	1579	AAAGUUAGAGAAGUUUGACUU	AAGUUAAACUUCUCUAACUUU	Cleavage	cDNA|nitrilase, putative, expressed	1
osa-miR5522	LOC_Os02g42530.1	2.5	11.557	1	20	2404	2423	AACAAUAGGAAUGGGAGGCA	UGUUUCCCAUUCCUAUUUUU	Cleavage	cDNA|expressed protein	1
osa-miR5522	LOC_Os02g42530.2	2.5	11.557	1	20	2765	2784	AACAAUAGGAAUGGGAGGCA	UGUUUCCCAUUCCUAUUUUU	Cleavage	cDNA|expressed protein	1
osa-miR5522	LOC_Os02g42530.3	2.5	11.557	1	20	2486	2505	AACAAUAGGAAUGGGAGGCA	UGUUUCCCAUUCCUAUUUUU	Cleavage	cDNA|expressed protein	1
osa-miR5150-3p	LOC_Os02g43080.1	3	16.839	1	20	92	111	AGAAGCUGCAGCUGUCAGAA	UACUGACAGCUUCAGCUUCA	Translation	cDNA|PPR repeat domain containing protein, putative, expressed	1
osa-miR1436	LOC_Os02g43370.1	2.5	10.722	1	21	2232	2252	ACAUUAUGGGACGGAGGGAGU	ACUCCCUCCGUUUCAAAAUGU	Cleavage	cDNA|transposon protein, putative, unclassified, expressed	1
osa-miR2118a	LOC_Os02g43470.1	3	21.925	1	21	1442	1461	UUCUCGAUGCCUCCCAUUCCU	GGGGAUGGGAGGCAU-GAGAA	Cleavage	cDNA|glutamate dehydrogenase protein, putative, expressed	1
osa-miR1436	LOC_Os02g43560.1	2	20.267	1	21	2725	2745	ACAUUAUGGGACGGAGGGAGU	ACUCCAUCCGUUUCAUAAUGU	Cleavage	cDNA|WRKY34, expressed	1
osa-miR818b	LOC_Os02g43560.1	2.5	16.749	1	22	2696	2717	AAUCCCUUAUAUUAUGGGACGG	CCGUCCCCUAGUAUAAGGGAUA	Cleavage	cDNA|WRKY34, expressed	1
osa-miR818d	LOC_Os02g43560.1	2.5	16.749	1	22	2696	2717	AAUCCCUUAUAUUAUGGGACGG	CCGUCCCCUAGUAUAAGGGAUA	Cleavage	cDNA|WRKY34, expressed	1
osa-miR818e	LOC_Os02g43560.1	2.5	16.749	1	22	2696	2717	AAUCCCUUAUAUUAUGGGACGG	CCGUCCCCUAGUAUAAGGGAUA	Cleavage	cDNA|WRKY34, expressed	1
osa-miR408-3p	LOC_Os02g43660.1	3	24.337	1	21	681	701	CUGCACUGCCUCUUCCCUGGC	GCUAGGCAAGAGGCAGUGCUG	Cleavage	cDNA|plastocyanin-like domain containing protein, putative, expressed	1
osa-miR1859	LOC_Os02g43780.1	2	14.567	1	22	381	402	UUUCCUAUGACGUCCAUUCCAA	UUGGAAUGGGUAUCAUAGGAAA	Translation	cDNA|hAT dimerisation domain-containing protein, putative, expressed	1
osa-miR2275a	LOC_Os02g44190.1	2.5	17.165	1	20	1739	1758	UUUGGUUUCCUCCAAUAUCU	GGAUAUUGGAUGAAGCCGAA	Translation	cDNA|retrotransposon protein, putative, Ty3-gypsy subclass	1
osa-miR2275b	LOC_Os02g44190.1	2.5	17.165	1	20	1739	1758	UUUGGUUUCCUCCAAUAUCU	GGAUAUUGGAUGAAGCCGAA	Translation	cDNA|retrotransposon protein, putative, Ty3-gypsy subclass	1
osa-miR171a	LOC_Os02g44360.1	0	24.661	1	21	1351	1371	UGAUUGAGCCGCGCCAAUAUC	GAUAUUGGCGCGGCUCAAUCA	Cleavage	cDNA|scarecrow transcription factor family protein, putative, expressed	1
osa-miR171b	LOC_Os02g44360.1	0.5	24.661	1	21	1351	1371	UGAUUGAGCCGUGCCAAUAUC	GAUAUUGGCGCGGCUCAAUCA	Cleavage	cDNA|scarecrow transcription factor family protein, putative, expressed	1
osa-miR171c-3p	LOC_Os02g44360.1	0.5	24.661	1	21	1351	1371	UGAUUGAGCCGUGCCAAUAUC	GAUAUUGGCGCGGCUCAAUCA	Cleavage	cDNA|scarecrow transcription factor family protein, putative, expressed	1
osa-miR171d-3p	LOC_Os02g44360.1	0.5	24.661	1	21	1351	1371	UGAUUGAGCCGUGCCAAUAUC	GAUAUUGGCGCGGCUCAAUCA	Cleavage	cDNA|scarecrow transcription factor family protein, putative, expressed	1
osa-miR171e-3p	LOC_Os02g44360.1	0.5	24.661	1	21	1351	1371	UGAUUGAGCCGUGCCAAUAUC	GAUAUUGGCGCGGCUCAAUCA	Cleavage	cDNA|scarecrow transcription factor family protein, putative, expressed	1
osa-miR171f-3p	LOC_Os02g44360.1	0.5	24.661	1	21	1351	1371	UGAUUGAGCCGUGCCAAUAUC	GAUAUUGGCGCGGCUCAAUCA	Cleavage	cDNA|scarecrow transcription factor family protein, putative, expressed	1
osa-miR171i-3p	LOC_Os02g44360.1	1.5	24.661	1	21	1351	1371	GGAUUGAGCCGCGUCAAUAUC	GAUAUUGGCGCGGCUCAAUCA	Cleavage	cDNA|scarecrow transcription factor family protein, putative, expressed	1
osa-miR164c	LOC_Os02g44380.2	3	22.506	1	21	3011	3030	UGGAGAAGCAGGGUACGUGCA	UGCA-GUACCCUGUUUUUCCA	Cleavage	cDNA|WD domain containing protein, putative, expressed	1
osa-miR5814	LOC_Os02g44599.1	3	15.977	1	20	1592	1611	AAUCAAGUUAGGAACCAUGC	CCAUGGUUGCCAACUUGAUU	Translation	cDNA|expressed protein	1
osa-miR5814	LOC_Os02g44599.2	3	15.977	1	20	1592	1611	AAUCAAGUUAGGAACCAUGC	CCAUGGUUGCCAACUUGAUU	Translation	cDNA|expressed protein	1
osa-miR5814	LOC_Os02g44599.3	3	15.977	1	20	1212	1231	AAUCAAGUUAGGAACCAUGC	CCAUGGUUGCCAACUUGAUU	Translation	cDNA|expressed protein	1
osa-miR5814	LOC_Os02g44599.4	3	15.977	1	20	1593	1612	AAUCAAGUUAGGAACCAUGC	CCAUGGUUGCCAACUUGAUU	Translation	cDNA|expressed protein	1
osa-miR2275d	LOC_Os02g44610.1	3	21.143	1	20	637	656	CUUGUUUUUCUCCAAUAUCU	AGAGAUUGGGGAAGGACAGG	Cleavage	cDNA|protein kinase, putative, expressed	1
osa-miR160a-5p	LOC_Os02g44760.1	3	15.652	1	20	173	192	UGCCUGGCUCCCUGUAUGCC	GGCAUGCGGGCAGUCGGGCA	Translation	cDNA|hypothetical protein	1
osa-miR160b-5p	LOC_Os02g44760.1	3	15.652	1	20	173	192	UGCCUGGCUCCCUGUAUGCC	GGCAUGCGGGCAGUCGGGCA	Translation	cDNA|hypothetical protein	1
osa-miR160c-5p	LOC_Os02g44760.1	3	15.652	1	20	173	192	UGCCUGGCUCCCUGUAUGCC	GGCAUGCGGGCAGUCGGGCA	Translation	cDNA|hypothetical protein	1
osa-miR160d-5p	LOC_Os02g44760.1	3	15.652	1	20	173	192	UGCCUGGCUCCCUGUAUGCC	GGCAUGCGGGCAGUCGGGCA	Translation	cDNA|hypothetical protein	1
osa-miR160e-5p	LOC_Os02g44760.1	3	15.652	1	20	173	192	UGCCUGGCUCCCUGUAUGCC	GGCAUGCGGGCAGUCGGGCA	Translation	cDNA|hypothetical protein	1
osa-miR1436	LOC_Os02g44990.1	3	9.397	1	21	1776	1796	ACAUUAUGGGACGGAGGGAGU	ACUCCCUCUGUUUCACAAUGU	Cleavage	cDNA|OsFBDUF13 - F-box and DUF domain containing protein, expressed	1
osa-miR3979-5p	LOC_Os02g45020.1	3	17.192	1	20	1051	1070	UCUCUCUCUCCCUUGAAGGC	GUCUCCAAGGAAGAGAGGGA	Translation	cDNA|transposon protein, putative, CACTA, En/Spm sub-class, expressed	1
osa-miR827	LOC_Os02g45520.1	1.5	17.64	1	20	396	415	UUAGAUGACCAUCAGCAAAC	AUUUGUUGAUGGUCAUCUAA	Cleavage	cDNA|uncharacterized membrane protein, putative, expressed	1
osa-miR5508	LOC_Os02g45680.1	3	21.891	1	21	2327	2347	UAGAUGGCUGAUCUGGUGUGG	CCACUCAAGAUGAGCCAUCUA	Translation	cDNA|retrotransposon protein, putative, unclassified, expressed	1
osa-miR5079a	LOC_Os02g45800.1	3	18.914	1	20	1815	1834	UUUGGAUCUGUUAUUUUGGU	ACUAGAGAAGCAGAUCCAAA	Cleavage	cDNA|retrotransposon protein, putative, unclassified, expressed	1
osa-miR5079b	LOC_Os02g45800.1	3	18.914	1	20	1815	1834	UUUGGAUCUGUUAUUUUGGU	ACUAGAGAAGCAGAUCCAAA	Cleavage	cDNA|retrotransposon protein, putative, unclassified, expressed	1
osa-miR2275d	LOC_Os02g46750.1	3	17.945	1	20	354	373	CUUGUUUUUCUCCAAUAUCU	AGAUGUUGGAGAAGGAGAAG	Cleavage	cDNA|expressed protein	1
osa-miR2275d	LOC_Os02g46750.2	3	17.945	1	20	349	368	CUUGUUUUUCUCCAAUAUCU	AGAUGUUGGAGAAGGAGAAG	Cleavage	cDNA|expressed protein	1
osa-miR2275d	LOC_Os02g46750.4	3	15.546	1	20	354	373	CUUGUUUUUCUCCAAUAUCU	AGAUGUUGGAGAAGGAGAAG	Cleavage	cDNA|expressed protein	1
osa-miR2275d	LOC_Os02g46750.5	3	18.803	1	20	349	368	CUUGUUUUUCUCCAAUAUCU	AGAUGUUGGAGAAGGAGAAG	Cleavage	cDNA|expressed protein	1
osa-miR5151	LOC_Os02g46780.1	3	17.354	1	20	1625	1644	UAAUGAUGUGGGUACGAAUG	CAUUUGUACUUAUAUUAUUG	Cleavage	cDNA|MYB family transcription factor, putative, expressed	1
osa-miR815a	LOC_Os02g47150.1	3	23.87	1	20	1306	1325	AAGGGGAUUGAGGAGAUUGG	CUAUUGUCCUCAAUCUCCUU	Cleavage	cDNA|DNA topoisomerase 2, putative, expressed	1
osa-miR815b	LOC_Os02g47150.1	3	23.87	1	20	1306	1325	AAGGGGAUUGAGGAGAUUGG	CUAUUGUCCUCAAUCUCCUU	Cleavage	cDNA|DNA topoisomerase 2, putative, expressed	1
osa-miR815c	LOC_Os02g47150.1	3	23.87	1	20	1306	1325	AAGGGGAUUGAGGAGAUUGG	CUAUUGUCCUCAAUCUCCUU	Cleavage	cDNA|DNA topoisomerase 2, putative, expressed	1
osa-miR396d	LOC_Os02g47280.1	0	24.559	1	21	667	687	UCCACAGGCUUUCUUGAACGG	CCGUUCAAGAAAGCCUGUGGA	Cleavage	cDNA|growth-regulating factor, putative, expressed	1
osa-miR396e-5p	LOC_Os02g47280.1	1	24.559	1	21	667	687	UCCACAGGCUUUCUUGAACUG	CCGUUCAAGAAAGCCUGUGGA	Cleavage	cDNA|growth-regulating factor, putative, expressed	1
osa-miR396g	LOC_Os02g47280.1	0	24.559	1	21	667	687	UCCACAGGCUUUCUUGAACGG	CCGUUCAAGAAAGCCUGUGGA	Cleavage	cDNA|growth-regulating factor, putative, expressed	1
osa-miR396h	LOC_Os02g47280.1	0	24.559	1	21	667	687	UCCACAGGCUUUCUUGAACGG	CCGUUCAAGAAAGCCUGUGGA	Cleavage	cDNA|growth-regulating factor, putative, expressed	1
osa-miR396d	LOC_Os02g47280.2	0	24.559	1	21	570	590	UCCACAGGCUUUCUUGAACGG	CCGUUCAAGAAAGCCUGUGGA	Cleavage	cDNA|growth-regulating factor, putative, expressed	1
osa-miR396e-5p	LOC_Os02g47280.2	1	24.559	1	21	570	590	UCCACAGGCUUUCUUGAACUG	CCGUUCAAGAAAGCCUGUGGA	Cleavage	cDNA|growth-regulating factor, putative, expressed	1
osa-miR396g	LOC_Os02g47280.2	0	24.559	1	21	570	590	UCCACAGGCUUUCUUGAACGG	CCGUUCAAGAAAGCCUGUGGA	Cleavage	cDNA|growth-regulating factor, putative, expressed	1
osa-miR396h	LOC_Os02g47280.2	0	24.559	1	21	570	590	UCCACAGGCUUUCUUGAACGG	CCGUUCAAGAAAGCCUGUGGA	Cleavage	cDNA|growth-regulating factor, putative, expressed	1
osa-miR6249a	LOC_Os02g47510.1	2	22.89	1	21	1109	1129	CGUGAAGAGCUCGCCGGCGGC	GUCACCGGCGAGCUCUUCGCG	Cleavage	cDNA|9-cis-epoxycarotenoid dioxygenase 1, chloroplast precursor, putative, expressed	1
osa-miR6249b	LOC_Os02g47510.1	2	22.89	1	21	1109	1129	CGUGAAGAGCUCGCCGGCGGC	GUCACCGGCGAGCUCUUCGCG	Cleavage	cDNA|9-cis-epoxycarotenoid dioxygenase 1, chloroplast precursor, putative, expressed	1
osa-miR168a-5p	LOC_Os02g47690.1	3	18.544	1	20	427	446	UCGCUUGGUGCAGAUCGGGA	CUCGGAUCUGCACCAGGCGA	Cleavage	cDNA|retrotransposon protein, putative, Ty3-gypsy subclass, expressed	1
osa-miR444d.3	LOC_Os02g47930.1	3	19.878	1	21	629	649	UUGUGGCUUUCUUGCAAGUUG	UGACUUUCAAGAAGGCCAUGA	Cleavage	cDNA|expressed protein	1
osa-miR1850.1	LOC_Os02g48140.1	3	9.473	1	21	755	775	UGGAAAGUUGGGAGAUUGGGG	UUCUAAACUUCUAACUUUCCA	Cleavage	cDNA|hsp20/alpha crystallin family protein, putative, expressed	1
osa-miR1850.1	LOC_Os02g48140.2	3	9.473	1	21	616	636	UGGAAAGUUGGGAGAUUGGGG	UUCUAAACUUCUAACUUUCCA	Cleavage	cDNA|hsp20/alpha crystallin family protein, putative, expressed	1
osa-miR437	LOC_Os02g48900.2	2.5	16.796	1	21	270	290	AAAGUUAGAGAAGUUUGACUU	AUGUCAAACUUUUAUAACUUU	Cleavage	cDNA|aspartic proteinase nepenthesin-1 precursor, putative, expressed	1
osa-miR444b.1	LOC_Os02g49090.1	2.5	17.736	1	20	3482	3500	UGUUGUCUCAAGCUUGCUGC	GCAGCAAG-UUGAGGCAACA	Cleavage	cDNA|WD domain, G-beta repeat domain containing protein, expressed	1
osa-miR444c.1	LOC_Os02g49090.1	2.5	17.736	1	20	3482	3500	UGUUGUCUCAAGCUUGCUGC	GCAGCAAG-UUGAGGCAACA	Cleavage	cDNA|WD domain, G-beta repeat domain containing protein, expressed	1
osa-miR444b.1	LOC_Os02g49090.2	2.5	17.736	1	20	3792	3810	UGUUGUCUCAAGCUUGCUGC	GCAGCAAG-UUGAGGCAACA	Cleavage	cDNA|WD domain, G-beta repeat domain containing protein, expressed	1
osa-miR444c.1	LOC_Os02g49090.2	2.5	17.736	1	20	3792	3810	UGUUGUCUCAAGCUUGCUGC	GCAGCAAG-UUGAGGCAACA	Cleavage	cDNA|WD domain, G-beta repeat domain containing protein, expressed	1
osa-miR1863c	LOC_Os02g49150.1	3	23.773	1	24	420	444	UAGAAACUUG-GCUGAUGCAUUACU	GGUUCUGCAUCAGCUCGAGUUUCUG	Translation	cDNA|RNA polymerase Rpb4, putative, expressed	1
osa-miR1863c	LOC_Os02g49150.2	3	23.773	1	24	420	444	UAGAAACUUG-GCUGAUGCAUUACU	GGUUCUGCAUCAGCUCGAGUUUCUG	Translation	cDNA|RNA polymerase Rpb4, putative, expressed	1
osa-miR1863c	LOC_Os02g49150.3	3	23.773	1	24	396	420	UAGAAACUUG-GCUGAUGCAUUACU	GGUUCUGCAUCAGCUCGAGUUUCUG	Translation	cDNA|RNA polymerase Rpb4, putative, expressed	1
osa-miR1863c	LOC_Os02g49150.5	3	23.773	1	24	420	444	UAGAAACUUG-GCUGAUGCAUUACU	GGUUCUGCAUCAGCUCGAGUUUCUG	Translation	cDNA|RNA polymerase Rpb4, putative, expressed	1
osa-miR160a-3p	LOC_Os02g49240.1	3	24.355	1	21	780	800	GCGUGCAAGGAGCCAAGCAUG	CGAGCUUGGAUUCUUGCACGC	Cleavage	cDNA|expressed protein	1
osa-miR160b-3p	LOC_Os02g49240.1	3	24.355	1	21	780	800	GCGUGCAAGGAGCCAAGCAUG	CGAGCUUGGAUUCUUGCACGC	Cleavage	cDNA|expressed protein	1
osa-miR1436	LOC_Os02g49620.1	3	9.941	1	21	1707	1727	ACAUUAUGGGACGGAGGGAGU	ACUCCCUCCGUCCCCUAAUAU	Cleavage	cDNA|expressed protein	1
osa-miR444a-3p.2	LOC_Os02g49840.1	0	18.98	1	21	613	633	UGCAGUUGCUGCCUCAAGCUU	AAGCUUGAGGCAGCAACUGCA	Cleavage	cDNA|OsMADS57 - MADS-box family gene with MIKCc type-box, expressed	1
osa-miR444b.1	LOC_Os02g49840.1	1	20.131	1	21	607	627	UGUUGUCUCAAGCUUGCUGCC	GGCAGCAAGCUUGAGGCAGCA	Cleavage	cDNA|OsMADS57 - MADS-box family gene with MIKCc type-box, expressed	1
osa-miR444b.2	LOC_Os02g49840.1	1	18.98	1	21	613	633	UGCAGUUGUUGUCUCAAGCUU	AAGCUUGAGGCAGCAACUGCA	Cleavage	cDNA|OsMADS57 - MADS-box family gene with MIKCc type-box, expressed	1
osa-miR444c.1	LOC_Os02g49840.1	1	20.131	1	21	607	627	UGUUGUCUCAAGCUUGCUGCC	GGCAGCAAGCUUGAGGCAGCA	Cleavage	cDNA|OsMADS57 - MADS-box family gene with MIKCc type-box, expressed	1
osa-miR444c.2	LOC_Os02g49840.1	1	18.98	1	21	613	633	UGCAGUUGUUGUCUCAAGCUU	AAGCUUGAGGCAGCAACUGCA	Cleavage	cDNA|OsMADS57 - MADS-box family gene with MIKCc type-box, expressed	1
osa-miR444d.2	LOC_Os02g49840.1	0	18.98	1	21	613	633	UGCAGUUGCUGCCUCAAGCUU	AAGCUUGAGGCAGCAACUGCA	Cleavage	cDNA|OsMADS57 - MADS-box family gene with MIKCc type-box, expressed	1
osa-miR444d.3	LOC_Os02g49840.1	0	19.919	1	21	634	654	UUGUGGCUUUCUUGCAAGUUG	CAACUUGCAAGAAAGCCACAA	Cleavage	cDNA|OsMADS57 - MADS-box family gene with MIKCc type-box, expressed	1
osa-miR444e	LOC_Os02g49840.1	0	18.98	1	21	613	633	UGCAGUUGCUGCCUCAAGCUU	AAGCUUGAGGCAGCAACUGCA	Cleavage	cDNA|OsMADS57 - MADS-box family gene with MIKCc type-box, expressed	1
osa-miR444f	LOC_Os02g49840.1	0.5	18.98	1	21	613	633	UGCAGUUGUUGCCUCAAGCUU	AAGCUUGAGGCAGCAACUGCA	Cleavage	cDNA|OsMADS57 - MADS-box family gene with MIKCc type-box, expressed	1
osa-miR444a-3p.2	LOC_Os02g49840.2	0	18.98	1	21	613	633	UGCAGUUGCUGCCUCAAGCUU	AAGCUUGAGGCAGCAACUGCA	Cleavage	cDNA|OsMADS57 - MADS-box family gene with MIKCc type-box, expressed	1
osa-miR444b.1	LOC_Os02g49840.2	1	20.131	1	21	607	627	UGUUGUCUCAAGCUUGCUGCC	GGCAGCAAGCUUGAGGCAGCA	Cleavage	cDNA|OsMADS57 - MADS-box family gene with MIKCc type-box, expressed	1
osa-miR444b.2	LOC_Os02g49840.2	1	18.98	1	21	613	633	UGCAGUUGUUGUCUCAAGCUU	AAGCUUGAGGCAGCAACUGCA	Cleavage	cDNA|OsMADS57 - MADS-box family gene with MIKCc type-box, expressed	1
osa-miR444c.1	LOC_Os02g49840.2	1	20.131	1	21	607	627	UGUUGUCUCAAGCUUGCUGCC	GGCAGCAAGCUUGAGGCAGCA	Cleavage	cDNA|OsMADS57 - MADS-box family gene with MIKCc type-box, expressed	1
osa-miR444c.2	LOC_Os02g49840.2	1	18.98	1	21	613	633	UGCAGUUGUUGUCUCAAGCUU	AAGCUUGAGGCAGCAACUGCA	Cleavage	cDNA|OsMADS57 - MADS-box family gene with MIKCc type-box, expressed	1
osa-miR444d.2	LOC_Os02g49840.2	0	18.98	1	21	613	633	UGCAGUUGCUGCCUCAAGCUU	AAGCUUGAGGCAGCAACUGCA	Cleavage	cDNA|OsMADS57 - MADS-box family gene with MIKCc type-box, expressed	1
osa-miR444d.3	LOC_Os02g49840.2	0	19.919	1	21	634	654	UUGUGGCUUUCUUGCAAGUUG	CAACUUGCAAGAAAGCCACAA	Cleavage	cDNA|OsMADS57 - MADS-box family gene with MIKCc type-box, expressed	1
osa-miR444e	LOC_Os02g49840.2	0	18.98	1	21	613	633	UGCAGUUGCUGCCUCAAGCUU	AAGCUUGAGGCAGCAACUGCA	Cleavage	cDNA|OsMADS57 - MADS-box family gene with MIKCc type-box, expressed	1
osa-miR444f	LOC_Os02g49840.2	0.5	18.98	1	21	613	633	UGCAGUUGUUGCCUCAAGCUU	AAGCUUGAGGCAGCAACUGCA	Cleavage	cDNA|OsMADS57 - MADS-box family gene with MIKCc type-box, expressed	1
osa-miR444a-3p.2	LOC_Os02g49840.3	0	19.734	1	21	613	633	UGCAGUUGCUGCCUCAAGCUU	AAGCUUGAGGCAGCAACUGCA	Cleavage	cDNA|OsMADS57 - MADS-box family gene with MIKCc type-box, expressed	1
osa-miR444b.1	LOC_Os02g49840.3	1	20.522	1	21	607	627	UGUUGUCUCAAGCUUGCUGCC	GGCAGCAAGCUUGAGGCAGCA	Cleavage	cDNA|OsMADS57 - MADS-box family gene with MIKCc type-box, expressed	1
osa-miR444b.2	LOC_Os02g49840.3	1	19.734	1	21	613	633	UGCAGUUGUUGUCUCAAGCUU	AAGCUUGAGGCAGCAACUGCA	Cleavage	cDNA|OsMADS57 - MADS-box family gene with MIKCc type-box, expressed	1
osa-miR444c.1	LOC_Os02g49840.3	1	20.522	1	21	607	627	UGUUGUCUCAAGCUUGCUGCC	GGCAGCAAGCUUGAGGCAGCA	Cleavage	cDNA|OsMADS57 - MADS-box family gene with MIKCc type-box, expressed	1
osa-miR444c.2	LOC_Os02g49840.3	1	19.734	1	21	613	633	UGCAGUUGUUGUCUCAAGCUU	AAGCUUGAGGCAGCAACUGCA	Cleavage	cDNA|OsMADS57 - MADS-box family gene with MIKCc type-box, expressed	1
osa-miR444d.2	LOC_Os02g49840.3	0	19.734	1	21	613	633	UGCAGUUGCUGCCUCAAGCUU	AAGCUUGAGGCAGCAACUGCA	Cleavage	cDNA|OsMADS57 - MADS-box family gene with MIKCc type-box, expressed	1
osa-miR444d.3	LOC_Os02g49840.3	0	17.35	1	21	634	654	UUGUGGCUUUCUUGCAAGUUG	CAACUUGCAAGAAAGCCACAA	Cleavage	cDNA|OsMADS57 - MADS-box family gene with MIKCc type-box, expressed	1
osa-miR444e	LOC_Os02g49840.3	0	19.734	1	21	613	633	UGCAGUUGCUGCCUCAAGCUU	AAGCUUGAGGCAGCAACUGCA	Cleavage	cDNA|OsMADS57 - MADS-box family gene with MIKCc type-box, expressed	1
osa-miR444f	LOC_Os02g49840.3	0.5	19.734	1	21	613	633	UGCAGUUGUUGCCUCAAGCUU	AAGCUUGAGGCAGCAACUGCA	Cleavage	cDNA|OsMADS57 - MADS-box family gene with MIKCc type-box, expressed	1
osa-miR444a-3p.2	LOC_Os02g49840.4	0	18.98	1	21	613	633	UGCAGUUGCUGCCUCAAGCUU	AAGCUUGAGGCAGCAACUGCA	Cleavage	cDNA|OsMADS57 - MADS-box family gene with MIKCc type-box, expressed	1
osa-miR444b.1	LOC_Os02g49840.4	1	20.131	1	21	607	627	UGUUGUCUCAAGCUUGCUGCC	GGCAGCAAGCUUGAGGCAGCA	Cleavage	cDNA|OsMADS57 - MADS-box family gene with MIKCc type-box, expressed	1
osa-miR444b.2	LOC_Os02g49840.4	1	18.98	1	21	613	633	UGCAGUUGUUGUCUCAAGCUU	AAGCUUGAGGCAGCAACUGCA	Cleavage	cDNA|OsMADS57 - MADS-box family gene with MIKCc type-box, expressed	1
osa-miR444c.1	LOC_Os02g49840.4	1	20.131	1	21	607	627	UGUUGUCUCAAGCUUGCUGCC	GGCAGCAAGCUUGAGGCAGCA	Cleavage	cDNA|OsMADS57 - MADS-box family gene with MIKCc type-box, expressed	1
osa-miR444c.2	LOC_Os02g49840.4	1	18.98	1	21	613	633	UGCAGUUGUUGUCUCAAGCUU	AAGCUUGAGGCAGCAACUGCA	Cleavage	cDNA|OsMADS57 - MADS-box family gene with MIKCc type-box, expressed	1
osa-miR444d.2	LOC_Os02g49840.4	0	18.98	1	21	613	633	UGCAGUUGCUGCCUCAAGCUU	AAGCUUGAGGCAGCAACUGCA	Cleavage	cDNA|OsMADS57 - MADS-box family gene with MIKCc type-box, expressed	1
osa-miR444d.3	LOC_Os02g49840.4	0	19.919	1	21	634	654	UUGUGGCUUUCUUGCAAGUUG	CAACUUGCAAGAAAGCCACAA	Cleavage	cDNA|OsMADS57 - MADS-box family gene with MIKCc type-box, expressed	1
osa-miR444e	LOC_Os02g49840.4	0	18.98	1	21	613	633	UGCAGUUGCUGCCUCAAGCUU	AAGCUUGAGGCAGCAACUGCA	Cleavage	cDNA|OsMADS57 - MADS-box family gene with MIKCc type-box, expressed	1
osa-miR444f	LOC_Os02g49840.4	0.5	18.98	1	21	613	633	UGCAGUUGUUGCCUCAAGCUU	AAGCUUGAGGCAGCAACUGCA	Cleavage	cDNA|OsMADS57 - MADS-box family gene with MIKCc type-box, expressed	1
osa-miR160f-5p	LOC_Os02g49930.1	3	16.705	1	21	705	725	UGCCUGGCUCCCUGAAUGCCA	UGUUCUUCAGGGAGUCAGGCA	Cleavage	cDNA|retrotransposon protein, putative, unclassified, expressed	1
osa-miR2275c	LOC_Os02g49980.1	2.5	10.877	1	23	769	791	AGAAUUGGAGGAAAACAAACUGA	UCAGUUUGUUUAUCUCCAGUUUU	Cleavage	cDNA|ADP-ribosylation factor, putative, expressed	1
osa-miR2275c	LOC_Os02g49980.2	2.5	10.877	1	23	788	810	AGAAUUGGAGGAAAACAAACUGA	UCAGUUUGUUUAUCUCCAGUUUU	Cleavage	cDNA|ADP-ribosylation factor, putative, expressed	1
osa-miR2118d	LOC_Os02g50010.1	3	22.382	1	21	1072	1093	UUCCUGA-UGCCUCCCAUGCCU	AAGCAUGGGAGGUAGUCAGGGA	Cleavage	cDNA|APO, putative, expressed	1
osa-miR1871	LOC_Os02g50340.1	3	22.026	1	24	315	338	AUGGCUCUGAUAUCAUGUUGGUUU	AGUUCAACAAGAUGUCGGAGCUGU	Cleavage	cDNA|membrane attack complex component/perforin/complement C9, putative, expressed	1
osa-miR5832	LOC_Os02g50740.1	3	23.179	1	20	482	501	UUGGCGGAGCGGUUGCUGUC	GACACCGACAGCUCCGUCAA	Translation	cDNA|WD domain, G-beta repeat domain containing protein, expressed	1
osa-miR2121a	LOC_Os02g50810.2	1	16.318	1	24	887	910	AAAACGGAGCGGUCCAUUAGCGCG	CGUGUUAAUGGACUGCUCCGUUUU	Cleavage	cDNA|expressed protein	1
osa-miR2121b	LOC_Os02g50810.2	1	16.318	1	24	887	910	AAAACGGAGCGGUCCAUUAGCGCG	CGUGUUAAUGGACUGCUCCGUUUU	Cleavage	cDNA|expressed protein	1
osa-miR2275c	LOC_Os02g50820.1	3	18.333	1	23	1639	1661	AGAAUUGGAGGAAAACAAACUGA	UGGGGUUGGUUUCCUUCAGUUCU	Cleavage	cDNA|nucleobase-ascorbate transporter, putative, expressed	1
osa-miR1846a-3p	LOC_Os02g51100.1	3	22.135	1	21	225	245	UGACCCCGUUCUCCUCGCCGG	UCGGCGGGAAGGGCGGGGUCG	Cleavage	cDNA|arsenical pump-driving ATPase, putative, expressed	1
osa-miR1846b-3p	LOC_Os02g51100.1	3	22.135	1	21	225	245	UGACCCCGUUCUCCUCGCCGG	UCGGCGGGAAGGGCGGGGUCG	Cleavage	cDNA|arsenical pump-driving ATPase, putative, expressed	1
osa-miR166g-3p	LOC_Os02g51200.1	3	21.243	1	20	1503	1522	UCGGACCAGGCUUCAUUCCU	AGGAAUGAAGCCUGGUUCAG	Cleavage	cDNA|retrotransposon protein, putative, LINE subclass, expressed	1
osa-miR166h-3p	LOC_Os02g51200.1	3	21.243	1	20	1503	1522	UCGGACCAGGCUUCAUUCCU	AGGAAUGAAGCCUGGUUCAG	Cleavage	cDNA|retrotransposon protein, putative, LINE subclass, expressed	1
osa-miR5149	LOC_Os02g51930.1	3	22.096	1	20	1523	1542	GAGGAGCUGUGACGAUUUGG	CCAAAGAGUCGUAGCUCCUC	Cleavage	cDNA|cytokinin-O-glucosyltransferase 2, putative, expressed	1
osa-miR167h-3p	LOC_Os02g52470.1	3	11.715	1	20	643	661	AGGUCAUGCUGUAGUUUCAU	AUGAAA-UACAGUAUGGCCU	Cleavage	cDNA|ATP-binding domain-containing protein, putative, expressed	1
osa-miR167h-3p	LOC_Os02g52470.2	3	11.715	1	20	646	664	AGGUCAUGCUGUAGUUUCAU	AUGAAA-UACAGUAUGGCCU	Cleavage	cDNA|ATP-binding domain-containing protein, putative, expressed	1
osa-miR2275c	LOC_Os02g52900.2	2.5	12.599	1	20	481	500	AGAAUUGGAGGAAAACAAAC	GUUUUUUUUCUUCCAGUUUU	Cleavage	cDNA|glutaredoxin 2, putative, expressed	1
osa-miR528-5p	LOC_Os02g52910.1	3	17.061	1	20	314	333	UGGAAGGGGCAUGCAGAGGA	UCCUCUUCAUGCUUCUUCCU	Cleavage	cDNA|zinc finger protein, putative, expressed	1
osa-miR1436	LOC_Os02g53000.2	3	12	1	21	1267	1287	ACAUUAUGGGACGGAGGGAGU	ACUUCCUCCGUUUCAUAAUAU	Cleavage	cDNA|lysM domain-containing GPI-anchored protein precursor, putative, expressed	1
osa-miR812a	LOC_Os02g53180.2	3	13.96	1	22	1369	1389	GACGGACGGUUAAACGUUGGAC	GUCCAAC-UUUGAUCGUCCGUC	Cleavage	cDNA|1-aminocyclopropane-1-carboxylate oxidase protein, putative, expressed	1
osa-miR812b	LOC_Os02g53180.2	3	13.96	1	22	1369	1389	GACGGACGGUUAAACGUUGGAC	GUCCAAC-UUUGAUCGUCCGUC	Cleavage	cDNA|1-aminocyclopropane-1-carboxylate oxidase protein, putative, expressed	1
osa-miR812c	LOC_Os02g53180.2	3	13.96	1	22	1369	1389	GACGGACGGUUAAACGUUGGAC	GUCCAAC-UUUGAUCGUCCGUC	Cleavage	cDNA|1-aminocyclopropane-1-carboxylate oxidase protein, putative, expressed	1
osa-miR812d	LOC_Os02g53180.2	3	13.96	1	22	1369	1389	GACGGACGGUUAAACGUUGGAC	GUCCAAC-UUUGAUCGUCCGUC	Cleavage	cDNA|1-aminocyclopropane-1-carboxylate oxidase protein, putative, expressed	1
osa-miR812e	LOC_Os02g53180.2	3	13.96	1	22	1369	1389	GACGGACGGUUAAACGUUGGAC	GUCCAAC-UUUGAUCGUCCGUC	Cleavage	cDNA|1-aminocyclopropane-1-carboxylate oxidase protein, putative, expressed	1
osa-miR812f	LOC_Os02g53180.2	1	13.961	1	24	1365	1388	ACGGAUGAUUAAAGUUGGACACGG	CCGCGUCCAACUUUGAUCGUCCGU	Cleavage	cDNA|1-aminocyclopropane-1-carboxylate oxidase protein, putative, expressed	1
osa-miR812g	LOC_Os02g53180.2	1	14.031	1	23	1369	1391	AAGACGGAUGAUUAAAGUUGGAC	GUCCAACUUUGAUCGUCCGUCUU	Cleavage	cDNA|1-aminocyclopropane-1-carboxylate oxidase protein, putative, expressed	1
osa-miR812h	LOC_Os02g53180.2	1	14.031	1	23	1369	1391	AAGACGGAUGAUUAAAGUUGGAC	GUCCAACUUUGAUCGUCCGUCUU	Cleavage	cDNA|1-aminocyclopropane-1-carboxylate oxidase protein, putative, expressed	1
osa-miR812i	LOC_Os02g53180.2	1	14.031	1	23	1369	1391	AAGACGGAUGAUUAAAGUUGGAC	GUCCAACUUUGAUCGUCCGUCUU	Cleavage	cDNA|1-aminocyclopropane-1-carboxylate oxidase protein, putative, expressed	1
osa-miR812j	LOC_Os02g53180.2	1	14.031	1	23	1369	1391	AAGACGGAUGAUUAAAGUUGGAC	GUCCAACUUUGAUCGUCCGUCUU	Cleavage	cDNA|1-aminocyclopropane-1-carboxylate oxidase protein, putative, expressed	1
osa-miR812k	LOC_Os02g53180.2	2.5	13.961	1	24	1365	1388	ACGAACGGUUAAAGUUGGACGCGG	CCGCGUCCAACUUUGAUCGUCCGU	Cleavage	cDNA|1-aminocyclopropane-1-carboxylate oxidase protein, putative, expressed	1
osa-miR812l	LOC_Os02g53180.2	2.5	13.961	1	24	1365	1388	ACGAACGGUUAAAGUUGGACGCGG	CCGCGUCCAACUUUGAUCGUCCGU	Cleavage	cDNA|1-aminocyclopropane-1-carboxylate oxidase protein, putative, expressed	1
osa-miR812m	LOC_Os02g53180.2	2.5	13.961	1	24	1365	1388	ACGAACGGUUAAAGUUGGACGCGG	CCGCGUCCAACUUUGAUCGUCCGU	Cleavage	cDNA|1-aminocyclopropane-1-carboxylate oxidase protein, putative, expressed	1
osa-miR812n-5p	LOC_Os02g53180.2	2	17.63	1	23	1523	1545	AAGUGCAGCCAUGAGUUUCCGUG	UGCGGAAAACCAUGGCUGCACUU	Cleavage	cDNA|1-aminocyclopropane-1-carboxylate oxidase protein, putative, expressed	1
osa-miR812p	LOC_Os02g53180.2	1	13.96	1	24	1366	1389	GACGGACGAUUAAAGUUGGGCAUG	CGCGUCCAACUUUGAUCGUCCGUC	Cleavage	cDNA|1-aminocyclopropane-1-carboxylate oxidase protein, putative, expressed	1
osa-miR529b	LOC_Os02g53200.1	3	16.466	1	20	1874	1892	AGAAGAGAGAGAGUACAGCU	AGCUGUAC-CUCUUUCUUUU	Cleavage	cDNA|glucan endo-1,3-beta-glucosidase precursor, putative, expressed	1
osa-miR529b	LOC_Os02g53200.2	3	16.466	1	20	1799	1817	AGAAGAGAGAGAGUACAGCU	AGCUGUAC-CUCUUUCUUUU	Cleavage	cDNA|glucan endo-1,3-beta-glucosidase precursor, putative, expressed	1
osa-miR2275d	LOC_Os02g53260.1	2.5	17.28	1	20	149	168	CUUGUUUUUCUCCAAUAUCU	AGAUAUUGGGGAGAAAGAAG	Cleavage	cDNA|acetyltransferase, GNAT family, putative, expressed	1
osa-miR444b.1	LOC_Os02g53260.1	3	22.444	1	20	1208	1227	UGUUGUCUCAAGCUUGCUGC	GUCGUAGGCUUGAGACGACA	Cleavage	cDNA|acetyltransferase, GNAT family, putative, expressed	1
osa-miR444c.1	LOC_Os02g53260.1	3	22.444	1	20	1208	1227	UGUUGUCUCAAGCUUGCUGC	GUCGUAGGCUUGAGACGACA	Cleavage	cDNA|acetyltransferase, GNAT family, putative, expressed	1
osa-miR169a	LOC_Os02g53620.1	3	17.626	1	21	988	1008	CAGCCAAGGAUGACUUGCCGA	UAGGCAAUUCAUCCUUGGCUU	Cleavage	cDNA|nuclear transcription factor Y subunit, putative, expressed	1
osa-miR169b	LOC_Os02g53620.1	3	17.626	1	20	989	1008	CAGCCAAGGAUGACUUGCCG	AGGCAAUUCAUCCUUGGCUU	Cleavage	cDNA|nuclear transcription factor Y subunit, putative, expressed	1
osa-miR169c	LOC_Os02g53620.1	3	17.626	1	20	989	1008	CAGCCAAGGAUGACUUGCCG	AGGCAAUUCAUCCUUGGCUU	Cleavage	cDNA|nuclear transcription factor Y subunit, putative, expressed	1
osa-miR169d	LOC_Os02g53620.1	2	17.626	1	20	989	1008	UAGCCAAGGAUGAAUUGCCG	AGGCAAUUCAUCCUUGGCUU	Cleavage	cDNA|nuclear transcription factor Y subunit, putative, expressed	1
osa-miR169e	LOC_Os02g53620.1	3	17.626	1	20	989	1008	UAGCCAAGGAUGACUUGCCG	AGGCAAUUCAUCCUUGGCUU	Cleavage	cDNA|nuclear transcription factor Y subunit, putative, expressed	1
osa-miR169r-5p	LOC_Os02g53620.1	2	17.626	1	21	988	1008	UAGCCAAGGAUGAUUUGCCUG	UAGGCAAUUCAUCCUUGGCUU	Cleavage	cDNA|nuclear transcription factor Y subunit, putative, expressed	1
osa-miR396a-5p	LOC_Os02g53690.1	2	17.991	1	21	570	591	UUCCACA-GCUUUCUUGAACUG	CCGUUCAAGAAAGCCUGUGGAA	Cleavage	cDNA|growth regulating factor protein, putative, expressed	1
osa-miR396b-5p	LOC_Os02g53690.1	2	17.991	1	21	570	591	UUCCACA-GCUUUCUUGAACUG	CCGUUCAAGAAAGCCUGUGGAA	Cleavage	cDNA|growth regulating factor protein, putative, expressed	1
osa-miR396c-5p	LOC_Os02g53690.1	2	17.991	1	19	572	591	UUCCACA-GCUUUCUUGAAC	GUUCAAGAAAGCCUGUGGAA	Cleavage	cDNA|growth regulating factor protein, putative, expressed	1
osa-miR396d	LOC_Os02g53690.1	0	17.56	1	21	570	590	UCCACAGGCUUUCUUGAACGG	CCGUUCAAGAAAGCCUGUGGA	Cleavage	cDNA|growth regulating factor protein, putative, expressed	1
osa-miR396e-5p	LOC_Os02g53690.1	1	17.56	1	21	570	590	UCCACAGGCUUUCUUGAACUG	CCGUUCAAGAAAGCCUGUGGA	Cleavage	cDNA|growth regulating factor protein, putative, expressed	1
osa-miR396f-5p	LOC_Os02g53690.1	1.5	19.009	1	21	572	592	UCUCCACAGGCUUUCUUGAAC	GUUCAAGAAAGCCUGUGGAAA	Cleavage	cDNA|growth regulating factor protein, putative, expressed	1
osa-miR396g	LOC_Os02g53690.1	0	17.56	1	21	570	590	UCCACAGGCUUUCUUGAACGG	CCGUUCAAGAAAGCCUGUGGA	Cleavage	cDNA|growth regulating factor protein, putative, expressed	1
osa-miR396h	LOC_Os02g53690.1	0	17.56	1	21	570	590	UCCACAGGCUUUCUUGAACGG	CCGUUCAAGAAAGCCUGUGGA	Cleavage	cDNA|growth regulating factor protein, putative, expressed	1
osa-miR3979-3p	LOC_Os02g53770.1	3	24.328	1	20	42	61	CUUCGGGGGAGGAGAGAAGC	UCUUCUCUUAUCCCCCGGAG	Translation	cDNA|tRNA synthetase class I, putative, expressed	1
osa-miR1860-3p	LOC_Os02g53810.1	2	10.222	1	22	2085	2106	AUCUGGAAGCUAGGUUUUCUCU	AAAGAGAAACUAGCUUCUAGAU	Cleavage	cDNA|expressed protein	1
osa-miR5337b	LOC_Os02g53860.1	3	9.373	1	21	2715	2735	CUAGAACGGCAAGCAAUUUGA	UCAAAUUACUUGUCAUUCUAG	Cleavage	cDNA|OsSub22 - Putative Subtilisin homologue, expressed	1
osa-miR1436	LOC_Os02g54000.1	3	10.688	1	21	1673	1693	ACAUUAUGGGACGGAGGGAGU	ACUCCCUUUGUCCUAUAAUAU	Cleavage	cDNA|mRNA cap guanine-N7 methyltransferase 2, putative, expressed	1
osa-miR5836	LOC_Os02g54150.1	3	17.019	1	21	1379	1399	UGAGCAGCCGGACCAUGGGAU	AUACAGUGGUUCGGCUGCUCA	Cleavage	cDNA|SAC domain containing protein, putative, expressed	1
osa-miR1425-5p	LOC_Os02g54440.1	3	14.685	1	20	201	220	UAGGAUUCAAUCCUUGCUGC	GAAGCAAGGAUUGGAUCAUA	Cleavage	cDNA|transposon protein, putative, Pong sub-class, expressed	1
osa-miR2864.2	LOC_Os02g54720.1	3	23.881	1	20	1243	1262	UUGUUUUGCAUUGUAUAGGU	ACCAGUGCAAUGCAAAGCAG	Cleavage	cDNA|expressed protein	1
osa-miR5821	LOC_Os02g54910.1	2.5	9.634	1	21	49	69	UGGACGGAGCGAUGGUGGGCG	CGCCCGCCGUCGCUCCGUCAA	Cleavage	cDNA|atATG18b, putative, expressed	1
osa-miR167h-3p	LOC_Os02g55020.1	3	13.164	1	20	1322	1341	AGGUCAUGCUGUAGUUUCAU	AUGAAACUAAAGGAUGAUUU	Translation	cDNA|uncharacterized PPR-repeat protein, putative, expressed	1
osa-miR444f	LOC_Os02g55030.1	3	24.607	1	21	2394	2414	UGCAGUUGUUGCCUCAAGCUU	AAGCUUGACGCAACCACUGCG	Cleavage	cDNA|hydrolase, NUDIX family, domain containing protein, expressed	1
osa-miR172a	LOC_Os02g55290.1	3	22.492	1	21	1019	1039	AGAAUCUUGAUGAUGCUGCAU	GUGCAGUACUAUCCAGAUUCU	Cleavage	cDNA|expressed protein	1
osa-miR172d-3p	LOC_Os02g55290.1	3	22.492	1	21	1019	1039	AGAAUCUUGAUGAUGCUGCAU	GUGCAGUACUAUCCAGAUUCU	Cleavage	cDNA|expressed protein	1
osa-miR160a-3p	LOC_Os02g56000.1	3	18.621	1	21	1556	1576	GCGUGCAAGGAGCCAAGCAUG	UGUGUUUGGCUUCUUGCGUGU	Cleavage	cDNA|26S protease regulatory subunit 6A, putative, expressed	1
osa-miR160b-3p	LOC_Os02g56000.1	3	18.621	1	21	1556	1576	GCGUGCAAGGAGCCAAGCAUG	UGUGUUUGGCUUCUUGCGUGU	Cleavage	cDNA|26S protease regulatory subunit 6A, putative, expressed	1
osa-miR160a-3p	LOC_Os02g56000.2	3	18.636	1	21	1888	1908	GCGUGCAAGGAGCCAAGCAUG	UGUGUUUGGCUUCUUGCGUGU	Cleavage	cDNA|26S protease regulatory subunit 6A, putative, expressed	1
osa-miR160b-3p	LOC_Os02g56000.2	3	18.636	1	21	1888	1908	GCGUGCAAGGAGCCAAGCAUG	UGUGUUUGGCUUCUUGCGUGU	Cleavage	cDNA|26S protease regulatory subunit 6A, putative, expressed	1
osa-miR172a	LOC_Os02g56320.1	2.5	18.467	1	20	510	529	AGAAUCUUGAUGAUGCUGCA	AGCAGAAUCAUCAAGGUUCU	Cleavage	cDNA|glycogen synthase 1, putative, expressed	1
osa-miR172b	LOC_Os02g56320.1	3	18.467	1	20	510	529	GGAAUCUUGAUGAUGCUGCA	AGCAGAAUCAUCAAGGUUCU	Cleavage	cDNA|glycogen synthase 1, putative, expressed	1
osa-miR172d-3p	LOC_Os02g56320.1	2.5	18.467	1	20	510	529	AGAAUCUUGAUGAUGCUGCA	AGCAGAAUCAUCAAGGUUCU	Cleavage	cDNA|glycogen synthase 1, putative, expressed	1
osa-miR827	LOC_Os02g56370.1	3	16.213	1	20	2388	2407	UUAGAUGACCAUCAGCAAAC	UUUUGUUGAUGUUCAUCUGA	Translation	cDNA|OsWAK20 - OsWAK receptor-like protein kinase, expressed	1
osa-miR444f	LOC_Os02g57190.1	3	13.273	1	20	1100	1119	UGCAGUUGUUGCCUCAAGCU	AGGUUCAAGCAACAACUGCA	Cleavage	cDNA|Myosin head domain containing protein, expressed	1
osa-miR6249a	LOC_Os02g57190.1	2.5	18.362	1	20	345	364	CGUGAAGAGCUCGCCGGCGG	CUGCCGCUGAGCUCUUCAUG	Cleavage	cDNA|Myosin head domain containing protein, expressed	1
osa-miR6249b	LOC_Os02g57190.1	2.5	18.362	1	20	345	364	CGUGAAGAGCUCGCCGGCGG	CUGCCGCUGAGCUCUUCAUG	Cleavage	cDNA|Myosin head domain containing protein, expressed	1
osa-miR6250	LOC_Os02g57940.1	3	24.46	1	22	1137	1158	GGGGAUAGAUCGACGCGUCAAG	UUUGGUGUGUGGGUCUAUCCCC	Cleavage	cDNA|OsFBX74 - F-box domain containing protein, expressed	1
osa-miR396e-3p	LOC_Os02g58214.1	3	20.028	1	24	69	92	AUGGUUCAAGAAAGCCCAUGGAAA	UCUCCACAGGCUUUCUUGAACUGU	Cleavage	cDNA|expressed protein	1
osa-miR396f-3p	LOC_Os02g58214.1	3	20.028	1	24	69	92	AUAGUUCAAGAAAGUCCUUGGAAA	UCUCCACAGGCUUUCUUGAACUGU	Cleavage	cDNA|expressed protein	1
osa-miR5147	LOC_Os02g58330.1	2	22.229	1	21	1591	1611	ACAACUCUUGUGGAUGGAGGG	CCGUCCAUCCAUGAGAGUUGU	Cleavage	cDNA|expressed protein	1
osa-miR5147	LOC_Os02g58340.1	1.5	13.042	1	21	2665	2685	ACAACUCUUGUGGAUGGAGGG	CCCUCCAUCCACAAGAGCUGU	Cleavage	cDNA|oligopeptidase, putative, expressed	1
osa-miR1860-5p	LOC_Os02g58390.1	2.5	22.61	1	21	1306	1326	AGAAAACCAGCUUCCAGAUCU	GGAUCGGGAAGCUGGUGUUCU	Cleavage	cDNA|inactive receptor kinase At2g26730 precursor, putative, expressed	1
osa-miR5836	LOC_Os02g58390.1	3	16.038	1	21	820	840	UGAGCAGCCGGACCAUGGGAU	AGCCCACGCUCCGGCUGCUCA	Cleavage	cDNA|inactive receptor kinase At2g26730 precursor, putative, expressed	1
osa-miR2275d	LOC_Os02g58480.1	3	14.71	1	21	2057	2077	CUUGUUUUUCUCCAAUAUCUC	GAGAUAGAGGAGAUAAACAAG	Cleavage	cDNA|sucrose synthase, putative, expressed	1
osa-miR168a-5p	LOC_Os02g58490.1	3	14.404	1	20	446	465	UCGCUUGGUGCAGAUCGGGA	UCCCGAGCUGCGCCAAGCAA	Cleavage	cDNA|PINHEAD, putative, expressed	1
osa-miR166k-5p	LOC_Os02g58600.1	3	15.226	1	21	666	686	GGUUUGUUGUCUGGCUCGAGG	UCACGAGCCAGGCAAUGAACU	Cleavage	cDNA|expressed protein	1
osa-miR162a	LOC_Os03g01090.1	3	22.042	1	21	684	703	UCGAUAAACCUCUGCAUCCAG	CUGGAUGCAGAU-UUUAUCGA	Translation	cDNA|peptidyl-prolyl cis-trans isomerase, cyclophilin type, putative, expressed	1
osa-miR5147	LOC_Os03g01110.1	3	20.03	1	21	3998	4018	ACAACUCUUGUGGAUGGAGGG	UCCUUCAUUCACGGGAGUUGG	Cleavage	cDNA|RNA methyltransferase, TrmH family protein, putative, expressed	1
osa-miR1847.1	LOC_Os03g01180.1	3	21.319	1	20	420	439	UGCAGUUUGCAGUUGUGGCA	UGUCACAACUGGAAGCUGCU	Translation	cDNA|phosphoglycerate mutase, putative, expressed	1
osa-miR1850.1	LOC_Os03g01216.1	2.5	6.666	1	21	1657	1677	UGGAAAGUUGGGAGAUUGGGG	UUCUAAACUUCCAACUUUCCA	Cleavage	cDNA|phosphatidylserine decarboxylase, putative, expressed	1
osa-miR5161	LOC_Os03g01240.1	3	16.634	1	20	1591	1610	UCUGGAUCAGAGGGAGUAUA	GAUGCUCAUUCUGAUCCAGA	Cleavage	cDNA|CCR4-Not complex component, Not1domain containing protein, expressed	1
osa-miR5161	LOC_Os03g01570.1	2.5	11.279	1	20	1749	1768	UCUGGAUCAGAGGGAGUAUA	UAUACUCCCUCCGAUUUAGG	Translation	cDNA|expressed protein	1
osa-miR5161	LOC_Os03g01570.2	2.5	11.293	1	20	1614	1633	UCUGGAUCAGAGGGAGUAUA	UAUACUCCCUCCGAUUUAGG	Translation	cDNA|expressed protein	1
osa-miR2867-3p	LOC_Os03g01684.1	3	14.97	1	20	5941	5960	CCAGGACGUGUGGGAUGGCA	UGCCAUAUCAGAUGUCCUGG	Translation	cDNA|retrotransposon protein, putative, unclassified, expressed	1
osa-miR5516a	LOC_Os03g01720.1	3	17.104	1	19	2165	2184	CUCAUUGCU-UCGGUAGGCU	GGCCUACCGAUAGCAGUGAG	Translation	cDNA|protein binding protein, putative, expressed	1
osa-miR5516b	LOC_Os03g01720.1	3	17.104	1	19	2165	2184	CUCAUUGCU-UCGGUAGGCU	GGCCUACCGAUAGCAGUGAG	Translation	cDNA|protein binding protein, putative, expressed	1
osa-miR166a-3p	LOC_Os03g01890.1	2	22.598	1	20	1090	1109	UCGGACCAGGCUUCAUUCCC	UGGGAUGAAGCCUGGUCCGG	Cleavage	cDNA|START domain containing protein, expressed	1
osa-miR166b-3p	LOC_Os03g01890.1	2	22.598	1	20	1090	1109	UCGGACCAGGCUUCAUUCCC	UGGGAUGAAGCCUGGUCCGG	Cleavage	cDNA|START domain containing protein, expressed	1
osa-miR166c-3p	LOC_Os03g01890.1	2	22.598	1	20	1090	1109	UCGGACCAGGCUUCAUUCCC	UGGGAUGAAGCCUGGUCCGG	Cleavage	cDNA|START domain containing protein, expressed	1
osa-miR166d-3p	LOC_Os03g01890.1	2	22.598	1	20	1090	1109	UCGGACCAGGCUUCAUUCCC	UGGGAUGAAGCCUGGUCCGG	Cleavage	cDNA|START domain containing protein, expressed	1
osa-miR166f	LOC_Os03g01890.1	2	22.598	1	20	1090	1109	UCGGACCAGGCUUCAUUCCC	UGGGAUGAAGCCUGGUCCGG	Cleavage	cDNA|START domain containing protein, expressed	1
osa-miR166g-3p	LOC_Os03g01890.1	2	22.598	1	20	1090	1109	UCGGACCAGGCUUCAUUCCU	UGGGAUGAAGCCUGGUCCGG	Cleavage	cDNA|START domain containing protein, expressed	1
osa-miR166h-3p	LOC_Os03g01890.1	2	22.598	1	20	1090	1109	UCGGACCAGGCUUCAUUCCU	UGGGAUGAAGCCUGGUCCGG	Cleavage	cDNA|START domain containing protein, expressed	1
osa-miR166i-3p	LOC_Os03g01890.1	2.5	22.598	1	20	1090	1109	UCGGAUCAGGCUUCAUUCCU	UGGGAUGAAGCCUGGUCCGG	Cleavage	cDNA|START domain containing protein, expressed	1
osa-miR166j-3p	LOC_Os03g01890.1	2	22.598	1	20	1090	1109	UCGGACCAGGCUUCAUUCCC	UGGGAUGAAGCCUGGUCCGG	Cleavage	cDNA|START domain containing protein, expressed	1
osa-miR166k-3p	LOC_Os03g01890.1	3	22.598	1	20	1090	1109	UCGGACCAGGCUUCAAUCCC	UGGGAUGAAGCCUGGUCCGG	Cleavage	cDNA|START domain containing protein, expressed	1
osa-miR166l-3p	LOC_Os03g01890.1	3	22.598	1	20	1090	1109	UCGGACCAGGCUUCAAUCCC	UGGGAUGAAGCCUGGUCCGG	Cleavage	cDNA|START domain containing protein, expressed	1
osa-miR166m	LOC_Os03g01890.1	2	22.598	1	20	1090	1109	UCGGACCAGGCUUCAUUCCC	UGGGAUGAAGCCUGGUCCGG	Cleavage	cDNA|START domain containing protein, expressed	1
osa-miR166a-3p	LOC_Os03g01890.2	2	22.598	1	20	1090	1109	UCGGACCAGGCUUCAUUCCC	UGGGAUGAAGCCUGGUCCGG	Cleavage	cDNA|START domain containing protein, expressed	1
osa-miR166b-3p	LOC_Os03g01890.2	2	22.598	1	20	1090	1109	UCGGACCAGGCUUCAUUCCC	UGGGAUGAAGCCUGGUCCGG	Cleavage	cDNA|START domain containing protein, expressed	1
osa-miR166c-3p	LOC_Os03g01890.2	2	22.598	1	20	1090	1109	UCGGACCAGGCUUCAUUCCC	UGGGAUGAAGCCUGGUCCGG	Cleavage	cDNA|START domain containing protein, expressed	1
osa-miR166d-3p	LOC_Os03g01890.2	2	22.598	1	20	1090	1109	UCGGACCAGGCUUCAUUCCC	UGGGAUGAAGCCUGGUCCGG	Cleavage	cDNA|START domain containing protein, expressed	1
osa-miR166f	LOC_Os03g01890.2	2	22.598	1	20	1090	1109	UCGGACCAGGCUUCAUUCCC	UGGGAUGAAGCCUGGUCCGG	Cleavage	cDNA|START domain containing protein, expressed	1
osa-miR166g-3p	LOC_Os03g01890.2	2	22.598	1	20	1090	1109	UCGGACCAGGCUUCAUUCCU	UGGGAUGAAGCCUGGUCCGG	Cleavage	cDNA|START domain containing protein, expressed	1
osa-miR166h-3p	LOC_Os03g01890.2	2	22.598	1	20	1090	1109	UCGGACCAGGCUUCAUUCCU	UGGGAUGAAGCCUGGUCCGG	Cleavage	cDNA|START domain containing protein, expressed	1
osa-miR166i-3p	LOC_Os03g01890.2	2.5	22.598	1	20	1090	1109	UCGGAUCAGGCUUCAUUCCU	UGGGAUGAAGCCUGGUCCGG	Cleavage	cDNA|START domain containing protein, expressed	1
osa-miR166j-3p	LOC_Os03g01890.2	2	22.598	1	20	1090	1109	UCGGACCAGGCUUCAUUCCC	UGGGAUGAAGCCUGGUCCGG	Cleavage	cDNA|START domain containing protein, expressed	1
osa-miR166k-3p	LOC_Os03g01890.2	3	22.598	1	20	1090	1109	UCGGACCAGGCUUCAAUCCC	UGGGAUGAAGCCUGGUCCGG	Cleavage	cDNA|START domain containing protein, expressed	1
osa-miR166l-3p	LOC_Os03g01890.2	3	22.598	1	20	1090	1109	UCGGACCAGGCUUCAAUCCC	UGGGAUGAAGCCUGGUCCGG	Cleavage	cDNA|START domain containing protein, expressed	1
osa-miR166m	LOC_Os03g01890.2	2	22.598	1	20	1090	1109	UCGGACCAGGCUUCAUUCCC	UGGGAUGAAGCCUGGUCCGG	Cleavage	cDNA|START domain containing protein, expressed	1
osa-miR1862e	LOC_Os03g01920.1	3	15.495	1	22	1209	1230	CUAGAUUUGUUUAUUUUGGGAC	GUCCUGAAACAAACAAAUUUGG	Cleavage	cDNA|expressed protein	1
osa-miR5530	LOC_Os03g01920.1	3	21.885	1	20	377	396	AGUGGUGUCGUAUUACCUGC	GCAGGUAAUUUAACAUCACU	Translation	cDNA|expressed protein	1
osa-miR2275d	LOC_Os03g01930.1	3	17.005	1	22	806	827	CUUGUUUUUCUCCAAUAUCUCA	UCAGGUGUUGGAGCAGGACAAG	Translation	cDNA|retrotransposon protein, putative, unclassified, expressed	1
osa-miR7693-5p	LOC_Os03g01970.1	3	20.395	1	24	1969	1992	GUUUCCGCUCUUCAUCGAUGGCUG	CCGCGAUCGAUGAAGGCCGGAAGC	Cleavage	cDNA|THO complex subunit 1, putative, expressed	1
osa-miR820a	LOC_Os03g02010.4	2	21.774	1	21	304	324	UCGGCCUCGUGGAUGGACCAG	CUGGUCCGUCCACGAGGCUGC	Cleavage	cDNA|DNA methyltransferase protein, putative, expressed	1
osa-miR820b	LOC_Os03g02010.4	2	21.774	1	21	304	324	UCGGCCUCGUGGAUGGACCAG	CUGGUCCGUCCACGAGGCUGC	Cleavage	cDNA|DNA methyltransferase protein, putative, expressed	1
osa-miR820c	LOC_Os03g02010.4	2	21.774	1	21	304	324	UCGGCCUCGUGGAUGGACCAG	CUGGUCCGUCCACGAGGCUGC	Cleavage	cDNA|DNA methyltransferase protein, putative, expressed	1
osa-miR159a.2	LOC_Os03g02240.1	1	21.858	1	20	2120	2139	UUGCAUGCCCCAGGAGCUGC	GCAGCUCCGGGGGCAUGCAA	Cleavage	cDNA|AT-GTL1, putative, expressed	1
osa-miR5144-5p	LOC_Os03g02380.2	3	21.148	1	20	1898	1917	UUCUUGUGCUGCUGAAGAGA	UUUCUGCAGAAGCACAAGAG	Translation	cDNA|major facilitator superfamily domain-containing protein 5, putative, expressed	1
osa-miR5522	LOC_Os03g02710.1	3	24.707	1	20	78	97	AACAAUAGGAAUGGGAGGCA	UUCCUCCCAAUCUUGUUGUU	Translation	cDNA|hydroxymethylglutaryl-CoA synthase, putative, expressed	1
osa-miR162a	LOC_Os03g02970.1	2.5	22.813	1	21	2977	2998	UCGAU-AAACCUCUGCAUCCAG	CUGGAUGCAGAGGUUUUAUCGA	Cleavage	cDNA|Dicer, putative, expressed	1
osa-miR162b	LOC_Os03g02970.1	3	22.813	1	21	2977	2998	UCGAU-AAGCCUCUGCAUCCAG	CUGGAUGCAGAGGUUUUAUCGA	Cleavage	cDNA|Dicer, putative, expressed	1
osa-miR3979-3p	LOC_Os03g03450.1	1.5	15.052	1	20	25	44	CUUCGGGGGAGGAGAGAAGC	GCUUCUCUCUUCCUCUGAAG	Cleavage	cDNA|anthranilate phosphoribosyltransferase, chloroplast precursor, putative, expressed	1
osa-miR3979-3p	LOC_Os03g03450.2	1.5	15.052	1	20	25	44	CUUCGGGGGAGGAGAGAAGC	GCUUCUCUCUUCCUCUGAAG	Cleavage	cDNA|anthranilate phosphoribosyltransferase, chloroplast precursor, putative, expressed	1
osa-miR5821	LOC_Os03g03490.1	2	23.075	1	21	1045	1065	UGGACGGAGCGAUGGUGGGCG	CGCCCGCCAUCGCUCCGCCCA	Cleavage	cDNA|expressed protein	1
osa-miR166b-5p	LOC_Os03g03610.1	3	17.83	1	21	1212	1232	GGAAUGUUGUCUGGCUCGGGG	UCCUGAGACAGACAAUGUUUC	Cleavage	cDNA|1,3-beta-glucan synthase component domain containing protein, expressed	1
osa-miR5161	LOC_Os03g03610.1	2	14.934	1	20	1164	1184	UCUGGAUC-AGAGGGAGUAUA	UAUACUCCCUCUUGAUCCAGA	Translation	cDNA|1,3-beta-glucan synthase component domain containing protein, expressed	1
osa-miR166b-5p	LOC_Os03g03610.2	3	17.83	1	21	1103	1123	GGAAUGUUGUCUGGCUCGGGG	UCCUGAGACAGACAAUGUUUC	Cleavage	cDNA|1,3-beta-glucan synthase component domain containing protein, expressed	1
osa-miR5161	LOC_Os03g03610.2	2	14.934	1	20	1055	1075	UCUGGAUC-AGAGGGAGUAUA	UAUACUCCCUCUUGAUCCAGA	Translation	cDNA|1,3-beta-glucan synthase component domain containing protein, expressed	1
osa-miR166b-5p	LOC_Os03g03610.3	3	17.83	1	21	918	938	GGAAUGUUGUCUGGCUCGGGG	UCCUGAGACAGACAAUGUUUC	Cleavage	cDNA|1,3-beta-glucan synthase component domain containing protein, expressed	1
osa-miR5161	LOC_Os03g03610.3	2	14.934	1	20	870	890	UCUGGAUC-AGAGGGAGUAUA	UAUACUCCCUCUUGAUCCAGA	Translation	cDNA|1,3-beta-glucan synthase component domain containing protein, expressed	1
osa-miR6248	LOC_Os03g03880.1	2.5	11.588	1	21	2700	2720	UAUUUGAGGAUGGAGGUAGUA	UACUCCCUCCCUCCUUAAAUA	Translation	cDNA|protein kinase, putative, expressed	1
osa-miR6253	LOC_Os03g04110.1	3	22.205	1	20	320	339	GAGGAAAGUGGGCAGUUGGG	CCCGACGGCACGCUUUCCUC	Translation	cDNA|lysM domain-containing GPI-anchored protein precursor, putative, expressed	1
osa-miR6253	LOC_Os03g04110.2	3	22.205	1	20	320	339	GAGGAAAGUGGGCAGUUGGG	CCCGACGGCACGCUUUCCUC	Translation	cDNA|lysM domain-containing GPI-anchored protein precursor, putative, expressed	1
osa-miR2275d	LOC_Os03g04220.1	3	12.524	1	20	657	676	CUUGUUUUUCUCCAAUAUCU	AGGUGUUCGAGAAGAGCAAG	Cleavage	cDNA|glutathione S-transferase, putative, expressed	1
osa-miR5496	LOC_Os03g04300.1	3	22.005	1	20	1276	1295	CCAGCCGGUGGCAUAGUUCU	GGAGUUAUGCCUCCGGUUGG	Translation	cDNA|ankyrin repeat domain containing protein, expressed	1
osa-miR5496	LOC_Os03g04300.2	3	22.005	1	20	1276	1295	CCAGCCGGUGGCAUAGUUCU	GGAGUUAUGCCUCCGGUUGG	Translation	cDNA|ankyrin repeat domain containing protein, expressed	1
osa-miR2118f	LOC_Os03g05120.1	2.5	15.022	1	21	192	212	UUCCUGAUGCCUCCCAUUCCU	AGGAAUUGGAGGGAUCAGGGA	Translation	cDNA|expressed protein	1
osa-miR2118h	LOC_Os03g05120.1	3	15.022	1	21	192	212	UUCCUGAUGCCUCUCAUUCCU	AGGAAUUGGAGGGAUCAGGGA	Translation	cDNA|expressed protein	1
osa-miR2118j	LOC_Os03g05120.1	2.5	15.022	1	21	192	212	UUCCUGAUGCCUCCCAUUCCU	AGGAAUUGGAGGGAUCAGGGA	Translation	cDNA|expressed protein	1
osa-miR2118k	LOC_Os03g05120.1	3	15.022	1	21	192	212	UUCCUGAUGCCUCUCAUUCCU	AGGAAUUGGAGGGAUCAGGGA	Translation	cDNA|expressed protein	1
osa-miR2118m	LOC_Os03g05120.1	2.5	15.022	1	21	192	212	UUCCUGAUGCCUCCCAUUCCU	AGGAAUUGGAGGGAUCAGGGA	Translation	cDNA|expressed protein	1
osa-miR1436	LOC_Os03g05200.1	2	22.338	1	21	3469	3489	ACAUUAUGGGACGGAGGGAGU	ACUCCCUCCAUUUCAUAAUGU	Cleavage	cDNA|DENN domain containing protein, expressed	1
osa-miR1436	LOC_Os03g05200.2	2	22.338	1	21	3656	3676	ACAUUAUGGGACGGAGGGAGU	ACUCCCUCCAUUUCAUAAUGU	Cleavage	cDNA|DENN domain containing protein, expressed	1
osa-miR444a-3p.2	LOC_Os03g05440.1	3	23.086	1	21	1246	1266	UGCAGUUGCUGCCUCAAGCUU	GAGCUUCAGGCAGCAGCUGGA	Cleavage	cDNA|DUF677 domain containing protein, putative, expressed	1
osa-miR444d.2	LOC_Os03g05440.1	3	23.086	1	21	1246	1266	UGCAGUUGCUGCCUCAAGCUU	GAGCUUCAGGCAGCAGCUGGA	Cleavage	cDNA|DUF677 domain containing protein, putative, expressed	1
osa-miR444e	LOC_Os03g05440.1	3	23.086	1	21	1246	1266	UGCAGUUGCUGCCUCAAGCUU	GAGCUUCAGGCAGCAGCUGGA	Cleavage	cDNA|DUF677 domain containing protein, putative, expressed	1
osa-miR5337b	LOC_Os03g05540.1	2	10.987	1	21	2060	2080	CUAGAACGGCAAGCAAUUUGA	UCAAAUUACUUGUCGUUUUAG	Cleavage	cDNA|tetratricopeptide repeat containing protein, putative, expressed	1
osa-miR408-3p	LOC_Os03g05650.1	3	22.942	1	21	644	664	CUGCACUGCCUCUUCCCUGGC	GCCAGGGGAGAGGCGGAGCGG	Cleavage	cDNA|expressed protein	1
osa-miR2106	LOC_Os03g05800.1	3	12.576	1	20	885	904	CCGAGGUUUUCUGGAUACAU	AUGUAAACAGAAAACUUUGG	Cleavage	cDNA|expressed protein	1
osa-miR5337a	LOC_Os03g06139.1	3	20.669	1	21	2069	2089	AAAUUACUUGUCGUUCUAGCU	GGCCAGAACGACAAGUGAUCU	Cleavage	cDNA|ABC-2 type transporter domain containing protein, expressed	1
osa-miR1857-5p	LOC_Os03g06400.1	3	10.254	1	21	1215	1235	UGGUUUUUUUGGAGCAUGAGG	CUUCAUUAUCCAAAAAAACUA	Cleavage	cDNA|expressed protein	1
osa-miR437	LOC_Os03g06400.1	3	12.04	1	21	1277	1297	AAAGUUAGAGAAGUUUGACUU	AAGUCAAACUGCUUUAAAUUU	Translation	cDNA|expressed protein	1
osa-miR1857-5p	LOC_Os03g06400.2	3	10.254	1	21	1107	1127	UGGUUUUUUUGGAGCAUGAGG	CUUCAUUAUCCAAAAAAACUA	Cleavage	cDNA|expressed protein	1
osa-miR437	LOC_Os03g06400.2	3	12.04	1	21	1169	1189	AAAGUUAGAGAAGUUUGACUU	AAGUCAAACUGCUUUAAAUUU	Translation	cDNA|expressed protein	1
osa-miR395c	LOC_Os03g06570.1	3	12.943	1	20	12	31	GUGAAGUGUUUGGAGGAACU	AGUUUGUCCAAAAGCUUCAC	Cleavage	cDNA|IQ calmodulin-binding motif family protein, putative, expressed	1
osa-miR815a	LOC_Os03g06760.2	1.5	9.488	1	21	519	539	AAGGGGAUUGAGGAGAUUGGG	CCCAAUCUUCUCAAUCCCCUA	Cleavage	cDNA|exocyst complex component 6, putative, expressed	1
osa-miR815b	LOC_Os03g06760.2	1.5	9.488	1	21	519	539	AAGGGGAUUGAGGAGAUUGGG	CCCAAUCUUCUCAAUCCCCUA	Cleavage	cDNA|exocyst complex component 6, putative, expressed	1
osa-miR815c	LOC_Os03g06760.2	1.5	9.488	1	21	519	539	AAGGGGAUUGAGGAGAUUGGG	CCCAAUCUUCUCAAUCCCCUA	Cleavage	cDNA|exocyst complex component 6, putative, expressed	1
osa-miR171i-5p	LOC_Os03g06890.1	3	16.863	1	20	1516	1535	AGGUAUUGGCGUGCCUCAAU	AUGGAGGCACUUCAGUACCU	Translation	cDNA|DUF593 domain containing protein, expressed	1
osa-miR395c	LOC_Os03g07200.1	3	12.166	1	20	1013	1032	GUGAAGUGUUUGGAGGAACU	AGUUUUUUCAAGCAUUUCAU	Cleavage	cDNA|expressed protein	1
osa-miR395c	LOC_Os03g07200.2	3	12.166	1	20	915	934	GUGAAGUGUUUGGAGGAACU	AGUUUUUUCAAGCAUUUCAU	Cleavage	cDNA|expressed protein	1
osa-miR395c	LOC_Os03g07200.3	3	12.166	1	20	905	924	GUGAAGUGUUUGGAGGAACU	AGUUUUUUCAAGCAUUUCAU	Cleavage	cDNA|expressed protein	1
osa-miR1875	LOC_Os03g07310.1	2.5	16.928	1	20	1215	1234	ACAAUGGAGUGAAGUGCAAC	GCUGCACUUGACUUCAUUGU	Translation	cDNA|growth regulator related protein, putative, expressed	1
osa-miR5499	LOC_Os03g07450.1	3	16.636	1	20	1661	1680	GAAGGAAGAAUCGUUAUGGA	UGCAUGGUGAUUCUUCUUUC	Cleavage	cDNA|homeobox associated leucine zipper, putative, expressed	1
osa-miR169a	LOC_Os03g07880.1	2.5	12.164	1	20	845	864	CAGCCAAGGAUGACUUGCCG	UGGCAAAUCAUCCUUGGCUU	Cleavage	cDNA|nuclear transcription factor Y subunit, putative, expressed	1
osa-miR169b	LOC_Os03g07880.1	2.5	12.164	1	20	845	864	CAGCCAAGGAUGACUUGCCG	UGGCAAAUCAUCCUUGGCUU	Cleavage	cDNA|nuclear transcription factor Y subunit, putative, expressed	1
osa-miR169c	LOC_Os03g07880.1	2.5	12.164	1	20	845	864	CAGCCAAGGAUGACUUGCCG	UGGCAAAUCAUCCUUGGCUU	Cleavage	cDNA|nuclear transcription factor Y subunit, putative, expressed	1
osa-miR169d	LOC_Os03g07880.1	2.5	12.164	1	20	845	864	UAGCCAAGGAUGAAUUGCCG	UGGCAAAUCAUCCUUGGCUU	Cleavage	cDNA|nuclear transcription factor Y subunit, putative, expressed	1
osa-miR169e	LOC_Os03g07880.1	2.5	12.164	1	20	845	864	UAGCCAAGGAUGACUUGCCG	UGGCAAAUCAUCCUUGGCUU	Cleavage	cDNA|nuclear transcription factor Y subunit, putative, expressed	1
osa-miR169r-5p	LOC_Os03g07880.1	2	12.164	1	20	845	864	UAGCCAAGGAUGAUUUGCCU	UGGCAAAUCAUCCUUGGCUU	Cleavage	cDNA|nuclear transcription factor Y subunit, putative, expressed	1
osa-miR169a	LOC_Os03g07880.2	2.5	12.164	1	20	994	1013	CAGCCAAGGAUGACUUGCCG	UGGCAAAUCAUCCUUGGCUU	Cleavage	cDNA|nuclear transcription factor Y subunit, putative, expressed	1
osa-miR169b	LOC_Os03g07880.2	2.5	12.164	1	20	994	1013	CAGCCAAGGAUGACUUGCCG	UGGCAAAUCAUCCUUGGCUU	Cleavage	cDNA|nuclear transcription factor Y subunit, putative, expressed	1
osa-miR169c	LOC_Os03g07880.2	2.5	12.164	1	20	994	1013	CAGCCAAGGAUGACUUGCCG	UGGCAAAUCAUCCUUGGCUU	Cleavage	cDNA|nuclear transcription factor Y subunit, putative, expressed	1
osa-miR169d	LOC_Os03g07880.2	2.5	12.164	1	20	994	1013	UAGCCAAGGAUGAAUUGCCG	UGGCAAAUCAUCCUUGGCUU	Cleavage	cDNA|nuclear transcription factor Y subunit, putative, expressed	1
osa-miR169e	LOC_Os03g07880.2	2.5	12.164	1	20	994	1013	UAGCCAAGGAUGACUUGCCG	UGGCAAAUCAUCCUUGGCUU	Cleavage	cDNA|nuclear transcription factor Y subunit, putative, expressed	1
osa-miR169r-5p	LOC_Os03g07880.2	2	12.164	1	20	994	1013	UAGCCAAGGAUGAUUUGCCU	UGGCAAAUCAUCCUUGGCUU	Cleavage	cDNA|nuclear transcription factor Y subunit, putative, expressed	1
osa-miR169a	LOC_Os03g07880.3	2.5	12.164	1	20	757	776	CAGCCAAGGAUGACUUGCCG	UGGCAAAUCAUCCUUGGCUU	Cleavage	cDNA|nuclear transcription factor Y subunit, putative, expressed	1
osa-miR169b	LOC_Os03g07880.3	2.5	12.164	1	20	757	776	CAGCCAAGGAUGACUUGCCG	UGGCAAAUCAUCCUUGGCUU	Cleavage	cDNA|nuclear transcription factor Y subunit, putative, expressed	1
osa-miR169c	LOC_Os03g07880.3	2.5	12.164	1	20	757	776	CAGCCAAGGAUGACUUGCCG	UGGCAAAUCAUCCUUGGCUU	Cleavage	cDNA|nuclear transcription factor Y subunit, putative, expressed	1
osa-miR169d	LOC_Os03g07880.3	2.5	12.164	1	20	757	776	UAGCCAAGGAUGAAUUGCCG	UGGCAAAUCAUCCUUGGCUU	Cleavage	cDNA|nuclear transcription factor Y subunit, putative, expressed	1
osa-miR169e	LOC_Os03g07880.3	2.5	12.164	1	20	757	776	UAGCCAAGGAUGACUUGCCG	UGGCAAAUCAUCCUUGGCUU	Cleavage	cDNA|nuclear transcription factor Y subunit, putative, expressed	1
osa-miR169r-5p	LOC_Os03g07880.3	2	12.164	1	20	757	776	UAGCCAAGGAUGAUUUGCCU	UGGCAAAUCAUCCUUGGCUU	Cleavage	cDNA|nuclear transcription factor Y subunit, putative, expressed	1
osa-miR815a	LOC_Os03g07920.1	2.5	7.182	1	21	1391	1411	AAGGGGAUUGAGGAGAUUGGG	UCCAAUCUUUUUAAUCCCCUC	Cleavage	cDNA|expressed protein	1
osa-miR815b	LOC_Os03g07920.1	2.5	7.182	1	21	1391	1411	AAGGGGAUUGAGGAGAUUGGG	UCCAAUCUUUUUAAUCCCCUC	Cleavage	cDNA|expressed protein	1
osa-miR815c	LOC_Os03g07920.1	2.5	7.182	1	21	1391	1411	AAGGGGAUUGAGGAGAUUGGG	UCCAAUCUUUUUAAUCCCCUC	Cleavage	cDNA|expressed protein	1
osa-miR5148a	LOC_Os03g07994.1	3	16.868	1	21	674	694	UGAGGGGUAGAAAUGUCAUAU	AUAUAAUAUUACUGCCCCUCA	Translation	cDNA|expressed protein	1
osa-miR5148b	LOC_Os03g07994.1	3	16.868	1	21	674	694	UGAGGGGUAGAAAUGUCAUAU	AUAUAAUAUUACUGCCCCUCA	Translation	cDNA|expressed protein	1
osa-miR5148c	LOC_Os03g07994.1	3	16.868	1	21	674	694	UGAGGGGUAGAAAUGUCAUAU	AUAUAAUAUUACUGCCCCUCA	Translation	cDNA|expressed protein	1
osa-miR1436	LOC_Os03g08530.1	2	17.381	1	21	1872	1892	ACAUUAUGGGACGGAGGGAGU	ACUCCCUCCGUCCUAUAAUAU	Cleavage	cDNA|aminotransferase, classes I and II, domain containing protein, expressed	1
osa-miR812n-3p	LOC_Os03g08720.1	2.5	14.478	1	24	1529	1552	ACGGAAAAUCAUGGCUGCACUUAA	UUAAGUGUAGUCGUGGUUUUUCGU	Cleavage	cDNA|transferase family protein, putative, expressed	1
osa-miR812U	LOC_Os03g08720.1	2.5	14.478	1	24	1529	1552	ACGGAAAAUCAUGGCUGCACUUAA	UUAAGUGUAGUCGUGGUUUUUCGU	Cleavage	cDNA|transferase family protein, putative, expressed	1
osa-miR812u	LOC_Os03g08720.1	2.5	14.478	1	24	1529	1552	ACGGAAAAUCAUGGCUGCACUUAA	UUAAGUGUAGUCGUGGUUUUUCGU	Cleavage	cDNA|transferase family protein, putative, expressed	1
osa-miR812v	LOC_Os03g08720.1	2.5	12.602	1	24	1519	1542	AUGGCUGCACUUAAAAUGGGACGG	CUGCCCCAAUUUAAGUGUAGUCGU	Cleavage	cDNA|transferase family protein, putative, expressed	1
osa-miR5143a	LOC_Os03g09230.1	3	19.256	1	20	97	116	UGUGGUAUGUUGGCAAUGUA	UACAUUGCCAAUUUGCCAUG	Cleavage	cDNA|LTPL69 - Protease inhibitor/seed storage/LTP family protein precursor, expressed	1
osa-miR5143b	LOC_Os03g09230.1	3	19.256	1	20	97	116	UGUGGUAUGUUGGCAAUGUA	UACAUUGCCAAUUUGCCAUG	Cleavage	cDNA|LTPL69 - Protease inhibitor/seed storage/LTP family protein precursor, expressed	1
osa-miR5143a	LOC_Os03g09230.2	3	19.256	1	20	97	116	UGUGGUAUGUUGGCAAUGUA	UACAUUGCCAAUUUGCCAUG	Cleavage	cDNA|LTPL69 - Protease inhibitor/seed storage/LTP family protein precursor, expressed	1
osa-miR5143b	LOC_Os03g09230.2	3	19.256	1	20	97	116	UGUGGUAUGUUGGCAAUGUA	UACAUUGCCAAUUUGCCAUG	Cleavage	cDNA|LTPL69 - Protease inhibitor/seed storage/LTP family protein precursor, expressed	1
osa-miR395b	LOC_Os03g09930.1	2	16.694	1	21	111	131	GUGAAGUGUUUGGGGGAACUC	GAGUUCACCCAAACACUUCAG	Cleavage	cDNA|sulfate transporter, putative, expressed	1
osa-miR395c	LOC_Os03g09930.1	3	16.694	1	21	111	131	GUGAAGUGUUUGGAGGAACUC	GAGUUCACCCAAACACUUCAG	Cleavage	cDNA|sulfate transporter, putative, expressed	1
osa-miR395d	LOC_Os03g09930.1	2	16.694	1	21	111	131	GUGAAGUGUUUGGGGGAACUC	GAGUUCACCCAAACACUUCAG	Cleavage	cDNA|sulfate transporter, putative, expressed	1
osa-miR395e	LOC_Os03g09930.1	2	16.694	1	21	111	131	GUGAAGUGUUUGGGGGAACUC	GAGUUCACCCAAACACUUCAG	Cleavage	cDNA|sulfate transporter, putative, expressed	1
osa-miR395g	LOC_Os03g09930.1	2	16.694	1	21	111	131	GUGAAGUGUUUGGGGGAACUC	GAGUUCACCCAAACACUUCAG	Cleavage	cDNA|sulfate transporter, putative, expressed	1
osa-miR395h	LOC_Os03g09930.1	2	16.694	1	21	111	131	GUGAAGUGUUUGGGGGAACUC	GAGUUCACCCAAACACUUCAG	Cleavage	cDNA|sulfate transporter, putative, expressed	1
osa-miR395i	LOC_Os03g09930.1	2	16.694	1	21	111	131	GUGAAGUGUUUGGGGGAACUC	GAGUUCACCCAAACACUUCAG	Cleavage	cDNA|sulfate transporter, putative, expressed	1
osa-miR395j	LOC_Os03g09930.1	2	16.694	1	21	111	131	GUGAAGUGUUUGGGGGAACUC	GAGUUCACCCAAACACUUCAG	Cleavage	cDNA|sulfate transporter, putative, expressed	1
osa-miR395k	LOC_Os03g09930.1	2	16.694	1	21	111	131	GUGAAGUGUUUGGGGGAACUC	GAGUUCACCCAAACACUUCAG	Cleavage	cDNA|sulfate transporter, putative, expressed	1
osa-miR395n	LOC_Os03g09930.1	2	16.694	1	21	111	131	GUGAAGUGUUUGGGGGAACUC	GAGUUCACCCAAACACUUCAG	Cleavage	cDNA|sulfate transporter, putative, expressed	1
osa-miR395s	LOC_Os03g09930.1	2	16.694	1	21	111	131	GUGAAGUGUUUGGGGGAACUC	GAGUUCACCCAAACACUUCAG	Cleavage	cDNA|sulfate transporter, putative, expressed	1
osa-miR395y	LOC_Os03g09930.1	2	16.694	1	21	111	131	GUGAAGUGUUUGGGGGAACUC	GAGUUCACCCAAACACUUCAG	Cleavage	cDNA|sulfate transporter, putative, expressed	1
osa-miR395b	LOC_Os03g09940.1	1	21.1	1	21	318	338	GUGAAGUGUUUGGGGGAACUC	GAGUUCCCCCAAACACUUCAG	Cleavage	cDNA|sulfate transporter, putative, expressed	1
osa-miR395c	LOC_Os03g09940.1	2	21.1	1	21	318	338	GUGAAGUGUUUGGAGGAACUC	GAGUUCCCCCAAACACUUCAG	Cleavage	cDNA|sulfate transporter, putative, expressed	1
osa-miR395d	LOC_Os03g09940.1	1	21.1	1	21	318	338	GUGAAGUGUUUGGGGGAACUC	GAGUUCCCCCAAACACUUCAG	Cleavage	cDNA|sulfate transporter, putative, expressed	1
osa-miR395e	LOC_Os03g09940.1	1	21.1	1	21	318	338	GUGAAGUGUUUGGGGGAACUC	GAGUUCCCCCAAACACUUCAG	Cleavage	cDNA|sulfate transporter, putative, expressed	1
osa-miR395g	LOC_Os03g09940.1	1	21.1	1	21	318	338	GUGAAGUGUUUGGGGGAACUC	GAGUUCCCCCAAACACUUCAG	Cleavage	cDNA|sulfate transporter, putative, expressed	1
osa-miR395h	LOC_Os03g09940.1	1	21.1	1	21	318	338	GUGAAGUGUUUGGGGGAACUC	GAGUUCCCCCAAACACUUCAG	Cleavage	cDNA|sulfate transporter, putative, expressed	1
osa-miR395i	LOC_Os03g09940.1	1	21.1	1	21	318	338	GUGAAGUGUUUGGGGGAACUC	GAGUUCCCCCAAACACUUCAG	Cleavage	cDNA|sulfate transporter, putative, expressed	1
osa-miR395j	LOC_Os03g09940.1	1	21.1	1	21	318	338	GUGAAGUGUUUGGGGGAACUC	GAGUUCCCCCAAACACUUCAG	Cleavage	cDNA|sulfate transporter, putative, expressed	1
osa-miR395k	LOC_Os03g09940.1	1	21.1	1	21	318	338	GUGAAGUGUUUGGGGGAACUC	GAGUUCCCCCAAACACUUCAG	Cleavage	cDNA|sulfate transporter, putative, expressed	1
osa-miR395n	LOC_Os03g09940.1	1	21.1	1	21	318	338	GUGAAGUGUUUGGGGGAACUC	GAGUUCCCCCAAACACUUCAG	Cleavage	cDNA|sulfate transporter, putative, expressed	1
osa-miR395s	LOC_Os03g09940.1	1	21.1	1	21	318	338	GUGAAGUGUUUGGGGGAACUC	GAGUUCCCCCAAACACUUCAG	Cleavage	cDNA|sulfate transporter, putative, expressed	1
osa-miR395y	LOC_Os03g09940.1	1	21.1	1	21	318	338	GUGAAGUGUUUGGGGGAACUC	GAGUUCCCCCAAACACUUCAG	Cleavage	cDNA|sulfate transporter, putative, expressed	1
osa-miR5519	LOC_Os03g10060.1	3	14.668	1	20	427	446	UGGCAGAAGUACUGGACUUA	UGGGUCCAGUUCCUCUGCCA	Translation	cDNA|S10/S20 domain containing ribosomal protein, putative, expressed	1
osa-miR529b	LOC_Os03g10080.1	2.5	5.997	1	19	275	294	AGAAGAG-AGAGAGUACAGC	GCUGUACUCUCUUCUUUUCU	Cleavage	cDNA|expressed protein	1
osa-miR5809	LOC_Os03g10860.1	2.5	21.526	1	20	24	43	UCGUCGCCGGCGACCACAGC	GCGGUGGUCGCCGACGACGA	Cleavage	cDNA|expressed protein	1
osa-miR529a	LOC_Os03g11220.1	3	17.886	1	20	1004	1023	CUGUACCCUCUCUCUUCUUC	GAGGAAGAGGAAGGGUACAA	Translation	cDNA|keratin, type I cytoskeletal 9, putative, expressed	1
osa-miR5537	LOC_Os03g11240.1	3	15.795	1	22	3580	3601	AAUGUUUGUAUGGAUCGUUUGU	AGAAAUGAUUCAUACAGGCAUG	Cleavage	cDNA|nucleotidyltransferase, putative, expressed	1
osa-miR3981-3p	LOC_Os03g11490.1	3	16.935	1	20	1379	1398	AGUAUUAGGAUACGUCUCAU	ACGAGGCAUAUCCUGAUACU	Cleavage	cDNA|expressed protein	1
osa-miR6248	LOC_Os03g11760.1	3	11.441	1	21	1429	1449	UAUUUGAGGAUGGAGGUAGUA	UACUCCCUCCAUUCUAAAAUA	Cleavage	cDNA|polygalacturonase, putative, expressed	1
osa-miR1853-5p	LOC_Os03g11790.1	3	16.665	1	24	980	1003	AGCAUUCAAACAUUCCCAAUUACC	GUUCACUGGAAGUGUUUGAAUGUU	Cleavage	cDNA|OsFBX79 - F-box domain containing protein, expressed	1
osa-miR1853-5p	LOC_Os03g11790.2	3	16.665	1	24	980	1003	AGCAUUCAAACAUUCCCAAUUACC	GUUCACUGGAAGUGUUUGAAUGUU	Cleavage	cDNA|OsFBX79 - F-box domain containing protein, expressed	1
osa-miR5490	LOC_Os03g11850.1	2.5	14.754	1	20	1833	1852	UUGGAUUUUUAUUUAGGACG	UGUCCUGAAUAAAAUUCCAA	Cleavage	cDNA|retrotransposon protein, putative, Ty1-copia subclass, expressed	1
osa-miR2094-5p	LOC_Os03g11874.1	3	21.887	1	21	1012	1032	UGGCUGCUAGGCUCCUGGGUG	UGUCCGGGAGCCUUGCAGCCG	Cleavage	cDNA|expressed protein	1
osa-miR529a	LOC_Os03g11890.1	3	14.162	1	20	2774	2793	CUGUACCCUCUCUCUUCUUC	UAGGAAGGAAGAGGGUACAG	Cleavage	cDNA|potyvirus VPg interacting protein, putative, expressed	1
osa-miR2121a	LOC_Os03g12010.2	1	22.657	1	24	1887	1910	AAAACGGAGCGGUCCAUUAGCGCG	UGCGCUAAUGAACCGCUCCGUUUU	Cleavage	cDNA|expressed protein	1
osa-miR2121b	LOC_Os03g12010.2	1	22.657	1	24	1887	1910	AAAACGGAGCGGUCCAUUAGCGCG	UGCGCUAAUGAACCGCUCCGUUUU	Cleavage	cDNA|expressed protein	1
osa-miR2121a	LOC_Os03g12010.3	1	22.657	1	24	2590	2613	AAAACGGAGCGGUCCAUUAGCGCG	UGCGCUAAUGAACCGCUCCGUUUU	Cleavage	cDNA|expressed protein	1
osa-miR2121b	LOC_Os03g12010.3	1	22.657	1	24	2590	2613	AAAACGGAGCGGUCCAUUAGCGCG	UGCGCUAAUGAACCGCUCCGUUUU	Cleavage	cDNA|expressed protein	1
osa-miR5509	LOC_Os03g12010.3	2.5	18.804	1	20	614	633	UAGGCAUUUUCUCUUGGCAU	AUGCCAAAAGGAAGUGCUUA	Cleavage	cDNA|expressed protein	1
osa-miR2121a	LOC_Os03g12010.4	1	22.657	1	24	2590	2613	AAAACGGAGCGGUCCAUUAGCGCG	UGCGCUAAUGAACCGCUCCGUUUU	Cleavage	cDNA|expressed protein	1
osa-miR2121b	LOC_Os03g12010.4	1	22.657	1	24	2590	2613	AAAACGGAGCGGUCCAUUAGCGCG	UGCGCUAAUGAACCGCUCCGUUUU	Cleavage	cDNA|expressed protein	1
osa-miR5509	LOC_Os03g12010.4	2.5	18.804	1	20	614	633	UAGGCAUUUUCUCUUGGCAU	AUGCCAAAAGGAAGUGCUUA	Cleavage	cDNA|expressed protein	1
osa-miR5821	LOC_Os03g12390.1	3	21.02	1	20	163	182	UGGACGGAGCGAUGGUGGGC	GCCCGCAGUCGCGCCGUCCA	Cleavage	cDNA|STE_MEK_ste7_MAP2K.6 - STE kinases include homologs to sterile 7, sterile 11 and sterile 20 from yeast, expressed	1
osa-miR166b-5p	LOC_Os03g12480.1	2.5	21.348	1	21	531	551	GGAAUGUUGUCUGGCUCGGGG	UCCCGAGCAGGAAAACAUUCC	Translation	cDNA|expressed protein	1
osa-miR812a	LOC_Os03g12610.1	3	9.49	1	22	2105	2125	GACGGACGGUUAAACGUUGGAC	GUCCAAC-UUUGACUGUCCGUC	Cleavage	cDNA|DNA polymerase I, putative, expressed	1
osa-miR812b	LOC_Os03g12610.1	3	9.49	1	22	2105	2125	GACGGACGGUUAAACGUUGGAC	GUCCAAC-UUUGACUGUCCGUC	Cleavage	cDNA|DNA polymerase I, putative, expressed	1
osa-miR812c	LOC_Os03g12610.1	3	9.49	1	22	2105	2125	GACGGACGGUUAAACGUUGGAC	GUCCAAC-UUUGACUGUCCGUC	Cleavage	cDNA|DNA polymerase I, putative, expressed	1
osa-miR812d	LOC_Os03g12610.1	3	9.49	1	22	2105	2125	GACGGACGGUUAAACGUUGGAC	GUCCAAC-UUUGACUGUCCGUC	Cleavage	cDNA|DNA polymerase I, putative, expressed	1
osa-miR812e	LOC_Os03g12610.1	3	9.49	1	22	2105	2125	GACGGACGGUUAAACGUUGGAC	GUCCAAC-UUUGACUGUCCGUC	Cleavage	cDNA|DNA polymerase I, putative, expressed	1
osa-miR812f	LOC_Os03g12610.1	2.5	9.24	1	24	2101	2124	ACGGAUGAUUAAAGUUGGACACGG	UCGUGUCCAACUUUGACUGUCCGU	Cleavage	cDNA|DNA polymerase I, putative, expressed	1
osa-miR812k	LOC_Os03g12610.1	2.5	9.24	1	24	2101	2124	ACGAACGGUUAAAGUUGGACGCGG	UCGUGUCCAACUUUGACUGUCCGU	Cleavage	cDNA|DNA polymerase I, putative, expressed	1
osa-miR812l	LOC_Os03g12610.1	2.5	9.24	1	24	2101	2124	ACGAACGGUUAAAGUUGGACGCGG	UCGUGUCCAACUUUGACUGUCCGU	Cleavage	cDNA|DNA polymerase I, putative, expressed	1
osa-miR812m	LOC_Os03g12610.1	2.5	9.24	1	24	2101	2124	ACGAACGGUUAAAGUUGGACGCGG	UCGUGUCCAACUUUGACUGUCCGU	Cleavage	cDNA|DNA polymerase I, putative, expressed	1
osa-miR812o-5p	LOC_Os03g12610.1	2.5	16.575	1	21	2243	2263	CGUGUUCAACGUUUGACUGUC	GACGGUCAAACGUUAGACACG	Cleavage	cDNA|DNA polymerase I, putative, expressed	1
osa-miR812p	LOC_Os03g12610.1	2.5	9.49	1	24	2102	2125	GACGGACGAUUAAAGUUGGGCAUG	CGUGUCCAACUUUGACUGUCCGUC	Translation	cDNA|DNA polymerase I, putative, expressed	1
osa-miR812a	LOC_Os03g12620.1	1	16.061	1	22	1608	1629	GACGGACGGUUAAACGUUGGAC	GUCUAACGUUUGACCGUCCGUC	Cleavage	cDNA|glycosyl hydrolases family 17, putative, expressed	1
osa-miR812b	LOC_Os03g12620.1	1	16.061	1	22	1608	1629	GACGGACGGUUAAACGUUGGAC	GUCUAACGUUUGACCGUCCGUC	Cleavage	cDNA|glycosyl hydrolases family 17, putative, expressed	1
osa-miR812c	LOC_Os03g12620.1	1	16.061	1	22	1608	1629	GACGGACGGUUAAACGUUGGAC	GUCUAACGUUUGACCGUCCGUC	Cleavage	cDNA|glycosyl hydrolases family 17, putative, expressed	1
osa-miR812d	LOC_Os03g12620.1	1	16.061	1	22	1608	1629	GACGGACGGUUAAACGUUGGAC	GUCUAACGUUUGACCGUCCGUC	Cleavage	cDNA|glycosyl hydrolases family 17, putative, expressed	1
osa-miR812e	LOC_Os03g12620.1	1	16.061	1	22	1608	1629	GACGGACGGUUAAACGUUGGAC	GUCUAACGUUUGACCGUCCGUC	Cleavage	cDNA|glycosyl hydrolases family 17, putative, expressed	1
osa-miR812o-3p	LOC_Os03g12620.1	2	16.343	1	23	1604	1626	GAACGGUCAAAUGUUAGACACGG	CCGUGUCUAACGUUUGACCGUCC	Cleavage	cDNA|glycosyl hydrolases family 17, putative, expressed	1
osa-miR812o-5p	LOC_Os03g12620.1	2.5	14.119	1	21	1747	1766	CGUGUUCAACGUUUGACUGUC	GACAGUCAAA-GUUGGACACG	Translation	cDNA|glycosyl hydrolases family 17, putative, expressed	1
osa-miR812a	LOC_Os03g12620.2	1	16.061	1	22	1596	1617	GACGGACGGUUAAACGUUGGAC	GUCUAACGUUUGACCGUCCGUC	Cleavage	cDNA|glycosyl hydrolases family 17, putative, expressed	1
osa-miR812b	LOC_Os03g12620.2	1	16.061	1	22	1596	1617	GACGGACGGUUAAACGUUGGAC	GUCUAACGUUUGACCGUCCGUC	Cleavage	cDNA|glycosyl hydrolases family 17, putative, expressed	1
osa-miR812c	LOC_Os03g12620.2	1	16.061	1	22	1596	1617	GACGGACGGUUAAACGUUGGAC	GUCUAACGUUUGACCGUCCGUC	Cleavage	cDNA|glycosyl hydrolases family 17, putative, expressed	1
osa-miR812d	LOC_Os03g12620.2	1	16.061	1	22	1596	1617	GACGGACGGUUAAACGUUGGAC	GUCUAACGUUUGACCGUCCGUC	Cleavage	cDNA|glycosyl hydrolases family 17, putative, expressed	1
osa-miR812e	LOC_Os03g12620.2	1	16.061	1	22	1596	1617	GACGGACGGUUAAACGUUGGAC	GUCUAACGUUUGACCGUCCGUC	Cleavage	cDNA|glycosyl hydrolases family 17, putative, expressed	1
osa-miR812o-3p	LOC_Os03g12620.2	2	16.343	1	23	1592	1614	GAACGGUCAAAUGUUAGACACGG	CCGUGUCUAACGUUUGACCGUCC	Cleavage	cDNA|glycosyl hydrolases family 17, putative, expressed	1
osa-miR812o-5p	LOC_Os03g12620.2	2.5	14.119	1	21	1735	1754	CGUGUUCAACGUUUGACUGUC	GACAGUCAAA-GUUGGACACG	Translation	cDNA|glycosyl hydrolases family 17, putative, expressed	1
osa-miR172a	LOC_Os03g13370.1	3	11.755	1	20	2400	2419	AGAAUCUUGAUGAUGCUGCA	CGCCGUAUCAUCAAGAUUUU	Cleavage	cDNA|tetratricopeptide repeat domain containing protein, expressed	1
osa-miR172d-3p	LOC_Os03g13370.1	3	11.755	1	20	2400	2419	AGAAUCUUGAUGAUGCUGCA	CGCCGUAUCAUCAAGAUUUU	Cleavage	cDNA|tetratricopeptide repeat domain containing protein, expressed	1
osa-miR1436	LOC_Os03g13460.2	3	6.69	1	21	2763	2783	ACAUUAUGGGACGGAGGGAGU	ACUCCCUUCGUUUCACAAUGU	Cleavage	cDNA|microtubule associated protein, putative, expressed	1
osa-miR5794	LOC_Os03g13920.1	3	18.695	1	21	2860	2880	UGAGGAAUCACUAGUAGUCGU	ACGACAACUAGUGGGUCCUCA	Cleavage	cDNA|transposon protein, putative, CACTA, En/Spm sub-class, expressed	1
osa-miR166a-5p	LOC_Os03g14260.1	3	12.441	1	21	2599	2619	GGAAUGUUGUCUGGUUCAAGG	UCUUGGAUUGGAUAACAUUCU	Cleavage	cDNA|guanine nucleotide exchange family protein, putative, expressed	1
osa-miR166c-5p	LOC_Os03g14260.1	3	12.441	1	20	2600	2619	GGAAUGUUGUCUGGUCCGAG	CUUGGAUUGGAUAACAUUCU	Cleavage	cDNA|guanine nucleotide exchange family protein, putative, expressed	1
osa-miR166e-5p	LOC_Os03g14260.1	3	12.441	1	21	2599	2619	GGAAUGUUGUCUGGUUCAAGG	UCUUGGAUUGGAUAACAUUCU	Cleavage	cDNA|guanine nucleotide exchange family protein, putative, expressed	1
osa-miR166a-5p	LOC_Os03g14260.2	3	12.441	1	21	2599	2619	GGAAUGUUGUCUGGUUCAAGG	UCUUGGAUUGGAUAACAUUCU	Cleavage	cDNA|guanine nucleotide exchange family protein, putative, expressed	1
osa-miR166c-5p	LOC_Os03g14260.2	3	12.441	1	20	2600	2619	GGAAUGUUGUCUGGUCCGAG	CUUGGAUUGGAUAACAUUCU	Cleavage	cDNA|guanine nucleotide exchange family protein, putative, expressed	1
osa-miR166e-5p	LOC_Os03g14260.2	3	12.441	1	21	2599	2619	GGAAUGUUGUCUGGUUCAAGG	UCUUGGAUUGGAUAACAUUCU	Cleavage	cDNA|guanine nucleotide exchange family protein, putative, expressed	1
osa-miR5337a	LOC_Os03g14590.3	1.5	16.259	1	21	1324	1344	AAAUUACUUGUCGUUCUAGCU	AGCUAAAACGGCAAGUAAUUU	Cleavage	cDNA|calcium-binding EF hand family protein, putative, expressed	1
osa-miR535-5p	LOC_Os03g14880.1	2.5	17.591	1	20	1735	1754	UGACAACGAGAGAGAGCACG	UAUGCUCUUUCUCGUUGUCA	Cleavage	cDNA|expressed protein	1
osa-miR5521	LOC_Os03g15180.1	3	20.284	1	21	155	175	AGUGGCUGCAUAUCUGAUGAG	CUCAACAGAUUUGAAGCCACU	Translation	cDNA|PH domain containing protein, expressed	1
osa-miR162a	LOC_Os03g15230.1	3	16.396	1	20	728	747	UCGAUAAACCUCUGCAUCCA	GGGAGGCAGAGGUUUGUUGA	Cleavage	cDNA|DUF292 domain containing protein, expressed	1
osa-miR2118b	LOC_Os03g15250.1	3	19.734	1	22	1076	1097	UUCCCGAUGCCUCCCAUUCCUA	UUGGGAUGGGAGGAUUUGGGAA	Translation	cDNA|lectin-like receptor kinase, putative, expressed	1
osa-miR2118e	LOC_Os03g15250.1	3	19.734	1	22	1076	1097	UUCCCAAUGCCUCCCAUGCCUA	UUGGGAUGGGAGGAUUUGGGAA	Translation	cDNA|lectin-like receptor kinase, putative, expressed	1
osa-miR2118g	LOC_Os03g15250.1	3	19.734	1	22	1076	1097	UUCCUAAUGCCUCCCAUUCCUA	UUGGGAUGGGAGGAUUUGGGAA	Translation	cDNA|lectin-like receptor kinase, putative, expressed	1
osa-miR2118n	LOC_Os03g15250.1	3	19.734	1	22	1076	1097	UUCCCGAUGCCUCCCAUUCCUA	UUGGGAUGGGAGGAUUUGGGAA	Translation	cDNA|lectin-like receptor kinase, putative, expressed	1
osa-miR2118r	LOC_Os03g15250.1	3	19.734	1	22	1076	1097	UUCCCAAUGCCUCCCAUGCCUA	UUGGGAUGGGAGGAUUUGGGAA	Translation	cDNA|lectin-like receptor kinase, putative, expressed	1
osa-miR1436	LOC_Os03g15350.1	1.5	9.538	1	21	2441	2461	ACAUUAUGGGACGGAGGGAGU	ACUCCCUCCGUCCCAUAAUAU	Cleavage	cDNA|Sel1 repeat domain containing protein, putative, expressed	1
osa-miR818b	LOC_Os03g15350.1	0	8.083	1	22	2448	2469	AAUCCCUUAUAUUAUGGGACGG	CCGUCCCAUAAUAUAAGGGAUU	Cleavage	cDNA|Sel1 repeat domain containing protein, putative, expressed	1
osa-miR818d	LOC_Os03g15350.1	0	8.083	1	22	2448	2469	AAUCCCUUAUAUUAUGGGACGG	CCGUCCCAUAAUAUAAGGGAUU	Cleavage	cDNA|Sel1 repeat domain containing protein, putative, expressed	1
osa-miR818e	LOC_Os03g15350.1	0	8.083	1	22	2448	2469	AAUCCCUUAUAUUAUGGGACGG	CCGUCCCAUAAUAUAAGGGAUU	Cleavage	cDNA|Sel1 repeat domain containing protein, putative, expressed	1
osa-miR1881	LOC_Os03g15590.1	3	14.602	1	22	545	566	AAUGUUAUUGUAGCGUGGUGGU	ACCACCAGGCUGUGAUGACAUU	Cleavage	cDNA|eukaryotic translation initiation factor, putative, expressed	1
osa-miR2118b	LOC_Os03g15910.1	3	23.975	1	22	1512	1533	UUCCCGAUGCCUCCCAUUCCUA	UCGGGGUGGGAGUCGUCGGGGA	Translation	cDNA|membrane protein, putative, expressed	1
osa-miR2118n	LOC_Os03g15910.1	3	23.975	1	22	1512	1533	UUCCCGAUGCCUCCCAUUCCUA	UCGGGGUGGGAGUCGUCGGGGA	Translation	cDNA|membrane protein, putative, expressed	1
osa-miR812f	LOC_Os03g16220.1	3	7.135	1	23	1240	1262	ACGGAUGAUUAAAGUUGGACACG	UGUAUCCAACUUUAAUUUUCCGU	Cleavage	cDNA|oxidoreductase, short chain dehydrogenase/reductase family domain containing protein, expressed	1
osa-miR812g	LOC_Os03g16220.1	1.5	6.717	1	24	1242	1265	AAGACGGAUGAUUAAAGUUGGACA	UAUCCAACUUUAAUUUUCCGUCUU	Translation	cDNA|oxidoreductase, short chain dehydrogenase/reductase family domain containing protein, expressed	1
osa-miR812h	LOC_Os03g16220.1	1.5	6.717	1	24	1242	1265	AAGACGGAUGAUUAAAGUUGGACA	UAUCCAACUUUAAUUUUCCGUCUU	Translation	cDNA|oxidoreductase, short chain dehydrogenase/reductase family domain containing protein, expressed	1
osa-miR812i	LOC_Os03g16220.1	1.5	6.717	1	24	1242	1265	AAGACGGAUGAUUAAAGUUGGACA	UAUCCAACUUUAAUUUUCCGUCUU	Translation	cDNA|oxidoreductase, short chain dehydrogenase/reductase family domain containing protein, expressed	1
osa-miR812j	LOC_Os03g16220.1	1.5	6.717	1	24	1242	1265	AAGACGGAUGAUUAAAGUUGGACA	UAUCCAACUUUAAUUUUCCGUCUU	Translation	cDNA|oxidoreductase, short chain dehydrogenase/reductase family domain containing protein, expressed	1
osa-miR812p	LOC_Os03g16220.1	2.5	7.176	1	24	1240	1263	GACGGACGAUUAAAGUUGGGCAUG	UGUAUCCAACUUUAAUUUUCCGUC	Cleavage	cDNA|oxidoreductase, short chain dehydrogenase/reductase family domain containing protein, expressed	1
osa-miR812f	LOC_Os03g16220.2	3	8.424	1	23	1377	1399	ACGGAUGAUUAAAGUUGGACACG	UGUAUCCAACUUUAAUUUUCCGU	Cleavage	cDNA|oxidoreductase, short chain dehydrogenase/reductase family domain containing protein, expressed	1
osa-miR812g	LOC_Os03g16220.2	1.5	8.44	1	24	1379	1402	AAGACGGAUGAUUAAAGUUGGACA	UAUCCAACUUUAAUUUUCCGUCUU	Translation	cDNA|oxidoreductase, short chain dehydrogenase/reductase family domain containing protein, expressed	1
osa-miR812h	LOC_Os03g16220.2	1.5	8.44	1	24	1379	1402	AAGACGGAUGAUUAAAGUUGGACA	UAUCCAACUUUAAUUUUCCGUCUU	Translation	cDNA|oxidoreductase, short chain dehydrogenase/reductase family domain containing protein, expressed	1
osa-miR812i	LOC_Os03g16220.2	1.5	8.44	1	24	1379	1402	AAGACGGAUGAUUAAAGUUGGACA	UAUCCAACUUUAAUUUUCCGUCUU	Translation	cDNA|oxidoreductase, short chain dehydrogenase/reductase family domain containing protein, expressed	1
osa-miR812j	LOC_Os03g16220.2	1.5	8.44	1	24	1379	1402	AAGACGGAUGAUUAAAGUUGGACA	UAUCCAACUUUAAUUUUCCGUCUU	Translation	cDNA|oxidoreductase, short chain dehydrogenase/reductase family domain containing protein, expressed	1
osa-miR812p	LOC_Os03g16220.2	2.5	9.765	1	24	1377	1400	GACGGACGAUUAAAGUUGGGCAUG	UGUAUCCAACUUUAAUUUUCCGUC	Cleavage	cDNA|oxidoreductase, short chain dehydrogenase/reductase family domain containing protein, expressed	1
osa-miR812f	LOC_Os03g16220.3	3	7.132	1	23	1923	1945	ACGGAUGAUUAAAGUUGGACACG	UGUAUCCAACUUUAAUUUUCCGU	Cleavage	cDNA|oxidoreductase, short chain dehydrogenase/reductase family domain containing protein, expressed	1
osa-miR812g	LOC_Os03g16220.3	1.5	6.713	1	24	1925	1948	AAGACGGAUGAUUAAAGUUGGACA	UAUCCAACUUUAAUUUUCCGUCUU	Translation	cDNA|oxidoreductase, short chain dehydrogenase/reductase family domain containing protein, expressed	1
osa-miR812h	LOC_Os03g16220.3	1.5	6.713	1	24	1925	1948	AAGACGGAUGAUUAAAGUUGGACA	UAUCCAACUUUAAUUUUCCGUCUU	Translation	cDNA|oxidoreductase, short chain dehydrogenase/reductase family domain containing protein, expressed	1
osa-miR812i	LOC_Os03g16220.3	1.5	6.713	1	24	1925	1948	AAGACGGAUGAUUAAAGUUGGACA	UAUCCAACUUUAAUUUUCCGUCUU	Translation	cDNA|oxidoreductase, short chain dehydrogenase/reductase family domain containing protein, expressed	1
osa-miR812j	LOC_Os03g16220.3	1.5	6.713	1	24	1925	1948	AAGACGGAUGAUUAAAGUUGGACA	UAUCCAACUUUAAUUUUCCGUCUU	Translation	cDNA|oxidoreductase, short chain dehydrogenase/reductase family domain containing protein, expressed	1
osa-miR812p	LOC_Os03g16220.3	2.5	7.172	1	24	1923	1946	GACGGACGAUUAAAGUUGGGCAUG	UGUAUCCAACUUUAAUUUUCCGUC	Cleavage	cDNA|oxidoreductase, short chain dehydrogenase/reductase family domain containing protein, expressed	1
osa-miR812f	LOC_Os03g16220.4	3	8.424	1	23	1100	1122	ACGGAUGAUUAAAGUUGGACACG	UGUAUCCAACUUUAAUUUUCCGU	Cleavage	cDNA|oxidoreductase, short chain dehydrogenase/reductase family domain containing protein, expressed	1
osa-miR812g	LOC_Os03g16220.4	1.5	8.44	1	24	1102	1125	AAGACGGAUGAUUAAAGUUGGACA	UAUCCAACUUUAAUUUUCCGUCUU	Translation	cDNA|oxidoreductase, short chain dehydrogenase/reductase family domain containing protein, expressed	1
osa-miR812h	LOC_Os03g16220.4	1.5	8.44	1	24	1102	1125	AAGACGGAUGAUUAAAGUUGGACA	UAUCCAACUUUAAUUUUCCGUCUU	Translation	cDNA|oxidoreductase, short chain dehydrogenase/reductase family domain containing protein, expressed	1
osa-miR812i	LOC_Os03g16220.4	1.5	8.44	1	24	1102	1125	AAGACGGAUGAUUAAAGUUGGACA	UAUCCAACUUUAAUUUUCCGUCUU	Translation	cDNA|oxidoreductase, short chain dehydrogenase/reductase family domain containing protein, expressed	1
osa-miR812j	LOC_Os03g16220.4	1.5	8.44	1	24	1102	1125	AAGACGGAUGAUUAAAGUUGGACA	UAUCCAACUUUAAUUUUCCGUCUU	Translation	cDNA|oxidoreductase, short chain dehydrogenase/reductase family domain containing protein, expressed	1
osa-miR812p	LOC_Os03g16220.4	2.5	9.765	1	24	1100	1123	GACGGACGAUUAAAGUUGGGCAUG	UGUAUCCAACUUUAAUUUUCCGUC	Cleavage	cDNA|oxidoreductase, short chain dehydrogenase/reductase family domain containing protein, expressed	1
osa-miR812f	LOC_Os03g16220.5	3	8.424	1	23	2083	2105	ACGGAUGAUUAAAGUUGGACACG	UGUAUCCAACUUUAAUUUUCCGU	Cleavage	cDNA|oxidoreductase, short chain dehydrogenase/reductase family domain containing protein, expressed	1
osa-miR812g	LOC_Os03g16220.5	1.5	8.44	1	24	2085	2108	AAGACGGAUGAUUAAAGUUGGACA	UAUCCAACUUUAAUUUUCCGUCUU	Translation	cDNA|oxidoreductase, short chain dehydrogenase/reductase family domain containing protein, expressed	1
osa-miR812h	LOC_Os03g16220.5	1.5	8.44	1	24	2085	2108	AAGACGGAUGAUUAAAGUUGGACA	UAUCCAACUUUAAUUUUCCGUCUU	Translation	cDNA|oxidoreductase, short chain dehydrogenase/reductase family domain containing protein, expressed	1
osa-miR812i	LOC_Os03g16220.5	1.5	8.44	1	24	2085	2108	AAGACGGAUGAUUAAAGUUGGACA	UAUCCAACUUUAAUUUUCCGUCUU	Translation	cDNA|oxidoreductase, short chain dehydrogenase/reductase family domain containing protein, expressed	1
osa-miR812j	LOC_Os03g16220.5	1.5	8.44	1	24	2085	2108	AAGACGGAUGAUUAAAGUUGGACA	UAUCCAACUUUAAUUUUCCGUCUU	Translation	cDNA|oxidoreductase, short chain dehydrogenase/reductase family domain containing protein, expressed	1
osa-miR812p	LOC_Os03g16220.5	2.5	9.765	1	24	2083	2106	GACGGACGAUUAAAGUUGGGCAUG	UGUAUCCAACUUUAAUUUUCCGUC	Cleavage	cDNA|oxidoreductase, short chain dehydrogenase/reductase family domain containing protein, expressed	1
osa-miR812f	LOC_Os03g16220.6	3	7.135	1	23	1212	1234	ACGGAUGAUUAAAGUUGGACACG	UGUAUCCAACUUUAAUUUUCCGU	Cleavage	cDNA|oxidoreductase, short chain dehydrogenase/reductase family domain containing protein, expressed	1
osa-miR812g	LOC_Os03g16220.6	1.5	6.717	1	24	1214	1237	AAGACGGAUGAUUAAAGUUGGACA	UAUCCAACUUUAAUUUUCCGUCUU	Translation	cDNA|oxidoreductase, short chain dehydrogenase/reductase family domain containing protein, expressed	1
osa-miR812h	LOC_Os03g16220.6	1.5	6.717	1	24	1214	1237	AAGACGGAUGAUUAAAGUUGGACA	UAUCCAACUUUAAUUUUCCGUCUU	Translation	cDNA|oxidoreductase, short chain dehydrogenase/reductase family domain containing protein, expressed	1
osa-miR812i	LOC_Os03g16220.6	1.5	6.717	1	24	1214	1237	AAGACGGAUGAUUAAAGUUGGACA	UAUCCAACUUUAAUUUUCCGUCUU	Translation	cDNA|oxidoreductase, short chain dehydrogenase/reductase family domain containing protein, expressed	1
osa-miR812j	LOC_Os03g16220.6	1.5	6.717	1	24	1214	1237	AAGACGGAUGAUUAAAGUUGGACA	UAUCCAACUUUAAUUUUCCGUCUU	Translation	cDNA|oxidoreductase, short chain dehydrogenase/reductase family domain containing protein, expressed	1
osa-miR812p	LOC_Os03g16220.6	2.5	7.176	1	24	1212	1235	GACGGACGAUUAAAGUUGGGCAUG	UGUAUCCAACUUUAAUUUUCCGUC	Cleavage	cDNA|oxidoreductase, short chain dehydrogenase/reductase family domain containing protein, expressed	1
osa-miR166g-3p	LOC_Os03g16320.1	3	24.261	1	21	1536	1556	UCGGACCAGGCUUCAUUCCUC	GAGGAUUGAAGCCUGGUUCCA	Cleavage	cDNA|expressed protein	1
osa-miR166h-3p	LOC_Os03g16320.1	3	24.261	1	21	1536	1556	UCGGACCAGGCUUCAUUCCUC	GAGGAUUGAAGCCUGGUUCCA	Cleavage	cDNA|expressed protein	1
osa-miR166k-3p	LOC_Os03g16320.1	3	24.261	1	20	1537	1556	UCGGACCAGGCUUCAAUCCC	AGGAUUGAAGCCUGGUUCCA	Cleavage	cDNA|expressed protein	1
osa-miR166l-3p	LOC_Os03g16320.1	3	24.261	1	20	1537	1556	UCGGACCAGGCUUCAAUCCC	AGGAUUGAAGCCUGGUUCCA	Cleavage	cDNA|expressed protein	1
osa-miR397a	LOC_Os03g16610.1	2	17.719	1	20	782	801	UCAUUGAGUGCAGCGUUGAU	AUCAACGCUGCGCUCAACGA	Cleavage	cDNA|laccase precursor protein, putative, expressed	1
osa-miR397b	LOC_Os03g16610.1	2.5	17.719	1	20	782	801	UUAUUGAGUGCAGCGUUGAU	AUCAACGCUGCGCUCAACGA	Cleavage	cDNA|laccase precursor protein, putative, expressed	1
osa-miR6248	LOC_Os03g16824.1	3	8.722	1	21	2829	2849	UAUUUGAGGAUGGAGGUAGUA	UACACCCUCUAUUCUCAAAUA	Cleavage	cDNA|spotted leaf 11, putative, expressed	1
osa-miR5508	LOC_Os03g16960.1	3	14.937	1	20	14	33	UAGAUGGCUGAUCUGGUGUG	CACACUUGAUCAACUAUCUA	Cleavage	cDNA|cysteine-rich repeat secretory protein 55 precursor, putative, expressed	1
osa-miR1862d	LOC_Os03g17634.1	3	12.194	1	21	3439	3459	ACUAGGUUUGUUUAUUUUGGG	UUUUAAAUAAAUAAAUCUAGU	Cleavage	cDNA|PPR repeat domain containing protein, putative, expressed	1
osa-miR5150-5p	LOC_Os03g17800.1	2.5	18.549	1	23	955	977	AGCUUCUGACAGCUGCAGUUUCU	GGAGAUUGUAGCUGUCGGGAGCU	Cleavage	cDNA|phosphatidylinositol transfer protein alpha isoform, putative, expressed	1
osa-miR2275c	LOC_Os03g17860.2	2.5	12.704	1	23	540	562	AGAAUUGGAGGAAAACAAACUGA	UCUGUUAGAUUUUCUCCAAUUCU	Cleavage	cDNA|OsPDIL5-1 protein disulfide isomerase PDIL5-1, expressed	1
osa-miR5158	LOC_Os03g17980.1	2.5	21.814	1	24	2306	2329	UGAGCCACUGGGAUGAGGAUGAAU	AGUGAUCCUCAUGCCAGUGGUUUG	Cleavage	cDNA|CAMK_KIN1/SNF1/Nim1_like_AMPKh.2 - CAMK includes calcium/calmodulin depedent protein kinases, expressed	1
osa-miR5158	LOC_Os03g17980.2	2.5	21.814	1	24	1288	1311	UGAGCCACUGGGAUGAGGAUGAAU	AGUGAUCCUCAUGCCAGUGGUUUG	Cleavage	cDNA|CAMK_KIN1/SNF1/Nim1_like_AMPKh.2 - CAMK includes calcium/calmodulin depedent protein kinases, expressed	1
osa-miR1846a-5p	LOC_Os03g18140.1	3	16.368	1	20	2476	2495	AGUGAGGAGGCCGGGGCCGC	CCGGCCGCGGCCACCUCACU	Cleavage	cDNA|expressed protein	1
osa-miR1846b-5p	LOC_Os03g18140.1	3	16.368	1	20	2476	2495	AGUGAGGAGGCCGGGGCCGC	CCGGCCGCGGCCACCUCACU	Cleavage	cDNA|expressed protein	1
osa-miR1846c-5p	LOC_Os03g18140.1	3	16.368	1	20	2476	2495	AGUGAGGAGGCCGGGGCCGC	CCGGCCGCGGCCACCUCACU	Cleavage	cDNA|expressed protein	1
osa-miR530-5p	LOC_Os03g18540.1	3	24.941	1	20	1728	1747	UGCAUUUGCACCUGCACCUA	UGGAUGCUGGUGCAGAUGCA	Cleavage	cDNA|expressed protein	1
osa-miR530-5p	LOC_Os03g18540.2	3	24.941	1	20	1868	1887	UGCAUUUGCACCUGCACCUA	UGGAUGCUGGUGCAGAUGCA	Cleavage	cDNA|expressed protein	1
osa-miR1861e	LOC_Os03g18710.1	2.5	19.429	1	20	4045	4064	CGGUCUUGUGGCAAGAACUG	CAGUUCUUGCAAAGAGACCG	Translation	cDNA|expressed protein	1
osa-miR1861k	LOC_Os03g18710.1	2.5	19.429	1	20	4045	4064	CGGUCUUGUGGCAAGAACUG	CAGUUCUUGCAAAGAGACCG	Translation	cDNA|expressed protein	1
osa-miR1861m	LOC_Os03g18710.1	2.5	19.429	1	20	4045	4064	CGGUCUUGUGGCAAGAACUG	CAGUUCUUGCAAAGAGACCG	Translation	cDNA|expressed protein	1
osa-miR5534b	LOC_Os03g19340.1	3	12.837	1	20	788	807	CGAUGACAACAGCUAGAAUG	CUUUCCAGCUGUUGUCAUCU	Cleavage	cDNA|WD domain, G-beta repeat domain containing protein, expressed	1
osa-miR2275d	LOC_Os03g19480.1	3	15.833	1	22	1846	1867	CUUGUUUUUCUCCAAUAUCUCA	UGAGAUAUUUGGGAAAAACAGU	Cleavage	cDNA|SET domain containing protein, expressed	1
osa-miR172d-5p	LOC_Os03g19590.1	2.5	18.303	1	20	1688	1707	GCAGCACCAUCAAGAUUCAC	GUGAAGUGUGAUGGUGCUGC	Cleavage	cDNA|phytochrome B, putative, expressed	1
osa-miR395b	LOC_Os03g19750.1	2.5	11.59	1	20	832	851	GUGAAGUGUUUGGGGGAACU	AAUUUUCCCAAAUACUUCAC	Cleavage	cDNA|transposon protein, putative, unclassified, expressed	1
osa-miR395d	LOC_Os03g19750.1	2.5	11.59	1	20	832	851	GUGAAGUGUUUGGGGGAACU	AAUUUUCCCAAAUACUUCAC	Cleavage	cDNA|transposon protein, putative, unclassified, expressed	1
osa-miR395e	LOC_Os03g19750.1	2.5	11.59	1	20	832	851	GUGAAGUGUUUGGGGGAACU	AAUUUUCCCAAAUACUUCAC	Cleavage	cDNA|transposon protein, putative, unclassified, expressed	1
osa-miR395g	LOC_Os03g19750.1	2.5	11.59	1	20	832	851	GUGAAGUGUUUGGGGGAACU	AAUUUUCCCAAAUACUUCAC	Cleavage	cDNA|transposon protein, putative, unclassified, expressed	1
osa-miR395h	LOC_Os03g19750.1	2.5	11.59	1	20	832	851	GUGAAGUGUUUGGGGGAACU	AAUUUUCCCAAAUACUUCAC	Cleavage	cDNA|transposon protein, putative, unclassified, expressed	1
osa-miR395i	LOC_Os03g19750.1	2.5	11.59	1	20	832	851	GUGAAGUGUUUGGGGGAACU	AAUUUUCCCAAAUACUUCAC	Cleavage	cDNA|transposon protein, putative, unclassified, expressed	1
osa-miR395j	LOC_Os03g19750.1	2.5	11.59	1	20	832	851	GUGAAGUGUUUGGGGGAACU	AAUUUUCCCAAAUACUUCAC	Cleavage	cDNA|transposon protein, putative, unclassified, expressed	1
osa-miR395k	LOC_Os03g19750.1	2.5	11.59	1	20	832	851	GUGAAGUGUUUGGGGGAACU	AAUUUUCCCAAAUACUUCAC	Cleavage	cDNA|transposon protein, putative, unclassified, expressed	1
osa-miR395n	LOC_Os03g19750.1	2.5	11.59	1	20	832	851	GUGAAGUGUUUGGGGGAACU	AAUUUUCCCAAAUACUUCAC	Cleavage	cDNA|transposon protein, putative, unclassified, expressed	1
osa-miR395s	LOC_Os03g19750.1	2.5	11.59	1	20	832	851	GUGAAGUGUUUGGGGGAACU	AAUUUUCCCAAAUACUUCAC	Cleavage	cDNA|transposon protein, putative, unclassified, expressed	1
osa-miR395y	LOC_Os03g19750.1	2.5	11.59	1	20	832	851	GUGAAGUGUUUGGGGGAACU	AAUUUUCCCAAAUACUUCAC	Cleavage	cDNA|transposon protein, putative, unclassified, expressed	1
osa-miR529a	LOC_Os03g19880.1	2.5	17.015	1	20	231	250	CUGUACCCUCUCUCUUCUUC	GAGGAGGAGAGAGGCUACAG	Cleavage	cDNA|expressed protein	1
osa-miR1863a	LOC_Os03g20080.1	3	14.509	1	22	57	78	AGCUCUGAUACCAUGUUAGAUU	AGUUUUAUAUGGUAUCAGAGCC	Cleavage	cDNA|retrotransposon protein, putative, unclassified, expressed	1
osa-miR5158	LOC_Os03g20460.1	3	16.098	1	21	1172	1192	UGAGCCACUGGGAUGAGGAUG	UAUCCUGAUUCAAGUGGCUUA	Translation	cDNA|guanylate kinase, putative, expressed	1
osa-miR5158	LOC_Os03g20460.2	3	16.098	1	21	1271	1291	UGAGCCACUGGGAUGAGGAUG	UAUCCUGAUUCAAGUGGCUUA	Translation	cDNA|guanylate kinase, putative, expressed	1
osa-miR812n-5p	LOC_Os03g20500.1	2.5	19.224	1	20	1568	1587	AAGUGCAGCCAUGAGUUUCC	UGAAACUUAUGGCUGUGCUU	Cleavage	cDNA|OsFBX82 - F-box domain containing protein, expressed	1
osa-miR5490	LOC_Os03g20690.1	3	13.417	1	20	1506	1525	UUGGAUUUUUAUUUAGGACG	UGUCCUGAAUAAAAUUCCAG	Cleavage	cDNA|retrotransposon protein, putative, Ty1-copia subclass, expressed	1
osa-miR5537	LOC_Os03g20930.1	3	18.16	1	22	1473	1494	AAUGUUUGUAUGGAUCGUUUGU	AGAACUGAUUCAUACAGAUAUU	Cleavage	cDNA|retrotransposon protein, putative, unclassified, expressed	1
osa-miR2878-5p	LOC_Os03g21000.2	3	14.379	1	23	561	583	UACAUGUAUAAAAUUCUGAGGAU	GUUCUGAAAAUUUUUUACAUGUA	Translation	cDNA|thioredoxin, putative, expressed	1
osa-miR159a.1	LOC_Os03g21380.1	3	8.974	1	20	1517	1536	UUUGGAUUGAAGGGAGCUCU	UGAGUUCCCUUCAUUCCAAA	Cleavage	cDNA|OsCML27 - Calmodulin-related calcium sensor protein, expressed	1
osa-miR159b	LOC_Os03g21380.1	3	8.974	1	20	1517	1536	UUUGGAUUGAAGGGAGCUCU	UGAGUUCCCUUCAUUCCAAA	Cleavage	cDNA|OsCML27 - Calmodulin-related calcium sensor protein, expressed	1
osa-miR817	LOC_Os03g21660.1	3	17.77	1	21	733	753	UCCAACUUGAGGCCCGAUUGA	UUGAUCUUGCCUCAAGUUGGA	Cleavage	cDNA|transposon protein, putative, unclassified, expressed	1
osa-miR2866	LOC_Os03g21720.1	2.5	9.732	1	20	1723	1742	UCUAGUUUGUGUUCAGCAUC	GAUGCUGGAAAGAAACUAGA	Translation	cDNA|vacuolar-sorting receptor precursor, putative, expressed	1
osa-miR5795	LOC_Os03g21780.1	3	16.867	1	21	2916	2936	AUGUCGAGGUCGAGUUCCCGG	UCGGGAACACGACCUCGAUGC	Cleavage	cDNA|pentatricopeptide repeat domain containing protein, putative, expressed	1
osa-miR6248	LOC_Os03g22050.1	2	15.394	1	21	2872	2892	UAUUUGAGGAUGGAGGUAGUA	UACUACCUCCGUCCUAAAAUA	Cleavage	cDNA|CAMK_KIN1/SNF1/Nim1_like.16 - CAMK includes calcium/calmodulin depedent protein kinases, expressed	1
osa-miR812a	LOC_Os03g22050.1	1	12.376	1	22	2914	2935	GACGGACGGUUAAACGUUGGAC	GCUCAACGUUUGACCGUCCGUC	Cleavage	cDNA|CAMK_KIN1/SNF1/Nim1_like.16 - CAMK includes calcium/calmodulin depedent protein kinases, expressed	1
osa-miR812b	LOC_Os03g22050.1	1	12.376	1	22	2914	2935	GACGGACGGUUAAACGUUGGAC	GCUCAACGUUUGACCGUCCGUC	Cleavage	cDNA|CAMK_KIN1/SNF1/Nim1_like.16 - CAMK includes calcium/calmodulin depedent protein kinases, expressed	1
osa-miR812c	LOC_Os03g22050.1	1	12.376	1	22	2914	2935	GACGGACGGUUAAACGUUGGAC	GCUCAACGUUUGACCGUCCGUC	Cleavage	cDNA|CAMK_KIN1/SNF1/Nim1_like.16 - CAMK includes calcium/calmodulin depedent protein kinases, expressed	1
osa-miR812d	LOC_Os03g22050.1	1	12.376	1	22	2914	2935	GACGGACGGUUAAACGUUGGAC	GCUCAACGUUUGACCGUCCGUC	Cleavage	cDNA|CAMK_KIN1/SNF1/Nim1_like.16 - CAMK includes calcium/calmodulin depedent protein kinases, expressed	1
osa-miR812e	LOC_Os03g22050.1	1	12.376	1	22	2914	2935	GACGGACGGUUAAACGUUGGAC	GCUCAACGUUUGACCGUCCGUC	Cleavage	cDNA|CAMK_KIN1/SNF1/Nim1_like.16 - CAMK includes calcium/calmodulin depedent protein kinases, expressed	1
osa-miR812o-5p	LOC_Os03g22050.1	1.5	18.875	1	20	3053	3072	CGUGUUCAACGUUUGACUGU	ACGGUCAAACGUUGAACGUG	Cleavage	cDNA|CAMK_KIN1/SNF1/Nim1_like.16 - CAMK includes calcium/calmodulin depedent protein kinases, expressed	1
osa-miR6248	LOC_Os03g22050.2	2	15.394	1	21	2866	2886	UAUUUGAGGAUGGAGGUAGUA	UACUACCUCCGUCCUAAAAUA	Cleavage	cDNA|CAMK_KIN1/SNF1/Nim1_like.16 - CAMK includes calcium/calmodulin depedent protein kinases, expressed	1
osa-miR812a	LOC_Os03g22050.2	1	12.376	1	22	2908	2929	GACGGACGGUUAAACGUUGGAC	GCUCAACGUUUGACCGUCCGUC	Cleavage	cDNA|CAMK_KIN1/SNF1/Nim1_like.16 - CAMK includes calcium/calmodulin depedent protein kinases, expressed	1
osa-miR812b	LOC_Os03g22050.2	1	12.376	1	22	2908	2929	GACGGACGGUUAAACGUUGGAC	GCUCAACGUUUGACCGUCCGUC	Cleavage	cDNA|CAMK_KIN1/SNF1/Nim1_like.16 - CAMK includes calcium/calmodulin depedent protein kinases, expressed	1
osa-miR812c	LOC_Os03g22050.2	1	12.376	1	22	2908	2929	GACGGACGGUUAAACGUUGGAC	GCUCAACGUUUGACCGUCCGUC	Cleavage	cDNA|CAMK_KIN1/SNF1/Nim1_like.16 - CAMK includes calcium/calmodulin depedent protein kinases, expressed	1
osa-miR812d	LOC_Os03g22050.2	1	12.376	1	22	2908	2929	GACGGACGGUUAAACGUUGGAC	GCUCAACGUUUGACCGUCCGUC	Cleavage	cDNA|CAMK_KIN1/SNF1/Nim1_like.16 - CAMK includes calcium/calmodulin depedent protein kinases, expressed	1
osa-miR812e	LOC_Os03g22050.2	1	12.376	1	22	2908	2929	GACGGACGGUUAAACGUUGGAC	GCUCAACGUUUGACCGUCCGUC	Cleavage	cDNA|CAMK_KIN1/SNF1/Nim1_like.16 - CAMK includes calcium/calmodulin depedent protein kinases, expressed	1
osa-miR812o-5p	LOC_Os03g22050.2	1.5	18.875	1	20	3047	3066	CGUGUUCAACGUUUGACUGU	ACGGUCAAACGUUGAACGUG	Cleavage	cDNA|CAMK_KIN1/SNF1/Nim1_like.16 - CAMK includes calcium/calmodulin depedent protein kinases, expressed	1
osa-miR6248	LOC_Os03g22050.3	2	15.394	1	21	2835	2855	UAUUUGAGGAUGGAGGUAGUA	UACUACCUCCGUCCUAAAAUA	Cleavage	cDNA|CAMK_KIN1/SNF1/Nim1_like.16 - CAMK includes calcium/calmodulin depedent protein kinases, expressed	1
osa-miR812a	LOC_Os03g22050.3	1	12.376	1	22	2877	2898	GACGGACGGUUAAACGUUGGAC	GCUCAACGUUUGACCGUCCGUC	Cleavage	cDNA|CAMK_KIN1/SNF1/Nim1_like.16 - CAMK includes calcium/calmodulin depedent protein kinases, expressed	1
osa-miR812b	LOC_Os03g22050.3	1	12.376	1	22	2877	2898	GACGGACGGUUAAACGUUGGAC	GCUCAACGUUUGACCGUCCGUC	Cleavage	cDNA|CAMK_KIN1/SNF1/Nim1_like.16 - CAMK includes calcium/calmodulin depedent protein kinases, expressed	1
osa-miR812c	LOC_Os03g22050.3	1	12.376	1	22	2877	2898	GACGGACGGUUAAACGUUGGAC	GCUCAACGUUUGACCGUCCGUC	Cleavage	cDNA|CAMK_KIN1/SNF1/Nim1_like.16 - CAMK includes calcium/calmodulin depedent protein kinases, expressed	1
osa-miR812d	LOC_Os03g22050.3	1	12.376	1	22	2877	2898	GACGGACGGUUAAACGUUGGAC	GCUCAACGUUUGACCGUCCGUC	Cleavage	cDNA|CAMK_KIN1/SNF1/Nim1_like.16 - CAMK includes calcium/calmodulin depedent protein kinases, expressed	1
osa-miR812e	LOC_Os03g22050.3	1	12.376	1	22	2877	2898	GACGGACGGUUAAACGUUGGAC	GCUCAACGUUUGACCGUCCGUC	Cleavage	cDNA|CAMK_KIN1/SNF1/Nim1_like.16 - CAMK includes calcium/calmodulin depedent protein kinases, expressed	1
osa-miR812o-5p	LOC_Os03g22050.3	1.5	18.875	1	20	3016	3035	CGUGUUCAACGUUUGACUGU	ACGGUCAAACGUUGAACGUG	Cleavage	cDNA|CAMK_KIN1/SNF1/Nim1_like.16 - CAMK includes calcium/calmodulin depedent protein kinases, expressed	1
osa-miR6248	LOC_Os03g22050.4	2	15.68	1	21	1880	1900	UAUUUGAGGAUGGAGGUAGUA	UACUACCUCCGUCCUAAAAUA	Cleavage	cDNA|CAMK_KIN1/SNF1/Nim1_like.16 - CAMK includes calcium/calmodulin depedent protein kinases, expressed	1
osa-miR812a	LOC_Os03g22050.4	1	12.376	1	22	1922	1943	GACGGACGGUUAAACGUUGGAC	GCUCAACGUUUGACCGUCCGUC	Cleavage	cDNA|CAMK_KIN1/SNF1/Nim1_like.16 - CAMK includes calcium/calmodulin depedent protein kinases, expressed	1
osa-miR812b	LOC_Os03g22050.4	1	12.376	1	22	1922	1943	GACGGACGGUUAAACGUUGGAC	GCUCAACGUUUGACCGUCCGUC	Cleavage	cDNA|CAMK_KIN1/SNF1/Nim1_like.16 - CAMK includes calcium/calmodulin depedent protein kinases, expressed	1
osa-miR812c	LOC_Os03g22050.4	1	12.376	1	22	1922	1943	GACGGACGGUUAAACGUUGGAC	GCUCAACGUUUGACCGUCCGUC	Cleavage	cDNA|CAMK_KIN1/SNF1/Nim1_like.16 - CAMK includes calcium/calmodulin depedent protein kinases, expressed	1
osa-miR812d	LOC_Os03g22050.4	1	12.376	1	22	1922	1943	GACGGACGGUUAAACGUUGGAC	GCUCAACGUUUGACCGUCCGUC	Cleavage	cDNA|CAMK_KIN1/SNF1/Nim1_like.16 - CAMK includes calcium/calmodulin depedent protein kinases, expressed	1
osa-miR812e	LOC_Os03g22050.4	1	12.376	1	22	1922	1943	GACGGACGGUUAAACGUUGGAC	GCUCAACGUUUGACCGUCCGUC	Cleavage	cDNA|CAMK_KIN1/SNF1/Nim1_like.16 - CAMK includes calcium/calmodulin depedent protein kinases, expressed	1
osa-miR812o-5p	LOC_Os03g22050.4	1.5	18.875	1	20	2061	2080	CGUGUUCAACGUUUGACUGU	ACGGUCAAACGUUGAACGUG	Cleavage	cDNA|CAMK_KIN1/SNF1/Nim1_like.16 - CAMK includes calcium/calmodulin depedent protein kinases, expressed	1
osa-miR1436	LOC_Os03g22670.1	3	13.672	1	21	1063	1083	ACAUUAUGGGACGGAGGGAGU	ACUCCCUCUGUUUCACAAUGU	Cleavage	cDNA|triacylglycerol Lipase, putative, expressed	1
osa-miR5508	LOC_Os03g24190.1	3	24.473	1	21	2612	2632	UAGAUGGCUGAUCUGGUGUGG	CCACUCAAGAUGAGCCAUCUA	Translation	cDNA|retrotransposon protein, putative, unclassified, expressed	1
osa-miR529a	LOC_Os03g24210.1	3	13.589	1	20	328	347	CUGUACCCUCUCUCUUCUUC	GAGGAAGAGAGGGGGUGCGA	Cleavage	cDNA|expressed protein	1
osa-miR812a	LOC_Os03g24730.1	1	9.632	1	22	89	110	GACGGACGGUUAAACGUUGGAC	GUCCAACGUUUGACUGUCCGUC	Cleavage	cDNA|expressed protein	1
osa-miR812b	LOC_Os03g24730.1	1	9.632	1	22	89	110	GACGGACGGUUAAACGUUGGAC	GUCCAACGUUUGACUGUCCGUC	Cleavage	cDNA|expressed protein	1
osa-miR812c	LOC_Os03g24730.1	1	9.632	1	22	89	110	GACGGACGGUUAAACGUUGGAC	GUCCAACGUUUGACUGUCCGUC	Cleavage	cDNA|expressed protein	1
osa-miR812d	LOC_Os03g24730.1	1	9.632	1	22	89	110	GACGGACGGUUAAACGUUGGAC	GUCCAACGUUUGACUGUCCGUC	Cleavage	cDNA|expressed protein	1
osa-miR812e	LOC_Os03g24730.1	1	9.632	1	22	89	110	GACGGACGGUUAAACGUUGGAC	GUCCAACGUUUGACUGUCCGUC	Cleavage	cDNA|expressed protein	1
osa-miR812o-5p	LOC_Os03g24844.1	2.5	22.616	1	20	1664	1683	CGUGUUCAACGUUUGACUGU	AUGGUUAAACGUGGAACACG	Cleavage	cDNA|expressed protein	1
osa-miR812o-5p	LOC_Os03g24844.3	2.5	22.616	1	20	1769	1788	CGUGUUCAACGUUUGACUGU	AUGGUUAAACGUGGAACACG	Cleavage	cDNA|expressed protein	1
osa-miR3979-5p	LOC_Os03g25620.1	3	11.777	1	20	1344	1363	UCUCUCUCUCCCUUGAAGGC	GGCUUCAAGGCAAAGAGAGA	Translation	cDNA|LTV1, putative, expressed	1
osa-miR5536	LOC_Os03g25945.1	1.5	22.179	1	22	5656	5677	AAUGGUAGUGACAUUAUGGUAG	CUACCAUAAUGCCACUGCCAUU	Translation	cDNA|expressed protein	1
osa-miR818b	LOC_Os03g25945.1	3	10.152	1	22	1597	1618	AAUCCCUUAUAUUAUGGGACGG	UUGUUACAUAAUAUAAGAGAUU	Cleavage	cDNA|expressed protein	1
osa-miR818d	LOC_Os03g25945.1	3	10.152	1	22	1597	1618	AAUCCCUUAUAUUAUGGGACGG	UUGUUACAUAAUAUAAGAGAUU	Cleavage	cDNA|expressed protein	1
osa-miR818e	LOC_Os03g25945.1	3	10.152	1	22	1597	1618	AAUCCCUUAUAUUAUGGGACGG	UUGUUACAUAAUAUAAGAGAUU	Cleavage	cDNA|expressed protein	1
osa-miR167h-3p	LOC_Os03g25950.1	2.5	17.832	1	20	511	530	AGGUCAUGCUGUAGUUUCAU	GUGAAACUGCAGCUUGACCU	Cleavage	cDNA|expressed protein	1
osa-miR5149	LOC_Os03g26460.1	2.5	20.231	1	21	225	245	GAGGAGCUGUGACGAUUUGGG	CCCAAAUCGUCGCAGCUGCUU	Cleavage	cDNA|CS domain containing protein, putative, expressed	1
osa-miR5149	LOC_Os03g26460.2	2.5	20.231	1	21	225	245	GAGGAGCUGUGACGAUUUGGG	CCCAAAUCGUCGCAGCUGCUU	Cleavage	cDNA|CS domain containing protein, putative, expressed	1
osa-miR5487	LOC_Os03g26610.1	2.5	23.807	1	21	941	961	AAAGAUGUGCAUGUAGUUCCG	UGGGACUAGAUGAACAUCUUU	Translation	cDNA|transposon protein, putative, CACTA, En/Spm sub-class	1
osa-miR5161	LOC_Os03g26960.1	2.5	15.758	1	20	2587	2606	UCUGGAUCAGAGGGAGUAUA	UAUAUUCCUGCUGAUCCAGG	Translation	cDNA|intron-binding protein aquarius, putative, expressed	1
osa-miR319a-3p	LOC_Os03g27120.1	1.5	24.339	1	20	175	194	ACUGGAUGACGCGGGAGCUA	UGGCGCCCGCGUCAUCCAGU	Cleavage	cDNA|ICE-like protease p20 domain containing protein, putative, expressed	1
osa-miR1436	LOC_Os03g27370.1	2	6.418	1	21	2739	2759	ACAUUAUGGGACGGAGGGAGU	ACUCCCUCCAUACCAUAAUGU	Translation	cDNA|phospholipase D, putative, expressed	1
osa-miR7694-5p	LOC_Os03g27420.1	2.5	13.845	1	21	956	976	AACCUAGUACUGGAUUAGUCA	UGACCAAUCCAGUACUAGAUU	Cleavage	cDNA|retrotransposon protein, putative, unclassified, expressed	1
osa-miR5825	LOC_Os03g27830.1	2.5	15.306	1	24	2358	2381	AAAACAUCUGAUAACCUGAAACGG	CCGUUUCAGGUUAUAAGACGUUUU	Translation	cDNA|expressed protein	1
osa-miR159a.2	LOC_Os03g28310.1	2.5	13.904	1	21	820	840	UUGCAUGCCCCAGGAGCUGCA	UGCAGCUCCUGGUGCAUCCAA	Translation	cDNA|dnaJ domain containing protein, expressed	1
osa-miR3979-3p	LOC_Os03g28350.1	3	12.32	1	20	446	465	CUUCGGGGGAGGAGAGAAGC	GCUUCUCUCCUCCCACGACG	Cleavage	cDNA|expressed protein	1
osa-miR3979-5p	LOC_Os03g29010.1	3	17.372	1	20	955	974	UCUCUCUCUCCCUUGAAGGC	GUCUCCAAGGAAGAGAGGGA	Translation	cDNA|transposon protein, putative, CACTA, En/Spm sub-class, expressed	1
osa-miR5490	LOC_Os03g29130.1	2.5	15.156	1	20	1779	1798	UUGGAUUUUUAUUUAGGACG	UGUCCUGAAUAAAAUUCCAA	Cleavage	cDNA|retrotransposon protein, putative, Ty1-copia subclass, expressed	1
osa-miR812o-5p	LOC_Os03g29190.1	1.5	17.641	1	21	166	186	CGUGUUCAACGUUUGACUGUC	GACGGUCAAAUGUUGGACACG	Cleavage	cDNA|PDI, putative, expressed	1
osa-miR396f-3p	LOC_Os03g29340.1	2.5	11.444	1	21	1811	1831	AUAGUUCAAGAAAGUCCUUGG	CAAGGGUCUUUCUUGAACUAU	Cleavage	cDNA|domain of unknown function domain containing protein, expressed	1
osa-miR396f-3p	LOC_Os03g29340.2	2.5	11.444	1	21	1847	1867	AUAGUUCAAGAAAGUCCUUGG	CAAGGGUCUUUCUUGAACUAU	Cleavage	cDNA|domain of unknown function domain containing protein, expressed	1
osa-miR169a	LOC_Os03g29760.1	2.5	21.657	1	20	1285	1304	CAGCCAAGGAUGACUUGCCG	UGGCAAUUCAUCCUUGGCUU	Cleavage	cDNA|nuclear transcription factor Y subunit, putative, expressed	1
osa-miR169b	LOC_Os03g29760.1	2.5	21.657	1	20	1285	1304	CAGCCAAGGAUGACUUGCCG	UGGCAAUUCAUCCUUGGCUU	Cleavage	cDNA|nuclear transcription factor Y subunit, putative, expressed	1
osa-miR169c	LOC_Os03g29760.1	2.5	21.657	1	20	1285	1304	CAGCCAAGGAUGACUUGCCG	UGGCAAUUCAUCCUUGGCUU	Cleavage	cDNA|nuclear transcription factor Y subunit, putative, expressed	1
osa-miR169d	LOC_Os03g29760.1	1.5	21.657	1	20	1285	1304	UAGCCAAGGAUGAAUUGCCG	UGGCAAUUCAUCCUUGGCUU	Cleavage	cDNA|nuclear transcription factor Y subunit, putative, expressed	1
osa-miR169e	LOC_Os03g29760.1	2.5	21.657	1	20	1285	1304	UAGCCAAGGAUGACUUGCCG	UGGCAAUUCAUCCUUGGCUU	Cleavage	cDNA|nuclear transcription factor Y subunit, putative, expressed	1
osa-miR169r-5p	LOC_Os03g29760.1	3	21.657	1	20	1285	1304	UAGCCAAGGAUGAUUUGCCU	UGGCAAUUCAUCCUUGGCUU	Cleavage	cDNA|nuclear transcription factor Y subunit, putative, expressed	1
osa-miR169a	LOC_Os03g29760.2	2.5	21.657	1	20	1365	1384	CAGCCAAGGAUGACUUGCCG	UGGCAAUUCAUCCUUGGCUU	Cleavage	cDNA|nuclear transcription factor Y subunit, putative, expressed	1
osa-miR169b	LOC_Os03g29760.2	2.5	21.657	1	20	1365	1384	CAGCCAAGGAUGACUUGCCG	UGGCAAUUCAUCCUUGGCUU	Cleavage	cDNA|nuclear transcription factor Y subunit, putative, expressed	1
osa-miR169c	LOC_Os03g29760.2	2.5	21.657	1	20	1365	1384	CAGCCAAGGAUGACUUGCCG	UGGCAAUUCAUCCUUGGCUU	Cleavage	cDNA|nuclear transcription factor Y subunit, putative, expressed	1
osa-miR169d	LOC_Os03g29760.2	1.5	21.657	1	20	1365	1384	UAGCCAAGGAUGAAUUGCCG	UGGCAAUUCAUCCUUGGCUU	Cleavage	cDNA|nuclear transcription factor Y subunit, putative, expressed	1
osa-miR169e	LOC_Os03g29760.2	2.5	21.657	1	20	1365	1384	UAGCCAAGGAUGACUUGCCG	UGGCAAUUCAUCCUUGGCUU	Cleavage	cDNA|nuclear transcription factor Y subunit, putative, expressed	1
osa-miR169r-5p	LOC_Os03g29760.2	3	21.657	1	20	1365	1384	UAGCCAAGGAUGAUUUGCCU	UGGCAAUUCAUCCUUGGCUU	Cleavage	cDNA|nuclear transcription factor Y subunit, putative, expressed	1
osa-miR169a	LOC_Os03g29760.3	2.5	21.657	1	20	1265	1284	CAGCCAAGGAUGACUUGCCG	UGGCAAUUCAUCCUUGGCUU	Cleavage	cDNA|nuclear transcription factor Y subunit, putative, expressed	1
osa-miR169b	LOC_Os03g29760.3	2.5	21.657	1	20	1265	1284	CAGCCAAGGAUGACUUGCCG	UGGCAAUUCAUCCUUGGCUU	Cleavage	cDNA|nuclear transcription factor Y subunit, putative, expressed	1
osa-miR169c	LOC_Os03g29760.3	2.5	21.657	1	20	1265	1284	CAGCCAAGGAUGACUUGCCG	UGGCAAUUCAUCCUUGGCUU	Cleavage	cDNA|nuclear transcription factor Y subunit, putative, expressed	1
osa-miR169d	LOC_Os03g29760.3	1.5	21.657	1	20	1265	1284	UAGCCAAGGAUGAAUUGCCG	UGGCAAUUCAUCCUUGGCUU	Cleavage	cDNA|nuclear transcription factor Y subunit, putative, expressed	1
osa-miR169e	LOC_Os03g29760.3	2.5	21.657	1	20	1265	1284	UAGCCAAGGAUGACUUGCCG	UGGCAAUUCAUCCUUGGCUU	Cleavage	cDNA|nuclear transcription factor Y subunit, putative, expressed	1
osa-miR169r-5p	LOC_Os03g29760.3	3	21.657	1	20	1265	1284	UAGCCAAGGAUGAUUUGCCU	UGGCAAUUCAUCCUUGGCUU	Cleavage	cDNA|nuclear transcription factor Y subunit, putative, expressed	1
osa-miR396c-3p	LOC_Os03g30300.2	3	10.607	1	21	554	574	GGUCAAGAAAGCUGUGGGAAG	UUAUCUACAGCUUUCUUGAUU	Cleavage	cDNA|6-phosphogluconolactonase, putative, expressed	1
osa-miR5490	LOC_Os03g30450.1	2.5	15.151	1	20	2982	3001	UUGGAUUUUUAUUUAGGACG	UGUCCUGAAUAAAAUUCCAA	Cleavage	cDNA|retrotransposon protein, putative, Ty1-copia subclass, expressed	1
osa-miR2873a	LOC_Os03g30519.1	2.5	11.89	1	23	2152	2174	AAGUUUGGACUUAAAUUUGGUAA	UGGCCGAGUUUAGUUCCAAACUU	Translation	cDNA|expressed protein	1
osa-miR815a	LOC_Os03g31026.1	3	8.52	1	21	844	864	AAGGGGAUUGAGGAGAUUGGG	UCGACUCUUUUCAAUCCCCUU	Cleavage	cDNA|retrotransposon protein, putative, unclassified, expressed	1
osa-miR815b	LOC_Os03g31026.1	3	8.52	1	21	844	864	AAGGGGAUUGAGGAGAUUGGG	UCGACUCUUUUCAAUCCCCUU	Cleavage	cDNA|retrotransposon protein, putative, unclassified, expressed	1
osa-miR815c	LOC_Os03g31026.1	3	8.52	1	21	844	864	AAGGGGAUUGAGGAGAUUGGG	UCGACUCUUUUCAAUCCCCUU	Cleavage	cDNA|retrotransposon protein, putative, unclassified, expressed	1
osa-miR815a	LOC_Os03g31026.2	3	8.52	1	21	844	864	AAGGGGAUUGAGGAGAUUGGG	UCGACUCUUUUCAAUCCCCUU	Cleavage	cDNA|retrotransposon protein, putative, unclassified, expressed	1
osa-miR815b	LOC_Os03g31026.2	3	8.52	1	21	844	864	AAGGGGAUUGAGGAGAUUGGG	UCGACUCUUUUCAAUCCCCUU	Cleavage	cDNA|retrotransposon protein, putative, unclassified, expressed	1
osa-miR815c	LOC_Os03g31026.2	3	8.52	1	21	844	864	AAGGGGAUUGAGGAGAUUGGG	UCGACUCUUUUCAAUCCCCUU	Cleavage	cDNA|retrotransposon protein, putative, unclassified, expressed	1
osa-miR167e-3p	LOC_Os03g31180.1	3	21.204	1	21	591	612	AGAUCAUGU-UGCAGCUUCACU	GGUGCAGCUGCACACAUGAUCU	Translation	cDNA|diacylglycerol kinase 1, putative, expressed	1
osa-miR167i-3p	LOC_Os03g31180.1	3	21.204	1	21	591	612	AGAUCAUGU-UGCAGCUUCACU	GGUGCAGCUGCACACAUGAUCU	Translation	cDNA|diacylglycerol kinase 1, putative, expressed	1
osa-miR167e-3p	LOC_Os03g31180.2	3	21.204	1	21	600	621	AGAUCAUGU-UGCAGCUUCACU	GGUGCAGCUGCACACAUGAUCU	Translation	cDNA|diacylglycerol kinase 1, putative, expressed	1
osa-miR167i-3p	LOC_Os03g31180.2	3	21.204	1	21	600	621	AGAUCAUGU-UGCAGCUUCACU	GGUGCAGCUGCACACAUGAUCU	Translation	cDNA|diacylglycerol kinase 1, putative, expressed	1
osa-miR5490	LOC_Os03g31200.1	2.5	15.459	1	20	2343	2362	UUGGAUUUUUAUUUAGGACG	UGUCCUGAAUAAAAUUCCAA	Cleavage	cDNA|retrotransposon protein, putative, Ty1-copia subclass, expressed	1
osa-miR2275d	LOC_Os03g31290.1	2.5	13.812	1	20	455	474	CUUGUUUUUCUCCAAUAUCU	AGAUAUUGGAGAACAACAAA	Cleavage	cDNA|membrane-anchored ubiquitin-fold protein, putative, expressed	1
osa-miR2275d	LOC_Os03g31290.2	2.5	12.665	1	20	452	471	CUUGUUUUUCUCCAAUAUCU	AGAUAUUGGAGAACAACAAA	Cleavage	cDNA|membrane-anchored ubiquitin-fold protein, putative, expressed	1
osa-miR5490	LOC_Os03g31620.1	3	24.025	1	20	1884	1903	UUGGAUUUUUAUUUAGGACG	UGUCCUGAAUAAAAUUCUAA	Cleavage	cDNA|retrotransposon protein, putative, Ty1-copia subclass, expressed	1
osa-miR2275c	LOC_Os03g31679.1	3	13.197	1	23	20	42	AGAAUUGGAGGAAAACAAACUGA	UUUGUUGGUUUUUUUCCAAUUCA	Cleavage	cDNA|annexin A7, putative, expressed	1
osa-miR397a	LOC_Os03g31730.1	3	7.757	1	21	1951	1971	UCAUUGAGUGCAGCGUUGAUG	UAUCAACCCUGAAAUCAAUGA	Translation	cDNA|expressed protein	1
osa-miR815a	LOC_Os03g32540.1	3	23.491	1	21	193	213	AAGGGGAUUGAGGAGAUUGGG	UUCGGUCUCCUCGAUCUUCUU	Cleavage	cDNA|retrotransposon protein, putative, Ty1-copia subclass, expressed	1
osa-miR815b	LOC_Os03g32540.1	3	23.491	1	21	193	213	AAGGGGAUUGAGGAGAUUGGG	UUCGGUCUCCUCGAUCUUCUU	Cleavage	cDNA|retrotransposon protein, putative, Ty1-copia subclass, expressed	1
osa-miR815c	LOC_Os03g32540.1	3	23.491	1	21	193	213	AAGGGGAUUGAGGAGAUUGGG	UUCGGUCUCCUCGAUCUUCUU	Cleavage	cDNA|retrotransposon protein, putative, Ty1-copia subclass, expressed	1
osa-miR1860-3p	LOC_Os03g33190.1	3	16.314	1	22	1491	1512	AUCUGGAAGCUAGGUUUUCUCU	ACAGAAGAUCGAGUUUUCAGAU	Cleavage	cDNA|retrotransposon protein, putative, unclassified, expressed	1
osa-miR2275a	LOC_Os03g33780.1	2.5	18.155	1	20	560	579	UUUGGUUUCCUCCAAUAUCU	GGAUAUUGGAUGAAGCCGAA	Translation	cDNA|retrotransposon protein, putative, Ty3-gypsy subclass, expressed	1
osa-miR2275b	LOC_Os03g33780.1	2.5	18.155	1	20	560	579	UUUGGUUUCCUCCAAUAUCU	GGAUAUUGGAUGAAGCCGAA	Translation	cDNA|retrotransposon protein, putative, Ty3-gypsy subclass, expressed	1
osa-miR166l-5p	LOC_Os03g33870.1	3	12.236	1	21	105	125	GGAUUGUUGUCUGGUUCAAGG	CCUUGGCCCAGUCAGCAAUCC	Translation	cDNA|retrotransposon protein, putative, Ty3-gypsy subclass, expressed	1
osa-miR5508	LOC_Os03g33940.1	3	23.657	1	21	1589	1609	UAGAUGGCUGAUCUGGUGUGG	CCACUCAAGAUGAGCCAUCUA	Translation	cDNA|retrotransposon protein, putative, unclassified, expressed	1
osa-miR166a-3p	LOC_Os03g35380.1	2.5	20.401	1	20	2005	2024	UCGGACCAGGCUUCAUUCCC	GGGAAAGAAGCCUGGGCCGA	Cleavage	cDNA|retrotransposon protein, putative, unclassified, expressed	1
osa-miR166b-3p	LOC_Os03g35380.1	2.5	20.401	1	20	2005	2024	UCGGACCAGGCUUCAUUCCC	GGGAAAGAAGCCUGGGCCGA	Cleavage	cDNA|retrotransposon protein, putative, unclassified, expressed	1
osa-miR166c-3p	LOC_Os03g35380.1	2.5	20.401	1	20	2005	2024	UCGGACCAGGCUUCAUUCCC	GGGAAAGAAGCCUGGGCCGA	Cleavage	cDNA|retrotransposon protein, putative, unclassified, expressed	1
osa-miR166d-3p	LOC_Os03g35380.1	2.5	20.401	1	20	2005	2024	UCGGACCAGGCUUCAUUCCC	GGGAAAGAAGCCUGGGCCGA	Cleavage	cDNA|retrotransposon protein, putative, unclassified, expressed	1
osa-miR166f	LOC_Os03g35380.1	2.5	20.401	1	20	2005	2024	UCGGACCAGGCUUCAUUCCC	GGGAAAGAAGCCUGGGCCGA	Cleavage	cDNA|retrotransposon protein, putative, unclassified, expressed	1
osa-miR166g-3p	LOC_Os03g35380.1	3	20.401	1	20	2005	2024	UCGGACCAGGCUUCAUUCCU	GGGAAAGAAGCCUGGGCCGA	Cleavage	cDNA|retrotransposon protein, putative, unclassified, expressed	1
osa-miR166h-3p	LOC_Os03g35380.1	3	20.401	1	20	2005	2024	UCGGACCAGGCUUCAUUCCU	GGGAAAGAAGCCUGGGCCGA	Cleavage	cDNA|retrotransposon protein, putative, unclassified, expressed	1
osa-miR166j-3p	LOC_Os03g35380.1	2.5	20.401	1	20	2005	2024	UCGGACCAGGCUUCAUUCCC	GGGAAAGAAGCCUGGGCCGA	Cleavage	cDNA|retrotransposon protein, putative, unclassified, expressed	1
osa-miR166m	LOC_Os03g35380.1	2.5	20.401	1	21	2004	2024	UCGGACCAGGCUUCAUUCCCU	AGGGAAAGAAGCCUGGGCCGA	Cleavage	cDNA|retrotransposon protein, putative, unclassified, expressed	1
osa-miR3979-5p	LOC_Os03g35540.1	3	23.882	1	20	620	639	UCUCUCUCUCCCUUGAAGGC	GCGGUCAAGGGGGAGGGAGA	Cleavage	cDNA|retrotransposon protein, putative, unclassified, expressed	1
osa-miR2873b	LOC_Os03g35580.1	2.5	13.909	1	20	1379	1398	UUGGACUUGAGAUUUGGUAU	AUACCCAAGCUCAGGUCCAA	Cleavage	cDNA|retrotransposon protein, putative, unclassified, expressed	1
osa-miR2866	LOC_Os03g35990.1	3	18.893	1	20	664	683	UCUAGUUUGUGUUCAGCAUC	AAUGCUGAAAGUAAACUAGA	Translation	cDNA|retrotransposon protein, putative, unclassified, expressed	1
osa-miR393a	LOC_Os03g36080.1	2.5	18.182	1	20	731	750	UCCAAAGGGAUCGCAUUGAU	GUCUACGCGAUCCCUUUGGA	Cleavage	cDNA|expressed protein	1
osa-miR393b-5p	LOC_Os03g36080.1	2.5	18.182	1	20	731	750	UCCAAAGGGAUCGCAUUGAU	GUCUACGCGAUCCCUUUGGA	Cleavage	cDNA|expressed protein	1
osa-miR1437b-5p	LOC_Os03g36534.1	3	16.062	1	21	54	74	GGGAGGAAACAGUGCCUAGUG	CACUGGCCGCUAUUUCCUCCC	Translation	cDNA|expressed protein	1
osa-miR1423-5p	LOC_Os03g37360.1	3	16.741	1	20	495	514	AGGCAACUACACGUUGGGCG	UGCCCAACUAGUAGUUGUCU	Translation	cDNA|expressed protein	1
osa-miR399k	LOC_Os03g37394.1	3	20.096	1	20	2050	2069	UGCCAAAGGAAAUUUGCCCC	GGUGUAGAUUUCGUUUGGCA	Cleavage	cDNA|retrotransposon protein, putative, unclassified, expressed	1
osa-miR3979-5p	LOC_Os03g37630.1	3	17.601	1	20	949	968	UCUCUCUCUCCCUUGAAGGC	GUCUCCAAGGAAGAGAGGGA	Translation	cDNA|transposon protein, putative, CACTA, En/Spm sub-class, expressed	1
osa-miR1871	LOC_Os03g37690.1	2.5	19.993	1	20	116	135	AUGGCUCUGAUAUCAUGUUG	CAAGUUGGUAUCAGAGCCAU	Cleavage	cDNA|retrotransposon protein, putative, unclassified	1
osa-miR5794	LOC_Os03g37742.1	3	17.976	1	21	28	48	UGAGGAAUCACUAGUAGUCGU	ACGACAACUAGUGGGUCCUCA	Cleavage	cDNA|transposon protein, putative, CACTA, En/Spm sub-class	1
osa-miR159c	LOC_Os03g38210.1	2.5	24.506	1	20	939	958	AUUGGAUUGAAGGGAGCUCC	CGAGCUCCCUUCAAGCCAAU	Cleavage	cDNA|MYB family transcription factor, putative, expressed	1
osa-miR159d	LOC_Os03g38210.1	2.5	24.506	1	21	938	958	AUUGGAUUGAAGGGAGCUCCG	CCGAGCUCCCUUCAAGCCAAU	Cleavage	cDNA|MYB family transcription factor, putative, expressed	1
osa-miR159e	LOC_Os03g38210.1	2.5	24.506	1	20	939	958	AUUGGAUUGAAGGGAGCUCC	CGAGCUCCCUUCAAGCCAAU	Cleavage	cDNA|MYB family transcription factor, putative, expressed	1
osa-miR2118g	LOC_Os03g38620.1	3	19.566	1	20	381	400	UUCCUAAUGCCUCCCAUUCC	GGGAGGGGAGGUGUUAGGGA	Cleavage	cDNA|retrotransposon protein, putative, unclassified, expressed	1
osa-miR1423-3p	LOC_Os03g38750.1	3	21.729	1	20	336	354	AGCGCCCAAGCGGUAGUUGU	ACAAC-ACUGCUUGGGUGCU	Cleavage	cDNA|expressed protein	1
osa-miR815a	LOC_Os03g38980.1	3	22.623	1	21	95	115	AAGGGGAUUGAGGAGAUUGGG	CCUCAUCUCCUCGAUCUCUUU	Cleavage	cDNA|tRNA synthetases class II domain containing protein, expressed	1
osa-miR815b	LOC_Os03g38980.1	3	22.623	1	21	95	115	AAGGGGAUUGAGGAGAUUGGG	CCUCAUCUCCUCGAUCUCUUU	Cleavage	cDNA|tRNA synthetases class II domain containing protein, expressed	1
osa-miR815c	LOC_Os03g38980.1	3	22.623	1	21	95	115	AAGGGGAUUGAGGAGAUUGGG	CCUCAUCUCCUCGAUCUCUUU	Cleavage	cDNA|tRNA synthetases class II domain containing protein, expressed	1
osa-miR815a	LOC_Os03g38980.2	3	22.623	1	21	95	115	AAGGGGAUUGAGGAGAUUGGG	CCUCAUCUCCUCGAUCUCUUU	Cleavage	cDNA|tRNA synthetases class II domain containing protein, expressed	1
osa-miR815b	LOC_Os03g38980.2	3	22.623	1	21	95	115	AAGGGGAUUGAGGAGAUUGGG	CCUCAUCUCCUCGAUCUCUUU	Cleavage	cDNA|tRNA synthetases class II domain containing protein, expressed	1
osa-miR815c	LOC_Os03g38980.2	3	22.623	1	21	95	115	AAGGGGAUUGAGGAGAUUGGG	CCUCAUCUCCUCGAUCUCUUU	Cleavage	cDNA|tRNA synthetases class II domain containing protein, expressed	1
osa-miR815a	LOC_Os03g38980.3	3	22.623	1	21	95	115	AAGGGGAUUGAGGAGAUUGGG	CCUCAUCUCCUCGAUCUCUUU	Cleavage	cDNA|tRNA synthetases class II domain containing protein, expressed	1
osa-miR815b	LOC_Os03g38980.3	3	22.623	1	21	95	115	AAGGGGAUUGAGGAGAUUGGG	CCUCAUCUCCUCGAUCUCUUU	Cleavage	cDNA|tRNA synthetases class II domain containing protein, expressed	1
osa-miR815c	LOC_Os03g38980.3	3	22.623	1	21	95	115	AAGGGGAUUGAGGAGAUUGGG	CCUCAUCUCCUCGAUCUCUUU	Cleavage	cDNA|tRNA synthetases class II domain containing protein, expressed	1
osa-miR2863c	LOC_Os03g38990.1	3	15.1	1	20	1447	1466	UUAGUAGGACUAGAAUGGGC	GCUCAUUCUAGUGUUGCUGA	Cleavage	cDNA|DNA-binding protein, putative, expressed	1
osa-miR5789	LOC_Os03g39250.1	3	13.586	1	20	944	963	UGACUGAGCUUCGUUCGGUA	UAAUGAAUGUAGCUCAGUCA	Translation	cDNA|retrotransposon protein, putative, Ty3-gypsy subclass, expressed	1
osa-miR171d-5p	LOC_Os03g39570.1	3	24.133	1	20	1850	1869	UGUUGGCCCGGCUCACUCAG	CUGAACUAGCCGGGCCAACA	Cleavage	cDNA|transposon protein, putative, CACTA, En/Spm sub-class, expressed	1
osa-miR1857-5p	LOC_Os03g39740.1	3	18.634	1	20	2428	2447	UGGUUUUUUUGGAGCAUGAG	AGCAUGCUCCAAAAAAACUG	Cleavage	cDNA|expressed protein	1
osa-miR1857-5p	LOC_Os03g39740.2	3	18.634	1	20	2340	2359	UGGUUUUUUUGGAGCAUGAG	AGCAUGCUCCAAAAAAACUG	Cleavage	cDNA|expressed protein	1
osa-miR5144-5p	LOC_Os03g39900.1	2.5	14.842	1	20	865	884	UUCUUGUGCUGCUGAAGAGA	UAUCUGCAGCAGUACAAGAA	Cleavage	cDNA|retrotransposon protein, putative, unclassified, expressed	1
osa-miR1857-5p	LOC_Os03g40460.1	2.5	13.821	1	20	451	470	UGGUUUUUUUGGAGCAUGAG	CUCAGGCUUCAAAAGAACCG	Cleavage	cDNA|expressed protein	1
osa-miR528-3p	LOC_Os03g40800.1	2.5	19.274	1	21	207	227	CCUGUGCUUGCCUCUUCCAUU	GGUGGAAGAGGCUGGCACGGG	Translation	cDNA|expressed protein	1
osa-miR2880	LOC_Os03g40920.1	3	23.009	1	24	1333	1356	ACGGUAUCCCGUUCGGACAGGAUG	CAUCCCGUCUGAACGGGAAACCGU	Cleavage	cDNA|expressed protein	1
osa-miR1852	LOC_Os03g41530.1	3	17.936	1	20	423	442	AUAUGGAUUCAGAAUGCAGG	CUGGCCUUCUGAAUUCAUAU	Cleavage	cDNA|single-stranded DNA-binding protein, putative, expressed	1
osa-miR1852	LOC_Os03g41530.2	3	17.936	1	20	423	442	AUAUGGAUUCAGAAUGCAGG	CUGGCCUUCUGAAUUCAUAU	Cleavage	cDNA|single-stranded DNA-binding protein, putative, expressed	1
osa-miR1852	LOC_Os03g41530.3	3	18.69	1	20	423	442	AUAUGGAUUCAGAAUGCAGG	CUGGCCUUCUGAAUUCAUAU	Cleavage	cDNA|single-stranded DNA-binding protein, putative, expressed	1
osa-miR1852	LOC_Os03g41530.4	3	17.751	1	20	1145	1164	AUAUGGAUUCAGAAUGCAGG	CUGGCCUUCUGAAUUCAUAU	Cleavage	cDNA|single-stranded DNA-binding protein, putative, expressed	1
osa-miR2275a	LOC_Os03g41700.1	3	14.413	1	20	1961	1980	UUUGGUUUCCUCCAAUAUCU	GGAUAUUGGAUGAAGCUGAA	Translation	cDNA|retrotransposon protein, putative, Ty3-gypsy subclass, expressed	1
osa-miR2275b	LOC_Os03g41700.1	3	14.413	1	20	1961	1980	UUUGGUUUCCUCCAAUAUCU	GGAUAUUGGAUGAAGCUGAA	Translation	cDNA|retrotransposon protein, putative, Ty3-gypsy subclass, expressed	1
osa-miR5538	LOC_Os03g41770.1	3	20.145	1	20	2024	2043	ACUGAACUCAAUCACUUGCU	AGCGGGAGAUUGAGUUCAGG	Cleavage	cDNA|retrotransposon protein, putative, Ty3-gypsy subclass, expressed	1
osa-miR812p	LOC_Os03g43750.1	3	8.057	1	22	929	950	GACGGACGAUUAAAGUUGGGCA	UUCUCAACUUUAGUAGUUUGUC	Cleavage	cDNA|retrotransposon, putative, centromere-specific, expressed	1
osa-miR5795	LOC_Os03g43820.1	3	16.197	1	20	276	295	AUGUCGAGGUCGAGUUCCCG	CCGGAACUCUGCUUCGACAU	Translation	cDNA|plant invertase/pectin methylesterase inhibitor domain containing protein, expressed	1
osa-miR166a-3p	LOC_Os03g43930.1	2	21.231	1	20	956	975	UCGGACCAGGCUUCAUUCCC	UGGGAUGAAGCCUGGUCCGG	Cleavage	cDNA|START domain containing protein, expressed	1
osa-miR166b-3p	LOC_Os03g43930.1	2	21.231	1	20	956	975	UCGGACCAGGCUUCAUUCCC	UGGGAUGAAGCCUGGUCCGG	Cleavage	cDNA|START domain containing protein, expressed	1
osa-miR166c-3p	LOC_Os03g43930.1	2	21.231	1	20	956	975	UCGGACCAGGCUUCAUUCCC	UGGGAUGAAGCCUGGUCCGG	Cleavage	cDNA|START domain containing protein, expressed	1
osa-miR166d-3p	LOC_Os03g43930.1	2	21.231	1	20	956	975	UCGGACCAGGCUUCAUUCCC	UGGGAUGAAGCCUGGUCCGG	Cleavage	cDNA|START domain containing protein, expressed	1
osa-miR166f	LOC_Os03g43930.1	2	21.231	1	20	956	975	UCGGACCAGGCUUCAUUCCC	UGGGAUGAAGCCUGGUCCGG	Cleavage	cDNA|START domain containing protein, expressed	1
osa-miR166g-3p	LOC_Os03g43930.1	2	21.231	1	20	956	975	UCGGACCAGGCUUCAUUCCU	UGGGAUGAAGCCUGGUCCGG	Cleavage	cDNA|START domain containing protein, expressed	1
osa-miR166h-3p	LOC_Os03g43930.1	2	21.231	1	20	956	975	UCGGACCAGGCUUCAUUCCU	UGGGAUGAAGCCUGGUCCGG	Cleavage	cDNA|START domain containing protein, expressed	1
osa-miR166i-3p	LOC_Os03g43930.1	2.5	21.231	1	20	956	975	UCGGAUCAGGCUUCAUUCCU	UGGGAUGAAGCCUGGUCCGG	Cleavage	cDNA|START domain containing protein, expressed	1
osa-miR166j-3p	LOC_Os03g43930.1	2	21.231	1	20	956	975	UCGGACCAGGCUUCAUUCCC	UGGGAUGAAGCCUGGUCCGG	Cleavage	cDNA|START domain containing protein, expressed	1
osa-miR166k-3p	LOC_Os03g43930.1	3	21.231	1	20	956	975	UCGGACCAGGCUUCAAUCCC	UGGGAUGAAGCCUGGUCCGG	Cleavage	cDNA|START domain containing protein, expressed	1
osa-miR166l-3p	LOC_Os03g43930.1	3	21.231	1	20	956	975	UCGGACCAGGCUUCAAUCCC	UGGGAUGAAGCCUGGUCCGG	Cleavage	cDNA|START domain containing protein, expressed	1
osa-miR166m	LOC_Os03g43930.1	2	21.231	1	20	956	975	UCGGACCAGGCUUCAUUCCC	UGGGAUGAAGCCUGGUCCGG	Cleavage	cDNA|START domain containing protein, expressed	1
osa-miR166a-3p	LOC_Os03g43930.2	2	21.231	1	20	956	975	UCGGACCAGGCUUCAUUCCC	UGGGAUGAAGCCUGGUCCGG	Cleavage	cDNA|START domain containing protein, expressed	1
osa-miR166b-3p	LOC_Os03g43930.2	2	21.231	1	20	956	975	UCGGACCAGGCUUCAUUCCC	UGGGAUGAAGCCUGGUCCGG	Cleavage	cDNA|START domain containing protein, expressed	1
osa-miR166c-3p	LOC_Os03g43930.2	2	21.231	1	20	956	975	UCGGACCAGGCUUCAUUCCC	UGGGAUGAAGCCUGGUCCGG	Cleavage	cDNA|START domain containing protein, expressed	1
osa-miR166d-3p	LOC_Os03g43930.2	2	21.231	1	20	956	975	UCGGACCAGGCUUCAUUCCC	UGGGAUGAAGCCUGGUCCGG	Cleavage	cDNA|START domain containing protein, expressed	1
osa-miR166f	LOC_Os03g43930.2	2	21.231	1	20	956	975	UCGGACCAGGCUUCAUUCCC	UGGGAUGAAGCCUGGUCCGG	Cleavage	cDNA|START domain containing protein, expressed	1
osa-miR166g-3p	LOC_Os03g43930.2	2	21.231	1	20	956	975	UCGGACCAGGCUUCAUUCCU	UGGGAUGAAGCCUGGUCCGG	Cleavage	cDNA|START domain containing protein, expressed	1
osa-miR166h-3p	LOC_Os03g43930.2	2	21.231	1	20	956	975	UCGGACCAGGCUUCAUUCCU	UGGGAUGAAGCCUGGUCCGG	Cleavage	cDNA|START domain containing protein, expressed	1
osa-miR166i-3p	LOC_Os03g43930.2	2.5	21.231	1	20	956	975	UCGGAUCAGGCUUCAUUCCU	UGGGAUGAAGCCUGGUCCGG	Cleavage	cDNA|START domain containing protein, expressed	1
osa-miR166j-3p	LOC_Os03g43930.2	2	21.231	1	20	956	975	UCGGACCAGGCUUCAUUCCC	UGGGAUGAAGCCUGGUCCGG	Cleavage	cDNA|START domain containing protein, expressed	1
osa-miR166k-3p	LOC_Os03g43930.2	3	21.231	1	20	956	975	UCGGACCAGGCUUCAAUCCC	UGGGAUGAAGCCUGGUCCGG	Cleavage	cDNA|START domain containing protein, expressed	1
osa-miR166l-3p	LOC_Os03g43930.2	3	21.231	1	20	956	975	UCGGACCAGGCUUCAAUCCC	UGGGAUGAAGCCUGGUCCGG	Cleavage	cDNA|START domain containing protein, expressed	1
osa-miR166m	LOC_Os03g43930.2	2	21.231	1	20	956	975	UCGGACCAGGCUUCAUUCCC	UGGGAUGAAGCCUGGUCCGG	Cleavage	cDNA|START domain containing protein, expressed	1
osa-miR1436	LOC_Os03g44200.1	3	11.805	1	21	1993	2013	ACAUUAUGGGACGGAGGGAGU	ACUUCCUCCGUUUCACAAUGU	Cleavage	cDNA|beclin-1, putative, expressed	1
osa-miR172b	LOC_Os03g44420.1	3	17.14	1	21	1771	1791	GGAAUCUUGAUGAUGCUGCAU	AGGCAGCAUGAUUGAGAUUCC	Cleavage	cDNA|tubulin/FtsZ domain containing protein, putative, expressed	1
osa-miR5539a	LOC_Os03g44580.1	2.5	20.225	1	22	241	262	AAGAAAACGGAUGCGCGUGCUA	UGCUGCGCGCGUCCGUUUUCUU	Cleavage	cDNA|DNA binding protein, putative, expressed	1
osa-miR5539b	LOC_Os03g44580.1	2.5	20.225	1	22	241	262	AAGAAAACGGAUGCGCGUGCUA	UGCUGCGCGCGUCCGUUUUCUU	Cleavage	cDNA|DNA binding protein, putative, expressed	1
osa-miR5539a	LOC_Os03g44580.3	2.5	20.225	1	22	230	251	AAGAAAACGGAUGCGCGUGCUA	UGCUGCGCGCGUCCGUUUUCUU	Cleavage	cDNA|DNA binding protein, putative, expressed	1
osa-miR5539b	LOC_Os03g44580.3	2.5	20.225	1	22	230	251	AAGAAAACGGAUGCGCGUGCUA	UGCUGCGCGCGUCCGUUUUCUU	Cleavage	cDNA|DNA binding protein, putative, expressed	1
osa-miR3979-3p	LOC_Os03g44780.1	3	10.466	1	20	666	685	CUUCGGGGGAGGAGAGAAGC	CCUCCUCUCCUCCCUCGAGG	Cleavage	cDNA|elongation factor Tu family protein, putative, expressed	1
osa-miR1440b	LOC_Os03g44810.1	3	14.266	1	20	1357	1376	UUUAGGAGAGUGGUAUUUGA	UUAACUGCCAGUCUCCUAAA	Translation	cDNA|expressed protein	1
osa-miR1440b	LOC_Os03g44810.2	3	14.266	1	20	1369	1388	UUUAGGAGAGUGGUAUUUGA	UUAACUGCCAGUCUCCUAAA	Translation	cDNA|expressed protein	1
osa-miR1440b	LOC_Os03g44810.3	3	14.266	1	20	1203	1222	UUUAGGAGAGUGGUAUUUGA	UUAACUGCCAGUCUCCUAAA	Translation	cDNA|expressed protein	1
osa-miR1440b	LOC_Os03g44810.4	3	14.266	1	20	1340	1359	UUUAGGAGAGUGGUAUUUGA	UUAACUGCCAGUCUCCUAAA	Translation	cDNA|expressed protein	1
osa-miR166a-3p	LOC_Os03g44835.1	2.5	20.17	1	21	1245	1265	UCGGACCAGGCUUCAUUCCCC	GAGGAAUGAAGCCUGAUCCGA	Cleavage	cDNA|expressed protein	1
osa-miR166b-3p	LOC_Os03g44835.1	2.5	20.17	1	21	1245	1265	UCGGACCAGGCUUCAUUCCCC	GAGGAAUGAAGCCUGAUCCGA	Cleavage	cDNA|expressed protein	1
osa-miR166c-3p	LOC_Os03g44835.1	2.5	20.17	1	21	1245	1265	UCGGACCAGGCUUCAUUCCCC	GAGGAAUGAAGCCUGAUCCGA	Cleavage	cDNA|expressed protein	1
osa-miR166d-3p	LOC_Os03g44835.1	2.5	20.17	1	21	1245	1265	UCGGACCAGGCUUCAUUCCCC	GAGGAAUGAAGCCUGAUCCGA	Cleavage	cDNA|expressed protein	1
osa-miR166f	LOC_Os03g44835.1	2.5	20.17	1	21	1245	1265	UCGGACCAGGCUUCAUUCCCC	GAGGAAUGAAGCCUGAUCCGA	Cleavage	cDNA|expressed protein	1
osa-miR166g-3p	LOC_Os03g44835.1	1.5	20.17	1	21	1245	1265	UCGGACCAGGCUUCAUUCCUC	GAGGAAUGAAGCCUGAUCCGA	Cleavage	cDNA|expressed protein	1
osa-miR166h-3p	LOC_Os03g44835.1	1.5	20.17	1	21	1245	1265	UCGGACCAGGCUUCAUUCCUC	GAGGAAUGAAGCCUGAUCCGA	Cleavage	cDNA|expressed protein	1
osa-miR166i-3p	LOC_Os03g44835.1	0	20.17	1	21	1245	1265	UCGGAUCAGGCUUCAUUCCUC	GAGGAAUGAAGCCUGAUCCGA	Cleavage	cDNA|expressed protein	1
osa-miR166i-5p	LOC_Os03g44835.1	0	21.809	1	21	1345	1365	AAUGCAGUUUGAUCCAAGAUC	GAUCUUGGAUCAAACUGCAUU	Cleavage	cDNA|expressed protein	1
osa-miR166j-3p	LOC_Os03g44835.1	2.5	20.17	1	21	1245	1265	UCGGACCAGGCUUCAUUCCCC	GAGGAAUGAAGCCUGAUCCGA	Cleavage	cDNA|expressed protein	1
osa-miR166m	LOC_Os03g44835.1	2.5	20.17	1	20	1246	1265	UCGGACCAGGCUUCAUUCCC	AGGAAUGAAGCCUGAUCCGA	Cleavage	cDNA|expressed protein	1
osa-miR5791	LOC_Os03g45220.1	3	15.42	1	21	425	444	UUGCAGGAGACUAGAGACCAG	UUGGUCUCUAG-CUCCUGUGA	Translation	cDNA|expressed protein	1
osa-miR5794	LOC_Os03g45490.1	3	18.536	1	21	28	48	UGAGGAAUCACUAGUAGUCGU	ACGACAACUAGUGGGUCCUCA	Cleavage	cDNA|transposon protein, putative, CACTA, En/Spm sub-class	1
osa-miR5151	LOC_Os03g45730.1	2.5	13.769	1	22	1378	1399	UAAUGAUGUGGGUACGAAUGAA	UGCAUUCGUGAUUACAUCAUUA	Cleavage	cDNA|DNA-binding protein-like, putative, expressed	1
osa-miR1850.1	LOC_Os03g46440.1	2.5	2.864	1	21	2829	2849	UGGAAAGUUGGGAGAUUGGGG	CCCUAAACUUCCAACUUUCUA	Cleavage	cDNA|BTBA4 - Bric-a-Brac,Tramtrack, Broad Complex BTB domain with Ankyrin repeat region, expressed	1
osa-miR1846d-5p	LOC_Os03g47120.1	3	14.579	1	20	554	573	UCCCACCGAGCAGCCGGAUC	GAUCCUGCUGUUCGGUGAGA	Cleavage	cDNA|CBS domain containing protein, expressed	1
osa-miR396a-5p	LOC_Os03g47140.1	2	14.302	1	21	947	968	UUCCACA-GCUUUCUUGAACUG	CCGUUCAAGAAAGCCUGUGGAA	Cleavage	cDNA|growth regulating factor protein, putative, expressed	1
osa-miR396b-5p	LOC_Os03g47140.1	2	14.302	1	21	947	968	UUCCACA-GCUUUCUUGAACUG	CCGUUCAAGAAAGCCUGUGGAA	Cleavage	cDNA|growth regulating factor protein, putative, expressed	1
osa-miR396c-5p	LOC_Os03g47140.1	2	14.302	1	19	949	968	UUCCACA-GCUUUCUUGAAC	GUUCAAGAAAGCCUGUGGAA	Cleavage	cDNA|growth regulating factor protein, putative, expressed	1
osa-miR396d	LOC_Os03g47140.1	0	14.61	1	21	947	967	UCCACAGGCUUUCUUGAACGG	CCGUUCAAGAAAGCCUGUGGA	Cleavage	cDNA|growth regulating factor protein, putative, expressed	1
osa-miR396e-5p	LOC_Os03g47140.1	1	14.61	1	21	947	967	UCCACAGGCUUUCUUGAACUG	CCGUUCAAGAAAGCCUGUGGA	Cleavage	cDNA|growth regulating factor protein, putative, expressed	1
osa-miR396f-5p	LOC_Os03g47140.1	1.5	14.289	1	21	949	969	UCUCCACAGGCUUUCUUGAAC	GUUCAAGAAAGCCUGUGGAAA	Cleavage	cDNA|growth regulating factor protein, putative, expressed	1
osa-miR396g	LOC_Os03g47140.1	0	14.61	1	21	947	967	UCCACAGGCUUUCUUGAACGG	CCGUUCAAGAAAGCCUGUGGA	Cleavage	cDNA|growth regulating factor protein, putative, expressed	1
osa-miR396h	LOC_Os03g47140.1	0	14.61	1	21	947	967	UCCACAGGCUUUCUUGAACGG	CCGUUCAAGAAAGCCUGUGGA	Cleavage	cDNA|growth regulating factor protein, putative, expressed	1
osa-miR444b.1	LOC_Os03g47149.1	2.5	13.934	1	20	158	177	UGUUGUCUCAAGCUUGCUGC	GCCGUAGGCUUGAGACGACA	Cleavage	cDNA|expressed protein	1
osa-miR444c.1	LOC_Os03g47149.1	2.5	13.934	1	20	158	177	UGUUGUCUCAAGCUUGCUGC	GCCGUAGGCUUGAGACGACA	Cleavage	cDNA|expressed protein	1
osa-miR164a	LOC_Os03g47310.1	3	19.374	1	20	44	63	UGGAGAAGCAGGGCACGUGC	UCACGUGCCUUGUUUCUCCC	Cleavage	cDNA|transposon protein, putative, CACTA, En/Spm sub-class, expressed	1
osa-miR164b	LOC_Os03g47310.1	3	19.374	1	20	44	63	UGGAGAAGCAGGGCACGUGC	UCACGUGCCUUGUUUCUCCC	Cleavage	cDNA|transposon protein, putative, CACTA, En/Spm sub-class, expressed	1
osa-miR164d	LOC_Os03g47310.1	3	19.374	1	21	43	63	UGGAGAAGCAGGGCACGUGCU	AUCACGUGCCUUGUUUCUCCC	Cleavage	cDNA|transposon protein, putative, CACTA, En/Spm sub-class, expressed	1
osa-miR164f	LOC_Os03g47310.1	3	19.374	1	20	44	63	UGGAGAAGCAGGGCACGUGC	UCACGUGCCUUGUUUCUCCC	Cleavage	cDNA|transposon protein, putative, CACTA, En/Spm sub-class, expressed	1
osa-miR172a	LOC_Os03g47650.1	3	20.32	1	21	651	671	AGAAUCUUGAUGAUGCUGCAU	GUCUGGCAUCAUGAAGAUUCU	Translation	cDNA|ankyrin, putative, expressed	1
osa-miR172d-3p	LOC_Os03g47650.1	3	20.32	1	21	651	671	AGAAUCUUGAUGAUGCUGCAU	GUCUGGCAUCAUGAAGAUUCU	Translation	cDNA|ankyrin, putative, expressed	1
osa-miR444b.1	LOC_Os03g47760.1	3	19.269	1	21	493	513	UGUUGUCUCAAGCUUGCUGCC	GGUAGGAAUCUUGAGAUAACA	Cleavage	cDNA|SAB, putative, expressed	1
osa-miR444c.1	LOC_Os03g47760.1	3	19.269	1	21	493	513	UGUUGUCUCAAGCUUGCUGCC	GGUAGGAAUCUUGAGAUAACA	Cleavage	cDNA|SAB, putative, expressed	1
osa-miR159a.1	LOC_Os03g47949.1	3	22.868	1	21	683	703	UUUGGAUUGAAGGGAGCUCUG	UAAAGCUGCCUUCAGUCCAGA	Cleavage	cDNA|HECT-domain domain containing protein, expressed	1
osa-miR159b	LOC_Os03g47949.1	3	22.868	1	21	683	703	UUUGGAUUGAAGGGAGCUCUG	UAAAGCUGCCUUCAGUCCAGA	Cleavage	cDNA|HECT-domain domain containing protein, expressed	1
osa-miR818b	LOC_Os03g47960.1	2	16.805	1	22	839	860	AAUCCCUUAUAUUAUGGGACGG	CCGUCCCUAAAUAUAAGGGAUU	Cleavage	cDNA|expressed protein	1
osa-miR818d	LOC_Os03g47960.1	2	16.805	1	22	839	860	AAUCCCUUAUAUUAUGGGACGG	CCGUCCCUAAAUAUAAGGGAUU	Cleavage	cDNA|expressed protein	1
osa-miR818e	LOC_Os03g47960.1	2	16.805	1	22	839	860	AAUCCCUUAUAUUAUGGGACGG	CCGUCCCUAAAUAUAAGGGAUU	Cleavage	cDNA|expressed protein	1
osa-miR5536	LOC_Os03g47980.1	2.5	18.597	1	20	1200	1219	AAUGGUAGUGACAUUAUGGU	AUCAAGAUGUCAUUACCAUU	Cleavage	cDNA|expressed protein	1
osa-miR1846a-3p	LOC_Os03g48000.1	3	22.995	1	20	532	551	UGACCCCGUUCUCCUCGCCG	CAGCGAGGGGAUCGGGGUCG	Translation	cDNA|CorA-like magnesium transporter protein, putative, expressed	1
osa-miR1846b-3p	LOC_Os03g48000.1	3	22.995	1	20	532	551	UGACCCCGUUCUCCUCGCCG	CAGCGAGGGGAUCGGGGUCG	Translation	cDNA|CorA-like magnesium transporter protein, putative, expressed	1
osa-miR1846a-3p	LOC_Os03g48000.2	3	22.995	1	20	532	551	UGACCCCGUUCUCCUCGCCG	CAGCGAGGGGAUCGGGGUCG	Translation	cDNA|CorA-like magnesium transporter protein, putative, expressed	1
osa-miR1846b-3p	LOC_Os03g48000.2	3	22.995	1	20	532	551	UGACCCCGUUCUCCUCGCCG	CAGCGAGGGGAUCGGGGUCG	Translation	cDNA|CorA-like magnesium transporter protein, putative, expressed	1
osa-miR1846a-3p	LOC_Os03g48000.3	3	22.995	1	20	532	551	UGACCCCGUUCUCCUCGCCG	CAGCGAGGGGAUCGGGGUCG	Translation	cDNA|CorA-like magnesium transporter protein, putative, expressed	1
osa-miR1846b-3p	LOC_Os03g48000.3	3	22.995	1	20	532	551	UGACCCCGUUCUCCUCGCCG	CAGCGAGGGGAUCGGGGUCG	Translation	cDNA|CorA-like magnesium transporter protein, putative, expressed	1
osa-miR1436	LOC_Os03g48010.1	2	24.348	1	21	2426	2446	ACAUUAUGGGACGGAGGGAGU	ACUCCCUCCGUUCCAUAAUAU	Cleavage	cDNA|exostosin, putative, expressed	1
osa-miR5509	LOC_Os03g48010.1	3	17.731	1	21	2184	2204	UAGGCAUUUUCUCUUGGCAUG	CAUGUUAGGAGCAAAUGCCUG	Translation	cDNA|exostosin, putative, expressed	1
osa-miR818b	LOC_Os03g48010.1	0.5	22.762	1	22	2433	2454	AAUCCCUUAUAUUAUGGGACGG	CCGUUCCAUAAUAUAAGGGAUU	Cleavage	cDNA|exostosin, putative, expressed	1
osa-miR818d	LOC_Os03g48010.1	0.5	22.762	1	22	2433	2454	AAUCCCUUAUAUUAUGGGACGG	CCGUUCCAUAAUAUAAGGGAUU	Cleavage	cDNA|exostosin, putative, expressed	1
osa-miR818e	LOC_Os03g48010.1	0.5	22.762	1	22	2433	2454	AAUCCCUUAUAUUAUGGGACGG	CCGUUCCAUAAUAUAAGGGAUU	Cleavage	cDNA|exostosin, putative, expressed	1
osa-miR168a-5p	LOC_Os03g48180.1	3	20.05	1	20	1807	1826	UCGCUUGGUGCAGAUCGGGA	UCAUGAUCUGCGCCAAGUGG	Cleavage	cDNA|peptide transporter PTR2, putative, expressed	1
osa-miR168a-5p	LOC_Os03g48180.2	3	20.05	1	20	1905	1924	UCGCUUGGUGCAGAUCGGGA	UCAUGAUCUGCGCCAAGUGG	Cleavage	cDNA|peptide transporter PTR2, putative, expressed	1
osa-miR812a	LOC_Os03g48380.1	0	15.3	1	22	1600	1621	GACGGACGGUUAAACGUUGGAC	GUCCAACGUUUAACCGUCCGUC	Cleavage	cDNA|expressed protein	1
osa-miR812b	LOC_Os03g48380.1	0	15.3	1	22	1600	1621	GACGGACGGUUAAACGUUGGAC	GUCCAACGUUUAACCGUCCGUC	Cleavage	cDNA|expressed protein	1
osa-miR812c	LOC_Os03g48380.1	0	15.3	1	22	1600	1621	GACGGACGGUUAAACGUUGGAC	GUCCAACGUUUAACCGUCCGUC	Cleavage	cDNA|expressed protein	1
osa-miR812d	LOC_Os03g48380.1	0	15.3	1	22	1600	1621	GACGGACGGUUAAACGUUGGAC	GUCCAACGUUUAACCGUCCGUC	Cleavage	cDNA|expressed protein	1
osa-miR812e	LOC_Os03g48380.1	0	15.3	1	22	1600	1621	GACGGACGGUUAAACGUUGGAC	GUCCAACGUUUAACCGUCCGUC	Cleavage	cDNA|expressed protein	1
osa-miR812p	LOC_Os03g48380.1	3	15.3	1	24	1597	1621	GACGGACGAUUAAA-GUUGGGCAUG	CGUGUCCAACGUUUAACCGUCCGUC	Translation	cDNA|expressed protein	1
osa-miR169d	LOC_Os03g48970.1	2.5	13.985	1	21	1236	1256	UAGCCAAGGAUGAAUUGCCGG	CAGGCAAUUCAUUCUUGGCUU	Cleavage	cDNA|nuclear transcription factor Y subunit, putative, expressed	1
osa-miR169r-5p	LOC_Os03g48970.1	2.5	13.985	1	21	1236	1256	UAGCCAAGGAUGAUUUGCCUG	CAGGCAAUUCAUUCUUGGCUU	Cleavage	cDNA|nuclear transcription factor Y subunit, putative, expressed	1
osa-miR169d	LOC_Os03g48970.2	2.5	13.985	1	21	1765	1785	UAGCCAAGGAUGAAUUGCCGG	CAGGCAAUUCAUUCUUGGCUU	Cleavage	cDNA|nuclear transcription factor Y subunit, putative, expressed	1
osa-miR169r-5p	LOC_Os03g48970.2	2.5	13.985	1	21	1765	1785	UAGCCAAGGAUGAUUUGCCUG	CAGGCAAUUCAUUCUUGGCUU	Cleavage	cDNA|nuclear transcription factor Y subunit, putative, expressed	1
osa-miR169d	LOC_Os03g48970.3	2.5	13.985	1	21	1935	1955	UAGCCAAGGAUGAAUUGCCGG	CAGGCAAUUCAUUCUUGGCUU	Cleavage	cDNA|nuclear transcription factor Y subunit, putative, expressed	1
osa-miR169r-5p	LOC_Os03g48970.3	2.5	13.985	1	21	1935	1955	UAGCCAAGGAUGAUUUGCCUG	CAGGCAAUUCAUUCUUGGCUU	Cleavage	cDNA|nuclear transcription factor Y subunit, putative, expressed	1
osa-miR169d	LOC_Os03g48970.4	2.5	13.985	1	21	1228	1248	UAGCCAAGGAUGAAUUGCCGG	CAGGCAAUUCAUUCUUGGCUU	Cleavage	cDNA|nuclear transcription factor Y subunit, putative, expressed	1
osa-miR169r-5p	LOC_Os03g48970.4	2.5	13.985	1	21	1228	1248	UAGCCAAGGAUGAUUUGCCUG	CAGGCAAUUCAUUCUUGGCUU	Cleavage	cDNA|nuclear transcription factor Y subunit, putative, expressed	1
osa-miR171d-5p	LOC_Os03g49040.1	3	21.16	1	20	1736	1755	UGUUGGCCCGGCUCACUCAG	CUGAACUAGCCGGGCCAACA	Cleavage	cDNA|transposon protein, putative, CACTA, En/Spm sub-class, expressed	1
osa-miR1436	LOC_Os03g49126.1	2	13.236	1	21	2023	2043	ACAUUAUGGGACGGAGGGAGU	ACUCCCUCCGUCCUAUAAUAU	Cleavage	cDNA|expressed protein	1
osa-miR818b	LOC_Os03g49126.1	2	10.197	1	22	2030	2051	AAUCCCUUAUAUUAUGGGACGG	CCGUCCUAUAAUAUAAGAGAUU	Cleavage	cDNA|expressed protein	1
osa-miR818d	LOC_Os03g49126.1	2	10.197	1	22	2030	2051	AAUCCCUUAUAUUAUGGGACGG	CCGUCCUAUAAUAUAAGAGAUU	Cleavage	cDNA|expressed protein	1
osa-miR818e	LOC_Os03g49126.1	2	10.197	1	22	2030	2051	AAUCCCUUAUAUUAUGGGACGG	CCGUCCUAUAAUAUAAGAGAUU	Cleavage	cDNA|expressed protein	1
osa-miR2873b	LOC_Os03g49420.1	3	12.26	1	21	1800	1820	UUGGACUUGAGAUUUGGUAUG	CAUGCCAUAUCUCAAGUCUAU	Cleavage	cDNA|HEAT repeat family protein, putative, expressed	1
osa-miR2873b	LOC_Os03g49420.2	3	12.26	1	21	1761	1781	UUGGACUUGAGAUUUGGUAUG	CAUGCCAUAUCUCAAGUCUAU	Cleavage	cDNA|HEAT repeat family protein, putative, expressed	1
osa-miR2863c	LOC_Os03g49480.1	3	23.659	1	20	1244	1263	UUAGUAGGACUAGAAUGGGC	CCCCGUUCUGGGCCUACUAA	Translation	cDNA|elongation of fatty acids protein 2, putative, expressed	1
osa-miR5490	LOC_Os03g49660.1	2.5	15.03	1	20	2232	2251	UUGGAUUUUUAUUUAGGACG	UGUCCUGAAUAAAAUUCCAA	Cleavage	cDNA|retrotransposon protein, putative, Ty1-copia subclass, expressed	1
osa-miR5508	LOC_Os03g49980.1	3	24.294	1	21	2771	2791	UAGAUGGCUGAUCUGGUGUGG	CCACUCAAGAUGAGCCAUCUA	Translation	cDNA|retrotransposon protein, putative, unclassified, expressed	1
osa-miR5525	LOC_Os03g50330.1	3	20.863	1	20	1123	1142	UGAACCUUGGGAGCGAUCUG	CAGAAUGCUGUCAAGGUUCA	Translation	cDNA|CAMK_KIN1/SNF1/Nim1_like.18 - CAMK includes calcium/calmodulin depedent protein kinases, expressed	1
osa-miR2121a	LOC_Os03g50470.1	1	17.825	1	24	2990	3013	AAAACGGAGCGGUCCAUUAGCGCG	CACGCUAAUGGACCACUCCGUUUU	Translation	cDNA|expressed protein	1
osa-miR2121b	LOC_Os03g50470.1	1	17.825	1	24	2990	3013	AAAACGGAGCGGUCCAUUAGCGCG	CACGCUAAUGGACCACUCCGUUUU	Translation	cDNA|expressed protein	1
osa-miR812f	LOC_Os03g50620.1	2	9.36	1	24	1112	1135	ACGGAUGAUUAAAGUUGGACACGG	CCGCGUUCAACUUUGACCAUCCGU	Cleavage	cDNA|ATP binding protein, putative, expressed	1
osa-miR812g	LOC_Os03g50620.1	1.5	8.747	1	23	1116	1138	AAGACGGAUGAUUAAAGUUGGAC	GUUCAACUUUGACCAUCCGUCUU	Translation	cDNA|ATP binding protein, putative, expressed	1
osa-miR812h	LOC_Os03g50620.1	1.5	8.747	1	23	1116	1138	AAGACGGAUGAUUAAAGUUGGAC	GUUCAACUUUGACCAUCCGUCUU	Translation	cDNA|ATP binding protein, putative, expressed	1
osa-miR812i	LOC_Os03g50620.1	1.5	8.747	1	23	1116	1138	AAGACGGAUGAUUAAAGUUGGAC	GUUCAACUUUGACCAUCCGUCUU	Translation	cDNA|ATP binding protein, putative, expressed	1
osa-miR812j	LOC_Os03g50620.1	1.5	8.747	1	23	1116	1138	AAGACGGAUGAUUAAAGUUGGAC	GUUCAACUUUGACCAUCCGUCUU	Translation	cDNA|ATP binding protein, putative, expressed	1
osa-miR812n-5p	LOC_Os03g50620.1	2.5	15.834	1	24	1269	1292	AAGUGCAGCCAUGAGUUUCCGUGC	GCGCGGAUACUUAUGGUUGUACUU	Cleavage	cDNA|ATP binding protein, putative, expressed	1
osa-miR172d-5p	LOC_Os03g51030.1	2.5	16.95	1	20	1631	1650	GCAGCACCAUCAAGAUUCAC	GUGAAAUGUGAUGGUGCUGC	Cleavage	cDNA|phytochrome A, putative, expressed	1
osa-miR172d-5p	LOC_Os03g51030.2	2.5	16.95	1	20	1614	1633	GCAGCACCAUCAAGAUUCAC	GUGAAAUGUGAUGGUGCUGC	Cleavage	cDNA|phytochrome A, putative, expressed	1
osa-miR172d-5p	LOC_Os03g51030.3	2.5	16.95	1	20	1617	1636	GCAGCACCAUCAAGAUUCAC	GUGAAAUGUGAUGGUGCUGC	Cleavage	cDNA|phytochrome A, putative, expressed	1
osa-miR390-5p	LOC_Os03g51040.1	2.5	20.259	1	21	784	804	AAGCUCAGGAGGGAUAGCGCC	GGUGUUGUCCUUCUUGAGCUU	Cleavage	cDNA|STRUBBELIG-RECEPTOR FAMILY 6 precursor, putative, expressed	1
osa-miR167a-3p	LOC_Os03g51090.1	3	15.069	1	20	1481	1500	AUCAUGCAUGACAGCCUCAU	ACGAGGCUGACUUGCAUGAU	Translation	cDNA|OsFBDUF17 - F-box and DUF domain containing protein, expressed	1
osa-miR1862e	LOC_Os03g51230.1	2.5	11.081	1	24	3071	3094	CUAGAUUUGUUUAUUUUGGGACGG	UCGUCCCAUAAAAAAUAAAUCUAG	Cleavage	cDNA|SNF2 family N-terminal domain containing protein, expressed	1
osa-miR1862e	LOC_Os03g51230.2	2.5	11.081	1	24	3180	3203	CUAGAUUUGUUUAUUUUGGGACGG	UCGUCCCAUAAAAAAUAAAUCUAG	Cleavage	cDNA|SNF2 family N-terminal domain containing protein, expressed	1
osa-miR2101-3p	LOC_Os03g51440.1	3	16.471	1	20	1334	1353	AUUUAACUCAAGUGAGCAUU	AUUUCUCAUUUGAGUUGAAU	Cleavage	cDNA|LRR receptor-like protein kinase, putative, expressed	1
osa-miR396a-5p	LOC_Os03g51970.1	2	24.259	1	21	419	440	UUCCACA-GCUUUCUUGAACUG	CCGUUCAAGAAAGCAUGUGGAA	Cleavage	cDNA|growth-regulating factor, putative, expressed	1
osa-miR396b-5p	LOC_Os03g51970.1	2	24.259	1	21	419	440	UUCCACA-GCUUUCUUGAACUG	CCGUUCAAGAAAGCAUGUGGAA	Cleavage	cDNA|growth-regulating factor, putative, expressed	1
osa-miR396c-5p	LOC_Os03g51970.1	2	24.259	1	19	421	440	UUCCACA-GCUUUCUUGAAC	GUUCAAGAAAGCAUGUGGAA	Cleavage	cDNA|growth-regulating factor, putative, expressed	1
osa-miR396d	LOC_Os03g51970.1	1.5	24.155	1	21	419	439	UCCACAGGCUUUCUUGAACGG	CCGUUCAAGAAAGCAUGUGGA	Cleavage	cDNA|growth-regulating factor, putative, expressed	1
osa-miR396e-5p	LOC_Os03g51970.1	2.5	24.155	1	21	419	439	UCCACAGGCUUUCUUGAACUG	CCGUUCAAGAAAGCAUGUGGA	Cleavage	cDNA|growth-regulating factor, putative, expressed	1
osa-miR396g	LOC_Os03g51970.1	1.5	24.155	1	21	419	439	UCCACAGGCUUUCUUGAACGG	CCGUUCAAGAAAGCAUGUGGA	Cleavage	cDNA|growth-regulating factor, putative, expressed	1
osa-miR396h	LOC_Os03g51970.1	1.5	24.155	1	21	419	439	UCCACAGGCUUUCUUGAACGG	CCGUUCAAGAAAGCAUGUGGA	Cleavage	cDNA|growth-regulating factor, putative, expressed	1
osa-miR6248	LOC_Os03g52180.1	2	7.984	1	21	991	1011	UAUUUGAGGAUGGAGGUAGUA	UACUACCUCCGUCCUAAAAUA	Cleavage	cDNA|4-hydroxy-3-methylbut-2-enyl diphosphate reductase, putative, expressed	1
osa-miR1862a	LOC_Os03g52280.1	3	17.311	1	23	701	723	ACGAGGUUGGUUUAUUUUGGGAC	GUUGCAAAAUAAACCAAUCUAGU	Cleavage	cDNA|expressed protein	1
osa-miR1862b	LOC_Os03g52280.1	3	17.311	1	23	701	723	ACGAGGUUGGUUUAUUUUGGGAC	GUUGCAAAAUAAACCAAUCUAGU	Cleavage	cDNA|expressed protein	1
osa-miR1862c	LOC_Os03g52280.1	3	17.311	1	23	701	723	ACGAGGUUGGUUUAUUUUGGGAC	GUUGCAAAAUAAACCAAUCUAGU	Cleavage	cDNA|expressed protein	1
osa-miR1862d	LOC_Os03g52280.1	2.5	17.311	1	23	701	723	ACUAGGUUUGUUUAUUUUGGGAC	GUUGCAAAAUAAACCAAUCUAGU	Translation	cDNA|expressed protein	1
osa-miR1862e	LOC_Os03g52280.1	2.5	16.184	1	22	701	722	CUAGAUUUGUUUAUUUUGGGAC	GUUGCAAAAUAAACCAAUCUAG	Cleavage	cDNA|expressed protein	1
osa-miR393a	LOC_Os03g52320.1	3	16.47	1	21	1270	1290	UCCAAAGGGAUCGCAUUGAUC	GCUGAAUGCGAUCUCUUUGGG	Cleavage	cDNA|GRF-interacting factor 1, putative, expressed	1
osa-miR393b-5p	LOC_Os03g52320.1	3	16.47	1	21	1270	1290	UCCAAAGGGAUCGCAUUGAUC	GCUGAAUGCGAUCUCUUUGGG	Cleavage	cDNA|GRF-interacting factor 1, putative, expressed	1
osa-miR393a	LOC_Os03g52320.2	3	16.47	1	21	1131	1151	UCCAAAGGGAUCGCAUUGAUC	GCUGAAUGCGAUCUCUUUGGG	Cleavage	cDNA|GRF-interacting factor 1, putative, expressed	1
osa-miR393b-5p	LOC_Os03g52320.2	3	16.47	1	21	1131	1151	UCCAAAGGGAUCGCAUUGAUC	GCUGAAUGCGAUCUCUUUGGG	Cleavage	cDNA|GRF-interacting factor 1, putative, expressed	1
osa-miR396c-3p	LOC_Os03g52630.1	3	12.583	1	21	2473	2493	GGUCAAGAAAGCUGUGGGAAG	CUUUAUACAGCUUUCUUGAUU	Cleavage	cDNA|endoglucanase, putative, expressed	1
osa-miR396c-3p	LOC_Os03g52630.2	3	12.583	1	21	1884	1904	GGUCAAGAAAGCUGUGGGAAG	CUUUAUACAGCUUUCUUGAUU	Cleavage	cDNA|endoglucanase, putative, expressed	1
osa-miR5161	LOC_Os03g52700.1	2.5	16.696	1	20	3090	3109	UCUGGAUCAGAGGGAGUAUA	UAUAUUCCAUCUGGUCCAGG	Cleavage	cDNA|expressed protein	1
osa-miR1847.1	LOC_Os03g52770.1	3	18.899	1	21	1311	1331	UGCAGUUUGCAGUUGUGGCAC	GAGUCACAGCUGCAAACUGCC	Cleavage	cDNA|expressed protein	1
osa-miR530-5p	LOC_Os03g52840.1	3	19.344	1	20	785	804	UGCAUUUGCACCUGCACCUA	UCGUUGCGGGUGCAAGUGCA	Cleavage	cDNA|serine hydroxymethyltransferase, mitochondrial precursor, putative, expressed	1
osa-miR530-5p	LOC_Os03g52840.2	3	19.344	1	20	844	863	UGCAUUUGCACCUGCACCUA	UCGUUGCGGGUGCAAGUGCA	Cleavage	cDNA|serine hydroxymethyltransferase, mitochondrial precursor, putative, expressed	1
osa-miR530-5p	LOC_Os03g52840.3	3	19.344	1	20	723	742	UGCAUUUGCACCUGCACCUA	UCGUUGCGGGUGCAAGUGCA	Cleavage	cDNA|serine hydroxymethyltransferase, mitochondrial precursor, putative, expressed	1
osa-miR5149	LOC_Os03g52910.1	3	23.872	1	22	715	736	GAGGAGCUGUGACGAUUUGGGA	UUCCUGAUCGGCACAGCUCUUC	Cleavage	cDNA|uncharacterized UPF0114 domain containing protein, expressed	1
osa-miR1860-3p	LOC_Os03g53140.1	2.5	17.927	1	22	2238	2259	AUCUGGAAGCUAGGUUUUCUCU	ACAGAAAACACAGCUUUCAGAU	Cleavage	cDNA|protein transport protein Sec23B, putative, expressed	1
osa-miR1860-3p	LOC_Os03g53140.2	2.5	17.927	1	22	2259	2280	AUCUGGAAGCUAGGUUUUCUCU	ACAGAAAACACAGCUUUCAGAU	Cleavage	cDNA|protein transport protein Sec23B, putative, expressed	1
osa-miR1860-3p	LOC_Os03g53140.3	2.5	17.927	1	22	2236	2257	AUCUGGAAGCUAGGUUUUCUCU	ACAGAAAACACAGCUUUCAGAU	Cleavage	cDNA|protein transport protein Sec23B, putative, expressed	1
osa-miR395b	LOC_Os03g53230.1	1.5	21.099	1	21	595	615	GUGAAGUGUUUGGGGGAACUC	GAGUUCCUCCAAGCACUUCAU	Cleavage	cDNA|bifunctional 3-phosphoadenosine 5-phosphosulfate synthetase, putative, expressed	1
osa-miR395c	LOC_Os03g53230.1	1	21.099	1	21	595	615	GUGAAGUGUUUGGAGGAACUC	GAGUUCCUCCAAGCACUUCAU	Cleavage	cDNA|bifunctional 3-phosphoadenosine 5-phosphosulfate synthetase, putative, expressed	1
osa-miR395d	LOC_Os03g53230.1	1.5	21.099	1	21	595	615	GUGAAGUGUUUGGGGGAACUC	GAGUUCCUCCAAGCACUUCAU	Cleavage	cDNA|bifunctional 3-phosphoadenosine 5-phosphosulfate synthetase, putative, expressed	1
osa-miR395e	LOC_Os03g53230.1	1.5	21.099	1	21	595	615	GUGAAGUGUUUGGGGGAACUC	GAGUUCCUCCAAGCACUUCAU	Cleavage	cDNA|bifunctional 3-phosphoadenosine 5-phosphosulfate synthetase, putative, expressed	1
osa-miR395g	LOC_Os03g53230.1	1.5	21.099	1	21	595	615	GUGAAGUGUUUGGGGGAACUC	GAGUUCCUCCAAGCACUUCAU	Cleavage	cDNA|bifunctional 3-phosphoadenosine 5-phosphosulfate synthetase, putative, expressed	1
osa-miR395h	LOC_Os03g53230.1	1.5	21.099	1	21	595	615	GUGAAGUGUUUGGGGGAACUC	GAGUUCCUCCAAGCACUUCAU	Cleavage	cDNA|bifunctional 3-phosphoadenosine 5-phosphosulfate synthetase, putative, expressed	1
osa-miR395i	LOC_Os03g53230.1	1.5	21.099	1	21	595	615	GUGAAGUGUUUGGGGGAACUC	GAGUUCCUCCAAGCACUUCAU	Cleavage	cDNA|bifunctional 3-phosphoadenosine 5-phosphosulfate synthetase, putative, expressed	1
osa-miR395j	LOC_Os03g53230.1	1.5	21.099	1	21	595	615	GUGAAGUGUUUGGGGGAACUC	GAGUUCCUCCAAGCACUUCAU	Cleavage	cDNA|bifunctional 3-phosphoadenosine 5-phosphosulfate synthetase, putative, expressed	1
osa-miR395k	LOC_Os03g53230.1	1.5	21.099	1	21	595	615	GUGAAGUGUUUGGGGGAACUC	GAGUUCCUCCAAGCACUUCAU	Cleavage	cDNA|bifunctional 3-phosphoadenosine 5-phosphosulfate synthetase, putative, expressed	1
osa-miR395n	LOC_Os03g53230.1	1.5	21.099	1	21	595	615	GUGAAGUGUUUGGGGGAACUC	GAGUUCCUCCAAGCACUUCAU	Cleavage	cDNA|bifunctional 3-phosphoadenosine 5-phosphosulfate synthetase, putative, expressed	1
osa-miR395s	LOC_Os03g53230.1	1.5	21.099	1	21	595	615	GUGAAGUGUUUGGGGGAACUC	GAGUUCCUCCAAGCACUUCAU	Cleavage	cDNA|bifunctional 3-phosphoadenosine 5-phosphosulfate synthetase, putative, expressed	1
osa-miR395y	LOC_Os03g53230.1	1.5	21.099	1	21	595	615	GUGAAGUGUUUGGGGGAACUC	GAGUUCCUCCAAGCACUUCAU	Cleavage	cDNA|bifunctional 3-phosphoadenosine 5-phosphosulfate synthetase, putative, expressed	1
osa-miR818b	LOC_Os03g53600.1	3	12.276	1	22	1366	1387	AAUCCCUUAUAUUAUGGGACGG	UCGUCUCAAAAUAUAAGGGUUU	Cleavage	cDNA|HTH DNA-binding protein, putative, expressed	1
osa-miR818d	LOC_Os03g53600.1	3	12.276	1	22	1366	1387	AAUCCCUUAUAUUAUGGGACGG	UCGUCUCAAAAUAUAAGGGUUU	Cleavage	cDNA|HTH DNA-binding protein, putative, expressed	1
osa-miR818e	LOC_Os03g53600.1	3	12.276	1	22	1366	1387	AAUCCCUUAUAUUAUGGGACGG	UCGUCUCAAAAUAUAAGGGUUU	Cleavage	cDNA|HTH DNA-binding protein, putative, expressed	1
osa-miR818b	LOC_Os03g53600.2	3	12.276	1	22	1361	1382	AAUCCCUUAUAUUAUGGGACGG	UCGUCUCAAAAUAUAAGGGUUU	Cleavage	cDNA|HTH DNA-binding protein, putative, expressed	1
osa-miR818d	LOC_Os03g53600.2	3	12.276	1	22	1361	1382	AAUCCCUUAUAUUAUGGGACGG	UCGUCUCAAAAUAUAAGGGUUU	Cleavage	cDNA|HTH DNA-binding protein, putative, expressed	1
osa-miR818e	LOC_Os03g53600.2	3	12.276	1	22	1361	1382	AAUCCCUUAUAUUAUGGGACGG	UCGUCUCAAAAUAUAAGGGUUU	Cleavage	cDNA|HTH DNA-binding protein, putative, expressed	1
osa-miR818b	LOC_Os03g53600.3	3	12.276	1	22	1400	1421	AAUCCCUUAUAUUAUGGGACGG	UCGUCUCAAAAUAUAAGGGUUU	Cleavage	cDNA|HTH DNA-binding protein, putative, expressed	1
osa-miR818d	LOC_Os03g53600.3	3	12.276	1	22	1400	1421	AAUCCCUUAUAUUAUGGGACGG	UCGUCUCAAAAUAUAAGGGUUU	Cleavage	cDNA|HTH DNA-binding protein, putative, expressed	1
osa-miR818e	LOC_Os03g53600.3	3	12.276	1	22	1400	1421	AAUCCCUUAUAUUAUGGGACGG	UCGUCUCAAAAUAUAAGGGUUU	Cleavage	cDNA|HTH DNA-binding protein, putative, expressed	1
osa-miR5537	LOC_Os03g53960.1	3	13.802	1	20	2291	2310	AAUGUUUGUAUGGAUCGUUU	AAAUGAUGUAUGUAAACAUU	Cleavage	cDNA|transcriptional adaptor, putative, expressed	1
osa-miR5537	LOC_Os03g53960.2	3	13.802	1	20	2282	2301	AAUGUUUGUAUGGAUCGUUU	AAAUGAUGUAUGUAAACAUU	Cleavage	cDNA|transcriptional adaptor, putative, expressed	1
osa-miR6246	LOC_Os03g56110.1	3	21.946	1	21	962	982	UUGGGGAUUUCCUGCCGGAGG	UCUCCGGCAGGUGUUCUCCAA	Translation	cDNA|homeobox protein knotted-1, putative, expressed	1
osa-miR6246	LOC_Os03g56110.2	3	21.946	1	21	791	811	UUGGGGAUUUCCUGCCGGAGG	UCUCCGGCAGGUGUUCUCCAA	Translation	cDNA|homeobox protein knotted-1, putative, expressed	1
osa-miR162b	LOC_Os03g56370.1	3	22.984	1	20	404	423	UCGAUAAGCCUCUGCAUCCA	UGGAUGCGAGAGCUUAUCGA	Translation	cDNA|methyltransferase, putative, expressed	1
osa-miR5490	LOC_Os03g56676.1	2.5	14.349	1	20	2214	2233	UUGGAUUUUUAUUUAGGACG	UGUCCUGAAUAAAAUUCCAA	Cleavage	cDNA|retrotransposon protein, putative, Ty1-copia subclass, expressed	1
osa-miR166i-3p	LOC_Os03g56710.1	3	21.274	1	20	152	171	UCGGAUCAGGCUUCAUUCCU	AGGGAUGGAUCCUGAUCCGC	Translation	cDNA|expressed protein	1
osa-miR5825	LOC_Os03g56840.1	2.5	16.779	1	20	628	647	AAAACAUCUGAUAACCUGAA	UUCAGGUUGUGCGAUGUUUU	Translation	cDNA|GTP-binding protein, putative, expressed	1
osa-miR5825	LOC_Os03g56840.2	2.5	16.779	1	20	628	647	AAAACAUCUGAUAACCUGAA	UUCAGGUUGUGCGAUGUUUU	Translation	cDNA|GTP-binding protein, putative, expressed	1
osa-miR159c	LOC_Os03g57050.1	3	20.445	1	21	1020	1040	AUUGGAUUGAAGGGAGCUCCA	UGAACCUCCUUUCAGUCCAAU	Cleavage	cDNA|expressed protein	1
osa-miR159d	LOC_Os03g57050.1	3	20.445	1	21	1020	1040	AUUGGAUUGAAGGGAGCUCCG	UGAACCUCCUUUCAGUCCAAU	Cleavage	cDNA|expressed protein	1
osa-miR159e	LOC_Os03g57050.1	3	20.445	1	20	1021	1040	AUUGGAUUGAAGGGAGCUCC	GAACCUCCUUUCAGUCCAAU	Cleavage	cDNA|expressed protein	1
osa-miR172a	LOC_Os03g57070.1	3	17.969	1	21	605	625	AGAAUCUUGAUGAUGCUGCAU	AUAUAGCAUCACCAAGAUUUU	Translation	cDNA|amine oxidase-related, putative, expressed	1
osa-miR172d-3p	LOC_Os03g57070.1	3	17.969	1	21	605	625	AGAAUCUUGAUGAUGCUGCAU	AUAUAGCAUCACCAAGAUUUU	Translation	cDNA|amine oxidase-related, putative, expressed	1
osa-miR172a	LOC_Os03g57070.2	3	17.969	1	21	605	625	AGAAUCUUGAUGAUGCUGCAU	AUAUAGCAUCACCAAGAUUUU	Translation	cDNA|amine oxidase-related, putative, expressed	1
osa-miR172d-3p	LOC_Os03g57070.2	3	17.969	1	21	605	625	AGAAUCUUGAUGAUGCUGCAU	AUAUAGCAUCACCAAGAUUUU	Translation	cDNA|amine oxidase-related, putative, expressed	1
osa-miR172a	LOC_Os03g57070.3	3	17.969	1	21	633	653	AGAAUCUUGAUGAUGCUGCAU	AUAUAGCAUCACCAAGAUUUU	Translation	cDNA|amine oxidase-related, putative, expressed	1
osa-miR172d-3p	LOC_Os03g57070.3	3	17.969	1	21	633	653	AGAAUCUUGAUGAUGCUGCAU	AUAUAGCAUCACCAAGAUUUU	Translation	cDNA|amine oxidase-related, putative, expressed	1
osa-miR172a	LOC_Os03g57070.4	3	17.969	1	21	706	726	AGAAUCUUGAUGAUGCUGCAU	AUAUAGCAUCACCAAGAUUUU	Translation	cDNA|amine oxidase-related, putative, expressed	1
osa-miR172d-3p	LOC_Os03g57070.4	3	17.969	1	21	706	726	AGAAUCUUGAUGAUGCUGCAU	AUAUAGCAUCACCAAGAUUUU	Translation	cDNA|amine oxidase-related, putative, expressed	1
osa-miR162b	LOC_Os03g57100.1	3	15.793	1	20	1169	1188	UCGAUAAGCCUCUGCAUCCA	UGGAUGUACCGGCUUAUUGA	Translation	cDNA|endoplasmic reticulum-Golgi intermediate compartment protein 3, putative, expressed	1
osa-miR159c	LOC_Os03g57190.1	3	19.459	1	20	1183	1202	AUUGGAUUGAAGGGAGCUCC	GGGGGACCCUUCAGUCCAAU	Cleavage	cDNA|TCP family transcription factor, putative, expressed	1
osa-miR159d	LOC_Os03g57190.1	3	19.459	1	20	1183	1202	AUUGGAUUGAAGGGAGCUCC	GGGGGACCCUUCAGUCCAAU	Cleavage	cDNA|TCP family transcription factor, putative, expressed	1
osa-miR159e	LOC_Os03g57190.1	3	19.459	1	21	1182	1202	AUUGGAUUGAAGGGAGCUCCU	AGGGGGACCCUUCAGUCCAAU	Cleavage	cDNA|TCP family transcription factor, putative, expressed	1
osa-miR319b	LOC_Os03g57190.1	2.5	20.704	1	20	1182	1201	UUGGACUGAAGGGUGCUCCC	AGGGGGACCCUUCAGUCCAA	Cleavage	cDNA|TCP family transcription factor, putative, expressed	1
osa-miR2865	LOC_Os03g57200.1	2.5	17.854	1	22	12	33	CUCAGCAGUCGACUGUACCGUG	CGCGAUGCAGUCGAAUGCUGAG	Cleavage	cDNA|glutathione S-transferase, putative, expressed	1
osa-miR444a-3p.2	LOC_Os03g57780.1	3	15.738	1	21	3681	3701	UGCAGUUGCUGCCUCAAGCUU	AAGCUUGUUGCAGAAACUGCA	Cleavage	cDNA|protein kinase, putative, expressed	1
osa-miR444d.2	LOC_Os03g57780.1	3	15.738	1	21	3681	3701	UGCAGUUGCUGCCUCAAGCUU	AAGCUUGUUGCAGAAACUGCA	Cleavage	cDNA|protein kinase, putative, expressed	1
osa-miR444e	LOC_Os03g57780.1	3	15.738	1	21	3681	3701	UGCAGUUGCUGCCUCAAGCUU	AAGCUUGUUGCAGAAACUGCA	Cleavage	cDNA|protein kinase, putative, expressed	1
osa-miR5521	LOC_Os03g57780.1	2.5	11.954	1	21	3537	3557	AGUGGCUGCAUAUCUGAUGAG	UUCAUCAAAUAGGUAGCCACU	Translation	cDNA|protein kinase, putative, expressed	1
osa-miR5794	LOC_Os03g57820.1	3	22.54	1	21	7	27	UGAGGAAUCACUAGUAGUCGU	ACGACAACUAGUGGGUCCUCA	Cleavage	cDNA|transposon protein, putative, CACTA, En/Spm sub-class, expressed	1
osa-miR529b	LOC_Os03g57900.1	3	13.904	1	21	576	596	AGAAGAGAGAGAGUACAGCUU	GAGCUCUCCUCUCUCUCUUCC	Cleavage	cDNA|zinc finger A20 and AN1 domain-containing stress-associated protein, putative, expressed	1
osa-miR5148a	LOC_Os03g58080.1	2.5	18.623	1	24	997	1020	UGAGGGGUAGAAAUGUCAUAUCAU	GUGUUACGGCAUUUUUGCCCCUCA	Cleavage	cDNA|BT1 family protein, putative, expressed	1
osa-miR5148b	LOC_Os03g58080.1	2.5	18.623	1	24	997	1020	UGAGGGGUAGAAAUGUCAUAUCAU	GUGUUACGGCAUUUUUGCCCCUCA	Cleavage	cDNA|BT1 family protein, putative, expressed	1
osa-miR5148c	LOC_Os03g58080.1	2.5	18.623	1	24	997	1020	UGAGGGGUAGAAAUGUCAUAUCAU	GUGUUACGGCAUUUUUGCCCCUCA	Cleavage	cDNA|BT1 family protein, putative, expressed	1
osa-miR3982-5p	LOC_Os03g58204.1	2.5	22.824	1	20	759	778	GCGCUCCACGUAGGCAACAA	AUGUUGCCAAUGUGGAGCGC	Cleavage	cDNA|ribosomal protein L4, putative, expressed	1
osa-miR1440b	LOC_Os03g58230.1	3	16.528	1	20	1496	1515	UUUAGGAGAGUGGUAUUUGA	AUAACUACCACUCUCCUAGA	Cleavage	cDNA|plant-specific domain TIGR01615 family protein, expressed	1
osa-miR167a-3p	LOC_Os03g58260.1	1.5	23.324	1	22	648	669	AUCAUGCAUGACAGCCUCAUUU	GAAUGAGGCUGUCAUGCAUGGC	Cleavage	cDNA|indole-3-glycerol phosphate lyase, chloroplast precursor, putative, expressed	1
osa-miR167a-3p	LOC_Os03g58260.2	1.5	23.324	1	22	627	648	AUCAUGCAUGACAGCCUCAUUU	GAAUGAGGCUGUCAUGCAUGGC	Cleavage	cDNA|indole-3-glycerol phosphate lyase, chloroplast precursor, putative, expressed	1
osa-miR3981-3p	LOC_Os03g58290.1	2	21.898	1	20	1372	1391	AGUAUUAGGAUACGUCUCAU	AUGUGACAUAUCCUAAUACU	Cleavage	cDNA|indole-3-glycerol phosphate lyase, chloroplast precursor, putative, expressed	1
osa-miR444a-3p.2	LOC_Os03g58790.1	3	19.69	1	20	110	128	UGCAGUUGCUGCCUCAAGCU	GGCUUGAG-CAGCAGCUGCA	Cleavage	cDNA|ATPase, putative, expressed	1
osa-miR444d.2	LOC_Os03g58790.1	3	19.69	1	20	110	128	UGCAGUUGCUGCCUCAAGCU	GGCUUGAG-CAGCAGCUGCA	Cleavage	cDNA|ATPase, putative, expressed	1
osa-miR444e	LOC_Os03g58790.1	3	19.69	1	20	110	128	UGCAGUUGCUGCCUCAAGCU	GGCUUGAG-CAGCAGCUGCA	Cleavage	cDNA|ATPase, putative, expressed	1
osa-miR5813	LOC_Os03g58880.1	3	17.44	1	22	554	575	AAGCAGCGACUCUGGUCAUGGA	UCCAUUACCAGAAUCGCUGCUA	Translation	cDNA|oxidoreductase, putative, expressed	1
osa-miR528-3p	LOC_Os03g58920.1	3	23.385	1	21	3155	3175	CCUGUGCUUGCCUCUUCCAUU	GAUGGAAGAUGUGAGCAUGGG	Cleavage	cDNA|galactosyltransferase family protein, putative, expressed	1
osa-miR528-3p	LOC_Os03g58920.2	3	23.385	1	21	1985	2005	CCUGUGCUUGCCUCUUCCAUU	GAUGGAAGAUGUGAGCAUGGG	Cleavage	cDNA|galactosyltransferase family protein, putative, expressed	1
osa-miR529a	LOC_Os03g59480.1	3	20.344	1	20	648	666	CUGUACCCUCUCUCUUCUUC	GAAGGAGAG-GAGGGUGCAG	Translation	cDNA|expressed protein	1
osa-miR2118h	LOC_Os03g59530.1	3	18.71	1	21	628	648	UUCCUGAUGCCUCUCAUUCCU	AGGACUCAGAGGUGUCAGGAA	Cleavage	cDNA|protein Kinase-associated protein phosphatase, putative, expressed	1
osa-miR2118k	LOC_Os03g59530.1	3	18.71	1	21	628	648	UUCCUGAUGCCUCUCAUUCCU	AGGACUCAGAGGUGUCAGGAA	Cleavage	cDNA|protein Kinase-associated protein phosphatase, putative, expressed	1
osa-miR5162	LOC_Os03g59620.1	3	17.232	1	23	512	534	AAAUGACCAAAAUACCCCUAGAA	UUCUUGGGGUAUUUGGGUUGUUU	Translation	cDNA|phospholipase, patatin family, putative, expressed	1
osa-miR1432-5p	LOC_Os03g59770.1	0.5	20.601	1	21	117	137	AUCAGGAGAGAUGACACCGAC	GUCGGUGUCGUCUCUCCUGAU	Cleavage	cDNA|EF hand family protein, putative, expressed	1
osa-miR1432-5p	LOC_Os03g59790.1	0.5	23.499	1	21	45	65	AUCAGGAGAGAUGACACCGAC	GUCGGUGUCGUCUCUCCUGAU	Cleavage	cDNA|EF hand family protein, putative, expressed	1
osa-miR2275a	LOC_Os03g59810.1	2.5	13.108	1	20	3791	3810	UUUGGUUUCCUCCAAUAUCU	GGAUAUUGGAUGAAGCCGAA	Translation	cDNA|retrotransposon protein, putative, Ty3-gypsy subclass, expressed	1
osa-miR2275b	LOC_Os03g59810.1	2.5	13.108	1	20	3791	3810	UUUGGUUUCCUCCAAUAUCU	GGAUAUUGGAUGAAGCCGAA	Translation	cDNA|retrotransposon protein, putative, Ty3-gypsy subclass, expressed	1
osa-miR7693-5p	LOC_Os03g60130.2	3	17.028	1	24	1272	1295	GUUUCCGCUCUUCAUCGAUGGCUG	CAGGCAGCCAUGAAGAGUGGAAAU	Cleavage	cDNA|transcription elongation factor protein, putative, expressed	1
osa-miR172d-5p	LOC_Os03g60410.1	3	24.102	1	20	256	275	GCAGCACCAUCAAGAUUCAC	GUGAUUCUUGACGGUGUUGU	Translation	cDNA|expressed protein	1
osa-miR6245	LOC_Os03g60800.1	3	17.809	1	21	2543	2563	AGUAUAGGUGUCGGCUCUAUU	AAGAGAGCCGUCACCUGUGCU	Translation	cDNA|transposon protein, putative, unclassified, expressed	1
osa-miR166a-5p	LOC_Os03g60820.1	3	18.946	1	21	1933	1953	GGAAUGUUGUCUGGUUCAAGG	CCUUGGACCAGCCAAUAUUUU	Translation	cDNA|transporter, major facilitator superfamily domain containing protein, expressed	1
osa-miR166c-5p	LOC_Os03g60820.1	3	18.946	1	20	1934	1953	GGAAUGUUGUCUGGUCCGAG	CUUGGACCAGCCAAUAUUUU	Translation	cDNA|transporter, major facilitator superfamily domain containing protein, expressed	1
osa-miR166e-5p	LOC_Os03g60820.1	3	18.946	1	21	1933	1953	GGAAUGUUGUCUGGUUCAAGG	CCUUGGACCAGCCAAUAUUUU	Translation	cDNA|transporter, major facilitator superfamily domain containing protein, expressed	1
osa-miR1878	LOC_Os03g60820.1	2	14.081	1	20	279	298	ACUUAAUCUGGACACUAUAA	UUGUGGUGUUUAGAUUAAGU	Cleavage	cDNA|transporter, major facilitator superfamily domain containing protein, expressed	1
osa-miR5529	LOC_Os03g60939.1	3	22.125	1	20	613	632	GUUUCAUCCAUGGACACCGC	GUGGUGUCCAUGGUUGGAAU	Cleavage	cDNA|dolichyl-phosphate beta-glycosyltransferase, putative, expressed	1
osa-miR812v	LOC_Os03g61050.1	1.5	9.733	1	24	3117	3140	AUGGCUGCACUUAAAAUGGGACGG	UCAUUCCAUUUUAAGUGCAGUUAU	Cleavage	cDNA|FG-GAP repeat-containing protein, putative, expressed	1
osa-miR5145	LOC_Os03g61640.1	3	19.309	1	21	268	288	ACCUGUUUGGAUUCUUGAGGG	UCUCCAAGAAUCCAACCAGGU	Cleavage	cDNA|ZOS3-23 - C2H2 zinc finger protein, expressed	1
osa-miR1863a	LOC_Os03g61910.1	3	14.54	1	22	60	81	AGCUCUGAUACCAUGUUAGAUU	AGUUUUAUAUGGUAUCAGAGCC	Cleavage	cDNA|retrotransposon protein, putative, unclassified, expressed	1
osa-miR1863a	LOC_Os03g61910.2	3	14.54	1	22	60	81	AGCUCUGAUACCAUGUUAGAUU	AGUUUUAUAUGGUAUCAGAGCC	Cleavage	cDNA|retrotransposon protein, putative, unclassified, expressed	1
osa-miR812a	LOC_Os03g61950.1	2.5	11.252	1	22	2211	2232	GACGGACGGUUAAACGUUGGAC	GGCCAACGUUUGACUAUCCGUC	Cleavage	cDNA|kelch motif family protein, putative, expressed	1
osa-miR812b	LOC_Os03g61950.1	2.5	11.252	1	22	2211	2232	GACGGACGGUUAAACGUUGGAC	GGCCAACGUUUGACUAUCCGUC	Cleavage	cDNA|kelch motif family protein, putative, expressed	1
osa-miR812c	LOC_Os03g61950.1	2.5	11.252	1	22	2211	2232	GACGGACGGUUAAACGUUGGAC	GGCCAACGUUUGACUAUCCGUC	Cleavage	cDNA|kelch motif family protein, putative, expressed	1
osa-miR812d	LOC_Os03g61950.1	2.5	11.252	1	22	2211	2232	GACGGACGGUUAAACGUUGGAC	GGCCAACGUUUGACUAUCCGUC	Cleavage	cDNA|kelch motif family protein, putative, expressed	1
osa-miR812e	LOC_Os03g61950.1	2.5	11.252	1	22	2211	2232	GACGGACGGUUAAACGUUGGAC	GGCCAACGUUUGACUAUCCGUC	Cleavage	cDNA|kelch motif family protein, putative, expressed	1
osa-miR812o-5p	LOC_Os03g61950.1	2.5	11.735	1	21	2351	2371	CGUGUUCAACGUUUGACUGUC	GACGGUUAAACGAUGGACACG	Translation	cDNA|kelch motif family protein, putative, expressed	1
osa-miR812a	LOC_Os03g61950.2	2.5	11.252	1	22	2616	2637	GACGGACGGUUAAACGUUGGAC	GGCCAACGUUUGACUAUCCGUC	Cleavage	cDNA|kelch motif family protein, putative, expressed	1
osa-miR812b	LOC_Os03g61950.2	2.5	11.252	1	22	2616	2637	GACGGACGGUUAAACGUUGGAC	GGCCAACGUUUGACUAUCCGUC	Cleavage	cDNA|kelch motif family protein, putative, expressed	1
osa-miR812c	LOC_Os03g61950.2	2.5	11.252	1	22	2616	2637	GACGGACGGUUAAACGUUGGAC	GGCCAACGUUUGACUAUCCGUC	Cleavage	cDNA|kelch motif family protein, putative, expressed	1
osa-miR812d	LOC_Os03g61950.2	2.5	11.252	1	22	2616	2637	GACGGACGGUUAAACGUUGGAC	GGCCAACGUUUGACUAUCCGUC	Cleavage	cDNA|kelch motif family protein, putative, expressed	1
osa-miR812e	LOC_Os03g61950.2	2.5	11.252	1	22	2616	2637	GACGGACGGUUAAACGUUGGAC	GGCCAACGUUUGACUAUCCGUC	Cleavage	cDNA|kelch motif family protein, putative, expressed	1
osa-miR812o-5p	LOC_Os03g61950.2	2.5	11.735	1	21	2756	2776	CGUGUUCAACGUUUGACUGUC	GACGGUUAAACGAUGGACACG	Translation	cDNA|kelch motif family protein, putative, expressed	1
osa-miR1878	LOC_Os03g62224.1	3	19.15	1	22	36	57	ACUUAAUCUGGACACUAUAAAA	UGUAACAGCGUCCAGAUUAAGU	Cleavage	cDNA|hypothetical protein	1
osa-miR5813	LOC_Os03g62290.1	2	15.953	1	21	497	517	AAGCAGCGACUCUGGUCAUGG	CUAUGACCUGAGUUGCUGCUU	Cleavage	cDNA|expressed protein	1
osa-miR5826	LOC_Os03g62314.1	2.5	23.623	1	19	108	127	UAGC-CCAAAGUGAGAAGAG	CUCUUCUCACUUUGGCGCUA	Cleavage	cDNA|retrotransposon protein, putative, LINE subclass, expressed	1
osa-miR3979-5p	LOC_Os03g62460.1	3	20.36	1	20	1051	1070	UCUCUCUCUCCCUUGAAGGC	GUCUCCAAGGAAGAGAGGGA	Translation	cDNA|transposon protein, putative, CACTA, En/Spm sub-class, expressed	1
osa-miR2865	LOC_Os03g62730.1	2.5	18.333	1	20	847	866	CUCAGCAGUCGACUGUACCG	CGGUACAACCGACUGUUGAG	Cleavage	cDNA|transposon protein, putative, unclassified, expressed	1
osa-miR2865	LOC_Os03g62730.2	2.5	18.333	1	20	847	866	CUCAGCAGUCGACUGUACCG	CGGUACAACCGACUGUUGAG	Cleavage	cDNA|transposon protein, putative, unclassified, expressed	1
osa-miR2865	LOC_Os03g62730.3	2.5	18.333	1	20	931	950	CUCAGCAGUCGACUGUACCG	CGGUACAACCGACUGUUGAG	Cleavage	cDNA|transposon protein, putative, unclassified, expressed	1
osa-miR1879	LOC_Os03g63060.1	2.5	18.827	1	23	821	843	GUGUUUGGUUUAGGGAUGAGGUG	CAGCUCAUGCCUGAACUGAACAC	Cleavage	cDNA|P21-Rho-binding domain containing protein, putative, expressed	1
osa-miR1440b	LOC_Os03g63150.1	3	14.105	1	21	1848	1868	UUUAGGAGAGUGGUAUUUGAG	CUCAGGUGUCAUUUUCCUAAA	Cleavage	cDNA|powdery mildew resistance protein PM3b, putative, expressed	1
osa-miR1440b	LOC_Os03g63150.2	3	14.105	1	21	1848	1868	UUUAGGAGAGUGGUAUUUGAG	CUCAGGUGUCAUUUUCCUAAA	Cleavage	cDNA|powdery mildew resistance protein PM3b, putative, expressed	1
osa-miR1850.1	LOC_Os03g63260.2	2.5	7.804	1	21	281	301	UGGAAAGUUGGGAGAUUGGGG	CCCCAUAUUCCCAACUUUCCA	Cleavage	cDNA|pentatricopeptide, putative, expressed	1
osa-miR1850.1	LOC_Os03g63260.3	2.5	8.258	1	21	199	219	UGGAAAGUUGGGAGAUUGGGG	CCCCAUAUUCCCAACUUUCCA	Cleavage	cDNA|pentatricopeptide, putative, expressed	1
osa-miR1436	LOC_Os03g63370.1	1.5	8.262	1	21	1252	1272	ACAUUAUGGGACGGAGGGAGU	ACUCCCUCCGUCCCAUAAUAU	Cleavage	cDNA|CRAL/TRIO domain containing protein, expressed	1
osa-miR818b	LOC_Os03g63370.1	1.5	5.621	1	22	1259	1280	AAUCCCUUAUAUUAUGGGACGG	CCGUCCCAUAAUAUAAGAGAUU	Cleavage	cDNA|CRAL/TRIO domain containing protein, expressed	1
osa-miR818d	LOC_Os03g63370.1	1.5	5.621	1	22	1259	1280	AAUCCCUUAUAUUAUGGGACGG	CCGUCCCAUAAUAUAAGAGAUU	Cleavage	cDNA|CRAL/TRIO domain containing protein, expressed	1
osa-miR818e	LOC_Os03g63370.1	1.5	5.621	1	22	1259	1280	AAUCCCUUAUAUUAUGGGACGG	CCGUCCCAUAAUAUAAGAGAUU	Cleavage	cDNA|CRAL/TRIO domain containing protein, expressed	1
osa-miR5504	LOC_Os03g63640.1	3	22.521	1	21	1271	1291	AGUGACGGGAGGACUGCAAGG	CGUCGCAUUCCUCCCGUCACU	Cleavage	cDNA|transposon protein, putative, unclassified, expressed	1
osa-miR530-5p	LOC_Os03g63950.1	3	21.577	1	20	128	147	UGCAUUUGCACCUGCACCUA	AAGGUGAAGGUGCAGGUGCA	Cleavage	cDNA|plastid-specific 30S ribosomal protein 1, chloroplast precursor, putative, expressed	1
osa-miR530-5p	LOC_Os03g63950.2	3	21.577	1	20	128	147	UGCAUUUGCACCUGCACCUA	AAGGUGAAGGUGCAGGUGCA	Cleavage	cDNA|plastid-specific 30S ribosomal protein 1, chloroplast precursor, putative, expressed	1
osa-miR2864.2	LOC_Os03g64030.2	3	15.547	1	20	288	307	UUGUUUUGCAUUGUAUAGGU	ACCCAGGCAAUGCAAGACAA	Cleavage	cDNA|receptor protein kinase, putative, expressed	1
osa-miR815a	LOC_Os03g64200.1	3	14.123	1	21	108	128	AAGGGGAUUGAGGAGAUUGGG	UCCAAUCUUCUCCUUCUCCUU	Translation	cDNA|ABC-2 type transporter, putative, expressed	1
osa-miR815b	LOC_Os03g64200.1	3	14.123	1	21	108	128	AAGGGGAUUGAGGAGAUUGGG	UCCAAUCUUCUCCUUCUCCUU	Translation	cDNA|ABC-2 type transporter, putative, expressed	1
osa-miR815c	LOC_Os03g64200.1	3	14.123	1	21	108	128	AAGGGGAUUGAGGAGAUUGGG	UCCAAUCUUCUCCUUCUCCUU	Translation	cDNA|ABC-2 type transporter, putative, expressed	1
osa-miR815a	LOC_Os03g64200.2	3	14.123	1	21	108	128	AAGGGGAUUGAGGAGAUUGGG	UCCAAUCUUCUCCUUCUCCUU	Translation	cDNA|ABC-2 type transporter, putative, expressed	1
osa-miR815b	LOC_Os03g64200.2	3	14.123	1	21	108	128	AAGGGGAUUGAGGAGAUUGGG	UCCAAUCUUCUCCUUCUCCUU	Translation	cDNA|ABC-2 type transporter, putative, expressed	1
osa-miR815c	LOC_Os03g64200.2	3	14.123	1	21	108	128	AAGGGGAUUGAGGAGAUUGGG	UCCAAUCUUCUCCUUCUCCUU	Translation	cDNA|ABC-2 type transporter, putative, expressed	1
osa-miR3979-5p	LOC_Os03g64415.1	3	22.899	1	20	115	134	UCUCUCUCUCCCUUGAAGGC	GCCUUCGGGAGAGAGAGAGC	Translation	cDNA|kinesin motor domain containing protein, putative, expressed	1
osa-miR2863b	LOC_Os04g01500.1	3	11.613	1	20	77	96	UUCGUUUAUUUGGACUAGAG	CUCUAGUAUAAAUAUACGAA	Cleavage	cDNA|expressed protein	1
osa-miR3979-5p	LOC_Os04g01840.1	3	19.203	1	20	1051	1070	UCUCUCUCUCCCUUGAAGGC	GUCUCCAAGGAAGAGAGGGA	Translation	cDNA|transposon protein, putative, CACTA, En/Spm sub-class, expressed	1
osa-miR1850.1	LOC_Os04g02070.1	3	18.385	1	21	317	337	UGGAAAGUUGGGAGAUUGGGG	UCAUAAUCUCCCAAUUUUCCC	Cleavage	cDNA|expressed protein	1
osa-miR5150-3p	LOC_Os04g02470.1	3	24.319	1	21	479	499	AGAAGCUGCAGCUGUCAGAAG	CUGGUGACAGCGGCAGCUUCU	Translation	cDNA|expressed protein	1
osa-miR3979-5p	LOC_Os04g03030.1	3	19.203	1	20	1051	1070	UCUCUCUCUCCCUUGAAGGC	GUCUCCAAGGAAGAGAGGGA	Translation	cDNA|transposon protein, putative, CACTA, En/Spm sub-class, expressed	1
osa-miR397a	LOC_Os04g03250.1	3	18.461	1	21	2439	2459	UCAUUGAGUGCAGCGUUGAUG	CAUCAAUGCUUUAUUCAAUGG	Translation	cDNA|retrotransposon protein, putative, Ty3-gypsy subclass, expressed	1
osa-miR397b	LOC_Os04g03450.1	3	20.261	1	20	3175	3194	UUAUUGAGUGCAGCGUUGAU	UUCGACGGUGCACUCAAUAG	Cleavage	cDNA|retrotransposon protein, putative, unclassified, expressed	1
osa-miR5811	LOC_Os04g03530.1	2.5	12.756	1	23	609	631	CCUAACCUAGGAGUUCGAUGGGA	UCUCGUCGAACUUCUUGGUUGGG	Cleavage	cDNA|cysteine-rich receptor-like protein kinase 37 precursor, putative, expressed	1
osa-miR5490	LOC_Os04g03640.1	2.5	12.758	1	20	1467	1486	UUGGAUUUUUAUUUAGGACG	UGUCCUGAAUAAAAUUCCAA	Cleavage	cDNA|retrotransposon protein, putative, Ty1-copia subclass	1
osa-miR5490	LOC_Os04g04120.1	3	13.088	1	20	1800	1819	UUGGAUUUUUAUUUAGGACG	UGUCCUGAAUAAAAUUCCAG	Cleavage	cDNA|retrotransposon protein, putative, Ty1-copia subclass, expressed	1
osa-miR166b-5p	LOC_Os04g04410.1	2.5	22.047	1	21	909	929	GGAAUGUUGUCUGGCUCGGGG	UCCCGAGCAGGAAAACAUUCC	Translation	cDNA|expressed protein	1
osa-miR5499	LOC_Os04g04710.1	3	14.23	1	20	1282	1301	GAAGGAAGAAUCGUUAUGGA	UCUAAAAAGAUUUUUCCUUC	Cleavage	cDNA|retrotransposon protein, putative, unclassified, expressed	1
osa-miR529a	LOC_Os04g05560.1	3	19.646	1	20	357	376	CUGUACCCUCUCUCUUCUUC	GGAGAAGGGAGAUGGUAUGG	Cleavage	cDNA|kinase, putative, expressed	1
osa-miR3979-5p	LOC_Os04g05590.1	3	18.933	1	20	1051	1070	UCUCUCUCUCCCUUGAAGGC	GUCUCCAAGGAAGAGAGGGA	Translation	cDNA|transposon protein, putative, CACTA, En/Spm sub-class, expressed	1
osa-miR166i-3p	LOC_Os04g05700.1	3	22.835	1	20	1839	1858	UCGGAUCAGGCUUCAUUCCU	GGGGAUUGAGCCUGAUCUGA	Cleavage	cDNA|expressed protein	1
osa-miR2275a	LOC_Os04g05710.1	3	14.818	1	20	4418	4437	UUUGGUUUCCUCCAAUAUCU	GGAUAUUGGAUGAAGCUGAA	Translation	cDNA|retrotransposon protein, putative, Ty3-gypsy subclass, expressed	1
osa-miR2275b	LOC_Os04g05710.1	3	14.818	1	20	4418	4437	UUUGGUUUCCUCCAAUAUCU	GGAUAUUGGAUGAAGCUGAA	Translation	cDNA|retrotransposon protein, putative, Ty3-gypsy subclass, expressed	1
osa-miR2275a	LOC_Os04g05900.1	3	11.757	1	20	3608	3627	UUUGGUUUCCUCCAAUAUCU	GGAUAUUGGAUGAAGCUGAA	Translation	cDNA|retrotransposon protein, putative, Ty3-gypsy subclass, expressed	1
osa-miR2275b	LOC_Os04g05900.1	3	11.757	1	20	3608	3627	UUUGGUUUCCUCCAAUAUCU	GGAUAUUGGAUGAAGCUGAA	Translation	cDNA|retrotransposon protein, putative, Ty3-gypsy subclass, expressed	1
osa-miR5490	LOC_Os04g06220.1	3	11.394	1	20	1716	1735	UUGGAUUUUUAUUUAGGACG	UGUCUUGAAUAAAAUUCCAA	Cleavage	cDNA|retrotransposon protein, putative, Ty1-copia subclass, expressed	1
osa-miR2275a	LOC_Os04g07510.1	3	14.812	1	20	4070	4089	UUUGGUUUCCUCCAAUAUCU	GGAUAUUGGAUGAAGCCGAG	Translation	cDNA|retrotransposon protein, putative, Ty3-gypsy subclass, expressed	1
osa-miR2275b	LOC_Os04g07510.1	3	14.812	1	20	4070	4089	UUUGGUUUCCUCCAAUAUCU	GGAUAUUGGAUGAAGCCGAG	Translation	cDNA|retrotransposon protein, putative, Ty3-gypsy subclass, expressed	1
osa-miR2275c	LOC_Os04g07510.1	3	19.168	1	23	905	927	AGAAUUGGAGGAAAACAAACUGA	UAGGUAUGUUUUCUAUCAAUUCU	Translation	cDNA|retrotransposon protein, putative, Ty3-gypsy subclass, expressed	1
osa-miR3979-5p	LOC_Os04g08130.1	3	16.456	1	20	658	677	UCUCUCUCUCCCUUGAAGGC	GUCUCCAAGGAAGAGAGGGA	Translation	cDNA|transposon protein, putative, CACTA, En/Spm sub-class, expressed	1
osa-miR812o-5p	LOC_Os04g08828.1	2.5	10.647	1	21	731	751	CGUGUUCAACGUUUGACUGUC	GAUGGUCAAACGUUAAACACG	Cleavage	cDNA|cytochrome P450, putative, expressed	1
osa-miR3979-5p	LOC_Os04g09330.1	3	15.738	1	20	352	371	UCUCUCUCUCCCUUGAAGGC	GUCUCCAAGGAAGAGAGGGA	Translation	cDNA|expressed protein	1
osa-miR5509	LOC_Os04g09700.1	3	14.625	1	20	516	535	UAGGCAUUUUCUCUUGGCAU	GUGCCAAGAAGACAUGCCUA	Translation	cDNA|retrotransposon protein, putative, Ty3-gypsy subclass, expressed	1
osa-miR1846a-5p	LOC_Os04g09810.1	3	20.536	1	20	136	155	AGUGAGGAGGCCGGGGCCGC	GCGGCCAUGGCCUCCUCGCC	Cleavage	cDNA|riboflavin biosynthesis protein ribD, putative, expressed	1
osa-miR1846b-5p	LOC_Os04g09810.1	3	20.536	1	20	136	155	AGUGAGGAGGCCGGGGCCGC	GCGGCCAUGGCCUCCUCGCC	Cleavage	cDNA|riboflavin biosynthesis protein ribD, putative, expressed	1
osa-miR1846c-5p	LOC_Os04g09810.1	3	20.536	1	20	136	155	AGUGAGGAGGCCGGGGCCGC	GCGGCCAUGGCCUCCUCGCC	Cleavage	cDNA|riboflavin biosynthesis protein ribD, putative, expressed	1
osa-miR812n-5p	LOC_Os04g10250.1	2.5	17.905	1	24	1821	1844	AAGUGCAGCCAUGAGUUUCCGUGC	GUACGUAAACUCAUGGUUGUAUUU	Cleavage	cDNA|expressed protein	1
osa-miR2118e	LOC_Os04g10380.1	3	18.15	1	20	2044	2063	UUCCCAAUGCCUCCCAUGCC	UGCAAGGAAGGCAUUGGGAA	Cleavage	cDNA|glycine-rich protein, putative, expressed	1
osa-miR2118r	LOC_Os04g10380.1	3	18.15	1	20	2044	2063	UUCCCAAUGCCUCCCAUGCC	UGCAAGGAAGGCAUUGGGAA	Cleavage	cDNA|glycine-rich protein, putative, expressed	1
osa-miR5791	LOC_Os04g10380.1	3	13.072	1	20	2880	2899	UUGCAGGAGACUAGAGACCA	UGGUCCUUGGUCUUUUGCAA	Cleavage	cDNA|glycine-rich protein, putative, expressed	1
osa-miR5792	LOC_Os04g10650.1	3	15.003	1	23	939	961	GAUGACAGCGGUGGUUCGGACAU	GUUUCUGCGCUACCGUUGUCAUC	Cleavage	cDNA|CDT1A - Putative DNA replication initiation protein, expressed	1
osa-miR2275a	LOC_Os04g11060.1	3	11.181	1	20	131	150	UUUGGUUUCCUCCAAUAUCU	AGAUGUUGGAGGAAAUUGAU	Cleavage	cDNA|expressed protein	1
osa-miR2275b	LOC_Os04g11060.1	3	11.181	1	20	131	150	UUUGGUUUCCUCCAAUAUCU	AGAUGUUGGAGGAAAUUGAU	Cleavage	cDNA|expressed protein	1
osa-miR3979-5p	LOC_Os04g11950.1	3	19.18	1	20	1051	1070	UCUCUCUCUCCCUUGAAGGC	GUCUCCAAGGAAGAGAGGGA	Translation	cDNA|transposon protein, putative, CACTA, En/Spm sub-class	1
osa-miR3979-5p	LOC_Os04g12060.1	3	13.868	1	20	682	701	UCUCUCUCUCCCUUGAAGGC	GACUUCAAGGGAGAGGGGGC	Cleavage	cDNA|retrotransposon protein, putative, unclassified, expressed	1
osa-miR5074	LOC_Os04g12330.1	0	23.615	1	21	276	296	GAAGGCCACCGUCGGGAUCGC	GCGAUCCCGACGGUGGCCUUC	Cleavage	cDNA|retrotransposon protein, putative, Ty3-gypsy subclass, expressed	1
osa-miR444d.3	LOC_Os04g13080.1	2.5	12.093	1	21	968	988	UUGUGGCUUUCUUGCAAGUUG	CAAUUUGCAAGAAAGCUAGAA	Cleavage	cDNA|retrotransposon, putative, centromere-specific, expressed	1
osa-miR1425-3p	LOC_Os04g13100.1	3	24.888	1	21	473	493	CAGCAAGAACUGGAUCUUAAU	AUUCGGAUCCAGUCCUUGUUG	Cleavage	cDNA|retrotransposon protein, putative, unclassified, expressed	1
osa-miR396a-5p	LOC_Os04g13100.1	3	19.652	1	20	2021	2040	UUCCACAGCUUUCUUGAACU	AGAAUGAGAAAGCUGUGGAA	Cleavage	cDNA|retrotransposon protein, putative, unclassified, expressed	1
osa-miR396b-5p	LOC_Os04g13100.1	3	19.652	1	20	2021	2040	UUCCACAGCUUUCUUGAACU	AGAAUGAGAAAGCUGUGGAA	Cleavage	cDNA|retrotransposon protein, putative, unclassified, expressed	1
osa-miR396c-5p	LOC_Os04g13100.1	3	19.652	1	21	2020	2040	UUCCACAGCUUUCUUGAACUU	AAGAAUGAGAAAGCUGUGGAA	Cleavage	cDNA|retrotransposon protein, putative, unclassified, expressed	1
osa-miR5490	LOC_Os04g13240.1	2.5	13.993	1	20	1650	1669	UUGGAUUUUUAUUUAGGACG	UGUCCUGAAUAAAAUUCCAA	Cleavage	cDNA|retrotransposon protein, putative, Ty1-copia subclass, expressed	1
osa-miR3979-3p	LOC_Os04g13350.1	3	23.103	1	20	3435	3454	CUUCGGGGGAGGAGAGAAGC	GAUUCUCUUCUUCCUCGGAG	Cleavage	cDNA|retrotransposon protein, putative, unclassified, expressed	1
osa-miR3979-5p	LOC_Os04g13600.1	3	19.203	1	20	1051	1070	UCUCUCUCUCCCUUGAAGGC	GUCUCCAAGGAAGAGAGGGA	Translation	cDNA|transposon protein, putative, CACTA, En/Spm sub-class	1
osa-miR1883a	LOC_Os04g13630.1	3	23.231	1	20	48	67	ACCUGUGACGGGCCGAGAAU	UGUAUCGGCCCGUCACAGGU	Cleavage	cDNA|transposon protein, putative, CACTA, En/Spm sub-class, expressed	1
osa-miR1883b	LOC_Os04g13630.1	3	23.231	1	20	48	67	ACCUGUGACGGGCCGAGAAU	UGUAUCGGCCCGUCACAGGU	Cleavage	cDNA|transposon protein, putative, CACTA, En/Spm sub-class, expressed	1
osa-miR5794	LOC_Os04g13980.1	2.5	10.639	1	20	285	304	UGAGGAAUCACUAGUAGUCG	UGACUACUACUGUUUCCUCA	Translation	cDNA|retrotransposon protein, putative, Ty3-gypsy subclass, expressed	1
osa-miR3979-5p	LOC_Os04g14260.1	3	19.5	1	20	517	536	UCUCUCUCUCCCUUGAAGGC	GUCUCCAAGGAAGAGAGGGA	Translation	cDNA|transposon protein, putative, CACTA, En/Spm sub-class, expressed	1
osa-miR444f	LOC_Os04g14450.1	3	17.779	1	21	1835	1855	UGCAGUUGUUGCCUCAAGCUU	AAGCUUGAUGAGAUAACUGCA	Translation	cDNA|pentatricopeptide, putative, expressed	1
osa-miR444f	LOC_Os04g14450.2	3	17.779	1	21	2267	2287	UGCAGUUGUUGCCUCAAGCUU	AAGCUUGAUGAGAUAACUGCA	Translation	cDNA|pentatricopeptide, putative, expressed	1
osa-miR444f	LOC_Os04g14450.3	3	14.143	1	21	1835	1855	UGCAGUUGUUGCCUCAAGCUU	AAGCUUGAUGAGAUAACUGCA	Translation	cDNA|pentatricopeptide, putative, expressed	1
osa-miR2118p	LOC_Os04g14460.1	3	14.307	1	21	368	388	UUCCCGAUGCCUCCCAUGCCU	GGGCAUGGGGCGCUUCGGGGA	Translation	cDNA|retrotransposon protein, putative, unclassified, expressed	1
osa-miR437	LOC_Os04g14710.2	3	17.683	1	21	223	243	AAAGUUAGAGAAGUUUGACUU	AGAUCAAACUUUUGUAACUUU	Cleavage	cDNA|flavin-containing monooxygenase family protein, putative, expressed	1
osa-miR1863c	LOC_Os04g15650.1	3	22.154	1	20	2471	2490	UAGAAACUUGGCUGAUGCAU	UUGGAUCAGCAAAGUUUCUA	Translation	cDNA|Leucine Rich Repeat family protein, expressed	1
osa-miR1863c	LOC_Os04g15660.1	3	14.209	1	20	2240	2259	UAGAAACUUGGCUGAUGCAU	UUGGGUCAGCUAAGUUUCUA	Cleavage	cDNA|receptor kinase, putative, expressed	1
osa-miR535-3p	LOC_Os04g16540.1	3	15.513	1	20	1713	1732	GUGCUUUCUCCCGUUGUCAC	GUGCCAACUGAAGAAAGCAC	Translation	cDNA|retrotransposon protein, putative, Ty3-gypsy subclass	1
osa-miR2873b	LOC_Os04g16740.1	3	10.946	1	20	1400	1419	UUGGACUUGAGAUUUGGUAU	AUACUAAACCUCAAUUCCAA	Cleavage	cDNA|ATP synthase subunit alpha, putative, expressed	1
osa-miR2863c	LOC_Os04g16950.1	2.5	15.244	1	23	4285	4307	UUAGUAGGACUAGAAUGGGCCAA	UUUGUCCAUGCUACUCCUACUAA	Translation	cDNA|retrotransposon protein, putative, unclassified, expressed	1
osa-miR5161	LOC_Os04g17660.3	3	14.739	1	20	1385	1404	UCUGGAUCAGAGGGAGUAUA	AGUACUCCCUCUGAUCAAGA	Cleavage	cDNA|rhodanese-like domain containing protein, putative, expressed	1
osa-miR2905	LOC_Os04g17880.1	3	22.934	1	20	1777	1796	UACAUGUCAGUGACAAAGGC	GCCUUUGUCGCUGACUUGUC	Cleavage	cDNA|retrotransposon protein, putative, unclassified, expressed	1
osa-miR5162	LOC_Os04g17980.1	2	22.93	1	21	698	718	AAAUGACCAAAAUACCCCUAG	UUGAGGGUGUUUUGGUCAUUU	Cleavage	cDNA|retrotransposon, putative, centromere-specific, expressed	1
osa-miR167a-5p	LOC_Os04g18010.1	3	22.593	1	20	3933	3952	UGAAGCUGCCAGCAUGAUCU	AGGUCAUUCAGGCAGUUUCA	Translation	cDNA|cleavage and polyadenylation specificity factor subunit 1, putative, expressed	1
osa-miR167b	LOC_Os04g18010.1	3	22.593	1	20	3933	3952	UGAAGCUGCCAGCAUGAUCU	AGGUCAUUCAGGCAGUUUCA	Translation	cDNA|cleavage and polyadenylation specificity factor subunit 1, putative, expressed	1
osa-miR167c-5p	LOC_Os04g18010.1	3	22.593	1	20	3933	3952	UGAAGCUGCCAGCAUGAUCU	AGGUCAUUCAGGCAGUUUCA	Translation	cDNA|cleavage and polyadenylation specificity factor subunit 1, putative, expressed	1
osa-miR167d-5p	LOC_Os04g18010.1	3	22.593	1	20	3933	3952	UGAAGCUGCCAGCAUGAUCU	AGGUCAUUCAGGCAGUUUCA	Translation	cDNA|cleavage and polyadenylation specificity factor subunit 1, putative, expressed	1
osa-miR167e-5p	LOC_Os04g18010.1	3	22.593	1	20	3933	3952	UGAAGCUGCCAGCAUGAUCU	AGGUCAUUCAGGCAGUUUCA	Translation	cDNA|cleavage and polyadenylation specificity factor subunit 1, putative, expressed	1
osa-miR167f	LOC_Os04g18010.1	3	22.593	1	20	3933	3952	UGAAGCUGCCAGCAUGAUCU	AGGUCAUUCAGGCAGUUUCA	Translation	cDNA|cleavage and polyadenylation specificity factor subunit 1, putative, expressed	1
osa-miR167g	LOC_Os04g18010.1	3	22.593	1	20	3933	3952	UGAAGCUGCCAGCAUGAUCU	AGGUCAUUCAGGCAGUUUCA	Translation	cDNA|cleavage and polyadenylation specificity factor subunit 1, putative, expressed	1
osa-miR167h-5p	LOC_Os04g18010.1	3	22.593	1	20	3933	3952	UGAAGCUGCCAGCAUGAUCU	AGGUCAUUCAGGCAGUUUCA	Translation	cDNA|cleavage and polyadenylation specificity factor subunit 1, putative, expressed	1
osa-miR167i-5p	LOC_Os04g18010.1	3	22.593	1	20	3933	3952	UGAAGCUGCCAGCAUGAUCU	AGGUCAUUCAGGCAGUUUCA	Translation	cDNA|cleavage and polyadenylation specificity factor subunit 1, putative, expressed	1
osa-miR167j	LOC_Os04g18010.1	3	22.593	1	20	3933	3952	UGAAGCUGCCAGCAUGAUCU	AGGUCAUUCAGGCAGUUUCA	Translation	cDNA|cleavage and polyadenylation specificity factor subunit 1, putative, expressed	1
osa-miR3979-5p	LOC_Os04g18244.1	3	19.655	1	20	862	881	UCUCUCUCUCCCUUGAAGGC	GGUUUCCGGGGAGAGAGAGA	Cleavage	cDNA|retrotransposon protein, putative, unclassified, expressed	1
osa-miR3979-5p	LOC_Os04g18280.1	3	19.533	1	20	862	881	UCUCUCUCUCCCUUGAAGGC	GGUUUCCGGGGAGAGAGAGA	Cleavage	cDNA|retrotransposon protein, putative, unclassified, expressed	1
osa-miR1871	LOC_Os04g18360.1	2.5	22.564	1	20	18	37	AUGGCUCUGAUAUCAUGUUG	CAACUUGGUAUCAGAGCCAG	Cleavage	cDNA|retrotransposon protein, putative, unclassified, expressed	1
osa-miR817	LOC_Os04g19640.1	3	17.267	1	21	883	903	UCCAACUUGAGGCCCGAUUGA	UUGAUCUUGCCUCAAGUUGGA	Cleavage	cDNA|expressed protein	1
osa-miR3979-5p	LOC_Os04g19840.1	3	19.203	1	20	1051	1070	UCUCUCUCUCCCUUGAAGGC	GUCUCCAAGGAAGAGAGGGA	Translation	cDNA|transposon protein, putative, CACTA, En/Spm sub-class, expressed	1
osa-miR5490	LOC_Os04g19950.1	2.5	14.872	1	20	1938	1957	UUGGAUUUUUAUUUAGGACG	UGUCCUGAAUAAAAUUCCAA	Cleavage	cDNA|retrotransposon protein, putative, Ty1-copia subclass, expressed	1
osa-miR812a	LOC_Os04g20474.1	2.5	11.633	1	22	2416	2437	GACGGACGGUUAAACGUUGGAC	GUUCAAUGUUUGGCCGUUCGUC	Cleavage	cDNA|UDP-glucoronosyl and UDP-glucosyl transferase domain containing protein, expressed	1
osa-miR812b	LOC_Os04g20474.1	2.5	11.633	1	22	2416	2437	GACGGACGGUUAAACGUUGGAC	GUUCAAUGUUUGGCCGUUCGUC	Cleavage	cDNA|UDP-glucoronosyl and UDP-glucosyl transferase domain containing protein, expressed	1
osa-miR812c	LOC_Os04g20474.1	2.5	11.633	1	22	2416	2437	GACGGACGGUUAAACGUUGGAC	GUUCAAUGUUUGGCCGUUCGUC	Cleavage	cDNA|UDP-glucoronosyl and UDP-glucosyl transferase domain containing protein, expressed	1
osa-miR812d	LOC_Os04g20474.1	2.5	11.633	1	22	2416	2437	GACGGACGGUUAAACGUUGGAC	GUUCAAUGUUUGGCCGUUCGUC	Cleavage	cDNA|UDP-glucoronosyl and UDP-glucosyl transferase domain containing protein, expressed	1
osa-miR812e	LOC_Os04g20474.1	2.5	11.633	1	22	2416	2437	GACGGACGGUUAAACGUUGGAC	GUUCAAUGUUUGGCCGUUCGUC	Cleavage	cDNA|UDP-glucoronosyl and UDP-glucosyl transferase domain containing protein, expressed	1
osa-miR812o-3p	LOC_Os04g20474.1	3	11.436	1	24	2411	2434	GAACGGUCAAAUGUUAGACACGGA	UUCGUGUUCAAUGUUUGGCCGUUC	Cleavage	cDNA|UDP-glucoronosyl and UDP-glucosyl transferase domain containing protein, expressed	1
osa-miR812o-5p	LOC_Os04g20474.1	2.5	14.073	1	21	2555	2574	CGUGUUCAACGUUUGACUGUC	GACAGUCAAA-GUUGGACACG	Translation	cDNA|UDP-glucoronosyl and UDP-glucosyl transferase domain containing protein, expressed	1
osa-miR812a	LOC_Os04g20474.2	2.5	11.633	1	22	2285	2306	GACGGACGGUUAAACGUUGGAC	GUUCAAUGUUUGGCCGUUCGUC	Cleavage	cDNA|UDP-glucoronosyl and UDP-glucosyl transferase domain containing protein, expressed	1
osa-miR812b	LOC_Os04g20474.2	2.5	11.633	1	22	2285	2306	GACGGACGGUUAAACGUUGGAC	GUUCAAUGUUUGGCCGUUCGUC	Cleavage	cDNA|UDP-glucoronosyl and UDP-glucosyl transferase domain containing protein, expressed	1
osa-miR812c	LOC_Os04g20474.2	2.5	11.633	1	22	2285	2306	GACGGACGGUUAAACGUUGGAC	GUUCAAUGUUUGGCCGUUCGUC	Cleavage	cDNA|UDP-glucoronosyl and UDP-glucosyl transferase domain containing protein, expressed	1
osa-miR812d	LOC_Os04g20474.2	2.5	11.633	1	22	2285	2306	GACGGACGGUUAAACGUUGGAC	GUUCAAUGUUUGGCCGUUCGUC	Cleavage	cDNA|UDP-glucoronosyl and UDP-glucosyl transferase domain containing protein, expressed	1
osa-miR812e	LOC_Os04g20474.2	2.5	11.633	1	22	2285	2306	GACGGACGGUUAAACGUUGGAC	GUUCAAUGUUUGGCCGUUCGUC	Cleavage	cDNA|UDP-glucoronosyl and UDP-glucosyl transferase domain containing protein, expressed	1
osa-miR812o-3p	LOC_Os04g20474.2	3	11.436	1	24	2280	2303	GAACGGUCAAAUGUUAGACACGGA	UUCGUGUUCAAUGUUUGGCCGUUC	Cleavage	cDNA|UDP-glucoronosyl and UDP-glucosyl transferase domain containing protein, expressed	1
osa-miR812o-5p	LOC_Os04g20474.2	2.5	14.073	1	21	2424	2443	CGUGUUCAACGUUUGACUGUC	GACAGUCAAA-GUUGGACACG	Translation	cDNA|UDP-glucoronosyl and UDP-glucosyl transferase domain containing protein, expressed	1
osa-miR812a	LOC_Os04g20474.3	2.5	11.633	1	22	1947	1968	GACGGACGGUUAAACGUUGGAC	GUUCAAUGUUUGGCCGUUCGUC	Cleavage	cDNA|UDP-glucoronosyl and UDP-glucosyl transferase domain containing protein, expressed	1
osa-miR812b	LOC_Os04g20474.3	2.5	11.633	1	22	1947	1968	GACGGACGGUUAAACGUUGGAC	GUUCAAUGUUUGGCCGUUCGUC	Cleavage	cDNA|UDP-glucoronosyl and UDP-glucosyl transferase domain containing protein, expressed	1
osa-miR812c	LOC_Os04g20474.3	2.5	11.633	1	22	1947	1968	GACGGACGGUUAAACGUUGGAC	GUUCAAUGUUUGGCCGUUCGUC	Cleavage	cDNA|UDP-glucoronosyl and UDP-glucosyl transferase domain containing protein, expressed	1
osa-miR812d	LOC_Os04g20474.3	2.5	11.633	1	22	1947	1968	GACGGACGGUUAAACGUUGGAC	GUUCAAUGUUUGGCCGUUCGUC	Cleavage	cDNA|UDP-glucoronosyl and UDP-glucosyl transferase domain containing protein, expressed	1
osa-miR812e	LOC_Os04g20474.3	2.5	11.633	1	22	1947	1968	GACGGACGGUUAAACGUUGGAC	GUUCAAUGUUUGGCCGUUCGUC	Cleavage	cDNA|UDP-glucoronosyl and UDP-glucosyl transferase domain containing protein, expressed	1
osa-miR812o-3p	LOC_Os04g20474.3	3	11.436	1	24	1942	1965	GAACGGUCAAAUGUUAGACACGGA	UUCGUGUUCAAUGUUUGGCCGUUC	Cleavage	cDNA|UDP-glucoronosyl and UDP-glucosyl transferase domain containing protein, expressed	1
osa-miR812o-5p	LOC_Os04g20474.3	2.5	14.073	1	21	2086	2105	CGUGUUCAACGUUUGACUGUC	GACAGUCAAA-GUUGGACACG	Translation	cDNA|UDP-glucoronosyl and UDP-glucosyl transferase domain containing protein, expressed	1
osa-miR812a	LOC_Os04g20474.4	2.5	11.633	1	22	2189	2210	GACGGACGGUUAAACGUUGGAC	GUUCAAUGUUUGGCCGUUCGUC	Cleavage	cDNA|UDP-glucoronosyl and UDP-glucosyl transferase domain containing protein, expressed	1
osa-miR812b	LOC_Os04g20474.4	2.5	11.633	1	22	2189	2210	GACGGACGGUUAAACGUUGGAC	GUUCAAUGUUUGGCCGUUCGUC	Cleavage	cDNA|UDP-glucoronosyl and UDP-glucosyl transferase domain containing protein, expressed	1
osa-miR812c	LOC_Os04g20474.4	2.5	11.633	1	22	2189	2210	GACGGACGGUUAAACGUUGGAC	GUUCAAUGUUUGGCCGUUCGUC	Cleavage	cDNA|UDP-glucoronosyl and UDP-glucosyl transferase domain containing protein, expressed	1
osa-miR812d	LOC_Os04g20474.4	2.5	11.633	1	22	2189	2210	GACGGACGGUUAAACGUUGGAC	GUUCAAUGUUUGGCCGUUCGUC	Cleavage	cDNA|UDP-glucoronosyl and UDP-glucosyl transferase domain containing protein, expressed	1
osa-miR812e	LOC_Os04g20474.4	2.5	11.633	1	22	2189	2210	GACGGACGGUUAAACGUUGGAC	GUUCAAUGUUUGGCCGUUCGUC	Cleavage	cDNA|UDP-glucoronosyl and UDP-glucosyl transferase domain containing protein, expressed	1
osa-miR812o-3p	LOC_Os04g20474.4	3	11.436	1	24	2184	2207	GAACGGUCAAAUGUUAGACACGGA	UUCGUGUUCAAUGUUUGGCCGUUC	Cleavage	cDNA|UDP-glucoronosyl and UDP-glucosyl transferase domain containing protein, expressed	1
osa-miR812o-5p	LOC_Os04g20474.4	2.5	14.073	1	21	2328	2347	CGUGUUCAACGUUUGACUGUC	GACAGUCAAA-GUUGGACACG	Translation	cDNA|UDP-glucoronosyl and UDP-glucosyl transferase domain containing protein, expressed	1
osa-miR166l-5p	LOC_Os04g20680.1	3	13.813	1	21	1415	1435	GGAUUGUUGUCUGGUUCAAGG	UCUAGAUCCAGAAAACAAUCC	Translation	cDNA|wall-associated receptor kinase 3 precursor, putative, expressed	1
osa-miR528-3p	LOC_Os04g21080.1	3	21.02	1	21	926	946	CCUGUGCUUGCCUCUUCCAUU	AAUGGACGAGGGGAGCACGGG	Translation	cDNA|retrotransposon protein, putative, unclassified, expressed	1
osa-miR1871	LOC_Os04g21580.1	2	14.137	1	22	388	409	AUGGCUCUGAUAUCAUGUUGGU	AACAAUCUGGUAUCAGAGCCAU	Cleavage	cDNA|retrotransposon protein, putative, unclassified, expressed	1
osa-miR166g-5p	LOC_Os04g21870.1	3	18.847	1	20	858	877	AAUGGAGGCUGAUCCAAGAU	GUAUUGGACCAGUCUCCAUU	Cleavage	cDNA|transposon protein, putative, Pong sub-class, expressed	1
osa-miR166a-3p	LOC_Os04g23200.1	3	24.586	1	20	1498	1517	UCGGACCAGGCUUCAUUCCC	GGGGAUGAAGCCUGGUCCCU	Cleavage	cDNA|expressed protein	1
osa-miR166b-3p	LOC_Os04g23200.1	3	24.586	1	20	1498	1517	UCGGACCAGGCUUCAUUCCC	GGGGAUGAAGCCUGGUCCCU	Cleavage	cDNA|expressed protein	1
osa-miR166c-3p	LOC_Os04g23200.1	3	24.586	1	20	1498	1517	UCGGACCAGGCUUCAUUCCC	GGGGAUGAAGCCUGGUCCCU	Cleavage	cDNA|expressed protein	1
osa-miR166d-3p	LOC_Os04g23200.1	3	24.586	1	20	1498	1517	UCGGACCAGGCUUCAUUCCC	GGGGAUGAAGCCUGGUCCCU	Cleavage	cDNA|expressed protein	1
osa-miR166f	LOC_Os04g23200.1	3	24.586	1	20	1498	1517	UCGGACCAGGCUUCAUUCCC	GGGGAUGAAGCCUGGUCCCU	Cleavage	cDNA|expressed protein	1
osa-miR166j-3p	LOC_Os04g23200.1	3	24.586	1	20	1498	1517	UCGGACCAGGCUUCAUUCCC	GGGGAUGAAGCCUGGUCCCU	Cleavage	cDNA|expressed protein	1
osa-miR166m	LOC_Os04g23200.1	3	24.586	1	21	1497	1517	UCGGACCAGGCUUCAUUCCCU	AGGGGAUGAAGCCUGGUCCCU	Cleavage	cDNA|expressed protein	1
osa-miR2118c	LOC_Os04g23250.1	3	24.787	1	20	1209	1228	UUCCCGAUGCCUCCUAUUCC	GGGGCAGGUGGCAUCGGGAA	Cleavage	cDNA|transposon protein, putative, CACTA, En/Spm sub-class, expressed	1
osa-miR2118q	LOC_Os04g23250.1	3	24.787	1	20	1209	1228	UUCCCGAUGCCUCCUAUUCC	GGGGCAGGUGGCAUCGGGAA	Cleavage	cDNA|transposon protein, putative, CACTA, En/Spm sub-class, expressed	1
osa-miR2275a	LOC_Os04g23290.1	3	18.908	1	22	126	147	UUUGGUUUCCUCCAAUAUCUCA	UCAGAUGUUGCAGGAAGCCAAC	Cleavage	cDNA|transposon protein, putative, CACTA, En/Spm sub-class, expressed	1
osa-miR2275b	LOC_Os04g23290.1	3	18.908	1	22	126	147	UUUGGUUUCCUCCAAUAUCUCA	UCAGAUGUUGCAGGAAGCCAAC	Cleavage	cDNA|transposon protein, putative, CACTA, En/Spm sub-class, expressed	1
osa-miR3979-5p	LOC_Os04g23680.1	3	18.247	1	20	1051	1070	UCUCUCUCUCCCUUGAAGGC	GUCUCCAAGGAAGAGAGGGA	Translation	cDNA|transposon protein, putative, CACTA, En/Spm sub-class, expressed	1
osa-miR444a-3p.2	LOC_Os04g23910.1	3	17.12	1	21	465	485	UGCAGUUGCUGCCUCAAGCUU	AACUUUGAGGCAGCAAGUGCA	Cleavage	cDNA|OsMADS25 - MADS-box family gene with MIKCc type-box, expressed	1
osa-miR444d.2	LOC_Os04g23910.1	3	17.12	1	21	465	485	UGCAGUUGCUGCCUCAAGCUU	AACUUUGAGGCAGCAAGUGCA	Cleavage	cDNA|OsMADS25 - MADS-box family gene with MIKCc type-box, expressed	1
osa-miR444e	LOC_Os04g23910.1	3	17.12	1	21	465	485	UGCAGUUGCUGCCUCAAGCUU	AACUUUGAGGCAGCAAGUGCA	Cleavage	cDNA|OsMADS25 - MADS-box family gene with MIKCc type-box, expressed	1
osa-miR5490	LOC_Os04g24100.1	2.5	14.644	1	20	2016	2035	UUGGAUUUUUAUUUAGGACG	UGUCCUGAAUAAAAUUCCAA	Cleavage	cDNA|retrotransposon protein, putative, Ty1-copia subclass, expressed	1
osa-miR396a-5p	LOC_Os04g24190.1	3	23.892	1	19	829	848	UUCCACA-GCUUUCUUGAAC	UUUCAAGAAAGCCUGUGGAA	Cleavage	cDNA|growth-regulating factor 11, putative, expressed	1
osa-miR396b-5p	LOC_Os04g24190.1	3	23.892	1	19	829	848	UUCCACA-GCUUUCUUGAAC	UUUCAAGAAAGCCUGUGGAA	Cleavage	cDNA|growth-regulating factor 11, putative, expressed	1
osa-miR396c-5p	LOC_Os04g24190.1	3	23.892	1	19	829	848	UUCCACA-GCUUUCUUGAAC	UUUCAAGAAAGCCUGUGGAA	Cleavage	cDNA|growth-regulating factor 11, putative, expressed	1
osa-miR396d	LOC_Os04g24190.1	1	24.31	1	21	827	847	UCCACAGGCUUUCUUGAACGG	CCUUUCAAGAAAGCCUGUGGA	Cleavage	cDNA|growth-regulating factor 11, putative, expressed	1
osa-miR396e-5p	LOC_Os04g24190.1	2	24.31	1	20	828	847	UCCACAGGCUUUCUUGAACU	CUUUCAAGAAAGCCUGUGGA	Cleavage	cDNA|growth-regulating factor 11, putative, expressed	1
osa-miR396f-5p	LOC_Os04g24190.1	1.5	22.898	1	20	830	849	UCUCCACAGGCUUUCUUGAA	UUCAAGAAAGCCUGUGGAAA	Cleavage	cDNA|growth-regulating factor 11, putative, expressed	1
osa-miR396g	LOC_Os04g24190.1	1	24.31	1	21	827	847	UCCACAGGCUUUCUUGAACGG	CCUUUCAAGAAAGCCUGUGGA	Cleavage	cDNA|growth-regulating factor 11, putative, expressed	1
osa-miR396h	LOC_Os04g24190.1	1	24.31	1	21	827	847	UCCACAGGCUUUCUUGAACGG	CCUUUCAAGAAAGCCUGUGGA	Cleavage	cDNA|growth-regulating factor 11, putative, expressed	1
osa-miR5490	LOC_Os04g24350.1	2.5	13.934	1	20	1809	1828	UUGGAUUUUUAUUUAGGACG	UGUCCUGAAUAAAAUUCCAA	Cleavage	cDNA|retrotransposon protein, putative, Ty1-copia subclass, expressed	1
osa-miR5522	LOC_Os04g24360.1	3	13.399	1	20	175	194	AACAAUAGGAAUGGGAGGCA	CUCCUCCUGUUCCUAUUGUU	Cleavage	cDNA|hypothetical protein	1
osa-miR1863c	LOC_Os04g24700.1	2.5	15.938	1	21	713	733	UAGAAACUUGGCUGAUGCAUU	AAUGCAUCGGCAAUGUUUCUA	Translation	cDNA|expressed protein	1
osa-miR5794	LOC_Os04g24940.1	3	17.581	1	21	28	48	UGAGGAAUCACUAGUAGUCGU	ACGACAACUAGUGGGUCCUCA	Cleavage	cDNA|expressed protein	1
osa-miR2118d	LOC_Os04g25740.1	2.5	16.819	1	22	1875	1896	UUCCUGAUGCCUCCCAUGCCUA	UUGGUUUGGUAGGCAUCAGGAA	Cleavage	cDNA|expressed protein	1
osa-miR2118f	LOC_Os04g25740.1	3	16.819	1	22	1875	1896	UUCCUGAUGCCUCCCAUUCCUA	UUGGUUUGGUAGGCAUCAGGAA	Cleavage	cDNA|expressed protein	1
osa-miR2118j	LOC_Os04g25740.1	3	16.819	1	22	1875	1896	UUCCUGAUGCCUCCCAUUCCUA	UUGGUUUGGUAGGCAUCAGGAA	Cleavage	cDNA|expressed protein	1
osa-miR2118m	LOC_Os04g25740.1	3	16.819	1	22	1875	1896	UUCCUGAUGCCUCCCAUUCCUA	UUGGUUUGGUAGGCAUCAGGAA	Cleavage	cDNA|expressed protein	1
osa-miR2118o	LOC_Os04g25740.1	2.5	16.819	1	22	1875	1896	CUCCUGAUGCCUCCCAAGCCUA	UUGGUUUGGUAGGCAUCAGGAA	Cleavage	cDNA|expressed protein	1
osa-miR5515	LOC_Os04g26570.1	3	18.326	1	20	1257	1276	CCGAUGGUUGUUCUACAGGU	GCCUGUCGAACAACCAUGGG	Cleavage	cDNA|retrotransposon protein, putative, unclassified, expressed	1
osa-miR6249a	LOC_Os04g26610.1	3	16.428	1	21	40	60	CGUGAAGAGCUCGCCGGCGGC	GCUUUCGGCGAGUUCUUCGCG	Cleavage	cDNA|retrotransposon protein, putative, Ty3-gypsy subclass, expressed	1
osa-miR6249b	LOC_Os04g26610.1	3	16.428	1	21	40	60	CGUGAAGAGCUCGCCGGCGGC	GCUUUCGGCGAGUUCUUCGCG	Cleavage	cDNA|retrotransposon protein, putative, Ty3-gypsy subclass, expressed	1
osa-miR3979-5p	LOC_Os04g26650.1	3	19.203	1	20	658	677	UCUCUCUCUCCCUUGAAGGC	GUCUCCAAGGAAGAGAGGGA	Translation	cDNA|transposon protein, putative, CACTA, En/Spm sub-class, expressed	1
osa-miR1860-3p	LOC_Os04g26700.1	3	14.994	1	20	3647	3666	AUCUGGAAGCUAGGUUUUCU	AGAAGAUCCAGCCUCCAGAU	Cleavage	cDNA|retrotransposon protein, putative, Ty3-gypsy subclass, expressed	1
osa-miR3979-5p	LOC_Os04g27590.1	3	17.954	1	20	382	401	UCUCUCUCUCCCUUGAAGGC	GUCUCCAAGGAAGAGAGGGA	Translation	cDNA|transposon protein, putative, CACTA, En/Spm sub-class	1
osa-miR1863a	LOC_Os04g28234.1	3	19.637	1	20	3086	3105	AGCUCUGAUACCAUGUUAGA	CAUAACAUGGUAUCAGAGCA	Cleavage	cDNA|Rf1, mitochondrial precursor, putative, expressed	1
osa-miR529b	LOC_Os04g28420.1	3	17.929	1	20	1849	1868	AGAAGAGAGAGAGUACAGCU	AGCUCUGCUUUCUUUUUUCU	Cleavage	cDNA|peptidyl-prolyl isomerase, putative, expressed	1
osa-miR529b	LOC_Os04g28420.2	3	17.404	1	20	1846	1865	AGAAGAGAGAGAGUACAGCU	AGCUCUGCUUUCUUUUUUCU	Cleavage	cDNA|peptidyl-prolyl isomerase, putative, expressed	1
osa-miR395w	LOC_Os04g28480.1	3	18.547	1	21	1812	1832	GUGAAGUGUUUGGGGGAUUCU	AGAGUUCCCAGAGCACUUCAC	Cleavage	cDNA|retrotransposon protein, putative, unclassified, expressed	1
osa-miR395w	LOC_Os04g28480.2	3	18.547	1	21	1812	1832	GUGAAGUGUUUGGGGGAUUCU	AGAGUUCCCAGAGCACUUCAC	Cleavage	cDNA|retrotransposon protein, putative, unclassified, expressed	1
osa-miR1440b	LOC_Os04g28780.1	3	21.906	1	21	479	499	UUUAGGAGAGUGGUAUUUGAG	CACGAGUGCCACUCUCCUGAA	Cleavage	cDNA|serine/threonine-protein kinase receptor precursor, putative, expressed	1
osa-miR5079a	LOC_Os04g28900.1	3	20.562	1	20	1947	1966	UUUGGAUCUGUUAUUUUGGU	ACUAGAGAAGCAGAUCCAAA	Cleavage	cDNA|retrotransposon protein, putative, unclassified, expressed	1
osa-miR5079b	LOC_Os04g28900.1	3	20.562	1	20	1947	1966	UUUGGAUCUGUUAUUUUGGU	ACUAGAGAAGCAGAUCCAAA	Cleavage	cDNA|retrotransposon protein, putative, unclassified, expressed	1
osa-miR2864.2	LOC_Os04g29310.1	3	20.82	1	20	3099	3118	UUGUUUUGCAUUGUAUAGGU	ACCUAUGCAAGGCAAAGUAG	Translation	cDNA|retrotransposon protein, putative, unclassified, expressed	1
osa-miR390-5p	LOC_Os04g29960.1	3	20.044	1	21	1966	1986	AAGCUCAGGAGGGAUAGCGCC	GGAGUUAUUCUUCUUGAGCUU	Cleavage	cDNA|OsWAK43 - OsWAK receptor-like protein kinase, expressed	1
osa-miR390-5p	LOC_Os04g29990.1	2.5	17.986	1	21	1741	1761	AAGCUCAGGAGGGAUAGCGCC	GGUGUUAUUCUUCUUGAGCUU	Cleavage	cDNA|OsWAK44 - OsWAK receptor-like protein kinase, expressed	1
osa-miR390-5p	LOC_Os04g30060.1	2.5	22.131	1	21	622	642	AAGCUCAGGAGGGAUAGCGCC	GGAGUUAUCCUUCUUGAGCUU	Cleavage	cDNA|wall-associated receptor kinase-like 10 precursor, putative, expressed	1
osa-miR390-5p	LOC_Os04g30330.1	3	16.552	1	21	1079	1099	AAGCUCAGGAGGGAUAGCGCC	GGUGUCAUCCUUCUUGAGCUU	Cleavage	cDNA|OsWAK59 - OsWAK receptor-like cytoplasmic kinase OsWAK-RLCK, expressed	1
[truncated: 3,195 more rows]
