# Supplementary material for: Small RNA Profiles of the Rice PTGMS Line Wuxiang S Reveal miRNAs Involved in Fertility Transition
Source: Front Plant Sci. 2016 Apr 20;7:514. doi: 10.3389/fpls.2016.00514 (PMC4837141; doi:10.3389/fpls.2016.00514)
Supplement: Table S7 — Targets predicted for the novel miRNAs. [file Table7.XLSX]

## Sheet: Sheet1
Table S7 Targets predicted for the novel miRNAs.
miRNA_Accession	Target_Accession	Expectation	UPE	miRNA_start	miRNA_end	Target_start	Target_end	miRNA_aligned_fragment	Target_aligned_fragment	Inhibition	Target_Description	multiplicity
novel-miR-1	LOC_Os08g09020.1	3	13.87	1	22	894	915	UUUUUAAAAAGAACCGGCACCU	AGGUGUUGGCUUUUUUUAAAGA	Cleavage	cDNA|Cupin domain containing protein, expressed	1
novel-miR-1	LOC_Os01g64660.4	3	20.776	1	21	697	717	UUUUUAAAAAGAACCGGCACC	GGUGCCGGUUUUUUUUACAGG	Cleavage	cDNA|fructose-1,6-bisphosphatase, putative, expressed	1
novel-miR-1	LOC_Os08g26010.1	2	17.845	1	22	56	77	UUUUUAAAAAGAACCGGCACCU	AAGUGCAUGUUCUUUUUAAAAA	Cleavage	cDNA|transposon protein, putative, CACTA, En/Spm sub-class, expressed	1
novel-miR-1	LOC_Os07g12140.2	3	14.569	1	20	2121	2140	UUUUUAAAAAGAACCGGCAC	AUGAUGGUUUUUUUUAAAAA	Cleavage	cDNA|PPR repeat domain containing protein, putative, expressed	1
novel-miR-1	LOC_Os07g12140.1	3	14.569	1	20	2258	2277	UUUUUAAAAAGAACCGGCAC	AUGAUGGUUUUUUUUAAAAA	Cleavage	cDNA|PPR repeat domain containing protein, putative, expressed	1
novel-miR-1	LOC_Os03g25440.1	3	9.083	1	20	991	1010	UUUUUAAAAAGAACCGGCAC	GUACUGUUUUUUUUUAAAAA	Cleavage	cDNA|expressed protein	1
novel-miR-2	LOC_Os03g19380.1	3	16.907	1	21	838	858	UAUCAACGUUUGACCAUUCGU	AUGAAUGAUCAAACGUUGGUU	Cleavage	cDNA|calvin cycle protein CP12, putative, expressed	1
novel-miR-2	LOC_Os01g06740.1	3	16.262	1	21	1333	1353	UAUCAACGUUUGACCAUUCGU	ACGGACGGUCAAACGUUGACA	Cleavage	cDNA|ribosome inactivating protein, putative, expressed	1
novel-miR-3	LOC_Os03g27054.1	2	18.614	1	22	3	24	UCAAGGAUCGUAAAAUUGCUCU	GGAGCAAUUUUAUGGUCCUUGU	Cleavage	cDNA|expressed protein	1
novel-miR-3	LOC_Os06g35160.1	2	22.42	1	23	1943	1965	UCAAGGAUCGUAAAAUUGCUCUU	AGGAGCAAUUUUACAGUUCUUGA	Translation	cDNA|CAMK_KIN1/SNF1/Nim1_like.26 - CAMK includes calcium/calmodulin depedent protein kinases, expressed	1
novel-miR-3	LOC_Os11g01820.1	2.5	18.298	1	23	2846	2868	UCAAGGAUCGUAAAAUUGCUCUU	AAGAGCAAUUUUAUAGUCUUUGA	Translation	cDNA|ATCHX, putative, expressed	1
novel-miR-3	LOC_Os02g15040.1	2.5	15.035	1	23	282	304	UCAAGGAUCGUAAAAUUGCUCUU	AAGAGCAAUUCUACAGUCCUUGA	Translation	cDNA|hypothetical protein	1
novel-miR-3	LOC_Os01g66760.1	3	18.032	1	23	1223	1245	UCAAGGAUCGUAAAAUUGCUCUU	AAGAGCAAUUCUACGGUCCUUAA	Cleavage	cDNA|inactive receptor kinase At2g26730 precursor, putative, expressed	1
novel-miR-3	LOC_Os02g05680.2	3	10.65	1	23	629	651	UCAAGGAUCGUAAAAUUGCUCUU	AAGAGAAAUUUUACGGUCCUUAA	Cleavage	cDNA|apoptosis-inducing factor 2, putative, expressed	1
novel-miR-3	LOC_Os03g39170.1	2	22.379	1	23	2718	2740	UCAAGGAUCGUAAAAUUGCUCUU	GAUAGCAAUUUUACGGUACUUGA	Cleavage	cDNA|frigida, putative, expressed	1
novel-miR-3	LOC_Os12g25180.1	3	17.353	1	23	1239	1261	UCAAGGAUCGUAAAAUUGCUCUU	AUGAGUGAUUUUAUGAUCCUCGA	Cleavage	cDNA|expressed protein	1
novel-miR-3	LOC_Os11g37920.1	3	13.094	1	22	1335	1356	UCAAGGAUCGUAAAAUUGCUCU	AGAGAAAUUUUAUAAUCUUUGA	Translation	cDNA|DJ-1 family protein, putative, expressed	1
novel-miR-3	LOC_Os06g33370.1	2.5	18.705	1	23	1168	1190	UCAAGGAUCGUAAAAUUGCUCUU	AAAAGCAAUUUUCCUGUCCUUGA	Translation	cDNA|expressed protein	1
novel-miR-3	LOC_Os11g04030.4	2.5	14.692	1	23	751	773	UCAAGGAUCGUAAAAUUGCUCUU	AUGAGAAAUUUUAUAAUCCUUGA	Translation	cDNA|major facilitator superfamily antiporter, putative, expressed	1
novel-miR-3	LOC_Os03g37830.1	3	14.827	1	23	2560	2582	UCAAGGAUCGUAAAAUUGCUCUU	AUGGGUAAUUUUAUCAUUCUUGA	Translation	cDNA|potassium transporter, putative, expressed	1
novel-miR-3	LOC_Os11g44500.1	2.5	18.161	1	20	493	512	UCAAGGAUCGUAAAAUUGCU	AGCAAUUUUAUAGUUCUUGA	Translation	cDNA|protein kinase domain containing protein, expressed	1
novel-miR-3	LOC_Os10g22460.1	3	15.12	1	23	1741	1763	UCAAGGAUCGUAAAAUUGCUCUU	GAAAGUAAUAUUGUGAUCCUUGG	Cleavage	cDNA|expressed protein	1
novel-miR-3	LOC_Os10g07534.1	3	14.302	1	21	1098	1118	UCAAGGAUCGUAAAAUUGCUC	GAGCAAUAAUGCGAUUCUUGA	Cleavage	cDNA|disease resistance protein RPM1, putative, expressed	1
novel-miR-3	LOC_Os09g36040.1	3	19.597	1	23	416	438	UCAAGGAUCGUAAAAUUGCUCUU	GAAAACAAUUUUGCAAUUCUUGA	Translation	cDNA|rhodanese-like domain containing protein, putative, expressed	1
novel-miR-3	LOC_Os11g47460.4	3	19.42	1	20	152	171	UCAAGGAUCGUAAAAUUGCU	AGCUAUUUUGCAAUCCUUGG	Translation	cDNA|MYB family transcription factor, putative, expressed	1
novel-miR-3	LOC_Os02g10650.2	3	13.796	1	20	331	350	UCAAGGAUCGUAAAAUUGCU	AGCCAUUUUAUGUUCCUUGG	Cleavage	cDNA|CRAL/TRIO domain containing protein, expressed	1
novel-miR-4	LOC_Os06g40784.1	2.5	9.882	1	22	341	362	UUUUUGAAUAAGACGAACGGUC	GAACGUUCGUCUUAUUUAAAAU	Cleavage	cDNA|expressed protein	1
novel-miR-4	LOC_Os03g12620.2	2	13.383	1	22	1607	1628	UUUUUGAAUAAGACGAACGGUC	GACCGUCCGUCUUAUUUGAAAA	Cleavage	cDNA|glycosyl hydrolases family 17, putative, expressed	1
novel-miR-4	LOC_Os03g12620.1	2	13.383	1	22	1619	1640	UUUUUGAAUAAGACGAACGGUC	GACCGUCCGUCUUAUUUGAAAA	Cleavage	cDNA|glycosyl hydrolases family 17, putative, expressed	1
novel-miR-4	LOC_Os05g18730.1	2	11.343	1	22	2410	2431	UUUUUGAAUAAGACGAACGGUC	GACCAUUCGUUUUAUUUAAAAA	Cleavage	cDNA|generative cell specific-1, putative, expressed	1
novel-miR-4	LOC_Os09g02214.3	2	11.304	1	22	2976	2997	UUUUUGAAUAAGACGAACGGUC	GACCGUCUGUCUUAUUUAAAAA	Cleavage	cDNA|Citrate transporter protein, putative, expressed	1
novel-miR-4	LOC_Os07g49480.1	2	9.534	1	22	3978	3999	UUUUUGAAUAAGACGAACGGUC	GACCGUCCGUCUUAUUUGAAAA	Cleavage	cDNA|KIP1, putative, expressed	1
novel-miR-4	LOC_Os12g16350.13	2	18.983	1	22	3113	3134	UUUUUGAAUAAGACGAACGGUC	GAUCAUUCGUCUUAUUUAAAAA	Cleavage	cDNA|enoyl-CoA hydratase/isomerase family protein, putative, expressed	1
novel-miR-4	LOC_Os07g49480.2	2	10.549	1	22	4084	4105	UUUUUGAAUAAGACGAACGGUC	GACCGUCCGUCUUAUUUGAAAA	Cleavage	cDNA|KIP1, putative, expressed	1
novel-miR-4	LOC_Os05g02620.1	2	13.167	1	22	503	524	UUUUUGAAUAAGACGAACGGUC	GACCAUUCGUCUCAUUCAAAAA	Translation	cDNA|expressed protein	1
novel-miR-4	LOC_Os02g09990.1	2.5	9.716	1	22	789	810	UUUUUGAAUAAGACGAACGGUC	GACCAUUCGUCUUAUUAAAAAA	Cleavage	cDNA|expressed protein	1
novel-miR-4	LOC_Os02g14290.1	2	10.822	1	22	1021	1042	UUUUUGAAUAAGACGAACGGUC	GACCACUCGUCUUAUUCAAAAA	Cleavage	cDNA|scramblase, putative, expressed	1
novel-miR-4	LOC_Os08g02230.1	2.5	13.834	1	22	2229	2250	UUUUUGAAUAAGACGAACGGUC	GACCAUUUGUCUUAUUCAAAAC	Cleavage	cDNA|FAD-binding and arabino-lactone oxidase domains containing protein, putative, expressed	1
novel-miR-4	LOC_Os01g71060.1	2.5	17.944	1	22	1258	1279	UUUUUGAAUAAGACGAACGGUC	GACUGUCCGUCUUAUUUGAAAA	Cleavage	cDNA|xylanase inhibitor, putative, expressed	1
novel-miR-4	LOC_Os07g07300.1	2	12.064	1	22	1261	1282	UUUUUGAAUAAGACGAACGGUC	GACCAUUCAUCUUAUUCAAAAA	Cleavage	cDNA|expressed protein	1
novel-miR-4	LOC_Os10g28690.1	2.5	11.535	1	22	1570	1591	UUUUUGAAUAAGACGAACGGUC	GACCAUUCGUUUUAUUUGAAAA	Cleavage	cDNA|expressed protein	1
novel-miR-4	LOC_Os05g39540.1	2	7.525	1	22	1319	1340	UUUUUGAAUAAGACGAACGGUC	GGCCAUUCGUCUUAUUUGAAAA	Cleavage	cDNA|metal cation transporter, putative, expressed	1
novel-miR-4	LOC_Os04g54560.1	2	13.6	1	22	1446	1467	UUUUUGAAUAAGACGAACGGUC	GACAGUCCGUCUUAUUCAAAAA	Cleavage	cDNA|transferase family protein, putative, expressed	1
novel-miR-4	LOC_Os03g54900.1	2.5	8.394	1	22	4323	4344	UUUUUGAAUAAGACGAACGGUC	GACCGCUCGUCUUAUUUAAAAC	Cleavage	cDNA|phytosulfokine receptor precursor, putative, expressed	1
novel-miR-4	LOC_Os03g54900.2	2.5	8.394	1	22	4362	4383	UUUUUGAAUAAGACGAACGGUC	GACCGCUCGUCUUAUUUAAAAC	Cleavage	cDNA|phytosulfokine receptor precursor, putative, expressed	1
novel-miR-4	LOC_Os03g08530.1	2.5	12.353	1	22	1924	1945	UUUUUGAAUAAGACGAACGGUC	GACCGCUCGUCUUAUUAAAAAA	Cleavage	cDNA|aminotransferase, classes I and II, domain containing protein, expressed	1
novel-miR-4	LOC_Os06g14780.1	2.5	10.452	1	22	1053	1074	UUUUUGAAUAAGACGAACGGUC	GACUAUUUGUCUUAUUUAAAAA	Cleavage	cDNA|expressed protein	1
novel-miR-4	LOC_Os12g40560.1	2	8.947	1	22	2019	2040	UUUUUGAAUAAGACGAACGGUC	GACCAUUCAUCUUAUUCAAAAA	Cleavage	cDNA|KH domain containing protein, putative, expressed	1
novel-miR-4	LOC_Os09g32940.2	2.5	11.678	1	22	1540	1561	UUUUUGAAUAAGACGAACGGUC	GACCGUCUGUCUUAUUUGAAAA	Cleavage	cDNA|expressed protein	1
novel-miR-4	LOC_Os12g40560.2	2	8.947	1	22	2184	2205	UUUUUGAAUAAGACGAACGGUC	GACCAUUCAUCUUAUUCAAAAA	Cleavage	cDNA|KH domain containing protein, putative, expressed	1
novel-miR-4	LOC_Os03g48010.1	2	12.335	1	22	2478	2499	UUUUUGAAUAAGACGAACGGUC	GACCACUCGUCUUAUUCAAAAA	Cleavage	cDNA|exostosin, putative, expressed	1
novel-miR-4	LOC_Os07g33550.1	2.5	11.716	1	22	1671	1692	UUUUUGAAUAAGACGAACGGUC	GACCAUUCGUCUUAUUCUAAAA	Cleavage	cDNA|cytochrome P450, putative, expressed	1
novel-miR-4	LOC_Os07g48130.3	2	6.898	1	22	2871	2892	UUUUUGAAUAAGACGAACGGUC	GACCAUUCAUCUUAUUCAAAAA	Cleavage	cDNA|potassium transporter, putative, expressed	1
novel-miR-4	LOC_Os07g48130.2	2	6.898	1	22	2872	2893	UUUUUGAAUAAGACGAACGGUC	GACCAUUCAUCUUAUUCAAAAA	Cleavage	cDNA|potassium transporter, putative, expressed	1
novel-miR-4	LOC_Os02g23823.2	3	14.586	1	22	399	420	UUUUUGAAUAAGACGAACGGUC	GACCGUCCGUCUUAUUUGAAAC	Cleavage	cDNA|helix-loop-helix DNA-binding domain containing protein, expressed	1
novel-miR-4	LOC_Os07g48130.1	2	7.014	1	22	3202	3223	UUUUUGAAUAAGACGAACGGUC	GACCAUUCAUCUUAUUCAAAAA	Cleavage	cDNA|potassium transporter, putative, expressed	1
novel-miR-4	LOC_Os07g48130.4	2	6.898	1	22	3232	3253	UUUUUGAAUAAGACGAACGGUC	GACCAUUCAUCUUAUUCAAAAA	Cleavage	cDNA|potassium transporter, putative, expressed	1
novel-miR-4	LOC_Os04g37820.1	2	13.411	1	21	1648	1668	UUUUUGAAUAAGACGAACGGU	ACCAUUCGUCUUAUUCAAAAU	Cleavage	cDNA|cytokinin-O-glucosyltransferase 2, putative, expressed	1
novel-miR-4	LOC_Os12g18374.2	2	11.805	1	22	3430	3451	UUUUUGAAUAAGACGAACGGUC	GACCAUUCAUCUUAUUCAAAAA	Cleavage	cDNA|NB-ARC domain containing protein, expressed	1
novel-miR-4	LOC_Os03g29540.2	2	7.814	1	22	895	916	UUUUUGAAUAAGACGAACGGUC	GACCAAUCGUCUUAUUCAAAAA	Cleavage	cDNA|ATP-dependent protease, putative, expressed	1
novel-miR-4	LOC_Os07g03467.1	3	7.987	1	22	950	971	UUUUUGAAUAAGACGAACGGUC	GACUAUUCGUUUUAUUCAAAAU	Cleavage	cDNA|SCP-like extracellular protein, expressed	1
novel-miR-4	LOC_Os10g41999.1	3	8.153	1	22	515	536	UUUUUGAAUAAGACGAACGGUC	GACCGUUUAUCUUAUUAAAAAA	Cleavage	cDNA|RALFL27 - Rapid ALkalinization Factor RALF family protein precursor, expressed	1
novel-miR-4	LOC_Os03g19380.1	3	9.686	1	22	714	735	UUUUUGAAUAAGACGAACGGUC	GACCUUUUGUCUUAUUAAAAAA	Cleavage	cDNA|calvin cycle protein CP12, putative, expressed	1
novel-miR-4	LOC_Os05g11560.2	2.5	11.055	1	22	916	937	UUUUUGAAUAAGACGAACGGUC	GACCAUUCAUCUUAUUUAAAAA	Cleavage	cDNA|aquaporin protein, putative, expressed	1
novel-miR-4	LOC_Os07g40450.2	2.5	6.945	1	22	135	156	UUUUUGAAUAAGACGAACGGUC	GAUCACUCGUCUUAUUCAAAAA	Cleavage	cDNA|expressed protein	1
novel-miR-4	LOC_Os07g30690.1	2.5	12.505	1	23	3096	3118	UUUUUGAAUAAGACGAACGGUCU	GGACCAUUCAUCUUAUUUAAAAA	Cleavage	cDNA|indole-3-acetate beta-glucosyltransferase, putative, expressed	1
novel-miR-4	LOC_Os04g54140.1	2	6.792	1	21	2562	2582	UUUUUGAAUAAGACGAACGGU	ACCGUUCAUCUUAUUUAAAAG	Cleavage	cDNA|receptor-like kinase, putative, expressed	1
novel-miR-4	LOC_Os07g27970.1	2.5	10.616	1	22	1163	1184	UUUUUGAAUAAGACGAACGGUC	GACAGUUCAUCUUAUUUAAAAA	Cleavage	cDNA|O-methyltransferase, putative, expressed	1
novel-miR-4	LOC_Os10g07340.1	2	12.245	1	21	989	1009	UUUUUGAAUAAGACGAACGGU	ACCGUCCGUCUUAUUUGAAAA	Cleavage	cDNA|expressed protein	1
novel-miR-4	LOC_Os07g40450.1	2.5	6.945	1	22	135	156	UUUUUGAAUAAGACGAACGGUC	GAUCACUCGUCUUAUUCAAAAA	Cleavage	cDNA|expressed protein	1
novel-miR-4	LOC_Os06g39330.1	2.5	9.11	1	22	1679	1700	UUUUUGAAUAAGACGAACGGUC	GACUACUCGUCUUAUUCAAAAA	Cleavage	cDNA|UDP-glucoronosyl and UDP-glucosyl transferase domain containing protein, expressed	1
novel-miR-4	LOC_Os01g72370.2	2	8.421	1	22	1626	1647	UUUUUGAAUAAGACGAACGGUC	GGCCAUUCGUGUUAUUCAAAAA	Cleavage	cDNA|helix-loop-helix DNA-binding domain containing protein, expressed	1
novel-miR-4	LOC_Os03g49126.1	2.5	9.122	1	22	2075	2096	UUUUUGAAUAAGACGAACGGUC	GAUCACUCGUCUUAUUCAAAAA	Cleavage	cDNA|expressed protein	1
novel-miR-4	LOC_Os10g30550.1	2.5	15.598	1	22	2376	2397	UUUUUGAAUAAGACGAACGGUC	GACCAUCCGUCUUAUUUAAAAA	Cleavage	cDNA|tRNA methyltransferase, putative, expressed	1
novel-miR-4	LOC_Os01g25280.1	2.5	9.546	1	21	547	567	UUUUUGAAUAAGACGAACGGU	ACCAUUCGUCUUAUUAAAAAA	Cleavage	cDNA|jacalin-like lectin domain containing protein, expressed	1
novel-miR-4	LOC_Os03g24730.1	3	10.783	1	22	100	121	UUUUUGAAUAAGACGAACGGUC	GACUGUCCGUCUUAUUAAAAAA	Cleavage	cDNA|expressed protein	1
novel-miR-4	LOC_Os06g04830.1	3	7.187	1	22	3598	3619	UUUUUGAAUAAGACGAACGGUC	GACCGUCCGUCUUAUUUAAACA	Cleavage	cDNA|leucine rich repeat protein, putative, expressed	1
novel-miR-4	LOC_Os08g06478.1	3	15.422	1	22	1399	1420	UUUUUGAAUAAGACGAACGGUC	GAUUGUCCGUCUUAUUUGAAAA	Cleavage	cDNA|expressed protein	1
novel-miR-4	LOC_Os06g30700.1	2.5	13.605	1	22	5060	5081	UUUUUGAAUAAGACGAACGGUC	GAUCAUUCUUCUUAUUCAAAAA	Cleavage	cDNA|transposon protein, putative, unclassified, expressed	1
novel-miR-4	LOC_Os07g03590.1	2.5	8.552	1	21	937	957	UUUUUGAAUAAGACGAACGGU	ACCGUUCAUCUUAUUAAAAAA	Cleavage	cDNA|SCP-like extracellular protein, expressed	1
novel-miR-4	LOC_Os10g33440.2	2.5	12.707	1	22	5911	5932	UUUUUGAAUAAGACGAACGGUC	GACCACUCGUCUUAUUCAAGAA	Cleavage	cDNA|NB-ARC domain containing protein, expressed	1
novel-miR-4	LOC_Os11g25510.1	2.5	9.322	1	21	1483	1503	UUUUUGAAUAAGACGAACGGU	AUUAUUCGUCUUAUUUAAAAA	Cleavage	cDNA|protein kinase domain containing protein, expressed	1
novel-miR-4	LOC_Os05g16824.5	3	16.011	1	22	486	507	UUUUUGAAUAAGACGAACGGUC	GACCAUUUGUCAUAUUCAGAAA	Translation	cDNA|SHR5-receptor-like kinase, putative, expressed	1
novel-miR-4	LOC_Os02g01270.1	3	7.443	1	22	2927	2948	UUUUUGAAUAAGACGAACGGUC	GACCAUUCGCUUUAUUUAAAAA	Cleavage	cDNA|START domain containing protein, expressed	1
novel-miR-4	LOC_Os05g03870.1	3	7.032	1	21	753	773	UUUUUGAAUAAGACGAACGGU	ACUAUUCGUCUUAUUAAAAAA	Cleavage	cDNA|expressed protein	1
novel-miR-4	LOC_Os10g24900.1	2.5	12.517	1	21	1357	1377	UUUUUGAAUAAGACGAACGGU	GCCUUUCGUUUUAUUUGAAAA	Cleavage	cDNA|OsFBK22 - F-box domain and kelch repeat containing protein, expressed	1
novel-miR-4	LOC_Os04g48200.1	2.5	7.924	1	21	1798	1818	UUUUUGAAUAAGACGAACGGU	AACAUUCGUUUUAUUCAAAAA	Cleavage	cDNA|cytochrome P450, putative, expressed	1
novel-miR-4	LOC_Os02g01520.1	2.5	5.882	1	21	10	30	UUUUUGAAUAAGACGAACGGU	ACCAUCCGUCUUAUUUAAAAA	Cleavage	cDNA|IQ calmodulin-binding motif family protein, putative, expressed	1
novel-miR-4	LOC_Os09g28880.1	3	8.542	1	21	1415	1435	UUUUUGAAUAAGACGAACGGU	AUCAUUUGUUUUAUUUAAAAA	Cleavage	cDNA|DUF617 domain containing protein, expressed	1
novel-miR-4	LOC_Os07g35870.2	3	8.496	1	22	613	634	UUUUUGAAUAAGACGAACGGUC	GAACAUUCAUCUUAUUCAAAAA	Cleavage	cDNA|basic helix-loop-helix DND-binding domain containing protein, expressed	1
novel-miR-5	LOC_Os07g08760.1	3	14.758	1	23	1306	1328	CAACCGGGACUAGAAAUAGAUCU	ACAUCUAUUGCUAGUUCCAGUUG	Cleavage	cDNA|START domain containing protein, putative, expressed	1
novel-miR-5	LOC_Os06g45830.1	3	21.023	1	20	1900	1919	CAACCGGGACUAGAAAUAGA	UCUAUUUCUGGUUUUGGUUC	Cleavage	cDNA|expressed protein	1
novel-miR-5	LOC_Os09g03939.2	2.5	24.676	1	23	1899	1921	CAACCGGGACUAGAAAUAGAUCU	AUGUCCAGUUUUAGUCCCGGUUG	Cleavage	cDNA|white-brown complex homolog protein 11, putative, expressed	1
novel-miR-5	LOC_Os09g03939.1	2.5	24.676	1	23	2446	2468	CAACCGGGACUAGAAAUAGAUCU	AUGUCCAGUUUUAGUCCCGGUUG	Cleavage	cDNA|white-brown complex homolog protein 11, putative, expressed	1
novel-miR-5	LOC_Os07g30240.1	2.5	19.017	1	20	1676	1695	CAACCGGGACUAGAAAUAGA	UCGAUUUCAAGUUCCGGUUG	Cleavage	cDNA|mutS family domain IV containing protein, expressed	1
novel-miR-6	LOC_Os03g27054.1	2	18.614	1	21	4	24	UUAAGGACCGUAAAAUUGCUC	GAGCAAUUUUAUGGUCCUUGU	Cleavage	cDNA|expressed protein	1
novel-miR-6	LOC_Os06g35160.1	2	22.42	1	21	1945	1965	UUAAGGACCGUAAAAUUGCUC	GAGCAAUUUUACAGUUCUUGA	Translation	cDNA|CAMK_KIN1/SNF1/Nim1_like.26 - CAMK includes calcium/calmodulin depedent protein kinases, expressed	1
novel-miR-6	LOC_Os03g39170.1	2	22.379	1	20	2721	2740	UUAAGGACCGUAAAAUUGCU	AGCAAUUUUACGGUACUUGA	Cleavage	cDNA|frigida, putative, expressed	1
novel-miR-6	LOC_Os11g01820.1	2.5	18.298	1	21	2848	2868	UUAAGGACCGUAAAAUUGCUC	GAGCAAUUUUAUAGUCUUUGA	Translation	cDNA|ATCHX, putative, expressed	1
novel-miR-6	LOC_Os02g15040.1	2.5	15.035	1	21	284	304	UUAAGGACCGUAAAAUUGCUC	GAGCAAUUCUACAGUCCUUGA	Translation	cDNA|hypothetical protein	1
novel-miR-6	LOC_Os06g28440.1	3	17.827	1	21	291	311	UUAAGGACCGUAAAAUUGCUC	GUGUCAUUUUAUGGUCCUUAA	Cleavage	cDNA|retrotransposon, putative, centromere-specific	1
novel-miR-6	LOC_Os11g44500.1	2.5	18.161	1	20	493	512	UUAAGGACCGUAAAAUUGCU	AGCAAUUUUAUAGUUCUUGA	Translation	cDNA|protein kinase domain containing protein, expressed	1
novel-miR-6	LOC_Os04g47770.1	3	11.303	1	21	1738	1758	UUAAGGACCGUAAAAUUGCUC	GAGUAAUUUUAUCAUCCUUAA	Translation	cDNA|cis-zeatin O-glucosyltransferase, putative, expressed	1
novel-miR-6	LOC_Os12g37740.1	3	15.683	1	21	486	506	UUAAGGACCGUAAAAUUGCUC	GAGUAAUAUUAUGUUCCUUAA	Cleavage	cDNA|resistance protein LR10, putative, expressed	1
novel-miR-6	LOC_Os06g33370.1	2.5	18.705	1	20	1171	1190	UUAAGGACCGUAAAAUUGCU	AGCAAUUUUCCUGUCCUUGA	Translation	cDNA|expressed protein	1
novel-miR-6	LOC_Os02g43560.1	3	16.802	1	20	1079	1098	UUAAGGACCGUAAAAUUGCU	AGCGAUUUUACAGUACUUAA	Translation	cDNA|WRKY34, expressed	1
novel-miR-6	LOC_Os04g34450.1	3	19.93	1	20	2349	2368	UUAAGGACCGUAAAAUUGCU	AUUGAUUUUAUGGUUCUUAA	Cleavage	cDNA|expressed protein	1
novel-miR-7	LOC_Os03g52280.1	2	15.582	1	23	761	783	ACACAUCCUAGUACUAUGAAUCU	AGAUUUAUAGUACUAGUAUGUGU	Cleavage	cDNA|expressed protein	1
novel-miR-7	LOC_Os11g11630.1	2	13.015	1	23	128	150	ACACAUCCUAGUACUAUGAAUCU	AGAUUUAUAGUAUUACGAUGUGU	Cleavage	cDNA|expressed protein	1
novel-miR-7	LOC_Os07g09050.2	2.5	22.874	1	23	1479	1501	ACACAUCCUAGUACUAUGAAUCU	AGAUUCGUGGUACUAGGAUAUGU	Cleavage	cDNA|exostosin family protein, putative, expressed	1
novel-miR-7	LOC_Os07g07130.1	2.5	12.74	1	21	2038	2058	ACACAUCCUAGUACUAUGAAU	AUUCAUGGUUGUAGGAUGUGU	Translation	cDNA|expressed protein	1
novel-miR-7	LOC_Os11g24780.1	3	16.488	1	23	1852	1874	ACACAUCCUAGUACUAUGAAUCU	AUGUUCAUAGUGCUAAGUUGUGU	Cleavage	cDNA|expressed protein	1
novel-miR-8	LOC_Os09g33980.1	3	16.452	1	22	4057	4078	UUGCGAGAUGUAGAAGUUGAUU	GAUCAAUUUCAGCAUCUUGUAA	Cleavage	cDNA|bromodomain protein 103, putative, expressed	1
novel-miR-8	LOC_Os08g02730.1	2.5	16.478	1	20	1285	1304	UUGCGAGAUGUAGAAGUUGA	GCUACUUCUACAUCUUGCAA	Cleavage	cDNA|plant protein of unknown function domain containing protein, expressed	1
novel-miR-8	LOC_Os03g52794.1	3	22.135	1	20	6544	6563	UUGCGAGAUGUAGAAGUUGA	CUAGCUUCUACAUCUCGUGA	Cleavage	cDNA|phosphatidylinositol kinase, putative, expressed	1
novel-miR-8	LOC_Os08g37400.1	3	22.013	1	22	1912	1933	UUGCGAGAUGUAGAAGUUGAUU	ACUCGUCUUCCACAUCUCGCGA	Cleavage	cDNA|ZF-HD homeobox protein, putative, expressed	1
novel-miR-8	LOC_Os02g54100.1	3	18.504	1	19	1551	1570	UUGCGAGAUGUA-GAAGUUG	CAGCUUCCUACAUCUCGCGA	Cleavage	cDNA|expressed protein	1
novel-miR-9	LOC_Os01g03740.1	2	15.843	1	21	1947	1967	UUUUUUGGCACUGUAUUACUU	AAGUAAUGAGGUGCCAAAAAA	Cleavage	cDNA|nuclease PA3, putative, expressed	1
novel-miR-9	LOC_Os04g43430.3	2.5	18.567	1	21	1777	1797	UUUUUUGGCACUGUAUUACUU	GAGUAGUAUAGUGCCAAUAAA	Cleavage	cDNA|pentatricopeptide, putative, expressed	1
novel-miR-9	LOC_Os04g43430.2	2.5	18.567	1	21	1777	1797	UUUUUUGGCACUGUAUUACUU	GAGUAGUAUAGUGCCAAUAAA	Cleavage	cDNA|pentatricopeptide, putative, expressed	1
novel-miR-9	LOC_Os04g43430.1	2.5	18.567	1	21	1857	1877	UUUUUUGGCACUGUAUUACUU	GAGUAGUAUAGUGCCAAUAAA	Cleavage	cDNA|pentatricopeptide, putative, expressed	1
novel-miR-9	LOC_Os08g15460.1	3	16.763	1	20	2349	2368	UUUUUUGGCACUGUAUUACU	UGUGAUACAGUGCUAGAAGA	Cleavage	cDNA|preprotein translocase subunit secY, putative, expressed	1
novel-miR-9	LOC_Os10g04570.1	2.5	11.706	1	20	1096	1115	UUUUUUGGCACUGUAUUACU	AGAAAUACGGUGCUGAAAAA	Cleavage	cDNA|expressed protein	1
novel-miR-9	LOC_Os02g52690.1	3	14.72	1	21	5367	5387	UUUUUUGGCACUGUAUUACUU	GGGUAAUAUCGUGCUGAAAAA	Cleavage	cDNA|retrotransposon protein, putative, Ty3-gypsy subclass, expressed	1
novel-miR-9	LOC_Os03g19680.1	3	19.997	1	20	14	33	UUUUUUGGCACUGUAUUACU	AGUAUUGCAGUGUCAAAAGG	Cleavage	cDNA|enoyl-CoA hydratase/isomerase family protein, putative, expressed	1
novel-miR-9	LOC_Os02g06205.1	3	12.704	1	20	1306	1325	UUUUUUGGCACUGUAUUACU	AGUGGUACAGUUCCAGAAAG	Translation	cDNA|phytosulfokine receptor precursor, putative, expressed	1
novel-miR-9	LOC_Os02g06210.1	3	12.704	1	20	4399	4418	UUUUUUGGCACUGUAUUACU	AGUGGUACAGUUCCAGAAAG	Translation	cDNA|phytosulfokine receptor precursor, putative, expressed	1
novel-miR-9	LOC_Os05g37200.3	3	14.684	1	21	788	808	UUUUUUGGCACUGUAUUACUU	GAGGAAUACUGUGUCAAGAAA	Cleavage	cDNA|solute carrier family 35 member F2, putative, expressed	1
novel-miR-9	LOC_Os02g50840.2	3	14.808	1	20	3709	3728	UUUUUUGGCACUGUAUUACU	AGUAACACGGUGCUGAAAGA	Cleavage	cDNA|BAH domain containing protein, putative, expressed	1
novel-miR-9	LOC_Os02g50840.1	3	14.808	1	20	3709	3728	UUUUUUGGCACUGUAUUACU	AGUAACACGGUGCUGAAAGA	Cleavage	cDNA|BAH domain containing protein, putative, expressed	1
novel-miR-9	LOC_Os05g37200.1	3	15.26	1	21	788	808	UUUUUUGGCACUGUAUUACUU	GAGGAAUACUGUGUCAAGAAA	Cleavage	cDNA|solute carrier family 35 member F2, putative, expressed	1
novel-miR-9	LOC_Os05g37200.2	3	15.26	1	21	788	808	UUUUUUGGCACUGUAUUACUU	GAGGAAUACUGUGUCAAGAAA	Cleavage	cDNA|solute carrier family 35 member F2, putative, expressed	1
novel-miR-9	LOC_Os07g41090.3	3	23.077	1	21	1198	1218	UUUUUUGGCACUGUAUUACUU	GAGUAAUAGAUUGCCAGAGAA	Translation	cDNA|histone deacetylase, putative, expressed	1
novel-miR-9	LOC_Os02g57620.1	3	10.805	1	21	48	68	UUUUUUGGCACUGUAUUACUU	GGGUAGUAGAGAGCCAAAAAA	Translation	cDNA|Citrate transporter protein, putative, expressed	1
novel-miR-9	LOC_Os07g41090.1	3	23.077	1	21	1205	1225	UUUUUUGGCACUGUAUUACUU	GAGUAAUAGAUUGCCAGAGAA	Translation	cDNA|histone deacetylase, putative, expressed	1
novel-miR-10	LOC_Os11g18280.1	2.5	20.647	1	21	358	378	AAAGACAACAAGAUUAGGGGG	UCCCUUAGUUUGGUUGUCUUU	Translation	cDNA|retrotransposon protein, putative, unclassified	1
novel-miR-10	LOC_Os08g01650.1	3	13.188	1	20	1445	1464	AAAGACAACAAGAUUAGGGG	CUCCUAACAUUGUUGUUUUU	Cleavage	cDNA|Rf1, mitochondrial precursor, putative, expressed	1
novel-miR-10	LOC_Os08g01870.1	3	17.673	1	20	1448	1467	AAAGACAACAAGAUUAGGGG	CUCCUAAUGGUGUUGUUUUU	Translation	cDNA|Rf1, mitochondrial precursor, putative, expressed	1
novel-miR-10	LOC_Os01g01040.4	3	14.415	1	20	840	858	AAAGACAACAAGAUUAGGGG	CUCCUGAU-UUGUUGUCUUU	Cleavage	cDNA|expressed protein	1
novel-miR-10	LOC_Os01g01040.2	3	14.415	1	20	811	829	AAAGACAACAAGAUUAGGGG	CUCCUGAU-UUGUUGUCUUU	Cleavage	cDNA|expressed protein	1
novel-miR-10	LOC_Os01g01040.1	3	14.415	1	20	840	858	AAAGACAACAAGAUUAGGGG	CUCCUGAU-UUGUUGUCUUU	Cleavage	cDNA|expressed protein	1
novel-miR-10	LOC_Os01g01040.3	3	14.415	1	20	811	829	AAAGACAACAAGAUUAGGGG	CUCCUGAU-UUGUUGUCUUU	Cleavage	cDNA|expressed protein	1
novel-miR-11	LOC_Os09g26700.1	2	24.621	1	21	222	242	UUUCGCUCUAGCUCCGCCCCU	AGGGGCGGAGCUGGAGCGGGG	Cleavage	cDNA|choline/ethanolamine kinase, putative, expressed	1
novel-miR-11	LOC_Os09g26700.2	2	24.621	1	21	222	242	UUUCGCUCUAGCUCCGCCCCU	AGGGGCGGAGCUGGAGCGGGG	Cleavage	cDNA|choline/ethanolamine kinase, putative, expressed	1
novel-miR-11	LOC_Os10g41170.1	3	20.88	1	21	1626	1646	UUUCGCUCUAGCUCCGCCCCU	GGGGGUGGAGUUAGAGUCAAA	Cleavage	cDNA|dehydrogenase, putative, expressed	1
novel-miR-11	LOC_Os03g50325.1	3	18.676	1	21	738	758	UUUCGCUCUAGCUCCGCCCCU	GGUGGAGGAGCUGGAGCGGAA	Cleavage	cDNA|phosphatidylinositol 4-kinase, putative, expressed	1
novel-miR-11	LOC_Os01g12900.3	3	20.338	1	21	20	40	UUUCGCUCUAGCUCCGCCCCU	GGAGGCAGAGCUAGAGUGAGA	Cleavage	cDNA|ras-related protein, putative, expressed	1
novel-miR-11	LOC_Os01g12900.1	3	20.338	1	21	20	40	UUUCGCUCUAGCUCCGCCCCU	GGAGGCAGAGCUAGAGUGAGA	Cleavage	cDNA|ras-related protein, putative, expressed	1
novel-miR-11	LOC_Os01g12900.2	3	20.338	1	21	20	40	UUUCGCUCUAGCUCCGCCCCU	GGAGGCAGAGCUAGAGUGAGA	Cleavage	cDNA|ras-related protein, putative, expressed	1
novel-miR-12	LOC_Os09g09470.1	3	21.894	1	20	1632	1652	UCAUUCCACGGGCU-CCACUG	CAGUGGCAGCCUGUGGGAUGA	Cleavage	cDNA|WD domain, G-beta repeat domain containing protein, expressed	1
novel-miR-12	LOC_Os09g09470.2	3	21.894	1	20	1519	1539	UCAUUCCACGGGCU-CCACUG	CAGUGGCAGCCUGUGGGAUGA	Cleavage	cDNA|WD domain, G-beta repeat domain containing protein, expressed	1
novel-miR-13	LOC_Os11g33270.1	3	22.987	1	21	526	546	ACAUCCUGAUCGGUGCGUCCU	ACGACACGCCGAUCAGGGUGU	Cleavage	cDNA|glycosyl hydrolases family 16, putative, expressed	1
novel-miR-14	LOC_Os11g06410.3	3	12.843	1	23	1788	1810	CAGCUUUAAAAUAUAGAUGGGGC	GCUCCAUCUGUAUUCUAAAGUUU	Translation	cDNA|homeodomain, putative, expressed	1
novel-miR-14	LOC_Os11g06410.2	3	12.843	1	23	1831	1853	CAGCUUUAAAAUAUAGAUGGGGC	GCUCCAUCUGUAUUCUAAAGUUU	Translation	cDNA|homeodomain, putative, expressed	1
novel-miR-14	LOC_Os11g06410.1	3	12.843	1	23	2807	2829	CAGCUUUAAAAUAUAGAUGGGGC	GCUCCAUCUGUAUUCUAAAGUUU	Translation	cDNA|homeodomain, putative, expressed	1
novel-miR-14	LOC_Os04g23580.1	3	18.579	1	23	1795	1817	CAGCUUUAAAAUAUAGAUGGGGC	GCACUAUUCAUGUUUUGAAGCUG	Cleavage	cDNA|xylosyltransferase, putative, expressed	1
novel-miR-14	LOC_Os04g09620.1	3	14.323	1	20	1905	1924	CAGCUUUAAAAUAUAGAUGG	UCAUAUACAUUUUAAAGUUG	Cleavage	cDNA|expressed protein	1
novel-miR-14	LOC_Os12g37380.1	3	13.344	1	20	729	747	CAGCUUUAAAAUAUAGAUGG	CCAUCUA-AUUUUGAAGUUG	Cleavage	cDNA|RNA pseudouridine synthase, putative, expressed	1
novel-miR-15	LOC_Os05g40300.1	3	19.219	1	21	424	444	CAAAUCCUAGAUUUCCGUGUC	GAUGCGGGAUUCUAGGGUUUG	Cleavage	cDNA|expressed protein	1
novel-miR-15	LOC_Os06g47910.1	2.5	23.557	1	21	1463	1483	CAAAUCCUAGAUUUCCGUGUC	GACACGGAAACCCAGGGUUUG	Translation	cDNA|GDSL-like lipase/acylhydrolase, putative, expressed	1
novel-miR-15	LOC_Os07g49480.2	2.5	19.146	1	21	4228	4248	CAAAUCCUAGAUUUCCGUGUC	GACACGGAAACCCAGGGUUUG	Translation	cDNA|KIP1, putative, expressed	1
novel-miR-15	LOC_Os01g06740.1	3	19.645	1	21	1350	1370	CAAAUCCUAGAUUUCCGUGUC	GACACGGAAACUCAGGGUUUG	Translation	cDNA|ribosome inactivating protein, putative, expressed	1
novel-miR-15	LOC_Os03g12620.2	3	16.482	1	21	1749	1769	CAAAUCCUAGAUUUCCGUGUC	GACACGAAAAUUCAGGGUUUG	Translation	cDNA|glycosyl hydrolases family 17, putative, expressed	1
novel-miR-15	LOC_Os03g12620.1	3	16.482	1	21	1761	1781	CAAAUCCUAGAUUUCCGUGUC	GACACGAAAAUUCAGGGUUUG	Translation	cDNA|glycosyl hydrolases family 17, putative, expressed	1
novel-miR-15	LOC_Os11g24120.1	3	15.522	1	21	1328	1348	CAAAUCCUAGAUUUCCGUGUC	GACAUAUAAAUCUAGGGUUUG	Cleavage	cDNA|expressed protein	1
novel-miR-15	LOC_Os04g08828.1	2.5	11.729	1	20	747	766	CAAAUCCUAGAUUUCCGUGU	ACACGAAAACCUAGGGUUUG	Translation	cDNA|cytochrome P450, putative, expressed	1
novel-miR-15	LOC_Os04g20474.3	3	14.85	1	21	2100	2120	CAAAUCCUAGAUUUCCGUGUC	GACACGCAACCCUAGGAUUUG	Translation	cDNA|UDP-glucoronosyl and UDP-glucosyl transferase domain containing protein, expressed	1
novel-miR-15	LOC_Os04g20474.4	3	14.85	1	21	2342	2362	CAAAUCCUAGAUUUCCGUGUC	GACACGCAACCCUAGGAUUUG	Translation	cDNA|UDP-glucoronosyl and UDP-glucosyl transferase domain containing protein, expressed	1
novel-miR-15	LOC_Os04g20474.2	3	14.85	1	21	2438	2458	CAAAUCCUAGAUUUCCGUGUC	GACACGCAACCCUAGGAUUUG	Translation	cDNA|UDP-glucoronosyl and UDP-glucosyl transferase domain containing protein, expressed	1
novel-miR-15	LOC_Os04g20474.1	3	14.85	1	21	2569	2589	CAAAUCCUAGAUUUCCGUGUC	GACACGCAACCCUAGGAUUUG	Translation	cDNA|UDP-glucoronosyl and UDP-glucosyl transferase domain containing protein, expressed	1
novel-miR-15	LOC_Os06g42860.1	3	7.9	1	20	1553	1572	CAAAUCCUAGAUUUCCGUGU	ACACGAAAAUAAAGGAUUUG	Translation	cDNA|triacylglycerol lipase precursor, putative, expressed	1
novel-miR-15	LOC_Os03g58700.1	3	11.616	1	20	2423	2442	CAAAUCCUAGAUUUCCGUGU	ACACUGUAAUCCAGGAUUUG	Translation	cDNA|vacuolar protein sorting-associated protein 35, putative, expressed	1
novel-miR-16	LOC_Os11g35750.1	3	23.852	1	21	646	666	UUUAGUCCCGGUUGGUAUUAC	GCAAUAAAAACCGGGACUAAA	Cleavage	cDNA|expressed protein	1
novel-miR-16	LOC_Os01g38580.1	3	7.057	1	20	2225	2244	UUUAGUCCCGGUUGGUAUUA	GAACACCAACCGUGACUAAA	Cleavage	cDNA|beta,beta-carotene 9,10-dioxygenase, putative, expressed	1
novel-miR-16	LOC_Os02g47580.1	3	15.688	1	20	1639	1658	UUUAGUCCCGGUUGGUAUUA	UAAUACCAACAGCGAUUAGA	Translation	cDNA|expressed protein	1
novel-miR-17	LOC_Os09g03939.2	2.5	24.428	1	22	1822	1843	UAACCGGGACUAAAGAUCGAUU	AAACGCUUUUUAGUCCCGGUUA	Cleavage	cDNA|white-brown complex homolog protein 11, putative, expressed	1
novel-miR-17	LOC_Os09g03939.1	2.5	24.428	1	22	2369	2390	UAACCGGGACUAAAGAUCGAUU	AAACGCUUUUUAGUCCCGGUUA	Cleavage	cDNA|white-brown complex homolog protein 11, putative, expressed	1
novel-miR-17	LOC_Os08g01220.1	3	10.887	1	22	204	225	UAACCGGGACUAAAGAUCGAUU	GAUCGAUUAUUAGUCCCAGUUA	Cleavage	cDNA|harpin-induced protein 1 domain containing protein, expressed	1
novel-miR-17	LOC_Os12g17280.1	2	23.176	1	20	319	338	UAACCGGGACUAAAGAUCGA	UCUAUCUUUACUCCCGGUUA	Translation	cDNA|expressed protein	1
novel-miR-17	LOC_Os07g02100.1	3	15.263	1	20	2015	2034	UAACCGGGACUAAAGAUCGA	UUGAUCUUUAGUCCCAGUUC	Cleavage	cDNA|flavin-containing monooxygenase family protein, putative, expressed	1
novel-miR-18	LOC_Os06g12450.1	3	18.384	1	20	1303	1322	GAUUCCUACAUUUUGGGCCA	AAGCCCAGGAUGUAGGAAUC	Cleavage	cDNA|soluble starch synthase 2-3, chloroplast precursor, putative, expressed	1
novel-miR-18	LOC_Os11g37850.1	3	16.382	1	20	1165	1184	GAUUCCUACAUUUUGGGCCA	UGGUCUAAAGUGUAUGAAUC	Cleavage	cDNA|stripe rust resistance protein Yr10, putative, expressed	1
novel-miR-18	LOC_Os01g58459.1	3	23.46	1	21	41	61	GAUUCCUACAUUUUGGGCCAU	AUAGCGCAAAAUGUGGGGAUC	Cleavage	cDNA|expressed protein	1
novel-miR-18	LOC_Os01g58459.2	3	23.46	1	21	41	61	GAUUCCUACAUUUUGGGCCAU	AUAGCGCAAAAUGUGGGGAUC	Cleavage	cDNA|expressed protein	1
novel-miR-18	LOC_Os06g46410.1	2.5	23.564	1	20	576	595	GAUUCCUACAUUUUGGGCCA	UGGCCUAAAAAGGAGGAAUC	Translation	cDNA|auxin response factor, putative, expressed	1
novel-miR-18	LOC_Os03g53700.1	3	19.448	1	20	889	908	GAUUCCUACAUUUUGGGCCA	UUGCCCAACAUGCAGGAAUC	Cleavage	cDNA|PHD-finger domain containing protein, putative, expressed	1
novel-miR-19	LOC_Os01g54850.1	2.5	18.819	1	21	1438	1458	GAGAGAGUAGUCGUGUAGCGA	UCGCUACAUGACUGGUCUCUC	Cleavage	cDNA|OsFBX24 - F-box domain containing protein, expressed	1
novel-miR-19	LOC_Os09g02214.3	3	11.191	1	21	2911	2931	GAGAGAGUAGUCGUGUAGCGA	UUGCUACACCACUACUCCCUC	Cleavage	cDNA|Citrate transporter protein, putative, expressed	1
novel-miR-19	LOC_Os11g09460.1	3	16.175	1	20	245	264	GAGAGAGUAGUCGUGUAGCG	UGCUAAAAGACUACUUUCUC	Cleavage	cDNA|expressed protein	1
novel-miR-21	LOC_Os03g19380.1	3	16.907	1	21	838	858	UAUCAACGUUUGACCAUUCGU	AUGAAUGAUCAAACGUUGGUU	Cleavage	cDNA|calvin cycle protein CP12, putative, expressed	1
novel-miR-21	LOC_Os01g06740.1	3	16.262	1	21	1333	1353	UAUCAACGUUUGACCAUUCGU	ACGGACGGUCAAACGUUGACA	Cleavage	cDNA|ribosome inactivating protein, putative, expressed	1
novel-miR-22	LOC_Os08g22890.1	3	17.693	1	21	341	361	CCGAGAUUGUGCUGGCCAGUU	AACUGGUCAUCACAAUCACGG	Cleavage	cDNA|retrotransposon protein, putative, Ty3-gypsy subclass	1
novel-miR-22	LOC_Os02g33270.1	3	20.076	1	21	1115	1135	CCGAGAUUGUGCUGGCCAGUU	AACUGGUCAUCACAAUCACGG	Cleavage	cDNA|retrotransposon protein, putative, unclassified, expressed	1
novel-miR-22	LOC_Os01g65850.1	2	16.117	1	21	2839	2859	CCGAGAUUGUGCUGGCCAGUU	GACUUGCAAGCACAAUCUCGG	Cleavage	cDNA|CHD3-type chromatin-remodeling factor PICKLE, putative, expressed	1
novel-miR-22	LOC_Os09g11940.1	3	17.363	1	21	4427	4447	CCGAGAUUGUGCUGGCCAGUU	AACUGGUCAUCACAAUCACGG	Cleavage	cDNA|retrotransposon protein, putative, Ty3-gypsy subclass, expressed	1
novel-miR-22	LOC_Os03g16220.4	2.5	24.246	1	20	767	785	CCGAGAUUGUGCUGGCCAGU	ACUGGCCAG-ACGAUCUCGG	Translation	cDNA|oxidoreductase, short chain dehydrogenase/reductase family domain containing protein, expressed	1
novel-miR-22	LOC_Os03g16220.6	2.5	24.246	1	20	879	897	CCGAGAUUGUGCUGGCCAGU	ACUGGCCAG-ACGAUCUCGG	Translation	cDNA|oxidoreductase, short chain dehydrogenase/reductase family domain containing protein, expressed	1
novel-miR-22	LOC_Os03g16220.1	2.5	24.246	1	20	907	925	CCGAGAUUGUGCUGGCCAGU	ACUGGCCAG-ACGAUCUCGG	Translation	cDNA|oxidoreductase, short chain dehydrogenase/reductase family domain containing protein, expressed	1
novel-miR-22	LOC_Os03g16220.2	2.5	24.246	1	20	1044	1062	CCGAGAUUGUGCUGGCCAGU	ACUGGCCAG-ACGAUCUCGG	Translation	cDNA|oxidoreductase, short chain dehydrogenase/reductase family domain containing protein, expressed	1
novel-miR-22	LOC_Os03g16220.3	2.5	24.246	1	20	1590	1608	CCGAGAUUGUGCUGGCCAGU	ACUGGCCAG-ACGAUCUCGG	Translation	cDNA|oxidoreductase, short chain dehydrogenase/reductase family domain containing protein, expressed	1
novel-miR-22	LOC_Os03g16220.5	2.5	24.246	1	20	1750	1768	CCGAGAUUGUGCUGGCCAGU	ACUGGCCAG-ACGAUCUCGG	Translation	cDNA|oxidoreductase, short chain dehydrogenase/reductase family domain containing protein, expressed	1
novel-miR-22	LOC_Os06g08530.3	3	19.509	1	20	212	231	CCGAGAUUGUGCUGGCCAGU	GCUGGCCUGCAAAAUCUUGG	Translation	cDNA|ubiquitin carboxyl-terminal hydrolase domain containing protein, expressed	1
novel-miR-22	LOC_Os06g08530.2	3	18.291	1	20	554	573	CCGAGAUUGUGCUGGCCAGU	GCUGGCCUGCAAAAUCUUGG	Translation	cDNA|ubiquitin carboxyl-terminal hydrolase domain containing protein, expressed	1
novel-miR-22	LOC_Os06g08530.1	3	18.291	1	20	554	573	CCGAGAUUGUGCUGGCCAGU	GCUGGCCUGCAAAAUCUUGG	Translation	cDNA|ubiquitin carboxyl-terminal hydrolase domain containing protein, expressed	1
novel-miR-22	LOC_Os06g08530.4	3	18.291	1	20	554	573	CCGAGAUUGUGCUGGCCAGU	GCUGGCCUGCAAAAUCUUGG	Translation	cDNA|ubiquitin carboxyl-terminal hydrolase domain containing protein, expressed	1
novel-miR-22	LOC_Os06g08530.5	3	18.291	1	20	554	573	CCGAGAUUGUGCUGGCCAGU	GCUGGCCUGCAAAAUCUUGG	Translation	cDNA|ubiquitin carboxyl-terminal hydrolase domain containing protein, expressed	1
novel-miR-23	LOC_Os11g05090.1	2.5	23.061	1	21	680	700	AUUUGGGGGUGCAAAGUUCCU	GGGAGCUUUUCAUUCCCAAAU	Cleavage	cDNA|peptidyl-prolyl isomerase, putative, expressed	1
novel-miR-23	LOC_Os01g52560.1	2.5	13.192	1	20	1081	1100	AUUUGGGGGUGCAAAGUUCC	GGACUUUUGCACUUCCAAAU	Cleavage	cDNA|Plant PDR ABC transporter associated domain containing protein, expressed	1
novel-miR-23	LOC_Os05g50380.2	3	19.593	1	21	346	366	AUUUGGGGGUGCAAAGUUCCU	AGGAACUUUGCGGAUCCAAAU	Translation	cDNA|glucose-1-phosphate adenylyltransferase large subunit, chloroplast precursor, putative, expressed	1
novel-miR-23	LOC_Os05g50380.1	3	19.593	1	21	647	667	AUUUGGGGGUGCAAAGUUCCU	AGGAACUUUGCGGAUCCAAAU	Translation	cDNA|glucose-1-phosphate adenylyltransferase large subunit, chloroplast precursor, putative, expressed	1
novel-miR-23	LOC_Os05g35440.2	3	12.378	1	21	2744	2764	AUUUGGGGGUGCAAAGUUCCU	AGGCGCUUUGCAAUCCCAAAU	Translation	cDNA|serine hydroxymethyltransferase, mitochondrial precursor, putative, expressed	1
novel-miR-23	LOC_Os05g46140.1	3	17.818	1	21	592	612	AUUUGGGGGUGCAAAGUUCCU	GGGAAGUUUGAAUCUCCAAAU	Translation	cDNA|expressed protein	1
novel-miR-23	LOC_Os09g32430.1	3	17.973	1	21	546	566	AUUUGGGGGUGCAAAGUUCCU	GGGAAGUUUGAAUCUCCAAAU	Translation	cDNA|oxidoreductase, putative, expressed	1
novel-miR-23	LOC_Os05g46140.2	3	17.818	1	21	681	701	AUUUGGGGGUGCAAAGUUCCU	GGGAAGUUUGAAUCUCCAAAU	Translation	cDNA|expressed protein	1
novel-miR-23	LOC_Os02g27790.1	3	15.567	1	21	73	93	AUUUGGGGGUGCAAAGUUCCU	GGGAAUUUUCUUCCCCCAAAU	Translation	cDNA|splicing factor 3B subunit 1, putative, expressed	1
novel-miR-24	LOC_Os03g19380.1	3	16.907	1	21	838	858	UAUCAACGUUUGACCAUUCGU	AUGAAUGAUCAAACGUUGGUU	Cleavage	cDNA|calvin cycle protein CP12, putative, expressed	1
novel-miR-24	LOC_Os01g06740.1	3	16.262	1	21	1333	1353	UAUCAACGUUUGACCAUUCGU	ACGGACGGUCAAACGUUGACA	Cleavage	cDNA|ribosome inactivating protein, putative, expressed	1
novel-miR-25	LOC_Os06g50620.1	2	24.048	1	23	271	293	GGGGGAUUUGCAAUUAUGACACU	AGUGUCAUAAUUGCAAACCCUCC	Cleavage	cDNA|expressed protein	1
novel-miR-25	LOC_Os06g50770.1	2	24.501	1	23	271	293	GGGGGAUUUGCAAUUAUGACACU	AGUGUCAUAAUUGCAAACCCUCC	Cleavage	cDNA|expressed protein	1
novel-miR-25	LOC_Os06g49090.2	2.5	15.832	1	20	863	882	GGGGGAUUUGCAAUUAUGAC	UUUAUAGUUGCAAAUCCCUC	Cleavage	cDNA|transposon protein, putative, unclassified, expressed	1
novel-miR-25	LOC_Os06g49090.1	2.5	15.832	1	20	863	882	GGGGGAUUUGCAAUUAUGAC	UUUAUAGUUGCAAAUCCCUC	Cleavage	cDNA|transposon protein, putative, unclassified, expressed	1
novel-miR-25	LOC_Os06g18880.1	2.5	16.129	1	20	1549	1568	GGGGGAUUUGCAAUUAUGAC	GUCAUGAUUGUGAAUCUCCU	Cleavage	cDNA|cadmium tolerance factor, putative, expressed	1
novel-miR-25	LOC_Os03g48840.2	3	12.59	1	20	93	112	GGGGGAUUUGCAAUUAUGAC	GUCAGAAAUUCAAAUCCCCC	Translation	cDNA|ribosomal L18p/L5e family protein, putative, expressed	1
novel-miR-26	LOC_Os01g03740.1	2	19.121	1	22	1943	1964	UUUGGCACCGUAUUACUUUUCU	AGGAAAGUAAUGAGGUGCCAAA	Translation	cDNA|nuclease PA3, putative, expressed	1
novel-miR-26	LOC_Os12g19370.1	2.5	18.257	1	22	4709	4730	UUUGGCACCGUAUUACUUUUCU	AGGAAAGUAAAACAGUGCCAAA	Translation	cDNA|DNA polymerase I family protein, expressed	1
novel-miR-26	LOC_Os02g54510.1	2.5	18.015	1	22	3389	3410	UUUGGCACCGUAUUACUUUUCU	GGAAAAGCAAUAUGGUGUCAGA	Cleavage	cDNA|protein kinase domain containing protein, expressed	1
novel-miR-26	LOC_Os02g54510.3	2.5	18.015	1	22	3348	3369	UUUGGCACCGUAUUACUUUUCU	GGAAAAGCAAUAUGGUGUCAGA	Cleavage	cDNA|protein kinase domain containing protein, expressed	1
novel-miR-26	LOC_Os02g54510.2	2.5	18.015	1	22	3175	3196	UUUGGCACCGUAUUACUUUUCU	GGAAAAGCAAUAUGGUGUCAGA	Cleavage	cDNA|protein kinase domain containing protein, expressed	1
novel-miR-26	LOC_Os08g35010.1	3	15.734	1	21	864	884	UUUGGCACCGUAUUACUUUUC	GAAGGGAAAUAUGGUGUCAAA	Cleavage	cDNA|ARID/BRIGHT DNA-binding domain containing protein, expressed	1
novel-miR-26	LOC_Os03g47980.1	2.5	15.266	1	22	2199	2220	UUUGGCACCGUAUUACUUUUCU	AUAAAAAUGAUACGGUGCUAGA	Cleavage	cDNA|expressed protein	1
novel-miR-26	LOC_Os07g10530.1	3	23.095	1	22	787	808	UUUGGCACCGUAUUACUUUUCU	GGAUAAGUACUAUGGUGCCAAG	Cleavage	cDNA|carboxyl-terminal peptidase, putative, expressed	1
novel-miR-26	LOC_Os02g08240.1	3	20.2	1	20	632	651	UUUGGCACCGUAUUACUUUU	AAAAGGAAUAUGAUGCCAAG	Cleavage	cDNA|STE_PAK_Ste20_STLK.1 - STE kinases include homologs to sterile 7, sterile 11 and sterile 20 from yeast, expressed	1
novel-miR-27	LOC_Os10g24640.1	2	12.872	1	23	2236	2258	UGAUUCAAAUCUAGGAUUGGGUU	ACCCCAAUCCUAGAUUUUAAUUA	Cleavage	cDNA|retrotransposon protein, putative, unclassified, expressed	1
novel-miR-27	LOC_Os10g22840.1	3	10.907	1	23	245	267	UGAUUCAAAUCUAGGAUUGGGUU	AAUUUGAUCUUAGAUAUGAAUCA	Cleavage	cDNA|retrotransposon protein, putative, unclassified	1
novel-miR-27	LOC_Os04g28920.1	2.5	11.587	1	20	160	179	UGAUUCAAAUCUAGGAUUGG	CCAAUUCUGAAUUUGAGUCA	Translation	cDNA|retrotransposon protein, putative, unclassified, expressed	1
novel-miR-27	LOC_Os06g18058.1	2.5	11.587	1	20	160	179	UGAUUCAAAUCUAGGAUUGG	CCAAUUCUGAAUUUGAGUCA	Translation	cDNA|retrotransposon protein, putative, unclassified, expressed	1
novel-miR-27	LOC_Os03g11320.2	3	22.173	1	23	783	805	UGAUUCAAAUCUAGGAUUGGGUU	AUUCUAAACUUGGAUUUGGAUCA	Cleavage	cDNA|heparanase-like protein precursor, putative, expressed	1
novel-miR-27	LOC_Os03g11320.1	3	22.173	1	23	790	812	UGAUUCAAAUCUAGGAUUGGGUU	AUUCUAAACUUGGAUUUGGAUCA	Cleavage	cDNA|heparanase-like protein precursor, putative, expressed	1
novel-miR-27	LOC_Os12g41350.1	3	16.846	1	21	243	264	UGAUUCA-AAUCUAGGAUUGGG	CCCAAUCGUAGAUUCUGAAUCA	Cleavage	cDNA|meiotic asynaptic mutant 1, putative, expressed	1
novel-miR-28	LOC_Os03g19380.1	3	16.907	1	21	838	858	UAUCAACGUUUGACCAUUCGU	AUGAAUGAUCAAACGUUGGUU	Cleavage	cDNA|calvin cycle protein CP12, putative, expressed	1
novel-miR-28	LOC_Os01g06740.1	3	16.262	1	21	1333	1353	UAUCAACGUUUGACCAUUCGU	ACGGACGGUCAAACGUUGACA	Cleavage	cDNA|ribosome inactivating protein, putative, expressed	1
novel-miR-29	LOC_Os08g06478.1	2	20.962	1	23	2421	2443	CAUGAGACGAAUCUUUUGAGCCU	AGGCUUAAAAGAUUCGUCUCGUA	Cleavage	cDNA|expressed protein	1
novel-miR-29	LOC_Os02g57410.10	2.5	10.715	1	23	1916	1938	CAUGAGACGAAUCUUUUGAGCCU	AGGUUUAAAAGAUUCGUCUCGUA	Cleavage	cDNA|OTU-like cysteine protease family protein, putative, expressed	1
novel-miR-29	LOC_Os02g57410.3	2.5	10.715	1	23	1927	1949	CAUGAGACGAAUCUUUUGAGCCU	AGGUUUAAAAGAUUCGUCUCGUA	Cleavage	cDNA|OTU-like cysteine protease family protein, putative, expressed	1
novel-miR-29	LOC_Os02g57410.5	2.5	10.715	1	23	1999	2021	CAUGAGACGAAUCUUUUGAGCCU	AGGUUUAAAAGAUUCGUCUCGUA	Cleavage	cDNA|OTU-like cysteine protease family protein, putative, expressed	1
novel-miR-29	LOC_Os02g57410.8	2.5	10.715	1	23	2021	2043	CAUGAGACGAAUCUUUUGAGCCU	AGGUUUAAAAGAUUCGUCUCGUA	Cleavage	cDNA|OTU-like cysteine protease family protein, putative, expressed	1
novel-miR-29	LOC_Os02g57410.4	2.5	10.715	1	23	2080	2102	CAUGAGACGAAUCUUUUGAGCCU	AGGUUUAAAAGAUUCGUCUCGUA	Cleavage	cDNA|OTU-like cysteine protease family protein, putative, expressed	1
novel-miR-29	LOC_Os02g57410.9	2.5	10.715	1	23	2076	2098	CAUGAGACGAAUCUUUUGAGCCU	AGGUUUAAAAGAUUCGUCUCGUA	Cleavage	cDNA|OTU-like cysteine protease family protein, putative, expressed	1
novel-miR-29	LOC_Os02g57410.1	2.5	10.715	1	23	2085	2107	CAUGAGACGAAUCUUUUGAGCCU	AGGUUUAAAAGAUUCGUCUCGUA	Cleavage	cDNA|OTU-like cysteine protease family protein, putative, expressed	1
novel-miR-29	LOC_Os02g57410.6	2.5	10.715	1	23	2147	2169	CAUGAGACGAAUCUUUUGAGCCU	AGGUUUAAAAGAUUCGUCUCGUA	Cleavage	cDNA|OTU-like cysteine protease family protein, putative, expressed	1
novel-miR-29	LOC_Os02g57410.7	2.5	10.715	1	23	2242	2264	CAUGAGACGAAUCUUUUGAGCCU	AGGUUUAAAAGAUUCGUCUCGUA	Cleavage	cDNA|OTU-like cysteine protease family protein, putative, expressed	1
novel-miR-29	LOC_Os10g30620.1	2	15.585	1	23	513	535	CAUGAGACGAAUCUUUUGAGCCU	AGGCUUAAAAAAUUUGUCUCAUG	Cleavage	cDNA|expressed protein	1
novel-miR-29	LOC_Os01g65130.1	2.5	23.292	1	23	1968	1990	CAUGAGACGAAUCUUUUGAGCCU	AGGCUUAAAAGAUUCGUCUUGUA	Cleavage	cDNA|peptide transporter, putative, expressed	1
novel-miR-29	LOC_Os04g52780.1	2.5	13.648	1	22	3966	3987	CAUGAGACGAAUCUUUUGAGCC	GGCUCAAAAGAUUCGUCUCAAA	Cleavage	cDNA|leucine-rich repeat receptor protein kinase EXS precursor, putative, expressed	1
novel-miR-29	LOC_Os02g05770.2	2.5	22.187	1	23	1803	1825	CAUGAGACGAAUCUUUUGAGCCU	AGGCUUAAUAGAUUCGUCUUGUG	Cleavage	cDNA|expressed protein	1
novel-miR-29	LOC_Os02g05770.1	2.5	22.187	1	23	1827	1849	CAUGAGACGAAUCUUUUGAGCCU	AGGCUUAAUAGAUUCGUCUUGUG	Cleavage	cDNA|expressed protein	1
novel-miR-29	LOC_Os04g09580.1	2.5	14.122	1	23	4573	4595	CAUGAGACGAAUCUUUUGAGCCU	AGGCUUAAAAAAUUUGUCUCGUG	Cleavage	cDNA|expressed protein	1
novel-miR-29	LOC_Os06g28480.1	2	24.093	1	23	2075	2097	CAUGAGACGAAUCUUUUGAGCCU	AGACUCAAAAGAUUCGUCUCGCG	Cleavage	cDNA|polygalacturonase inhibitor 1 precursor, putative, expressed	1
novel-miR-29	LOC_Os06g47000.1	3	24.405	1	23	2131	2153	CAUGAGACGAAUCUUUUGAGCCU	AGACUCAAAAGAUUCGUCUCGCA	Cleavage	cDNA|external NADH-ubiquinone oxidoreductase 1, mitochondrial precursor, putative, expressed	1
novel-miR-29	LOC_Os06g47000.3	3	24.405	1	23	2183	2205	CAUGAGACGAAUCUUUUGAGCCU	AGACUCAAAAGAUUCGUCUCGCA	Cleavage	cDNA|external NADH-ubiquinone oxidoreductase 1, mitochondrial precursor, putative, expressed	1
novel-miR-29	LOC_Os06g47000.2	3	24.405	1	23	2278	2300	CAUGAGACGAAUCUUUUGAGCCU	AGACUCAAAAGAUUCGUCUCGCA	Cleavage	cDNA|external NADH-ubiquinone oxidoreductase 1, mitochondrial precursor, putative, expressed	1
novel-miR-29	LOC_Os01g70770.1	2.5	24.82	1	23	1202	1224	CAUGAGACGAAUCUUUUGAGCCU	AGACUCAAAAGAUUCGUCUUGCG	Cleavage	cDNA|glutathione S-transferase, putative, expressed	1
novel-miR-29	LOC_Os07g39680.1	2.5	22.406	1	21	412	432	CAUGAGACGAAUCUUUUGAGC	GCUGAAGAGAUUUGUUUCAUG	Cleavage	cDNA|UV-induced protein uvi15, putative, expressed	1
novel-miR-29	LOC_Os04g45650.2	3	24.458	1	23	2282	2304	CAUGAGACGAAUCUUUUGAGCCU	AGACUUAAAAGAUUUGUCUCGCG	Cleavage	cDNA|expressed protein	1
novel-miR-29	LOC_Os09g07880.1	2.5	18.583	1	23	1721	1743	CAUGAGACGAAUCUUUUGAGCCU	AAGCUCGAAAGAUUGAUCUCAUG	Translation	cDNA|retrotransposon protein, putative, Ty3-gypsy subclass, expressed	1
novel-miR-29	LOC_Os05g35470.1	3	21.306	1	23	1133	1155	CAUGAGACGAAUCUUUUGAGCCU	AAGUUCAAUAGUUUCGUUUCAUG	Cleavage	cDNA|dienelactone hydrolase family protein, expressed	1
novel-miR-30	LOC_Os03g27054.1	2	18.614	1	22	3	24	UCAAGGACCGUAGAAUUGCUCU	GGAGCAAUUUUAUGGUCCUUGU	Cleavage	cDNA|expressed protein	1
novel-miR-30	LOC_Os06g35160.1	2	22.42	1	23	1943	1965	UCAAGGACCGUAGAAUUGCUCUU	AGGAGCAAUUUUACAGUUCUUGA	Translation	cDNA|CAMK_KIN1/SNF1/Nim1_like.26 - CAMK includes calcium/calmodulin depedent protein kinases, expressed	1
novel-miR-30	LOC_Os11g01820.1	2.5	18.298	1	23	2846	2868	UCAAGGACCGUAGAAUUGCUCUU	AAGAGCAAUUUUAUAGUCUUUGA	Translation	cDNA|ATCHX, putative, expressed	1
novel-miR-30	LOC_Os02g05680.2	3	10.65	1	23	629	651	UCAAGGACCGUAGAAUUGCUCUU	AAGAGAAAUUUUACGGUCCUUAA	Cleavage	cDNA|apoptosis-inducing factor 2, putative, expressed	1
novel-miR-30	LOC_Os03g39170.1	2	22.379	1	23	2718	2740	UCAAGGACCGUAGAAUUGCUCUU	GAUAGCAAUUUUACGGUACUUGA	Cleavage	cDNA|frigida, putative, expressed	1
novel-miR-30	LOC_Os07g36090.3	3	10.044	1	22	2262	2283	UCAAGGACCGUAGAAUUGCUCU	GGAGAAAUUCUACGGUUCUUCA	Cleavage	cDNA|ribosomal protein L28 protein, putative, expressed	1
novel-miR-30	LOC_Os06g33370.1	2.5	18.705	1	23	1168	1190	UCAAGGACCGUAGAAUUGCUCUU	AAAAGCAAUUUUCCUGUCCUUGA	Translation	cDNA|expressed protein	1
novel-miR-30	LOC_Os11g44500.1	2.5	18.161	1	20	493	512	UCAAGGACCGUAGAAUUGCU	AGCAAUUUUAUAGUUCUUGA	Translation	cDNA|protein kinase domain containing protein, expressed	1
novel-miR-31	LOC_Os04g48600.1	3	23.104	1	22	412	434	UGUGCUUCUG-ACCUGUGGCCCC	GGGGCUGCAGGUGCAGAAGCACA	Translation	cDNA|expressed protein	1
novel-miR-31	LOC_Os10g28000.1	3	16.233	1	22	1147	1168	UGUGCUUCUGACCUGUGGCCCC	GAGGCCACAAGUCAGAAGUAGA	Cleavage	cDNA|glutathione reductase, putative, expressed	1
novel-miR-31	LOC_Os09g12770.1	2.5	14.431	1	20	1548	1567	UGUGCUUCUGACCUGUGGCC	GGUCAGUGGUCAGAAGCACA	Cleavage	cDNA|Myb-like DNA-binding domain containing protein, putative, expressed	1
novel-miR-31	LOC_Os09g12770.2	2.5	14.431	1	20	1446	1465	UGUGCUUCUGACCUGUGGCC	GGUCAGUGGUCAGAAGCACA	Cleavage	cDNA|Myb-like DNA-binding domain containing protein, putative, expressed	1
novel-miR-31	LOC_Os10g32500.1	3	22.391	1	20	183	202	UGUGCUUCUGACCUGUGGCC	GGCCACGGGAUGGAAGCGCA	Translation	cDNA|expressed protein	1
novel-miR-31	LOC_Os07g15360.1	3	12.656	1	20	311	330	UGUGCUUCUGACCUGUGGCC	GGCCACACGUCGGAAUCACA	Cleavage	cDNA|retrotransposon protein, putative, Ty1-copia subclass	1
novel-miR-31	LOC_Os05g48320.1	2.5	24.126	1	22	315	335	UGUGCUUCUGACCUGUGGCCCC	GCGGUCAC-GGUCAGAAGCACA	Cleavage	cDNA|60S ribosomal protein L37a, putative, expressed	1
novel-miR-32	LOC_Os12g14150.1	2	23.757	1	23	1577	1599	AUACCUCACGGUACCAAAUCGUU	AAUGAUUUAGUACCGUGAGGUAC	Cleavage	cDNA|expressed protein	1
novel-miR-32	LOC_Os06g22090.1	3	20.68	1	23	1674	1696	AUACCUCACGGUACCAAAUCGUU	AAAGAUUUGGGGUUGUGAGGUGU	Cleavage	cDNA|retrotransposon protein, putative, Ty1-copia subclass, expressed	1
novel-miR-33	LOC_Os09g30250.1	2.5	18.768	1	20	2732	2751	GGACCAUCCCAUCCCAAAAA	UUUUUUGGGUGGGAUGGUUU	Cleavage	cDNA|OsSub58 - Putative Subtilisin homologue, expressed	1
novel-miR-34	LOC_Os07g08760.1	3	14.758	1	23	1306	1328	CAACCGGGACUAGAAAUAGAUCU	ACAUCUAUUGCUAGUUCCAGUUG	Cleavage	cDNA|START domain containing protein, putative, expressed	1
novel-miR-34	LOC_Os06g45830.1	3	21.023	1	20	1900	1919	CAACCGGGACUAGAAAUAGA	UCUAUUUCUGGUUUUGGUUC	Cleavage	cDNA|expressed protein	1
novel-miR-34	LOC_Os09g03939.2	2.5	24.676	1	23	1899	1921	CAACCGGGACUAGAAAUAGAUCU	AUGUCCAGUUUUAGUCCCGGUUG	Cleavage	cDNA|white-brown complex homolog protein 11, putative, expressed	1
novel-miR-34	LOC_Os09g03939.1	2.5	24.676	1	23	2446	2468	CAACCGGGACUAGAAAUAGAUCU	AUGUCCAGUUUUAGUCCCGGUUG	Cleavage	cDNA|white-brown complex homolog protein 11, putative, expressed	1
novel-miR-34	LOC_Os07g30240.1	2.5	19.017	1	20	1676	1695	CAACCGGGACUAGAAAUAGA	UCGAUUUCAAGUUCCGGUUG	Cleavage	cDNA|mutS family domain IV containing protein, expressed	1
novel-miR-35	LOC_Os05g39540.1	2	17.476	1	23	1440	1462	CCAACAUUUGACCGUCUGUCUUA	UAAGACGGACGGUCAAACGUUGG	Cleavage	cDNA|metal cation transporter, putative, expressed	1
novel-miR-35	LOC_Os10g10170.6	2	14.298	1	23	2262	2284	CCAACAUUUGACCGUCUGUCUUA	UAAGACGGACGGUCAAACGUUGG	Cleavage	cDNA|PPR repeat domain containing protein, putative, expressed	1
novel-miR-35	LOC_Os06g38210.2	2	15.807	1	23	2639	2661	CCAACAUUUGACCGUCUGUCUUA	UAAGACGGACGGUCAAACGUUGG	Cleavage	cDNA|expressed protein	1
novel-miR-35	LOC_Os06g47910.1	2.5	18.17	1	23	1441	1463	CCAACAUUUGACCGUCUGUCUUA	UAAGAUGGACGGUCAAACGUUGG	Cleavage	cDNA|GDSL-like lipase/acylhydrolase, putative, expressed	1
novel-miR-35	LOC_Os06g50146.1	2.5	15.659	1	23	1371	1393	CCAACAUUUGACCGUCUGUCUUA	UAAGAUGGACGGUCAAACGUUGG	Cleavage	cDNA|calcium-dependent protein kinase CPK1 adapter protein 2, putative, expressed	1
novel-miR-35	LOC_Os11g31690.1	2.5	13.914	1	23	1768	1790	CCAACAUUUGACCGUCUGUCUUA	UAAGACGGACGGUUAAACGUUGG	Cleavage	cDNA|expressed protein	1
novel-miR-35	LOC_Os11g31690.2	2.5	13.914	1	23	1769	1791	CCAACAUUUGACCGUCUGUCUUA	UAAGACGGACGGUUAAACGUUGG	Cleavage	cDNA|expressed protein	1
novel-miR-35	LOC_Os09g32940.2	3	12.01	1	23	1661	1683	CCAACAUUUGACCGUCUGUCUUA	UAAGACGGACAGUCAAACGUUGG	Cleavage	cDNA|expressed protein	1
novel-miR-35	LOC_Os11g37540.1	3	12.034	1	23	3969	3991	CCAACAUUUGACCGUCUGUCUUA	UAAAACGGACGGUCAAACGUUGG	Cleavage	cDNA|protein phosphatase 2C, putative, expressed	1
novel-miR-35	LOC_Os01g06740.1	3	16.207	1	21	1331	1351	CCAACAUUUGACCGUCUGUCU	AGACGGACGGUCAAACGUUGA	Cleavage	cDNA|ribosome inactivating protein, putative, expressed	1
novel-miR-35	LOC_Os03g25500.1	3	17.752	1	22	196	217	CCAACAUUUGACCGUCUGUCUU	GAGGCAGAUGGCCAGGUGUUGG	Translation	cDNA|cytochrome P450 72A1, putative, expressed	1
novel-miR-35	LOC_Os07g08540.1	3	21.579	1	22	1820	1841	CCAACAUUUGACCGUCUGUCUU	AGGACAGGCUGCCGAAUGUUGG	Translation	cDNA|auxin response factor 20, putative, expressed	1
novel-miR-35	LOC_Os07g39400.1	3	17.271	1	23	423	445	CCAACAUUUGACCGUCUGUCUUA	UGGAACAGACAGUCUAAUGUUGG	Translation	cDNA|polyol transporter 5, putative, expressed	1
novel-miR-36	LOC_Os07g08760.1	3	14.758	1	23	1306	1328	CAACCGGGACUAGAAAUAGAUCU	ACAUCUAUUGCUAGUUCCAGUUG	Cleavage	cDNA|START domain containing protein, putative, expressed	1
novel-miR-36	LOC_Os06g45830.1	3	21.023	1	20	1900	1919	CAACCGGGACUAGAAAUAGA	UCUAUUUCUGGUUUUGGUUC	Cleavage	cDNA|expressed protein	1
novel-miR-36	LOC_Os09g03939.2	2.5	24.676	1	23	1899	1921	CAACCGGGACUAGAAAUAGAUCU	AUGUCCAGUUUUAGUCCCGGUUG	Cleavage	cDNA|white-brown complex homolog protein 11, putative, expressed	1
novel-miR-36	LOC_Os09g03939.1	2.5	24.676	1	23	2446	2468	CAACCGGGACUAGAAAUAGAUCU	AUGUCCAGUUUUAGUCCCGGUUG	Cleavage	cDNA|white-brown complex homolog protein 11, putative, expressed	1
novel-miR-36	LOC_Os07g30240.1	2.5	19.017	1	20	1676	1695	CAACCGGGACUAGAAAUAGA	UCGAUUUCAAGUUCCGGUUG	Cleavage	cDNA|mutS family domain IV containing protein, expressed	1
novel-miR-37	LOC_Os08g26860.1	2	22.211	1	22	19	40	CAACCGGGACUAAAGAUCUAAC	GCUACACCUUUAGUCCCGGUUG	Cleavage	cDNA|expressed protein	1
novel-miR-37	LOC_Os03g49490.2	3	19.82	1	20	607	626	CAACCGGGACUAAAGAUCUA	UGGAUCUUGGGUCUUGGUUG	Cleavage	cDNA|expressed protein	1
novel-miR-37	LOC_Os03g49490.1	3	20.588	1	20	622	641	CAACCGGGACUAAAGAUCUA	UGGAUCUUGGGUCUUGGUUG	Cleavage	cDNA|expressed protein	1
novel-miR-38	LOC_Os05g35170.4	2.5	17.062	1	21	724	744	CUUGUCUUCAGCACCCGUGAG	CUUAUUGGUGCUGAAGGCAAG	Cleavage	cDNA|no apical meristem protein, putative, expressed	1
novel-miR-38	LOC_Os05g35170.2	2.5	17.062	1	21	724	744	CUUGUCUUCAGCACCCGUGAG	CUUAUUGGUGCUGAAGGCAAG	Cleavage	cDNA|no apical meristem protein, putative, expressed	1
novel-miR-38	LOC_Os05g35170.1	2.5	17.062	1	21	724	744	CUUGUCUUCAGCACCCGUGAG	CUUAUUGGUGCUGAAGGCAAG	Cleavage	cDNA|no apical meristem protein, putative, expressed	1
novel-miR-38	LOC_Os05g35170.3	2.5	17.062	1	21	724	744	CUUGUCUUCAGCACCCGUGAG	CUUAUUGGUGCUGAAGGCAAG	Cleavage	cDNA|no apical meristem protein, putative, expressed	1
novel-miR-38	LOC_Os05g35170.5	2.5	17.062	1	21	724	744	CUUGUCUUCAGCACCCGUGAG	CUUAUUGGUGCUGAAGGCAAG	Cleavage	cDNA|no apical meristem protein, putative, expressed	1
novel-miR-40	LOC_Os08g39090.1	3	18.722	1	21	217	237	CUGCACGCGCUCGAUAUUCAG	CGGAACAUCGAGCGCGUGUGG	Cleavage	cDNA|coiled-coil domain containing 49, putative, expressed	1
novel-miR-40	LOC_Os03g62060.1	3	19.111	1	21	13	33	CUGCACGCGCUCGAUAUUCAG	UUGGUUAGCGAGCGCGUGCGG	Cleavage	cDNA|hydrolase, putative, expressed	1
novel-miR-41	LOC_Os06g10170.1	2.5	20.828	1	21	461	481	CAAAUGGACCCUGUGUAUCUG	CAGAUACACAGGGUCGAUUUC	Cleavage	cDNA|flavin-containing monooxygenase family protein, putative, expressed	1
novel-miR-41	LOC_Os06g10170.2	2.5	20.828	1	21	461	481	CAAAUGGACCCUGUGUAUCUG	CAGAUACACAGGGUCGAUUUC	Cleavage	cDNA|flavin-containing monooxygenase family protein, putative, expressed	1
novel-miR-41	LOC_Os08g33082.1	3	21.435	1	20	718	737	CAAAUGGACCCUGUGUAUCU	UCGUGCACAGGGUCCAUUUG	Cleavage	cDNA|DNA-repair protein complementing XP-C cells, putative, expressed	1
novel-miR-41	LOC_Os12g40650.1	3	18.801	1	20	1523	1542	CAAAUGGACCCUGUGUAUCU	AGAUACAUUGGGUCCACUUG	Cleavage	cDNA|retrotransposon protein, putative, unclassified, expressed	1
novel-miR-41	LOC_Os12g27800.1	3	17.84	1	20	1694	1713	CAAAUGGACCCUGUGUAUCU	AGAUACAUUGGGUCCACUUG	Cleavage	cDNA|retrotransposon protein, putative, unclassified, expressed	1
novel-miR-41	LOC_Os04g30060.1	3	20.087	1	20	943	962	CAAAUGGACCCUGUGUAUCU	GGAAGCACAGUGUCCAUUUG	Translation	cDNA|wall-associated receptor kinase-like 10 precursor, putative, expressed	1
novel-miR-42	LOC_Os04g55690.1	2.5	8.766	1	21	1417	1437	GUAUUCCUCCAUUUCAUCGGC	GUCGAUAAAAUGGAGGAAUAA	Cleavage	cDNA|CCB4, putative, expressed	1
novel-miR-42	LOC_Os04g56520.1	3	16.702	1	21	1468	1488	GUAUUCCUCCAUUUCAUCGGC	GCUGAUGCAAUGGAGGAAUGG	Cleavage	cDNA|alpha-1,4-glucan-protein synthase, putative, expressed	1
novel-miR-42	LOC_Os04g56520.2	3	16.702	1	21	1451	1471	GUAUUCCUCCAUUUCAUCGGC	GCUGAUGCAAUGGAGGAAUGG	Cleavage	cDNA|alpha-1,4-glucan-protein synthase, putative, expressed	1
novel-miR-42	LOC_Os07g43316.1	3	24.756	1	21	2812	2832	GUAUUCCUCCAUUUCAUCGGC	GUUGAUGAACUGGGGGAAUGC	Cleavage	cDNA|SAP domain-containing protein, putative, expressed	1
novel-miR-42	LOC_Os07g43316.2	3	24.756	1	21	2732	2752	GUAUUCCUCCAUUUCAUCGGC	GUUGAUGAACUGGGGGAAUGC	Cleavage	cDNA|SAP domain-containing protein, putative, expressed	1
novel-miR-42	LOC_Os03g63240.1	3	17.555	1	21	474	494	GUAUUCCUCCAUUUCAUCGGC	GUCCAUGAAAUGGAGGAAGAC	Cleavage	cDNA|disease resistance protein, putative, expressed	1
novel-miR-42	LOC_Os05g11080.1	2.5	15.037	1	20	804	823	GUAUUCCUCCAUUUCAUCGG	UCGAUUGAAUGGAGGAAUAU	Cleavage	cDNA|transposon protein, putative, CACTA, En/Spm sub-class, expressed	1
novel-miR-42	LOC_Os12g27010.1	2.5	16.299	1	20	925	944	GUAUUCCUCCAUUUCAUCGG	UCGAUUGAAUGGAGGAAUAU	Cleavage	cDNA|transposon protein, putative, CACTA, En/Spm sub-class, expressed	1
novel-miR-42	LOC_Os10g25760.1	2.5	16.807	1	20	804	823	GUAUUCCUCCAUUUCAUCGG	UCGAUUGAAUGGAGGAAUAU	Cleavage	cDNA|transposon protein, putative, CACTA, En/Spm sub-class, expressed	1
novel-miR-42	LOC_Os11g20590.1	2.5	15.245	1	20	920	939	GUAUUCCUCCAUUUCAUCGG	UCGAUUGAAUGGAGGAAUAU	Cleavage	cDNA|transposon protein, putative, CACTA, En/Spm sub-class, expressed	1
novel-miR-42	LOC_Os07g34450.1	2.5	15.192	1	20	944	963	GUAUUCCUCCAUUUCAUCGG	UCGAUUGAAUGGAGGAAUAU	Cleavage	cDNA|transposon protein, putative, CACTA, En/Spm sub-class, expressed	1
novel-miR-42	LOC_Os07g29000.1	2.5	15.102	1	20	595	614	GUAUUCCUCCAUUUCAUCGG	UCGAUUGAAUGGAGGAAUAU	Cleavage	cDNA|transposon protein, putative, CACTA, En/Spm sub-class, expressed	1
novel-miR-42	LOC_Os11g33010.1	2.5	15.015	1	20	595	614	GUAUUCCUCCAUUUCAUCGG	UCGAUUGAAUGGAGGAAUAU	Cleavage	cDNA|transposon protein, putative, CACTA, En/Spm sub-class, expressed	1
novel-miR-42	LOC_Os06g42350.1	2.5	15.195	1	20	1078	1097	GUAUUCCUCCAUUUCAUCGG	UCGAUUGAAUGGAGGAAUAU	Cleavage	cDNA|transposon protein, putative, CACTA, En/Spm sub-class, expressed	1
novel-miR-42	LOC_Os02g26180.1	2.5	16.231	1	20	496	515	GUAUUCCUCCAUUUCAUCGG	UCGAUUGAAUGGAGGAAUAU	Cleavage	cDNA|transposon protein, putative, CACTA, En/Spm sub-class	1
novel-miR-42	LOC_Os04g19190.1	2.5	16.088	1	20	848	867	GUAUUCCUCCAUUUCAUCGG	UCGAUUGAAUGGAGGAAUAU	Cleavage	cDNA|transposon protein, putative, CACTA, En/Spm sub-class, expressed	1
novel-miR-42	LOC_Os03g57799.1	2.5	13.338	1	20	944	963	GUAUUCCUCCAUUUCAUCGG	UCGAUUGAAUGGAGGAAUAU	Cleavage	cDNA|transposon protein, putative, CACTA, En/Spm sub-class, expressed	1
novel-miR-42	LOC_Os10g04150.1	2.5	14.912	1	20	950	969	GUAUUCCUCCAUUUCAUCGG	UCGAUUGAAUGGAGGAAUAU	Cleavage	cDNA|transposon protein, putative, CACTA, En/Spm sub-class, expressed	1
novel-miR-42	LOC_Os07g18640.1	3	23.464	1	21	625	645	GUAUUCCUCCAUUUCAUCGGC	GCUAAUGAAGUAGAGGAAUAC	Translation	cDNA|retrotransposon protein, putative, unclassified	1
novel-miR-42	LOC_Os04g34320.1	3	14.857	1	20	961	980	GUAUUCCUCCAUUUCAUCGG	CUCGUGAAAUGGAGGAAUAA	Cleavage	cDNA|S-domain receptor-like protein kinase, putative, expressed	1
novel-miR-42	LOC_Os01g14770.1	3	24.799	1	20	4996	5015	GUAUUCCUCCAUUUCAUCGG	CUGGUGAGGUGAAGGAAUAC	Translation	cDNA|retrotransposon protein, putative, unclassified, expressed	1
novel-miR-42	LOC_Os01g12340.1	3	22.061	1	20	3482	3501	GUAUUCCUCCAUUUCAUCGG	CUGGUGAGGUGAAGGAAUAC	Translation	cDNA|retrotransposon protein, putative, unclassified, expressed	1
novel-miR-42	LOC_Os12g43060.1	3	22.548	1	20	563	582	GUAUUCCUCCAUUUCAUCGG	CUGAUGAAAUGAAGGAUUAC	Translation	cDNA|retrotransposon protein, putative, unclassified, expressed	1
novel-miR-42	LOC_Os02g09720.1	3	20.188	1	20	2581	2600	GUAUUCCUCCAUUUCAUCGG	UUGGUGCAAUGGGGGAAUAC	Cleavage	cDNA|multidrug resistance protein, putative, expressed	1
novel-miR-42	LOC_Os08g40260.1	2.5	23.607	1	20	2318	2337	GUAUUCCUCCAUUUCAUCGG	CCAACGAAAUGGAGGGAUAC	Cleavage	cDNA|OsSPL15 - SBP-box gene family member, expressed	1
novel-miR-42	LOC_Os07g40210.1	3	15.631	1	20	1373	1392	GUAUUCCUCCAUUUCAUCGG	CUGAUGAAAUGAAGGGGUAU	Translation	cDNA|retrotransposon protein, putative, LINE subclass, expressed	1
novel-miR-42	LOC_Os04g33120.1	3	21.497	1	20	359	378	GUAUUCCUCCAUUUCAUCGG	CUGAUGAAAUGAAGGAUUAC	Translation	cDNA|retrotransposon protein, putative, unclassified, expressed	1
novel-miR-42	LOC_Os03g03700.2	3	18.376	1	20	1643	1662	GUAUUCCUCCAUUUCAUCGG	CUGAUGAACUGGAGGAAGAC	Cleavage	cDNA|MLO domain containing protein, putative, expressed	1
novel-miR-42	LOC_Os03g03700.1	3	18.376	1	20	1494	1513	GUAUUCCUCCAUUUCAUCGG	CUGAUGAACUGGAGGAAGAC	Cleavage	cDNA|MLO domain containing protein, putative, expressed	1
novel-miR-42	LOC_Os08g13500.1	3	18.543	1	20	44	63	GUAUUCCUCCAUUUCAUCGG	CCGAUGUAAUGGAGGAGAAC	Cleavage	cDNA|retrotransposon protein, putative, unclassified, expressed	1
novel-miR-42	LOC_Os10g01940.1	3	19.971	1	20	1751	1770	GUAUUCCUCCAUUUCAUCGG	UCGAUGAAAUAGAGGAAGAC	Translation	cDNA|retrotransposon protein, putative, Ty3-gypsy subclass, expressed	1
novel-miR-42	LOC_Os05g27910.1	3	16.014	1	20	614	633	GUAUUCCUCCAUUUCAUCGG	UCGAUGAAAUGGUAGAAUAC	Cleavage	cDNA|hypothetical protein	1
novel-miR-42	LOC_Os12g11780.1	3	15.679	1	20	949	968	GUAUUCCUCCAUUUCAUCGG	UCGAUUCAAUGGAGGAAUAU	Cleavage	cDNA|transposon protein, putative, CACTA, En/Spm sub-class, expressed	1
novel-miR-42	LOC_Os11g26320.1	3	14.746	1	20	949	968	GUAUUCCUCCAUUUCAUCGG	UCGAUUCAAUGGAGGAAUAU	Cleavage	cDNA|transposon protein, putative, CACTA, En/Spm sub-class, expressed	1
novel-miR-42	LOC_Os12g32090.1	3	15.396	1	20	595	614	GUAUUCCUCCAUUUCAUCGG	UCGAUUCAAUGGAGGAAUAU	Cleavage	cDNA|transposon protein, putative, CACTA, En/Spm sub-class, expressed	1
novel-miR-42	LOC_Os11g35520.1	3	14.737	1	20	853	872	GUAUUCCUCCAUUUCAUCGG	UCGAUUCAAUGGAGGAAUAU	Cleavage	cDNA|transposon protein, putative, CACTA, En/Spm sub-class, expressed	1
novel-miR-42	LOC_Os10g26090.1	3	15.653	1	20	475	494	GUAUUCCUCCAUUUCAUCGG	UCGAUUCAAUGGAGGAAUAU	Cleavage	cDNA|transposon protein, putative, CACTA, En/Spm sub-class, expressed	1
novel-miR-42	LOC_Os07g15690.1	3	15.595	1	20	742	761	GUAUUCCUCCAUUUCAUCGG	UCGAUUCAAUGGAGGAAUAU	Cleavage	cDNA|transposon protein, putative, CACTA, En/Spm sub-class, expressed	1
novel-miR-42	LOC_Os07g26470.1	3	15.041	1	20	949	968	GUAUUCCUCCAUUUCAUCGG	UCGAUUCAAUGGAGGAAUAU	Cleavage	cDNA|transposon protein, putative, CACTA, En/Spm sub-class, expressed	1
novel-miR-42	LOC_Os09g18130.1	3	15.478	1	20	475	494	GUAUUCCUCCAUUUCAUCGG	UCGAUUCAAUGGAGGAAUAU	Cleavage	cDNA|transposon protein, putative, CACTA, En/Spm sub-class, expressed	1
novel-miR-42	LOC_Os07g29160.1	3	14.484	1	20	328	347	GUAUUCCUCCAUUUCAUCGG	UCGAUUCAAUGGAGGAAUAU	Cleavage	cDNA|transposon protein, putative, CACTA, En/Spm sub-class, expressed	1
novel-miR-43	LOC_Os10g29730.1	2.5	23.061	1	20	321	340	UUGAACAAACUAAGGAGAGC	GCUCUCCUUGGUUUGCUCAG	Cleavage	cDNA|retrotransposon protein, putative, unclassified, expressed	1
novel-miR-43	LOC_Os11g28310.1	3	10.078	1	20	726	745	UUGAACAAACUAAGGAGAGC	GUUCUCUUUAAUUUGUUCAU	Translation	cDNA|P21-Rho-binding domain containing protein, putative, expressed	1
novel-miR-43	LOC_Os06g07100.2	3	18.192	1	20	119	138	UUGAACAAACUAAGGAGAGC	GGUUUUCUUGGUUUGUUCAG	Cleavage	cDNA|RING-H2 finger protein, putative, expressed	1
novel-miR-43	LOC_Os06g07100.1	3	18.192	1	20	119	138	UUGAACAAACUAAGGAGAGC	GGUUUUCUUGGUUUGUUCAG	Cleavage	cDNA|RING-H2 finger protein, putative, expressed	1
novel-miR-43	LOC_Os11g23890.1	3	23.165	1	20	742	761	UUGAACAAACUAAGGAGAGC	GCACUCCGUGGUUUGUUCAG	Cleavage	cDNA|peptide transporter PTR2, putative, expressed	1
novel-miR-44	LOC_Os08g27960.1	2	18.625	1	21	218	238	UAUAGGUGCCGGUUUUAGAAC	GUGCUAAAACUGGUACCUAUA	Cleavage	cDNA|hypothetical protein	1
novel-miR-44	LOC_Os10g04050.2	3	16.622	1	21	2668	2688	UAUAGGUGCCGGUUUUAGAAC	GGUAUAAAACCGGCACCUAUC	Cleavage	cDNA|transposon protein, putative, CACTA, En/Spm sub-class, expressed	1
novel-miR-44	LOC_Os10g04050.1	3	16.622	1	21	2701	2721	UAUAGGUGCCGGUUUUAGAAC	GGUAUAAAACCGGCACCUAUC	Cleavage	cDNA|transposon protein, putative, CACTA, En/Spm sub-class, expressed	1
novel-miR-44	LOC_Os11g18320.1	3	17.91	1	20	1548	1567	UAUAGGUGCCGGUUUUAGAA	CUCUAGAACUGACACCUAUA	Translation	cDNA|expressed protein	1
novel-miR-44	LOC_Os08g30230.1	3	17.073	1	21	194	214	UAUAGGUGCCGGUUUUAGAAC	GUGCUAAAACAGACACCUAUA	Translation	cDNA|conserved hypothetical protein	1
novel-miR-44	LOC_Os08g01270.2	3	12.588	1	20	1404	1423	UAUAGGUGCCGGUUUUAGAA	UGCUGAAACUGGAACCUAUA	Cleavage	cDNA|protein kinase family protein, putative, expressed	1
novel-miR-44	LOC_Os08g01270.1	3	12.588	1	20	1404	1423	UAUAGGUGCCGGUUUUAGAA	UGCUGAAACUGGAACCUAUA	Cleavage	cDNA|protein kinase family protein, putative, expressed	1
novel-miR-44	LOC_Os08g01270.3	3	12.588	1	20	1404	1423	UAUAGGUGCCGGUUUUAGAA	UGCUGAAACUGGAACCUAUA	Cleavage	cDNA|protein kinase family protein, putative, expressed	1
novel-miR-45	LOC_Os02g03670.1	3	16.446	1	20	1250	1269	CAGGAUAAAUAUGGAUUGCG	GGCGAUCAAUAUUUGUCCUG	Cleavage	cDNA|expressed protein	1
novel-miR-45	LOC_Os02g03670.7	3	16.446	1	20	1389	1408	CAGGAUAAAUAUGGAUUGCG	GGCGAUCAAUAUUUGUCCUG	Cleavage	cDNA|expressed protein	1
novel-miR-45	LOC_Os02g03670.6	3	16.446	1	20	1458	1477	CAGGAUAAAUAUGGAUUGCG	GGCGAUCAAUAUUUGUCCUG	Cleavage	cDNA|expressed protein	1
novel-miR-45	LOC_Os02g03670.5	3	16.446	1	20	1557	1576	CAGGAUAAAUAUGGAUUGCG	GGCGAUCAAUAUUUGUCCUG	Cleavage	cDNA|expressed protein	1
novel-miR-45	LOC_Os02g03670.3	3	16.446	1	20	2030	2049	CAGGAUAAAUAUGGAUUGCG	GGCGAUCAAUAUUUGUCCUG	Cleavage	cDNA|expressed protein	1
novel-miR-46	LOC_Os03g12610.1	2.5	15.28	1	23	2236	2258	CCAACGUUUGACUGUCUGUCUUA	UAAGACGGACGGUCAAACGUUAG	Cleavage	cDNA|DNA polymerase I, putative, expressed	1
novel-miR-46	LOC_Os11g24120.1	2	9.779	1	23	1306	1328	CCAACGUUUGACUGUCUGUCUUA	UAAGACGGACAGCUAAACGUUGG	Translation	cDNA|expressed protein	1
novel-miR-46	LOC_Os11g37540.1	2	12.034	1	23	3969	3991	CCAACGUUUGACUGUCUGUCUUA	UAAAACGGACGGUCAAACGUUGG	Cleavage	cDNA|protein phosphatase 2C, putative, expressed	1
novel-miR-46	LOC_Os03g22050.4	3	19.371	1	23	2053	2075	CCAACGUUUGACUGUCUGUCUUA	UAAGACGAACGGUCAAACGUUGA	Cleavage	cDNA|CAMK_KIN1/SNF1/Nim1_like.16 - CAMK includes calcium/calmodulin depedent protein kinases, expressed	1
novel-miR-46	LOC_Os03g22050.3	3	19.371	1	23	3008	3030	CCAACGUUUGACUGUCUGUCUUA	UAAGACGAACGGUCAAACGUUGA	Cleavage	cDNA|CAMK_KIN1/SNF1/Nim1_like.16 - CAMK includes calcium/calmodulin depedent protein kinases, expressed	1
novel-miR-46	LOC_Os03g22050.2	3	19.371	1	23	3039	3061	CCAACGUUUGACUGUCUGUCUUA	UAAGACGAACGGUCAAACGUUGA	Cleavage	cDNA|CAMK_KIN1/SNF1/Nim1_like.16 - CAMK includes calcium/calmodulin depedent protein kinases, expressed	1
novel-miR-46	LOC_Os03g22050.1	3	19.371	1	23	3045	3067	CCAACGUUUGACUGUCUGUCUUA	UAAGACGAACGGUCAAACGUUGA	Cleavage	cDNA|CAMK_KIN1/SNF1/Nim1_like.16 - CAMK includes calcium/calmodulin depedent protein kinases, expressed	1
novel-miR-46	LOC_Os01g06740.1	2	16.207	1	21	1331	1351	CCAACGUUUGACUGUCUGUCU	AGACGGACGGUCAAACGUUGA	Cleavage	cDNA|ribosome inactivating protein, putative, expressed	1
novel-miR-46	LOC_Os04g58730.1	3	12.333	1	23	336	358	CCAACGUUUGACUGUCUGUCUUA	UAAGACGAAUGGUUAAACGUUGG	Cleavage	cDNA|AT hook motif domain containing protein, expressed	1
novel-miR-46	LOC_Os10g07340.1	3	12.828	1	23	1109	1130	CCAACGUUUGACUGUCUGUCUUA	UAAGACGGACAGUCAAA-GUUGG	Cleavage	cDNA|expressed protein	1
novel-miR-46	LOC_Os09g02214.3	3	11.242	1	23	3097	3118	CCAACGUUUGACUGUCUGUCUUA	UAAGACGGACAGUCAAA-GUUGG	Cleavage	cDNA|Citrate transporter protein, putative, expressed	1
novel-miR-46	LOC_Os04g20474.3	3	12.641	1	23	2079	2100	CCAACGUUUGACUGUCUGUCUUA	UAAGACGGACAGUCAAA-GUUGG	Cleavage	cDNA|UDP-glucoronosyl and UDP-glucosyl transferase domain containing protein, expressed	1
novel-miR-46	LOC_Os04g20474.4	3	12.641	1	23	2321	2342	CCAACGUUUGACUGUCUGUCUUA	UAAGACGGACAGUCAAA-GUUGG	Cleavage	cDNA|UDP-glucoronosyl and UDP-glucosyl transferase domain containing protein, expressed	1
novel-miR-46	LOC_Os04g20474.2	3	12.641	1	23	2417	2438	CCAACGUUUGACUGUCUGUCUUA	UAAGACGGACAGUCAAA-GUUGG	Cleavage	cDNA|UDP-glucoronosyl and UDP-glucosyl transferase domain containing protein, expressed	1
novel-miR-46	LOC_Os04g20474.1	3	12.641	1	23	2548	2569	CCAACGUUUGACUGUCUGUCUUA	UAAGACGGACAGUCAAA-GUUGG	Cleavage	cDNA|UDP-glucoronosyl and UDP-glucosyl transferase domain containing protein, expressed	1
novel-miR-46	LOC_Os07g39400.1	2.5	17.271	1	23	423	445	CCAACGUUUGACUGUCUGUCUUA	UGGAACAGACAGUCUAAUGUUGG	Translation	cDNA|polyol transporter 5, putative, expressed	1
novel-miR-46	LOC_Os03g12620.2	3	12.582	1	23	1728	1749	CCAACGUUUGACUGUCUGUCUUA	UGAGACGGACAGUCAAA-GUUGG	Cleavage	cDNA|glycosyl hydrolases family 17, putative, expressed	1
novel-miR-46	LOC_Os03g12620.1	3	12.582	1	23	1740	1761	CCAACGUUUGACUGUCUGUCUUA	UGAGACGGACAGUCAAA-GUUGG	Cleavage	cDNA|glycosyl hydrolases family 17, putative, expressed	1
novel-miR-46	LOC_Os06g05950.3	3	19.618	1	20	1307	1326	CCAACGUUUGACUGUCUGUC	UAUAGACAGUCAAAUGUUGC	Cleavage	cDNA|expressed protein	1
novel-miR-46	LOC_Os06g05950.1	3	19.618	1	20	1315	1334	CCAACGUUUGACUGUCUGUC	UAUAGACAGUCAAAUGUUGC	Cleavage	cDNA|expressed protein	1
novel-miR-46	LOC_Os06g05950.2	3	19.618	1	20	1574	1593	CCAACGUUUGACUGUCUGUC	UAUAGACAGUCAAAUGUUGC	Cleavage	cDNA|expressed protein	1
novel-miR-46	LOC_Os01g51200.1	3	20.787	1	22	1253	1274	CCAACGUUUGACUGUCUGUCUU	ACGACAGGCAGUCAGGUGUUGA	Cleavage	cDNA|CK1_CaseinKinase_1.3 - CK1 includes the casein kinase 1 kinases, expressed	1
novel-miR-46	LOC_Os01g51200.2	3	20.896	1	22	1408	1429	CCAACGUUUGACUGUCUGUCUU	ACGACAGGCAGUCAGGUGUUGA	Cleavage	cDNA|CK1_CaseinKinase_1.3 - CK1 includes the casein kinase 1 kinases, expressed	1
novel-miR-47	LOC_Os07g07530.1	2	4.11	1	21	903	923	UUAAAAUUGGUACGAUGUGAC	GUCACAUCGUUCCAAUUUUAU	Translation	cDNA|expressed protein	1
novel-miR-47	LOC_Os01g53910.1	3	4.107	1	22	55	76	UUAAAAUUGGUACGAUGUGACU	AGUCACAUCAUACUAAUUUCAA	Cleavage	cDNA|dehydrogenase, putative, expressed	1
novel-miR-47	LOC_Os06g04480.1	2	1.246	1	20	604	623	UUAAAAUUGGUACGAUGUGA	UCACAUCGUAUCAAUUUCAA	Cleavage	cDNA|expressed protein	1
novel-miR-47	LOC_Os01g48820.1	2.5	3.469	1	21	66	86	UUAAAAUUGGUACGAUGUGAC	GUCACAUCGUUCCAAUUUCAA	Translation	cDNA|expressed protein	1
novel-miR-47	LOC_Os05g03770.1	2.5	3.574	1	21	301	321	UUAAAAUUGGUACGAUGUGAC	GUCACAUCGUUCCAAUUUCAA	Translation	cDNA|expressed protein	1
novel-miR-47	LOC_Os02g05244.1	2.5	5.956	1	21	1825	1845	UUAAAAUUGGUACGAUGUGAC	GUCACAUCGUUCCAAUUUCAA	Translation	cDNA|expressed protein	1
novel-miR-47	LOC_Os06g05440.1	3	10.12	1	21	3	23	UUAAAAUUGGUACGAUGUGAC	GUCACAUCGUUUCAAUUUCAA	Translation	cDNA|expressed protein	1
novel-miR-47	LOC_Os07g41810.4	3	6.193	1	21	1336	1356	UUAAAAUUGGUACGAUGUGAC	GUCACAUUGUUCCAAUUUCAA	Translation	cDNA|stress responsive A/B Barrel domain containing protein, expressed	1
novel-miR-47	LOC_Os11g14450.1	2.5	12.428	1	20	779	798	UUAAAAUUGGUACGAUGUGA	UCACAUCGUACUCAUUUUAC	Cleavage	cDNA|retrotransposon protein, putative, unclassified, expressed	1
novel-miR-47	LOC_Os08g06478.1	2.5	2.49	1	20	1909	1928	UUAAAAUUGGUACGAUGUGA	UCACAUCAUACCAAUUUCAA	Cleavage	cDNA|expressed protein	1
novel-miR-47	LOC_Os04g58810.1	3	4.907	1	20	1541	1560	UUAAAAUUGGUACGAUGUGA	UCACAUCGUUUCAAUUUCAA	Translation	cDNA|CAF1 family ribonuclease containing protein, putative, expressed	1
novel-miR-47	LOC_Os10g37690.1	3	18.777	1	20	824	843	UUAAAAUUGGUACGAUGUGA	UUACAUCCUUCCAGUUUUAA	Translation	cDNA|inner membrane protein, putative, expressed	1
novel-miR-47	LOC_Os02g15090.1	3	4.078	1	22	1	22	UUAAAAUUGGUACGAUGUGACU	AAUCACAUCGAUCAAAUUUUAA	Translation	cDNA|glutelin, putative, expressed	1
novel-miR-47	LOC_Os02g22130.1	3	16.996	1	20	1535	1554	UUAAAAUUGGUACGAUGUGA	UCAAAUCAUACAAAUUUUAA	Translation	cDNA|expressed protein	1
novel-miR-48	LOC_Os02g32550.1	2.5	21.102	1	21	180	200	UAUUUGUAUCCGCCACUGGAU	GUCCAGUGGCGGAGGCAAAUC	Cleavage	cDNA|expressed protein	1
novel-miR-48	LOC_Os06g16390.1	2.5	17.172	1	21	1786	1806	UAUUUGUAUCCGCCACUGGAU	AUUCAAUGGAGGAUACAAAUA	Cleavage	cDNA|SET domain containing protein, expressed	1
novel-miR-48	LOC_Os02g35170.2	2.5	16.053	1	21	382	402	UAUUUGUAUCCGCCACUGGAU	AUACAGUGGUUGAUACAAAUA	Translation	cDNA|uncharacterized oxidoreductase yoxD, putative, expressed	1
novel-miR-48	LOC_Os02g35170.1	2.5	16.053	1	21	382	402	UAUUUGUAUCCGCCACUGGAU	AUACAGUGGUUGAUACAAAUA	Translation	cDNA|uncharacterized oxidoreductase yoxD, putative, expressed	1
novel-miR-48	LOC_Os11g26830.1	2.5	15.269	1	20	798	818	UAUUUGUA-UCCGCCACUGGA	UCCAGUGGUGGACUACAAAUA	Translation	cDNA|ATP-binding region, ATPase-like domain containing protein, expressed	1
novel-miR-49	LOC_Os10g33720.3	2.5	20.321	1	21	1509	1529	CAUGCAGAUUGGCAGGACGGG	CCCGUCUUGCUGAUUUGUAUG	Cleavage	cDNA|methyltransferase, putative, expressed	1
novel-miR-49	LOC_Os10g33720.1	2.5	20.321	1	21	1556	1576	CAUGCAGAUUGGCAGGACGGG	CCCGUCUUGCUGAUUUGUAUG	Cleavage	cDNA|methyltransferase, putative, expressed	1
novel-miR-49	LOC_Os10g20350.2	3	10.871	1	21	1035	1055	CAUGCAGAUUGGCAGGACGGG	UCUGUUCUGUCAAUCUGCUUG	Cleavage	cDNA|MATE efflux family protein, putative, expressed	1
novel-miR-49	LOC_Os10g20350.1	3	10.871	1	21	1035	1055	CAUGCAGAUUGGCAGGACGGG	UCUGUUCUGUCAAUCUGCUUG	Cleavage	cDNA|MATE efflux family protein, putative, expressed	1
novel-miR-49	LOC_Os12g36730.1	3	13.957	1	20	1041	1060	CAUGCAGAUUGGCAGGACGG	CUGUCCUGCUGAUUUGUGUG	Cleavage	cDNA|stripe rust resistance protein Yr10, putative, expressed	1
novel-miR-49	LOC_Os12g36720.1	3	13.957	1	20	1275	1294	CAUGCAGAUUGGCAGGACGG	CUGUCCUGCUGAUUUGUGUG	Cleavage	cDNA|RGH1A, putative, expressed	1
novel-miR-49	LOC_Os12g33160.1	3	14.093	1	20	1286	1305	CAUGCAGAUUGGCAGGACGG	CUGUCCUGCUGAUUUGUGUG	Cleavage	cDNA|RGH1A, putative, expressed	1
novel-miR-49	LOC_Os02g26550.3	3	17.573	1	20	2345	2364	CAUGCAGAUUGGCAGGACGG	CCAUCCUGCUGAUUUGUAUG	Cleavage	cDNA|ubiquitin carboxyl-terminal hydrolase, family 1, putative, expressed	1
novel-miR-49	LOC_Os02g26550.1	3	17.573	1	20	2345	2364	CAUGCAGAUUGGCAGGACGG	CCAUCCUGCUGAUUUGUAUG	Cleavage	cDNA|ubiquitin carboxyl-terminal hydrolase, family 1, putative, expressed	1
novel-miR-49	LOC_Os02g26550.2	3	17.573	1	20	2377	2396	CAUGCAGAUUGGCAGGACGG	CCAUCCUGCUGAUUUGUAUG	Cleavage	cDNA|ubiquitin carboxyl-terminal hydrolase, family 1, putative, expressed	1
novel-miR-51	LOC_Os01g59900.1	3	13.438	1	20	1124	1143	UCAUUGGCGAUCGGAUUAUC	GAUGAUUUGGUUGUCAAUGA	Cleavage	cDNA|expressed protein	1
novel-miR-51	LOC_Os06g08890.1	3	12.707	1	21	459	479	UCAUUGGCGAUCGGAUUAUCC	GGAUAAUCCGAACAUCGAUGA	Translation	cDNA|glutamate receptor 3.4 precursor, putative, expressed	1
novel-miR-51	LOC_Os04g22060.1	3	21.628	1	20	3274	3293	UCAUUGGCGAUCGGAUUAUC	GAUGAUGUGAUCGCCAAUGC	Cleavage	cDNA|retrotransposon protein, putative, unclassified, expressed	1
novel-miR-51	LOC_Os08g43370.1	3	15.924	1	20	1124	1143	UCAUUGGCGAUCGGAUUAUC	GGUCAUCCGGUUGUCAAUGA	Cleavage	cDNA|6-phosphogluconolactonase, putative, expressed	1
novel-miR-51	LOC_Os05g35730.1	2.5	19.579	1	20	1461	1480	UCAUUGGCGAUCGGAUUAUC	GAUAAUCCUAUUUCCAAUGA	Cleavage	cDNA|hydrolase, alpha/beta fold family domain containing protein, expressed	1
novel-miR-51	LOC_Os01g21180.2	3	13.494	1	20	863	882	UCAUUGGCGAUCGGAUUAUC	GGUAAUCCUAUCACUAAUGA	Cleavage	cDNA|translation machinery-associated protein 20, putative, expressed	1
novel-miR-51	LOC_Os01g21180.1	3	13.494	1	20	918	937	UCAUUGGCGAUCGGAUUAUC	GGUAAUCCUAUCACUAAUGA	Cleavage	cDNA|translation machinery-associated protein 20, putative, expressed	1
novel-miR-51	LOC_Os05g49850.1	3	21.941	1	20	223	242	UCAUUGGCGAUCGGAUUAUC	GAUGAAUGGAUCGCCAAUGA	Cleavage	cDNA|retrotransposon protein, putative, unclassified, expressed	1
novel-miR-53	LOC_Os07g05880.1	3	23.821	1	21	966	986	GUGACAGAAGAAAUCGAGGAU	AUCCUCGGAUUCUGCUGUCAU	Cleavage	cDNA|OsFBK18 - F-box domain and kelch repeat containing protein, expressed	1
novel-miR-53	LOC_Os07g05880.2	3	23.821	1	21	1277	1297	GUGACAGAAGAAAUCGAGGAU	AUCCUCGGAUUCUGCUGUCAU	Cleavage	cDNA|OsFBK18 - F-box domain and kelch repeat containing protein, expressed	1
novel-miR-53	LOC_Os07g08810.2	3	20.995	1	20	1733	1752	GUGACAGAAGAAAUCGAGGA	UUGUCGAUUUCUUCUGCCAC	Cleavage	cDNA|expressed protein	1
novel-miR-53	LOC_Os07g08810.1	3	20.995	1	20	1762	1781	GUGACAGAAGAAAUCGAGGA	UUGUCGAUUUCUUCUGCCAC	Cleavage	cDNA|expressed protein	1
novel-miR-53	LOC_Os05g34760.1	2.5	17.592	1	20	2859	2878	GUGACAGAAGAAAUCGAGGA	UCCUCGUUAUCUUCUGUCAU	Cleavage	cDNA|expressed protein	1
novel-miR-53	LOC_Os11g02670.1	3	10.525	1	20	2025	2044	GUGACAGAAGAAAUCGAGGA	UCCUUGAUUCCUUCUGUUGU	Translation	cDNA|zinc finger, C3HC4 type domain containing protein, expressed	1
novel-miR-53	LOC_Os05g34760.2	2.5	17.592	1	20	3394	3413	GUGACAGAAGAAAUCGAGGA	UCCUCGUUAUCUUCUGUCAU	Cleavage	cDNA|expressed protein	1
novel-miR-54	LOC_Os10g09610.1	3	17.443	1	20	4148	4167	CCUCGUAUCUCCGUUCAGCU	AGUUGAAGGGAGGUAUGGGG	Cleavage	cDNA|retrotransposon protein, putative, unclassified, expressed	1
novel-miR-54	LOC_Os02g18740.1	3	18.909	1	20	764	783	CCUCGUAUCUCCGUUCAGCU	AGUUGAAGGGAGGUAUGGGG	Cleavage	cDNA|retrotransposon protein, putative, unclassified, expressed	1
novel-miR-54	LOC_Os04g17160.1	3	20.161	1	20	21	40	CCUCGUAUCUCCGUUCAGCU	AGCAGGGUGGAGAUAUGAGG	Cleavage	cDNA|expressed protein	1
novel-miR-55	LOC_Os02g27720.1	3	21.36	1	20	20	39	UGCUGCCUGCUACUCCAUGU	AUGUGGAGAAGCAGGUAGUA	Cleavage	cDNA|retrotransposon protein, putative, unclassified, expressed	1
novel-miR-55	LOC_Os03g22800.1	3	15.331	1	20	3215	3234	UGCUGCCUGCUACUCCAUGU	ACAUGGAGUAAUAGGCUGCA	Translation	cDNA|OsFBT5 - F-box and tubby domain containing protein, expressed	1
novel-miR-55	LOC_Os03g22800.2	3	15.331	1	20	2076	2095	UGCUGCCUGCUACUCCAUGU	ACAUGGAGUAAUAGGCUGCA	Translation	cDNA|OsFBT5 - F-box and tubby domain containing protein, expressed	1
novel-miR-55	LOC_Os10g21000.1	3	21.408	1	21	2600	2620	UGCUGCCUGCUACUCCAUGUC	GCCAUGGAUUAGGAGGCAGCA	Translation	cDNA|nucleoside-triphosphatase, putative, expressed	1
novel-miR-55	LOC_Os03g22800.3	3	20.046	1	20	1305	1324	UGCUGCCUGCUACUCCAUGU	ACAUGGAGUAAUAGGCUGCA	Translation	cDNA|OsFBT5 - F-box and tubby domain containing protein, expressed	1
novel-miR-55	LOC_Os01g70920.1	3	14.825	1	20	1150	1170	UGCUGCC-UGCUACUCCAUGU	ACAUGGAGUAGUAAGGUAGCA	Cleavage	cDNA|cullin-1, putative, expressed	1
novel-miR-55	LOC_Os01g70920.2	3	14.866	1	20	1062	1082	UGCUGCC-UGCUACUCCAUGU	ACAUGGAGUAGUAAGGUAGCA	Cleavage	cDNA|cullin-1, putative, expressed	1
novel-miR-55	LOC_Os12g09660.2	3	20.934	1	21	696	716	UGCUGCCUGCUACUCCAUGUC	GAGAUGGCGCAGCAGGCAGCA	Cleavage	cDNA|expressed protein	1
novel-miR-55	LOC_Os12g09660.1	3	20.934	1	21	625	645	UGCUGCCUGCUACUCCAUGUC	GAGAUGGCGCAGCAGGCAGCA	Cleavage	cDNA|expressed protein	1
novel-miR-55	LOC_Os01g70920.3	3	14.866	1	20	876	896	UGCUGCC-UGCUACUCCAUGU	ACAUGGAGUAGUAAGGUAGCA	Cleavage	cDNA|cullin-1, putative, expressed	1
novel-miR-55	LOC_Os07g32060.1	3	12.352	1	20	1550	1569	UGCUGCCUGCUACUCCAUGU	AUACGGAGUAUCAGGCAGCG	Translation	cDNA|UDP-glucoronosyl/UDP-glucosyl transferase, putative, expressed	1
novel-miR-56	LOC_Os03g02200.3	2.5	13.263	1	20	1	20	UAGAGGAGGCUGGAGUGGAC	GUCCAGUCCAGUCUCCUCUC	Cleavage	cDNA|thymidine kinase, putative, expressed	1
novel-miR-56	LOC_Os03g02200.2	2.5	13.263	1	20	1	20	UAGAGGAGGCUGGAGUGGAC	GUCCAGUCCAGUCUCCUCUC	Cleavage	cDNA|thymidine kinase, putative, expressed	1
novel-miR-56	LOC_Os03g02200.1	2.5	13.263	1	20	1	20	UAGAGGAGGCUGGAGUGGAC	GUCCAGUCCAGUCUCCUCUC	Cleavage	cDNA|thymidine kinase, putative, expressed	1
novel-miR-56	LOC_Os02g06540.1	3	15.193	1	20	1468	1487	UAGAGGAGGCUGGAGUGGAC	CUCCGCUUCGGCCUCUUCUA	Cleavage	cDNA|transporter family protein, putative, expressed	1
novel-miR-56	LOC_Os12g24040.1	2.5	9.718	1	20	10	29	UAGAGGAGGCUGGAGUGGAC	GUCCACGUCAGCCUCCUCUC	Cleavage	cDNA|glycosyl hydrolase family 9 protein, expressed	1
novel-miR-56	LOC_Os02g50820.1	2.5	5.139	1	20	286	305	UAGAGGAGGCUGGAGUGGAC	CUCCACUCCACUCUCCUCUA	Translation	cDNA|nucleobase-ascorbate transporter, putative, expressed	1
novel-miR-56	LOC_Os08g34790.1	2.5	18.661	1	20	815	834	UAGAGGAGGCUGGAGUGGAC	CUCCACUCCAUCCUCCUCUG	Translation	cDNA|AMP-binding domain containing protein, expressed	1
novel-miR-56	LOC_Os07g49280.1	3	18.185	1	21	561	581	UAGAGGAGGCUGGAGUGGACC	GGUCAACUCCAUCCUCCUCUC	Translation	cDNA|PMR5, putative, expressed	1
novel-miR-56	LOC_Os06g37160.1	2.5	20.189	1	20	1152	1171	UAGAGGAGGCUGGAGUGGAC	GUCCACUCAGGCCUCCUUUG	Cleavage	cDNA|transmembrane 9 superfamily member, putative, expressed	1
novel-miR-56	LOC_Os10g28060.1	3	18.782	1	20	670	689	UAGAGGAGGCUGGAGUGGAC	UUCAACUCCAGCCUCCUCUC	Cleavage	cDNA|3-ketoacyl-CoA synthase, putative, expressed	1
novel-miR-56	LOC_Os07g31140.1	3	18.829	1	20	710	729	UAGAGGAGGCUGGAGUGGAC	CUCUACUACAGCCUCUUCUA	Cleavage	cDNA|3-oxo-5-alpha-steroid 4-dehydrogenase, putative, expressed	1
novel-miR-56	LOC_Os05g50290.1	3	19.778	1	20	473	492	UAGAGGAGGCUGGAGUGGAC	GUCUACUCCCGCUUCCUCUC	Translation	cDNA|hhH-GPD superfamily base excision DNA repair protein, putative, expressed	1
novel-miR-56	LOC_Os02g01340.2	3	22.778	1	20	691	710	UAGAGGAGGCUGGAGUGGAC	GUCUGCUCCAACUUCCUCUG	Translation	cDNA|ferredoxin--NADP reductase, chloroplast precursor, putative, expressed	1
novel-miR-56	LOC_Os06g01850.1	3	20.888	1	20	682	701	UAGAGGAGGCUGGAGUGGAC	GUCUGCUCCAACUUCCUCUG	Translation	cDNA|ferredoxin--NADP reductase, chloroplast precursor, putative, expressed	1
novel-miR-56	LOC_Os02g01340.1	3	22.778	1	20	691	710	UAGAGGAGGCUGGAGUGGAC	GUCUGCUCCAACUUCCUCUG	Translation	cDNA|ferredoxin--NADP reductase, chloroplast precursor, putative, expressed	1
novel-miR-56	LOC_Os01g13270.2	3	20.945	1	20	629	648	UAGAGGAGGCUGGAGUGGAC	GUCCACUUCAGGCUCCUCAA	Translation	cDNA|AGC_PVPK_like_kin82y.4 - ACG kinases include homologs to PKA, PKG and PKC, expressed	1
novel-miR-56	LOC_Os01g13270.1	3	20.945	1	20	629	648	UAGAGGAGGCUGGAGUGGAC	GUCCACUUCAGGCUCCUCAA	Translation	cDNA|AGC_PVPK_like_kin82y.4 - ACG kinases include homologs to PKA, PKG and PKC, expressed	1
novel-miR-56	LOC_Os03g43970.1	3	4.165	1	20	808	827	UAGAGGAGGCUGGAGUGGAC	GUCCUCUCCAACCUCCUCUC	Translation	cDNA|amino acid permease family protein, putative, expressed	1
novel-miR-56	LOC_Os01g11160.1	3	11.763	1	20	1379	1398	UAGAGGAGGCUGGAGUGGAC	GUGCUCUCCAGCCUCCUCUC	Cleavage	cDNA|amino acid permease family protein, putative, expressed	1
novel-miR-56	LOC_Os01g43040.1	3	21.156	1	20	958	977	UAGAGGAGGCUGGAGUGGAC	CUCCACUCCCUCCUCCUCUA	Translation	cDNA|amino acid transporter, putative, expressed	1
novel-miR-56	LOC_Os03g55080.1	3	15.205	1	20	7	26	UAGAGGAGGCUGGAGUGGAC	GUUCACUGCACUCUCCUCUA	Translation	cDNA|WRKY3, expressed	1
novel-miR-56	LOC_Os06g15020.1	3	20.029	1	20	559	578	UAGAGGAGGCUGGAGUGGAC	GUCAACUGCAGCCUCUUCUG	Cleavage	cDNA|3-ketoacyl-CoA synthase, putative, expressed	1
novel-miR-56	LOC_Os06g44240.1	3	18.99	1	20	871	890	UAGAGGAGGCUGGAGUGGAC	GACCGCUCCACCCUCCUCUG	Translation	cDNA|gp176, putative, expressed	1
novel-miR-56	LOC_Os02g08330.1	3	22.723	1	20	1004	1023	UAGAGGAGGCUGGAGUGGAC	GACCGCUCCACCCUCCUCUG	Translation	cDNA|gp176, putative, expressed	1
novel-miR-58	LOC_Os03g55704.1	3	19.797	1	23	1968	1990	AAGGAAAUUGAGACGCUGGCAUA	UCUGCCAGCGUCUUGGUUUUCUG	Cleavage	cDNA|expressed protein	1
novel-miR-58	LOC_Os01g08690.1	2	13.526	1	20	407	426	AAGGAAAUUGAGACGCUGGC	GCCAGCAUGUCAAUUUCCUU	Cleavage	cDNA|holocarboxylase synthetase, putative, expressed	1
novel-miR-59	LOC_Os02g13110.2	3	23.758	1	21	471	491	GUAGCUGAAUUCCGGAUGCCU	AGGCAUCCUGAAUUCCGUUAC	Cleavage	cDNA|serine/threonine protein phosphatase 2A 55 kDa regulatory subunit B, putative, expressed	1
novel-miR-59	LOC_Os01g41630.1	3	18.764	1	21	616	636	GUAGCUGAAUUCCGGAUGCCU	AGGCAUCCUGAAUUUCGCUAC	Cleavage	cDNA|serine/threonine protein phosphatase 2A 55 kDa regulatory subunit B, putative, expressed	1
novel-miR-59	LOC_Os02g13110.1	3	23.758	1	21	471	491	GUAGCUGAAUUCCGGAUGCCU	AGGCAUCCUGAAUUCCGUUAC	Cleavage	cDNA|serine/threonine protein phosphatase 2A 55 kDa regulatory subunit B, putative, expressed	1
novel-miR-59	LOC_Os06g05250.3	2.5	19.879	1	21	504	524	GUAGCUGAAUUCCGGAUGCCU	GGGCAUGUGGAUUUCAGCUAC	Translation	cDNA|GTP-binding protein GUF1, putative, expressed	1
novel-miR-59	LOC_Os06g05250.2	2.5	19.879	1	21	504	524	GUAGCUGAAUUCCGGAUGCCU	GGGCAUGUGGAUUUCAGCUAC	Translation	cDNA|GTP-binding protein GUF1, putative, expressed	1
novel-miR-59	LOC_Os06g05250.1	2.5	19.879	1	21	504	524	GUAGCUGAAUUCCGGAUGCCU	GGGCAUGUGGAUUUCAGCUAC	Translation	cDNA|GTP-binding protein GUF1, putative, expressed	1
novel-miR-59	LOC_Os03g24160.1	3	19.52	1	21	2524	2544	GUAGCUGAAUUCCGGAUGCCU	GGUCAUCUGGAAUUCGGCUGU	Cleavage	cDNA|phosphatidylinositol-4-phosphate 5-kinase, putative, expressed	1
novel-miR-59	LOC_Os04g35540.1	3	12.97	1	19	1072	1091	GUAGCUGAAUUCC-GGAUGC	GCAUCCAGGACUUCAGCUAC	Translation	cDNA|amino acid permease family protein, putative, expressed	1
novel-miR-60	LOC_Os11g38540.1	3	21.816	1	20	5143	5162	UUGACGGCCGGAUGAACAAC	GAUGCUUAUCCGGUCGUCAA	Cleavage	cDNA|retrotransposon protein, putative, unclassified, expressed	1
novel-miR-61	LOC_Os05g49630.1	2	22.571	1	23	652	674	ACACAUCCUAGUACAAUGAAUCU	AGAUUCGUAGUAUUAGGAUGUGU	Cleavage	cDNA|expressed protein	1
novel-miR-61	LOC_Os03g52280.1	3	15.582	1	23	761	783	ACACAUCCUAGUACAAUGAAUCU	AGAUUUAUAGUACUAGUAUGUGU	Cleavage	cDNA|expressed protein	1
novel-miR-61	LOC_Os07g09050.2	3	22.874	1	23	1479	1501	ACACAUCCUAGUACAAUGAAUCU	AGAUUCGUGGUACUAGGAUAUGU	Cleavage	cDNA|exostosin family protein, putative, expressed	1
novel-miR-61	LOC_Os11g11630.1	3	13.015	1	23	128	150	ACACAUCCUAGUACAAUGAAUCU	AGAUUUAUAGUAUUACGAUGUGU	Cleavage	cDNA|expressed protein	1
novel-miR-61	LOC_Os11g42970.1	3	22.174	1	23	774	796	ACACAUCCUAGUACAAUGAAUCU	AGAUUUUUUGUAUUAUGAUGUGU	Cleavage	cDNA|membrane associated DUF588 domain containing protein, putative, expressed	1
novel-miR-61	LOC_Os04g59624.1	2.5	14.463	1	23	2195	2217	ACACAUCCUAGUACAAUGAAUCU	AAAUUCAUUGUAUAAAGAUGUGU	Translation	cDNA|SNF2 family N-terminal domain containing protein, expressed	1
novel-miR-61	LOC_Os11g24540.1	3	24.087	1	23	2003	2025	ACACAUCCUAGUACAAUGAAUCU	ACAUUCGUUAUACUAGGAUAUGU	Cleavage	cDNA|signal peptide peptidase-like 2B, putative, expressed	1
novel-miR-61	LOC_Os11g24540.2	3	24.087	1	23	2202	2224	ACACAUCCUAGUACAAUGAAUCU	ACAUUCGUUAUACUAGGAUAUGU	Cleavage	cDNA|signal peptide peptidase-like 2B, putative, expressed	1
novel-miR-61	LOC_Os04g59624.2	2.5	14.463	1	23	3384	3406	ACACAUCCUAGUACAAUGAAUCU	AAAUUCAUUGUAUAAAGAUGUGU	Translation	cDNA|SNF2 family N-terminal domain containing protein, expressed	1
novel-miR-61	LOC_Os04g59624.3	2.5	14.463	1	23	3453	3475	ACACAUCCUAGUACAAUGAAUCU	AAAUUCAUUGUAUAAAGAUGUGU	Translation	cDNA|SNF2 family N-terminal domain containing protein, expressed	1
novel-miR-61	LOC_Os02g32250.2	3	17.3	1	23	1058	1080	ACACAUCCUAGUACAAUGAAUCU	AUAUUCGUUGAACUAGGAUGUAU	Cleavage	cDNA|retrotransposon protein, putative, unclassified, expressed	1
novel-miR-61	LOC_Os06g38210.2	3	23.935	1	23	575	597	ACACAUCCUAGUACAAUGAAUCU	AAAUUCACUGUAUUAGGAUGUAU	Cleavage	cDNA|expressed protein	1
novel-miR-61	LOC_Os02g32250.1	3	17.3	1	23	1058	1080	ACACAUCCUAGUACAAUGAAUCU	AUAUUCGUUGAACUAGGAUGUAU	Cleavage	cDNA|retrotransposon protein, putative, unclassified, expressed	1
novel-miR-61	LOC_Os07g07130.1	3	12.74	1	21	2038	2058	ACACAUCCUAGUACAAUGAAU	AUUCAUGGUUGUAGGAUGUGU	Translation	cDNA|expressed protein	1
novel-miR-62	LOC_Os12g22440.1	2	18.715	1	21	164	184	UUUUGGCCGAAAUUAUUUGAA	UUCAGAUAAAUUCGGCCAGAA	Cleavage	cDNA|retrotransposon protein, putative, Ty3-gypsy subclass, expressed	1
novel-miR-62	LOC_Os08g29430.1	2	10.819	1	21	1514	1534	UUUUGGCCGAAAUUAUUUGAA	UUCAAGUAAAUUCGGCUAAAA	Cleavage	cDNA|retrotransposon protein, putative, Ty3-gypsy subclass, expressed	1
novel-miR-62	LOC_Os11g40009.1	2.5	12.002	1	21	1547	1567	UUUUGGCCGAAAUUAUUUGAA	UUCAAAUAAUUUUGGUAAAAA	Cleavage	cDNA|phospholipase, patatin family, putative, expressed	1
novel-miR-62	LOC_Os08g22760.1	2	12.372	1	21	1712	1732	UUUUGGCCGAAAUUAUUUGAA	UUCAAAUAAAUUCGGCUAAGA	Cleavage	cDNA|retrotransposon protein, putative, Ty3-gypsy subclass, expressed	1
novel-miR-62	LOC_Os04g27170.1	2.5	11.14	1	21	689	709	UUUUGGCCGAAAUUAUUUGAA	UUCAAGUAAAUUCGGCUAAGA	Cleavage	cDNA|retrotransposon protein, putative, Ty3-gypsy subclass	1
novel-miR-62	LOC_Os11g22342.1	2.5	12.289	1	21	1340	1360	UUUUGGCCGAAAUUAUUUGAA	UUCAAGUAAAUUCGGCUAAGA	Cleavage	cDNA|retrotransposon protein, putative, Ty3-gypsy subclass, expressed	1
novel-miR-62	LOC_Os10g01960.1	2.5	14.46	1	21	1598	1618	UUUUGGCCGAAAUUAUUUGAA	UUCAAAUGAAUUCGGCUAAGA	Cleavage	cDNA|retrotransposon protein, putative, Ty3-gypsy subclass, expressed	1
novel-miR-62	LOC_Os02g22790.1	2.5	15.804	1	21	935	955	UUUUGGCCGAAAUUAUUUGAA	UUCAAGUGAAUUCGGCUAAAA	Cleavage	cDNA|retrotransposon protein, putative, Ty3-gypsy subclass, expressed	1
novel-miR-62	LOC_Os08g19720.1	2.5	12.668	1	21	671	691	UUUUGGCCGAAAUUAUUUGAA	UUCAAGUAAAUUCGGCUAAGA	Cleavage	cDNA|retrotransposon protein, putative, Ty3-gypsy subclass, expressed	1
novel-miR-62	LOC_Os11g19990.1	2.5	14.844	1	21	785	805	UUUUGGCCGAAAUUAUUUGAA	UUCAAGUAAAUUCGGCUAAGA	Cleavage	cDNA|retrotransposon protein, putative, Ty3-gypsy subclass, expressed	1
novel-miR-62	LOC_Os02g26060.1	2.5	13.493	1	21	1349	1369	UUUUGGCCGAAAUUAUUUGAA	UUCAAGUGAAUUCGGCUAAAA	Cleavage	cDNA|retrotransposon protein, putative, Ty3-gypsy subclass, expressed	1
novel-miR-62	LOC_Os07g18360.1	2.5	15.643	1	21	998	1018	UUUUGGCCGAAAUUAUUUGAA	UUCAAGUAAAUUCGGCUAAGA	Cleavage	cDNA|retrotransposon protein, putative, Ty3-gypsy subclass, expressed	1
novel-miR-62	LOC_Os08g05250.1	2.5	17.022	1	21	2234	2254	UUUUGGCCGAAAUUAUUUGAA	UUCAGGUGAAUUCGGCCAAAA	Cleavage	cDNA|retrotransposon protein, putative, Ty3-gypsy subclass, expressed	1
novel-miR-62	LOC_Os08g28630.1	2.5	12.906	1	21	1292	1312	UUUUGGCCGAAAUUAUUUGAA	UUCAAAUGAAUUCGGCUAGAA	Cleavage	cDNA|retrotransposon protein, putative, Ty3-gypsy subclass, expressed	1
novel-miR-62	LOC_Os10g04370.2	2.5	9.671	1	21	1319	1340	UUUUGGC-CGAAAUUAUUUGAA	UUCGAAUAAUUUCGUGCCAAAA	Cleavage	cDNA|OsFBX357 - F-box domain containing protein, expressed	1
novel-miR-62	LOC_Os07g22200.1	2.5	11.607	1	21	2048	2068	UUUUGGCCGAAAUUAUUUGAA	UUCAAGUAAAUUCGGCUAAGA	Cleavage	cDNA|retrotransposon protein, putative, Ty3-gypsy subclass, expressed	1
novel-miR-62	LOC_Os06g07720.1	2.5	14.251	1	21	1094	1114	UUUUGGCCGAAAUUAUUUGAA	UUCAAGUAAAUUCGGCUAAGA	Cleavage	cDNA|retrotransposon protein, putative, Ty3-gypsy subclass, expressed	1
novel-miR-62	LOC_Os08g12350.1	2.5	18.089	1	21	1337	1357	UUUUGGCCGAAAUUAUUUGAA	UUCAAGUAAAUUCGGCUAAGA	Cleavage	cDNA|retrotransposon protein, putative, Ty3-gypsy subclass, expressed	1
novel-miR-62	LOC_Os10g04370.1	2.5	9.671	1	21	1394	1415	UUUUGGC-CGAAAUUAUUUGAA	UUCGAAUAAUUUCGUGCCAAAA	Cleavage	cDNA|OsFBX357 - F-box domain containing protein, expressed	1
novel-miR-62	LOC_Os07g12060.1	2.5	16.144	1	21	1604	1624	UUUUGGCCGAAAUUAUUUGAA	UUCAGAUAAAUUCGGCUAAGA	Cleavage	cDNA|retrotransposon protein, putative, Ty3-gypsy subclass, expressed	1
novel-miR-62	LOC_Os07g13120.1	2.5	17.617	1	21	2303	2323	UUUUGGCCGAAAUUAUUUGAA	UUCAAGUAAAUUCGGCUAAGA	Cleavage	cDNA|retrotransposon protein, putative, Ty3-gypsy subclass, expressed	1
novel-miR-62	LOC_Os06g22520.1	2.5	11.112	1	21	1862	1882	UUUUGGCCGAAAUUAUUUGAA	UUCAAGUAAAUUCGGCUAAGA	Cleavage	cDNA|retrotransposon protein, putative, Ty3-gypsy subclass, expressed	1
novel-miR-62	LOC_Os12g08510.1	2.5	14.461	1	21	2126	2146	UUUUGGCCGAAAUUAUUUGAA	UUCAAGUAAAUUCGGCUAAGA	Cleavage	cDNA|retrotransposon protein, putative, Ty3-gypsy subclass, expressed	1
novel-miR-62	LOC_Os02g19300.1	2.5	15.509	1	21	1751	1771	UUUUGGCCGAAAUUAUUUGAA	UUCAAGUAAAUUCGGCUAAGA	Cleavage	cDNA|retrotransposon protein, putative, Ty3-gypsy subclass, expressed	1
novel-miR-62	LOC_Os09g03110.1	2.5	11.528	1	21	2555	2575	UUUUGGCCGAAAUUAUUUGAA	UUCAAGUAAAUUCGGCUAAGA	Cleavage	cDNA|retrotransposon protein, putative, Ty3-gypsy subclass, expressed	1
novel-miR-62	LOC_Os02g20110.1	2.5	16.919	1	21	2114	2134	UUUUGGCCGAAAUUAUUUGAA	UUCAAGUAAAUUCGGCUAAGA	Cleavage	cDNA|retrotransposon protein, putative, Ty3-gypsy subclass, expressed	1
novel-miR-62	LOC_Os06g25860.1	3	16.233	1	21	692	712	UUUUGGCCGAAAUUAUUUGAA	UUCAGGUAAAUUCGGCUAAGA	Cleavage	cDNA|retrotransposon protein, putative, Ty3-gypsy subclass, expressed	1
novel-miR-62	LOC_Os01g26160.1	3	14.599	1	21	2093	2113	UUUUGGCCGAAAUUAUUUGAA	UUCAAAUAAUUUCCGUCAAGC	Cleavage	cDNA|exportin 1, putative, expressed	1
novel-miR-62	LOC_Os01g26160.2	3	14.599	1	21	2093	2113	UUUUGGCCGAAAUUAUUUGAA	UUCAAAUAAUUUCCGUCAAGC	Cleavage	cDNA|exportin 1, putative, expressed	1
novel-miR-62	LOC_Os09g22330.1	3	14.967	1	21	1790	1810	UUUUGGCCGAAAUUAUUUGAA	UUCAGAUGAAUUCGGCUAGAA	Cleavage	cDNA|retrotransposon protein, putative, Ty3-gypsy subclass, expressed	1
novel-miR-62	LOC_Os10g11590.1	3	9.124	1	21	810	830	UUUUGGCCGAAAUUAUUUGAA	UUCAAAUAUUUUCGGCUACAA	Cleavage	cDNA|expressed protein	1
novel-miR-62	LOC_Os11g11820.1	3	14.537	1	21	1427	1447	UUUUGGCCGAAAUUAUUUGAA	UUCAGGUGAAUUCGGCUAAAA	Cleavage	cDNA|retrotransposon protein, putative, Ty3-gypsy subclass, expressed	1
novel-miR-62	LOC_Os12g03760.1	3	12.169	1	21	2279	2299	UUUUGGCCGAAAUUAUUUGAA	UUCAAGUGAAUUCGGCUAAGA	Cleavage	cDNA|retrotransposon protein, putative, Ty3-gypsy subclass, expressed	1
novel-miR-62	LOC_Os07g47920.1	3	13.164	1	21	1424	1444	UUUUGGCCGAAAUUAUUUGAA	UUCAAGUGAAUUCGGCUAAGA	Cleavage	cDNA|retrotransposon protein, putative, Ty3-gypsy subclass, expressed	1
novel-miR-62	LOC_Os04g13780.1	3	13.837	1	21	740	760	UUUUGGCCGAAAUUAUUUGAA	UUCAGAUGAAUUCGGCUAGAA	Cleavage	cDNA|retrotransposon protein, putative, Ty3-gypsy subclass, expressed	1
novel-miR-62	LOC_Os11g23736.1	3	12.709	1	21	1762	1782	UUUUGGCCGAAAUUAUUUGAA	UUCAAGUGAAUUCGGCUAAGA	Cleavage	cDNA|retrotransposon protein, putative, Ty3-gypsy subclass, expressed	1
novel-miR-62	LOC_Os08g32260.1	3	16.807	1	21	1598	1618	UUUUGGCCGAAAUUAUUUGAA	UUCAAGUGAAUUCGGCUAAGA	Cleavage	cDNA|retrotransposon protein, putative, Ty3-gypsy subclass, expressed	1
novel-miR-62	LOC_Os05g39280.1	3	16.222	1	21	1295	1315	UUUUGGCCGAAAUUAUUUGAA	UUCGAGUAAAUUCGGCUAAGA	Cleavage	cDNA|retrotransposon protein, putative, Ty3-gypsy subclass, expressed	1
novel-miR-62	LOC_Os08g21124.1	3	13.573	1	21	1205	1225	UUUUGGCCGAAAUUAUUUGAA	UUCAGGUGAAUUCGGCUAAAA	Cleavage	cDNA|retrotransposon protein, putative, Ty3-gypsy subclass, expressed	1
novel-miR-62	LOC_Os10g06340.1	3	11.768	1	21	764	784	UUUUGGCCGAAAUUAUUUGAA	UUCAAGUGAAUUCGGCUAAGA	Cleavage	cDNA|retrotransposon protein, putative, Ty3-gypsy subclass, expressed	1
novel-miR-62	LOC_Os10g06410.1	3	11.768	1	21	764	784	UUUUGGCCGAAAUUAUUUGAA	UUCAAGUGAAUUCGGCUAAGA	Cleavage	cDNA|retrotransposon protein, putative, Ty3-gypsy subclass, expressed	1
novel-miR-62	LOC_Os11g25670.1	3	18.391	1	21	842	862	UUUUGGCCGAAAUUAUUUGAA	UUCAAGUGAAUUCGGCUAAGA	Cleavage	cDNA|retrotransposon protein, putative, Ty3-gypsy subclass, expressed	1
novel-miR-62	LOC_Os03g39500.1	3	16.712	1	21	221	241	UUUUGGCCGAAAUUAUUUGAA	UUCAGGUGAAUUCGGCUAAAA	Cleavage	cDNA|retrotransposon protein, putative, Ty3-gypsy subclass, expressed	1
novel-miR-62	LOC_Os08g22180.1	3	13.214	1	21	884	904	UUUUGGCCGAAAUUAUUUGAA	UUCAAGUGAAUUCGGCUAAGA	Cleavage	cDNA|retrotransposon protein, putative, Ty3-gypsy subclass, expressed	1
novel-miR-62	LOC_Os11g27760.1	3	17.49	1	21	1700	1720	UUUUGGCCGAAAUUAUUUGAA	UUCAGGUGAAUUCGGCUAAAA	Cleavage	cDNA|retrotransposon protein, putative, Ty3-gypsy subclass, expressed	1
novel-miR-62	LOC_Os08g17910.1	3	16.222	1	21	1889	1909	UUUUGGCCGAAAUUAUUUGAA	UUCAGAUGAGUUCGGCUAGAA	Cleavage	cDNA|retrotransposon protein, putative, Ty3-gypsy subclass, expressed	1
novel-miR-62	LOC_Os07g27740.1	3	13.976	1	21	1724	1744	UUUUGGCCGAAAUUAUUUGAA	UUCAGAUGAAUUCGGCCAAGG	Cleavage	cDNA|retrotransposon protein, putative, Ty3-gypsy subclass, expressed	1
novel-miR-62	LOC_Os08g17480.1	3	11.69	1	21	1442	1462	UUUUGGCCGAAAUUAUUUGAA	UUCAAGUGAGUUCGGCUAAGA	Cleavage	cDNA|retrotransposon protein, putative, Ty3-gypsy subclass, expressed	1
novel-miR-62	LOC_Os02g14410.1	3	19.861	1	21	2006	2026	UUUUGGCCGAAAUUAUUUGAA	UUCAAGUGAAUUCGGCUAAGA	Cleavage	cDNA|retrotransposon protein, putative, Ty3-gypsy subclass, expressed	1
novel-miR-62	LOC_Os12g33360.1	3	14.051	1	21	2366	2386	UUUUGGCCGAAAUUAUUUGAA	UUCAAGUGAAUUCGGCUAAGA	Cleavage	cDNA|retrotransposon protein, putative, Ty3-gypsy subclass, expressed	1
novel-miR-62	LOC_Os10g02544.1	3	17.357	1	21	716	736	UUUUGGCCGAAAUUAUUUGAA	UUCAAGUGAAUUCGGCUAAGA	Cleavage	cDNA|retrotransposon protein, putative, Ty3-gypsy subclass, expressed	1
novel-miR-62	LOC_Os01g45030.1	3	14.281	1	21	1091	1111	UUUUGGCCGAAAUUAUUUGAA	UUCAGGUGAAUUCGGCUAAAA	Cleavage	cDNA|retrotransposon protein, putative, Ty3-gypsy subclass, expressed	1
novel-miR-62	LOC_Os04g03250.1	3	14.939	1	21	1469	1489	UUUUGGCCGAAAUUAUUUGAA	UUCAAGUGAAUUCGGCUAAGA	Cleavage	cDNA|retrotransposon protein, putative, Ty3-gypsy subclass, expressed	1
novel-miR-62	LOC_Os05g22330.1	3	15.905	1	21	1721	1741	UUUUGGCCGAAAUUAUUUGAA	UUCAGAUGAAUUCGGCUAAGA	Cleavage	cDNA|retrotransposon protein, putative, Ty3-gypsy subclass, expressed	1
novel-miR-62	LOC_Os03g37194.1	3	14.697	1	21	1703	1723	UUUUGGCCGAAAUUAUUUGAA	UUCAGGUAAAUUCGGCUAAGA	Cleavage	cDNA|retrotransposon protein, putative, Ty3-gypsy subclass, expressed	1
novel-miR-62	LOC_Os12g29070.1	3	13.977	1	21	2135	2155	UUUUGGCCGAAAUUAUUUGAA	UUCAAGUGAAUUCGGCUAAGA	Cleavage	cDNA|retrotransposon protein, putative, Ty3-gypsy subclass, expressed	1
novel-miR-62	LOC_Os09g29000.1	2.5	16.418	1	20	84	103	UUUUGGCCGAAAUUAUUUGA	UCAAGUAAGUUCGGCUAGAA	Cleavage	cDNA|retrotransposon protein, putative, Ty3-gypsy subclass	1
novel-miR-62	LOC_Os04g22690.1	2.5	20.135	1	20	1557	1576	UUUUGGCCGAAAUUAUUUGA	UCAAGUAAGUUCGGCUAGAA	Cleavage	cDNA|retrotransposon protein, putative, Ty3-gypsy subclass, expressed	1
novel-miR-62	LOC_Os07g12980.1	2.5	18.166	1	20	798	817	UUUUGGCCGAAAUUAUUUGA	UCAAGUAAGUUCGGCUAGAA	Cleavage	cDNA|retrotransposon protein, putative, Ty3-gypsy subclass, expressed	1
novel-miR-62	LOC_Os06g15310.1	2.5	15.59	1	20	1161	1180	UUUUGGCCGAAAUUAUUUGA	UCAAGUAAGUUCGGCUAGAA	Cleavage	cDNA|retrotransposon protein, putative, Ty3-gypsy subclass, expressed	1
novel-miR-62	LOC_Os07g25630.1	2.5	14.374	1	20	1125	1144	UUUUGGCCGAAAUUAUUUGA	UCAAGUAAGUUCGGCUAGAA	Cleavage	cDNA|retrotransposon protein, putative, Ty3-gypsy subclass, expressed	1
novel-miR-62	LOC_Os01g64080.1	2.5	15.064	1	20	1833	1852	UUUUGGCCGAAAUUAUUUGA	UCAAGUAAGUUCGGCUAGAA	Cleavage	cDNA|retrotransposon protein, putative, Ty3-gypsy subclass, expressed	1
novel-miR-62	LOC_Os07g06110.1	2.5	15.962	1	20	1914	1933	UUUUGGCCGAAAUUAUUUGA	UCAAGUAAGUUCGGCUAGAA	Cleavage	cDNA|retrotransposon protein, putative, Ty3-gypsy subclass, expressed	1
novel-miR-62	LOC_Os01g51820.1	2.5	19.671	1	20	2079	2098	UUUUGGCCGAAAUUAUUUGA	UCAAGUAAGUUCGGCUAGAA	Cleavage	cDNA|retrotransposon protein, putative, Ty3-gypsy subclass, expressed	1
novel-miR-62	LOC_Os08g32090.1	3	13.987	1	21	1750	1770	UUUUGGCCGAAAUUAUUUGAA	UUGAAAUCAUUUCGGCCGAAG	Cleavage	cDNA|DEAD-box ATP-dependent RNA helicase, putative, expressed	1
novel-miR-62	LOC_Os07g12690.1	3	17.501	1	21	1466	1486	UUUUGGCCGAAAUUAUUUGAA	UUAACAUGAUUUCGGCUAAAA	Cleavage	cDNA|retrotransposon protein, putative, unclassified, expressed	1
novel-miR-62	LOC_Os07g41050.1	3	24.677	1	20	1520	1539	UUUUGGCCGAAAUUAUUUGA	UCAAAUCAUUUUGACCAAAA	Cleavage	cDNA|NAD dependent epimerase/dehydratase family protein, putative, expressed	1
novel-miR-62	LOC_Os07g15740.1	3	12.97	1	20	903	922	UUUUGGCCGAAAUUAUUUGA	UCAAGUAAGUUUGGCUAGAA	Cleavage	cDNA|retrotransposon protein, putative, Ty3-gypsy subclass, expressed	1
novel-miR-62	LOC_Os10g28660.1	3	23.824	1	20	2668	2687	UUUUGGCCGAAAUUAUUUGA	UCAGAUGACUUUGGCCAAAG	Cleavage	cDNA|type I inositol-1,4,5-trisphosphate 5-phosphatase, putative, expressed	1
novel-miR-62	LOC_Os04g14340.1	3	10.843	1	20	3234	3253	UUUUGGCCGAAAUUAUUUGA	UCAAAGAAUUUUGGCCACAA	Cleavage	cDNA|retrotransposon protein, putative, unclassified, expressed	1
novel-miR-62	LOC_Os02g49992.1	3	20.402	1	20	4118	4137	UUUUGGCCGAAAUUAUUUGA	UCAGGUGGUUUGGGCCAAAA	Translation	cDNA|expressed protein	1
novel-miR-62	LOC_Os02g49992.3	3	20.402	1	20	4203	4222	UUUUGGCCGAAAUUAUUUGA	UCAGGUGGUUUGGGCCAAAA	Translation	cDNA|expressed protein	1
novel-miR-62	LOC_Os10g03900.1	3	15.733	1	20	196	215	UUUUGGCCGAAAUUAUUUGA	UCUAGUGAUUUCUGCCAAAA	Cleavage	cDNA|expressed protein	1
novel-miR-62	LOC_Os07g46000.1	3	13.864	1	20	1257	1276	UUUUGGCCGAAAUUAUUUGA	UCAAAUAUUUAUGGCCGAAA	Translation	cDNA|retrotransposon protein, putative, unclassified, expressed	1
novel-miR-62	LOC_Os10g03910.1	3	17.28	1	20	999	1018	UUUUGGCCGAAAUUAUUUGA	UCUAGUGAUUUCUGCCAAAA	Cleavage	cDNA|OsFBX354 - F-box domain containing protein, expressed	1
novel-miR-62	LOC_Os03g08390.1	3	15.724	1	20	1373	1392	UUUUGGCCGAAAUUAUUUGA	UCAAAGAAUCUCGGCCAGAG	Translation	cDNA|expressed protein	1
novel-miR-62	LOC_Os03g08390.2	3	15.724	1	20	1860	1879	UUUUGGCCGAAAUUAUUUGA	UCAAAGAAUCUCGGCCAGAG	Translation	cDNA|expressed protein	1
novel-miR-62	LOC_Os01g28750.1	3	19.412	1	20	322	341	UUUUGGCCGAAAUUAUUUGA	UCAAACAAUUCCUGCCAAAA	Translation	cDNA|retrotransposon, putative, centromere-specific	1
novel-miR-63	LOC_Os12g22440.1	2	18.715	1	21	164	184	UUUUGGCCGAAAUUAUUUGAA	UUCAGAUAAAUUCGGCCAGAA	Cleavage	cDNA|retrotransposon protein, putative, Ty3-gypsy subclass, expressed	1
novel-miR-63	LOC_Os08g29430.1	2	10.819	1	21	1514	1534	UUUUGGCCGAAAUUAUUUGAA	UUCAAGUAAAUUCGGCUAAAA	Cleavage	cDNA|retrotransposon protein, putative, Ty3-gypsy subclass, expressed	1
novel-miR-63	LOC_Os11g40009.1	2.5	12.002	1	21	1547	1567	UUUUGGCCGAAAUUAUUUGAA	UUCAAAUAAUUUUGGUAAAAA	Cleavage	cDNA|phospholipase, patatin family, putative, expressed	1
novel-miR-63	LOC_Os08g22760.1	2	12.372	1	21	1712	1732	UUUUGGCCGAAAUUAUUUGAA	UUCAAAUAAAUUCGGCUAAGA	Cleavage	cDNA|retrotransposon protein, putative, Ty3-gypsy subclass, expressed	1
novel-miR-63	LOC_Os04g27170.1	2.5	11.14	1	21	689	709	UUUUGGCCGAAAUUAUUUGAA	UUCAAGUAAAUUCGGCUAAGA	Cleavage	cDNA|retrotransposon protein, putative, Ty3-gypsy subclass	1
novel-miR-63	LOC_Os11g22342.1	2.5	12.289	1	21	1340	1360	UUUUGGCCGAAAUUAUUUGAA	UUCAAGUAAAUUCGGCUAAGA	Cleavage	cDNA|retrotransposon protein, putative, Ty3-gypsy subclass, expressed	1
novel-miR-63	LOC_Os10g01960.1	2.5	14.46	1	21	1598	1618	UUUUGGCCGAAAUUAUUUGAA	UUCAAAUGAAUUCGGCUAAGA	Cleavage	cDNA|retrotransposon protein, putative, Ty3-gypsy subclass, expressed	1
novel-miR-63	LOC_Os02g22790.1	2.5	15.804	1	21	935	955	UUUUGGCCGAAAUUAUUUGAA	UUCAAGUGAAUUCGGCUAAAA	Cleavage	cDNA|retrotransposon protein, putative, Ty3-gypsy subclass, expressed	1
novel-miR-63	LOC_Os08g19720.1	2.5	12.668	1	21	671	691	UUUUGGCCGAAAUUAUUUGAA	UUCAAGUAAAUUCGGCUAAGA	Cleavage	cDNA|retrotransposon protein, putative, Ty3-gypsy subclass, expressed	1
novel-miR-63	LOC_Os11g19990.1	2.5	14.844	1	21	785	805	UUUUGGCCGAAAUUAUUUGAA	UUCAAGUAAAUUCGGCUAAGA	Cleavage	cDNA|retrotransposon protein, putative, Ty3-gypsy subclass, expressed	1
novel-miR-63	LOC_Os02g26060.1	2.5	13.493	1	21	1349	1369	UUUUGGCCGAAAUUAUUUGAA	UUCAAGUGAAUUCGGCUAAAA	Cleavage	cDNA|retrotransposon protein, putative, Ty3-gypsy subclass, expressed	1
novel-miR-63	LOC_Os07g18360.1	2.5	15.643	1	21	998	1018	UUUUGGCCGAAAUUAUUUGAA	UUCAAGUAAAUUCGGCUAAGA	Cleavage	cDNA|retrotransposon protein, putative, Ty3-gypsy subclass, expressed	1
novel-miR-63	LOC_Os08g05250.1	2.5	17.022	1	21	2234	2254	UUUUGGCCGAAAUUAUUUGAA	UUCAGGUGAAUUCGGCCAAAA	Cleavage	cDNA|retrotransposon protein, putative, Ty3-gypsy subclass, expressed	1
novel-miR-63	LOC_Os08g28630.1	2.5	12.906	1	21	1292	1312	UUUUGGCCGAAAUUAUUUGAA	UUCAAAUGAAUUCGGCUAGAA	Cleavage	cDNA|retrotransposon protein, putative, Ty3-gypsy subclass, expressed	1
novel-miR-63	LOC_Os10g04370.2	2.5	9.671	1	21	1319	1340	UUUUGGC-CGAAAUUAUUUGAA	UUCGAAUAAUUUCGUGCCAAAA	Cleavage	cDNA|OsFBX357 - F-box domain containing protein, expressed	1
novel-miR-63	LOC_Os07g22200.1	2.5	11.607	1	21	2048	2068	UUUUGGCCGAAAUUAUUUGAA	UUCAAGUAAAUUCGGCUAAGA	Cleavage	cDNA|retrotransposon protein, putative, Ty3-gypsy subclass, expressed	1
novel-miR-63	LOC_Os06g07720.1	2.5	14.251	1	21	1094	1114	UUUUGGCCGAAAUUAUUUGAA	UUCAAGUAAAUUCGGCUAAGA	Cleavage	cDNA|retrotransposon protein, putative, Ty3-gypsy subclass, expressed	1
novel-miR-63	LOC_Os08g12350.1	2.5	18.089	1	21	1337	1357	UUUUGGCCGAAAUUAUUUGAA	UUCAAGUAAAUUCGGCUAAGA	Cleavage	cDNA|retrotransposon protein, putative, Ty3-gypsy subclass, expressed	1
novel-miR-63	LOC_Os10g04370.1	2.5	9.671	1	21	1394	1415	UUUUGGC-CGAAAUUAUUUGAA	UUCGAAUAAUUUCGUGCCAAAA	Cleavage	cDNA|OsFBX357 - F-box domain containing protein, expressed	1
novel-miR-63	LOC_Os07g12060.1	2.5	16.144	1	21	1604	1624	UUUUGGCCGAAAUUAUUUGAA	UUCAGAUAAAUUCGGCUAAGA	Cleavage	cDNA|retrotransposon protein, putative, Ty3-gypsy subclass, expressed	1
novel-miR-63	LOC_Os07g13120.1	2.5	17.617	1	21	2303	2323	UUUUGGCCGAAAUUAUUUGAA	UUCAAGUAAAUUCGGCUAAGA	Cleavage	cDNA|retrotransposon protein, putative, Ty3-gypsy subclass, expressed	1
novel-miR-63	LOC_Os06g22520.1	2.5	11.112	1	21	1862	1882	UUUUGGCCGAAAUUAUUUGAA	UUCAAGUAAAUUCGGCUAAGA	Cleavage	cDNA|retrotransposon protein, putative, Ty3-gypsy subclass, expressed	1
novel-miR-63	LOC_Os12g08510.1	2.5	14.461	1	21	2126	2146	UUUUGGCCGAAAUUAUUUGAA	UUCAAGUAAAUUCGGCUAAGA	Cleavage	cDNA|retrotransposon protein, putative, Ty3-gypsy subclass, expressed	1
novel-miR-63	LOC_Os02g19300.1	2.5	15.509	1	21	1751	1771	UUUUGGCCGAAAUUAUUUGAA	UUCAAGUAAAUUCGGCUAAGA	Cleavage	cDNA|retrotransposon protein, putative, Ty3-gypsy subclass, expressed	1
novel-miR-63	LOC_Os09g03110.1	2.5	11.528	1	21	2555	2575	UUUUGGCCGAAAUUAUUUGAA	UUCAAGUAAAUUCGGCUAAGA	Cleavage	cDNA|retrotransposon protein, putative, Ty3-gypsy subclass, expressed	1
novel-miR-63	LOC_Os02g20110.1	2.5	16.919	1	21	2114	2134	UUUUGGCCGAAAUUAUUUGAA	UUCAAGUAAAUUCGGCUAAGA	Cleavage	cDNA|retrotransposon protein, putative, Ty3-gypsy subclass, expressed	1
novel-miR-63	LOC_Os06g25860.1	3	16.233	1	21	692	712	UUUUGGCCGAAAUUAUUUGAA	UUCAGGUAAAUUCGGCUAAGA	Cleavage	cDNA|retrotransposon protein, putative, Ty3-gypsy subclass, expressed	1
novel-miR-63	LOC_Os01g26160.1	3	14.599	1	21	2093	2113	UUUUGGCCGAAAUUAUUUGAA	UUCAAAUAAUUUCCGUCAAGC	Cleavage	cDNA|exportin 1, putative, expressed	1
novel-miR-63	LOC_Os01g26160.2	3	14.599	1	21	2093	2113	UUUUGGCCGAAAUUAUUUGAA	UUCAAAUAAUUUCCGUCAAGC	Cleavage	cDNA|exportin 1, putative, expressed	1
novel-miR-63	LOC_Os09g22330.1	3	14.967	1	21	1790	1810	UUUUGGCCGAAAUUAUUUGAA	UUCAGAUGAAUUCGGCUAGAA	Cleavage	cDNA|retrotransposon protein, putative, Ty3-gypsy subclass, expressed	1
novel-miR-63	LOC_Os10g11590.1	3	9.124	1	21	810	830	UUUUGGCCGAAAUUAUUUGAA	UUCAAAUAUUUUCGGCUACAA	Cleavage	cDNA|expressed protein	1
novel-miR-63	LOC_Os11g11820.1	3	14.537	1	21	1427	1447	UUUUGGCCGAAAUUAUUUGAA	UUCAGGUGAAUUCGGCUAAAA	Cleavage	cDNA|retrotransposon protein, putative, Ty3-gypsy subclass, expressed	1
novel-miR-63	LOC_Os12g03760.1	3	12.169	1	21	2279	2299	UUUUGGCCGAAAUUAUUUGAA	UUCAAGUGAAUUCGGCUAAGA	Cleavage	cDNA|retrotransposon protein, putative, Ty3-gypsy subclass, expressed	1
novel-miR-63	LOC_Os07g47920.1	3	13.164	1	21	1424	1444	UUUUGGCCGAAAUUAUUUGAA	UUCAAGUGAAUUCGGCUAAGA	Cleavage	cDNA|retrotransposon protein, putative, Ty3-gypsy subclass, expressed	1
novel-miR-63	LOC_Os04g13780.1	3	13.837	1	21	740	760	UUUUGGCCGAAAUUAUUUGAA	UUCAGAUGAAUUCGGCUAGAA	Cleavage	cDNA|retrotransposon protein, putative, Ty3-gypsy subclass, expressed	1
novel-miR-63	LOC_Os11g23736.1	3	12.709	1	21	1762	1782	UUUUGGCCGAAAUUAUUUGAA	UUCAAGUGAAUUCGGCUAAGA	Cleavage	cDNA|retrotransposon protein, putative, Ty3-gypsy subclass, expressed	1
novel-miR-63	LOC_Os08g32260.1	3	16.807	1	21	1598	1618	UUUUGGCCGAAAUUAUUUGAA	UUCAAGUGAAUUCGGCUAAGA	Cleavage	cDNA|retrotransposon protein, putative, Ty3-gypsy subclass, expressed	1
novel-miR-63	LOC_Os05g39280.1	3	16.222	1	21	1295	1315	UUUUGGCCGAAAUUAUUUGAA	UUCGAGUAAAUUCGGCUAAGA	Cleavage	cDNA|retrotransposon protein, putative, Ty3-gypsy subclass, expressed	1
novel-miR-63	LOC_Os08g21124.1	3	13.573	1	21	1205	1225	UUUUGGCCGAAAUUAUUUGAA	UUCAGGUGAAUUCGGCUAAAA	Cleavage	cDNA|retrotransposon protein, putative, Ty3-gypsy subclass, expressed	1
novel-miR-63	LOC_Os10g06340.1	3	11.768	1	21	764	784	UUUUGGCCGAAAUUAUUUGAA	UUCAAGUGAAUUCGGCUAAGA	Cleavage	cDNA|retrotransposon protein, putative, Ty3-gypsy subclass, expressed	1
novel-miR-63	LOC_Os10g06410.1	3	11.768	1	21	764	784	UUUUGGCCGAAAUUAUUUGAA	UUCAAGUGAAUUCGGCUAAGA	Cleavage	cDNA|retrotransposon protein, putative, Ty3-gypsy subclass, expressed	1
novel-miR-63	LOC_Os11g25670.1	3	18.391	1	21	842	862	UUUUGGCCGAAAUUAUUUGAA	UUCAAGUGAAUUCGGCUAAGA	Cleavage	cDNA|retrotransposon protein, putative, Ty3-gypsy subclass, expressed	1
novel-miR-63	LOC_Os03g39500.1	3	16.712	1	21	221	241	UUUUGGCCGAAAUUAUUUGAA	UUCAGGUGAAUUCGGCUAAAA	Cleavage	cDNA|retrotransposon protein, putative, Ty3-gypsy subclass, expressed	1
novel-miR-63	LOC_Os08g22180.1	3	13.214	1	21	884	904	UUUUGGCCGAAAUUAUUUGAA	UUCAAGUGAAUUCGGCUAAGA	Cleavage	cDNA|retrotransposon protein, putative, Ty3-gypsy subclass, expressed	1
novel-miR-63	LOC_Os11g27760.1	3	17.49	1	21	1700	1720	UUUUGGCCGAAAUUAUUUGAA	UUCAGGUGAAUUCGGCUAAAA	Cleavage	cDNA|retrotransposon protein, putative, Ty3-gypsy subclass, expressed	1
novel-miR-63	LOC_Os08g17910.1	3	16.222	1	21	1889	1909	UUUUGGCCGAAAUUAUUUGAA	UUCAGAUGAGUUCGGCUAGAA	Cleavage	cDNA|retrotransposon protein, putative, Ty3-gypsy subclass, expressed	1
novel-miR-63	LOC_Os07g27740.1	3	13.976	1	21	1724	1744	UUUUGGCCGAAAUUAUUUGAA	UUCAGAUGAAUUCGGCCAAGG	Cleavage	cDNA|retrotransposon protein, putative, Ty3-gypsy subclass, expressed	1
novel-miR-63	LOC_Os08g17480.1	3	11.69	1	21	1442	1462	UUUUGGCCGAAAUUAUUUGAA	UUCAAGUGAGUUCGGCUAAGA	Cleavage	cDNA|retrotransposon protein, putative, Ty3-gypsy subclass, expressed	1
novel-miR-63	LOC_Os02g14410.1	3	19.861	1	21	2006	2026	UUUUGGCCGAAAUUAUUUGAA	UUCAAGUGAAUUCGGCUAAGA	Cleavage	cDNA|retrotransposon protein, putative, Ty3-gypsy subclass, expressed	1
novel-miR-63	LOC_Os12g33360.1	3	14.051	1	21	2366	2386	UUUUGGCCGAAAUUAUUUGAA	UUCAAGUGAAUUCGGCUAAGA	Cleavage	cDNA|retrotransposon protein, putative, Ty3-gypsy subclass, expressed	1
novel-miR-63	LOC_Os10g02544.1	3	17.357	1	21	716	736	UUUUGGCCGAAAUUAUUUGAA	UUCAAGUGAAUUCGGCUAAGA	Cleavage	cDNA|retrotransposon protein, putative, Ty3-gypsy subclass, expressed	1
novel-miR-63	LOC_Os01g45030.1	3	14.281	1	21	1091	1111	UUUUGGCCGAAAUUAUUUGAA	UUCAGGUGAAUUCGGCUAAAA	Cleavage	cDNA|retrotransposon protein, putative, Ty3-gypsy subclass, expressed	1
novel-miR-63	LOC_Os04g03250.1	3	14.939	1	21	1469	1489	UUUUGGCCGAAAUUAUUUGAA	UUCAAGUGAAUUCGGCUAAGA	Cleavage	cDNA|retrotransposon protein, putative, Ty3-gypsy subclass, expressed	1
novel-miR-63	LOC_Os05g22330.1	3	15.905	1	21	1721	1741	UUUUGGCCGAAAUUAUUUGAA	UUCAGAUGAAUUCGGCUAAGA	Cleavage	cDNA|retrotransposon protein, putative, Ty3-gypsy subclass, expressed	1
novel-miR-63	LOC_Os03g37194.1	3	14.697	1	21	1703	1723	UUUUGGCCGAAAUUAUUUGAA	UUCAGGUAAAUUCGGCUAAGA	Cleavage	cDNA|retrotransposon protein, putative, Ty3-gypsy subclass, expressed	1
novel-miR-63	LOC_Os12g29070.1	3	13.977	1	21	2135	2155	UUUUGGCCGAAAUUAUUUGAA	UUCAAGUGAAUUCGGCUAAGA	Cleavage	cDNA|retrotransposon protein, putative, Ty3-gypsy subclass, expressed	1
novel-miR-63	LOC_Os09g29000.1	2.5	16.418	1	20	84	103	UUUUGGCCGAAAUUAUUUGA	UCAAGUAAGUUCGGCUAGAA	Cleavage	cDNA|retrotransposon protein, putative, Ty3-gypsy subclass	1
novel-miR-63	LOC_Os04g22690.1	2.5	20.135	1	20	1557	1576	UUUUGGCCGAAAUUAUUUGA	UCAAGUAAGUUCGGCUAGAA	Cleavage	cDNA|retrotransposon protein, putative, Ty3-gypsy subclass, expressed	1
novel-miR-63	LOC_Os07g12980.1	2.5	18.166	1	20	798	817	UUUUGGCCGAAAUUAUUUGA	UCAAGUAAGUUCGGCUAGAA	Cleavage	cDNA|retrotransposon protein, putative, Ty3-gypsy subclass, expressed	1
novel-miR-63	LOC_Os06g15310.1	2.5	15.59	1	20	1161	1180	UUUUGGCCGAAAUUAUUUGA	UCAAGUAAGUUCGGCUAGAA	Cleavage	cDNA|retrotransposon protein, putative, Ty3-gypsy subclass, expressed	1
novel-miR-63	LOC_Os07g25630.1	2.5	14.374	1	20	1125	1144	UUUUGGCCGAAAUUAUUUGA	UCAAGUAAGUUCGGCUAGAA	Cleavage	cDNA|retrotransposon protein, putative, Ty3-gypsy subclass, expressed	1
novel-miR-63	LOC_Os01g64080.1	2.5	15.064	1	20	1833	1852	UUUUGGCCGAAAUUAUUUGA	UCAAGUAAGUUCGGCUAGAA	Cleavage	cDNA|retrotransposon protein, putative, Ty3-gypsy subclass, expressed	1
novel-miR-63	LOC_Os07g06110.1	2.5	15.962	1	20	1914	1933	UUUUGGCCGAAAUUAUUUGA	UCAAGUAAGUUCGGCUAGAA	Cleavage	cDNA|retrotransposon protein, putative, Ty3-gypsy subclass, expressed	1
novel-miR-63	LOC_Os01g51820.1	2.5	19.671	1	20	2079	2098	UUUUGGCCGAAAUUAUUUGA	UCAAGUAAGUUCGGCUAGAA	Cleavage	cDNA|retrotransposon protein, putative, Ty3-gypsy subclass, expressed	1
novel-miR-63	LOC_Os08g32090.1	3	13.987	1	21	1750	1770	UUUUGGCCGAAAUUAUUUGAA	UUGAAAUCAUUUCGGCCGAAG	Cleavage	cDNA|DEAD-box ATP-dependent RNA helicase, putative, expressed	1
novel-miR-63	LOC_Os07g12690.1	3	17.501	1	21	1466	1486	UUUUGGCCGAAAUUAUUUGAA	UUAACAUGAUUUCGGCUAAAA	Cleavage	cDNA|retrotransposon protein, putative, unclassified, expressed	1
novel-miR-63	LOC_Os07g41050.1	3	24.677	1	20	1520	1539	UUUUGGCCGAAAUUAUUUGA	UCAAAUCAUUUUGACCAAAA	Cleavage	cDNA|NAD dependent epimerase/dehydratase family protein, putative, expressed	1
novel-miR-63	LOC_Os07g15740.1	3	12.97	1	20	903	922	UUUUGGCCGAAAUUAUUUGA	UCAAGUAAGUUUGGCUAGAA	Cleavage	cDNA|retrotransposon protein, putative, Ty3-gypsy subclass, expressed	1
novel-miR-63	LOC_Os10g28660.1	3	23.824	1	20	2668	2687	UUUUGGCCGAAAUUAUUUGA	UCAGAUGACUUUGGCCAAAG	Cleavage	cDNA|type I inositol-1,4,5-trisphosphate 5-phosphatase, putative, expressed	1
novel-miR-63	LOC_Os04g14340.1	3	10.843	1	20	3234	3253	UUUUGGCCGAAAUUAUUUGA	UCAAAGAAUUUUGGCCACAA	Cleavage	cDNA|retrotransposon protein, putative, unclassified, expressed	1
novel-miR-63	LOC_Os02g49992.1	3	20.402	1	20	4118	4137	UUUUGGCCGAAAUUAUUUGA	UCAGGUGGUUUGGGCCAAAA	Translation	cDNA|expressed protein	1
novel-miR-63	LOC_Os02g49992.3	3	20.402	1	20	4203	4222	UUUUGGCCGAAAUUAUUUGA	UCAGGUGGUUUGGGCCAAAA	Translation	cDNA|expressed protein	1
novel-miR-63	LOC_Os10g03900.1	3	15.733	1	20	196	215	UUUUGGCCGAAAUUAUUUGA	UCUAGUGAUUUCUGCCAAAA	Cleavage	cDNA|expressed protein	1
novel-miR-63	LOC_Os07g46000.1	3	13.864	1	20	1257	1276	UUUUGGCCGAAAUUAUUUGA	UCAAAUAUUUAUGGCCGAAA	Translation	cDNA|retrotransposon protein, putative, unclassified, expressed	1
novel-miR-63	LOC_Os10g03910.1	3	17.28	1	20	999	1018	UUUUGGCCGAAAUUAUUUGA	UCUAGUGAUUUCUGCCAAAA	Cleavage	cDNA|OsFBX354 - F-box domain containing protein, expressed	1
novel-miR-63	LOC_Os03g08390.1	3	15.724	1	20	1373	1392	UUUUGGCCGAAAUUAUUUGA	UCAAAGAAUCUCGGCCAGAG	Translation	cDNA|expressed protein	1
novel-miR-63	LOC_Os03g08390.2	3	15.724	1	20	1860	1879	UUUUGGCCGAAAUUAUUUGA	UCAAAGAAUCUCGGCCAGAG	Translation	cDNA|expressed protein	1
novel-miR-63	LOC_Os01g28750.1	3	19.412	1	20	322	341	UUUUGGCCGAAAUUAUUUGA	UCAAACAAUUCCUGCCAAAA	Translation	cDNA|retrotransposon, putative, centromere-specific	1
novel-miR-64	LOC_Os09g38580.5	3	15.248	1	22	1534	1555	UUGAGUAGGGUCUAAACAGAGA	UCUUUGUUUGGACCUUGUUCGA	Cleavage	cDNA|cyclic nucleotide-gated ion channel, putative, expressed	1
novel-miR-64	LOC_Os09g38580.1	3	15.248	1	22	1601	1622	UUGAGUAGGGUCUAAACAGAGA	UCUUUGUUUGGACCUUGUUCGA	Cleavage	cDNA|cyclic nucleotide-gated ion channel, putative, expressed	1
novel-miR-64	LOC_Os09g38580.3	3	19.767	1	22	1601	1622	UUGAGUAGGGUCUAAACAGAGA	UCUUUGUUUGGACCUUGUUCGA	Cleavage	cDNA|cyclic nucleotide-gated ion channel, putative, expressed	1
novel-miR-64	LOC_Os10g41380.1	3	15.436	1	22	1248	1269	UUGAGUAGGGUCUAAACAGAGA	UCUCUCUUUGGAUUCUAUUCAA	Cleavage	cDNA|expressed protein	1
novel-miR-64	LOC_Os06g35670.2	3	11.973	1	21	1333	1353	UUGAGUAGGGUCUAAACAGAG	UUCUGUUUGGACCAUACACAA	Cleavage	cDNA|expressed protein	1
novel-miR-64	LOC_Os06g35670.1	3	11.973	1	21	1927	1947	UUGAGUAGGGUCUAAACAGAG	UUCUGUUUGGACCAUACACAA	Cleavage	cDNA|expressed protein	1
novel-miR-64	LOC_Os08g02040.1	3	18.442	1	21	1147	1167	UUGAGUAGGGUCUAAACAGAG	UUCUGUUUAGAGCAUGCUCAG	Translation	cDNA|expressed protein	1
novel-miR-65	LOC_Os01g49065.1	2	13.487	1	23	775	797	AUUACAGAUUCCGUCAGAAAACU	AGUUUUCUAGUGGAAUCUGUAAU	Cleavage	cDNA|expressed protein	1
novel-miR-65	LOC_Os02g31230.1	2.5	18.446	1	23	1794	1816	AUUACAGAUUCCGUCAGAAAACU	AGUUUCCAGGCGGAAUCUGUAAU	Cleavage	cDNA|expressed protein	1
novel-miR-65	LOC_Os10g14920.1	2.5	13.927	1	23	1798	1820	AUUACAGAUUCCGUCAGAAAACU	AGUUUACAGGCGGAAUCUGUAAU	Cleavage	cDNA|integral membrane protein DUF6 containing protein, expressed	1
novel-miR-65	LOC_Os10g14920.5	2.5	13.927	1	23	1872	1894	AUUACAGAUUCCGUCAGAAAACU	AGUUUACAGGCGGAAUCUGUAAU	Cleavage	cDNA|integral membrane protein DUF6 containing protein, expressed	1
novel-miR-65	LOC_Os12g15420.1	2.5	18.038	1	23	82	104	AUUACAGAUUCCGUCAGAAAACU	AGUUUACAGGCGGAAUCUGUAAU	Cleavage	cDNA|nucampholin, putative, expressed	1
novel-miR-65	LOC_Os02g39910.1	3	16.574	1	23	741	763	AUUACAGAUUCCGUCAGAAAACU	AGUUUAUAGGCGGAAUCUGUAAU	Cleavage	cDNA|B4-BTB1 - Bric-a-Brac, Tramtrack, Broad Complex BTB domain with B4 subfamily conserved sequence, expressed	1
novel-miR-65	LOC_Os01g39385.1	3	17.427	1	23	2823	2845	AUUACAGAUUCCGUCAGAAAACU	AGUUUCCUUGUGGAAUCUGUAAU	Cleavage	cDNA|expressed protein	1
novel-miR-65	LOC_Os02g51370.1	3	21.913	1	23	1471	1493	AUUACAGAUUCCGUCAGAAAACU	AGCUUUUUUGCGGGAUCUGUAGU	Cleavage	cDNA|glutaredoxin, putative, expressed	1
novel-miR-65	LOC_Os01g53620.1	3	14.728	1	21	514	534	AUUACAGAUUCCGUCAGAAAA	UUUGCUGAUGGAAUCUGUACU	Cleavage	cDNA|expressed protein	1
novel-miR-65	LOC_Os01g32090.1	3	13.307	1	23	7676	7698	AUUACAGAUUCCGUCAGAAAACU	GGUUUACUGACGGAUACUGUAAU	Translation	cDNA|PPR repeat domain containing protein, putative, expressed	1
novel-miR-65	LOC_Os11g07490.1	3	11.827	1	23	1943	1965	AUUACAGAUUCCGUCAGAAAACU	AUUUUUCUCAUGUAAUCUGUAGU	Translation	cDNA|RNA recognition motif containing protein, putative, expressed	1
novel-miR-65	LOC_Os11g42960.1	2.5	17.398	1	20	1142	1161	AUUACAGAUUCCGUCAGAAA	UGUGUGAUGGAAUCUGUAAU	Cleavage	cDNA|integral membrane protein TIGR01569 containing protein, expressed	1
novel-miR-66	LOC_Os05g49630.1	2	22.571	1	23	652	674	ACACAUCCUAGUACAAUGAAUCU	AGAUUCGUAGUAUUAGGAUGUGU	Cleavage	cDNA|expressed protein	1
novel-miR-66	LOC_Os03g52280.1	3	15.582	1	23	761	783	ACACAUCCUAGUACAAUGAAUCU	AGAUUUAUAGUACUAGUAUGUGU	Cleavage	cDNA|expressed protein	1
novel-miR-66	LOC_Os07g09050.2	3	22.874	1	23	1479	1501	ACACAUCCUAGUACAAUGAAUCU	AGAUUCGUGGUACUAGGAUAUGU	Cleavage	cDNA|exostosin family protein, putative, expressed	1
novel-miR-66	LOC_Os11g11630.1	3	13.015	1	23	128	150	ACACAUCCUAGUACAAUGAAUCU	AGAUUUAUAGUAUUACGAUGUGU	Cleavage	cDNA|expressed protein	1
novel-miR-66	LOC_Os11g42970.1	3	22.174	1	23	774	796	ACACAUCCUAGUACAAUGAAUCU	AGAUUUUUUGUAUUAUGAUGUGU	Cleavage	cDNA|membrane associated DUF588 domain containing protein, putative, expressed	1
novel-miR-66	LOC_Os04g59624.1	2.5	14.463	1	23	2195	2217	ACACAUCCUAGUACAAUGAAUCU	AAAUUCAUUGUAUAAAGAUGUGU	Translation	cDNA|SNF2 family N-terminal domain containing protein, expressed	1
novel-miR-66	LOC_Os11g24540.1	3	24.087	1	23	2003	2025	ACACAUCCUAGUACAAUGAAUCU	ACAUUCGUUAUACUAGGAUAUGU	Cleavage	cDNA|signal peptide peptidase-like 2B, putative, expressed	1
novel-miR-66	LOC_Os11g24540.2	3	24.087	1	23	2202	2224	ACACAUCCUAGUACAAUGAAUCU	ACAUUCGUUAUACUAGGAUAUGU	Cleavage	cDNA|signal peptide peptidase-like 2B, putative, expressed	1
novel-miR-66	LOC_Os04g59624.2	2.5	14.463	1	23	3384	3406	ACACAUCCUAGUACAAUGAAUCU	AAAUUCAUUGUAUAAAGAUGUGU	Translation	cDNA|SNF2 family N-terminal domain containing protein, expressed	1
novel-miR-66	LOC_Os04g59624.3	2.5	14.463	1	23	3453	3475	ACACAUCCUAGUACAAUGAAUCU	AAAUUCAUUGUAUAAAGAUGUGU	Translation	cDNA|SNF2 family N-terminal domain containing protein, expressed	1
novel-miR-66	LOC_Os02g32250.2	3	17.3	1	23	1058	1080	ACACAUCCUAGUACAAUGAAUCU	AUAUUCGUUGAACUAGGAUGUAU	Cleavage	cDNA|retrotransposon protein, putative, unclassified, expressed	1
novel-miR-66	LOC_Os06g38210.2	3	23.935	1	23	575	597	ACACAUCCUAGUACAAUGAAUCU	AAAUUCACUGUAUUAGGAUGUAU	Cleavage	cDNA|expressed protein	1
novel-miR-66	LOC_Os02g32250.1	3	17.3	1	23	1058	1080	ACACAUCCUAGUACAAUGAAUCU	AUAUUCGUUGAACUAGGAUGUAU	Cleavage	cDNA|retrotransposon protein, putative, unclassified, expressed	1
novel-miR-66	LOC_Os07g07130.1	3	12.74	1	21	2038	2058	ACACAUCCUAGUACAAUGAAU	AUUCAUGGUUGUAGGAUGUGU	Translation	cDNA|expressed protein	1
novel-miR-68	LOC_Os06g04840.2	3	15.57	1	21	1081	1101	CGAUAUGCGAGAGGACUUGGC	GCUAAGUUCUCUUGCAUAUUU	Cleavage	cDNA|leucine rich repeat protein, putative, expressed	1
novel-miR-68	LOC_Os06g04840.1	3	15.57	1	21	1092	1112	CGAUAUGCGAGAGGACUUGGC	GCUAAGUUCUCUUGCAUAUUU	Cleavage	cDNA|leucine rich repeat protein, putative, expressed	1
novel-miR-69	LOC_Os10g04570.1	2.5	14.545	1	21	223	243	CAUGUCUGGGACAUGGCAGCU	GGCUACCAUGUCCUAGACAUC	Cleavage	cDNA|expressed protein	1
novel-miR-69	LOC_Os09g14590.1	2.5	19.476	1	21	343	363	CAUGUCUGGGACAUGGCAGCU	AGCUUCCAUGCUCCAGACAUG	Translation	cDNA|proteasome maturation factor UMP1 family protein, expressed	1
novel-miR-69	LOC_Os03g38720.1	2.5	15.669	1	21	343	363	CAUGUCUGGGACAUGGCAGCU	AGCUUCCAUGCUCCAGACAUG	Translation	cDNA|proteasome maturation factor UMP1 family protein, expressed	1
novel-miR-69	LOC_Os11g37880.1	2.5	22.152	1	21	1465	1485	CAUGUCUGGGACAUGGCAGCU	GGCUGCCAUGUCCAUGACAUG	Cleavage	cDNA|stripe rust resistance protein Yr10, putative, expressed	1
novel-miR-69	LOC_Os01g65840.1	2.5	23.133	1	21	151	171	CAUGUCUGGGACAUGGCAGCU	GGAUGCCGUGACCCAGACAUG	Translation	cDNA|pentatricopeptide, putative, expressed	1
novel-miR-69	LOC_Os03g18264.1	2.5	22.522	1	21	227	247	CAUGUCUGGGACAUGGCAGCU	GGCAGCAAUGUCUCAGACAUG	Cleavage	cDNA|expressed protein	1
novel-miR-69	LOC_Os10g04520.1	3	22.92	1	21	237	257	CAUGUCUGGGACAUGGCAGCU	GGCCACCAUGUCCUGGACAUG	Cleavage	cDNA|expressed protein	1
novel-miR-70	LOC_Os07g24050.1	3	14.466	1	20	167	186	AUCAGUUCGUAUUUUGUGGA	GGCAUAAAGUACGAACUGAU	Cleavage	cDNA|carboxyl-terminal proteinase, putative, expressed	1
novel-miR-70	LOC_Os01g72290.2	3	12.623	1	20	292	311	AUCAGUUCGUAUUUUGUGGA	UUCAUAAAAUAUGAAUUGAC	Cleavage	cDNA|expressed protein	1
novel-miR-70	LOC_Os02g13530.1	3	19.022	1	20	605	624	AUCAGUUCGUAUUUUGUGGA	UUCGCAGAAUAUGGAUUGAU	Cleavage	cDNA|40S ribosomal protein S24, putative, expressed	1
novel-miR-70	LOC_Os08g27150.1	2.5	14.563	1	20	2506	2525	AUCAGUUCGUAUUUUGUGGA	ACGACGAAAUACGAACUGAU	Cleavage	cDNA|chloroplastic group IIA intron splicing facilitator CRS1, chloroplast precursor, putative, expressed	1
novel-miR-70	LOC_Os05g15860.1	3	15.565	1	21	334	354	AUCAGUUCGUAUUUUGUGGAC	GUCAACAAAAUGCCAAUUGAU	Cleavage	cDNA|retrotransposon protein, putative, unclassified, expressed	1
novel-miR-70	LOC_Os12g06710.1	3	20.128	1	20	1867	1886	AUCAGUUCGUAUUUUGUGGA	GCCACAAAAUACAAGCUGGU	Cleavage	cDNA|retrotransposon protein, putative, unclassified, expressed	1
novel-miR-70	LOC_Os09g14850.1	3	16.141	1	20	1831	1850	AUCAGUUCGUAUUUUGUGGA	GCCACAAGAUACAAGCUGAU	Cleavage	cDNA|retrotransposon protein, putative, unclassified, expressed	1
novel-miR-70	LOC_Os04g02300.1	3	22.316	1	20	1780	1799	AUCAGUUCGUAUUUUGUGGA	GCCACAAAAUACAAGCUGGU	Cleavage	cDNA|retrotransposon protein, putative, unclassified, expressed	1
novel-miR-70	LOC_Os08g11150.1	3	19.76	1	20	3772	3791	AUCAGUUCGUAUUUUGUGGA	GCCACAAAAUACAAGCUGGU	Cleavage	cDNA|retrotransposon protein, putative, unclassified, expressed	1
novel-miR-70	LOC_Os12g13300.1	3	8.481	1	20	2694	2713	AUCAGUUCGUAUUUUGUGGA	UGCGCAAAAUGUGAAUUGAU	Cleavage	cDNA|expressed protein	1
novel-miR-70	LOC_Os03g37720.1	3	17.832	1	20	1510	1529	AUCAGUUCGUAUUUUGUGGA	UUCACAAAGGAUGAACUGGU	Translation	cDNA|NBS-LRR type disease resistance protein Rps1-k-1, putative, expressed	1
novel-miR-70	LOC_Os05g46200.2	3	14.282	1	20	2571	2590	AUCAGUUCGUAUUUUGUGGA	UCAACAAAAUUCGAACUGAG	Translation	cDNA|beta-galactosidase 8 precursor, putative, expressed	1
novel-miR-70	LOC_Os09g39620.1	3	13.452	1	20	2500	2519	AUCAGUUCGUAUUUUGUGGA	UUCACACACUACGAGCUGAU	Cleavage	cDNA|protein kinase family protein, putative, expressed	1
novel-miR-70	LOC_Os02g32080.1	3	6.169	1	20	595	614	AUCAGUUCGUAUUUUGUGGA	UCAAGAAAAUACAAACUGAU	Cleavage	cDNA|LEML2 - Anther-specific LEM1 family protein precursor, expressed	1
novel-miR-71	LOC_Os09g30200.1	2.5	24.896	1	21	797	817	UUUGUUGCACUUUGGACCACC	GAUGGUCCAAGGUGCGACGAA	Cleavage	cDNA|ATP binding protein, putative, expressed	1
novel-miR-71	LOC_Os10g35780.1	3	14.64	1	21	219	239	UUUGUUGCACUUUGGACCACC	GGUGGUCCAAAAUGCAAAGAA	Translation	cDNA|expressed protein	1
novel-miR-71	LOC_Os02g46690.1	3	23.105	1	20	1186	1205	UUUGUUGCACUUUGGACCAC	GUGGUCCAAGGUGCGGCUAA	Cleavage	cDNA|OsFBD8 - F-box and FBD domain containing protein, expressed	1
novel-miR-71	LOC_Os03g14290.1	3	17.523	1	21	1716	1736	UUUGUUGCACUUUGGACCACC	GAUAGUCCAAAGUGUGACAAA	Cleavage	cDNA|expressed protein	1
novel-miR-71	LOC_Os09g15250.1	3	19.739	1	20	972	991	UUUGUUGCACUUUGGACCAC	GUGGUUCCAUGUGCAGCAAA	Translation	cDNA|retrotransposon protein, putative, unclassified, expressed	1
novel-miR-71	LOC_Os08g34850.1	3	13.587	1	20	2836	2855	UUUGUUGCACUUUGGACCAC	GUCAUCCAAAAUGCAACAAA	Translation	cDNA|retrotransposon protein, putative, unclassified, expressed	1
novel-miR-72	LOC_Os10g13694.1	2	16.476	1	23	2463	2485	UUACUCCCUCCAUCCCAAAAUGU	ACAUUUUGGGACGGAGGGAGUAC	Cleavage	cDNA|expressed protein	1
novel-miR-72	LOC_Os09g30454.1	2	12.93	1	23	1202	1224	UUACUCCCUCCAUCCCAAAAUGU	ACAUUUAGGGAUGGAGGGAGUAU	Cleavage	cDNA|OsWAK87 - OsWAK receptor-like protein kinase, expressed	1
novel-miR-72	LOC_Os10g13694.2	2	16.476	1	23	542	564	UUACUCCCUCCAUCCCAAAAUGU	ACAUUUUGGGACGGAGGGAGUAC	Cleavage	cDNA|expressed protein	1
novel-miR-72	LOC_Os10g13694.3	2	16.476	1	23	542	564	UUACUCCCUCCAUCCCAAAAUGU	ACAUUUUGGGACGGAGGGAGUAC	Cleavage	cDNA|expressed protein	1
novel-miR-72	LOC_Os02g54000.1	2	16.566	1	23	1799	1821	UUACUCCCUCCAUCCCAAAAUGU	AUAUUAUGGGAUGGAGGGAGUAC	Cleavage	cDNA|mRNA cap guanine-N7 methyltransferase 2, putative, expressed	1
novel-miR-72	LOC_Os02g49870.1	2.5	15.431	1	23	1151	1173	UUACUCCCUCCAUCCCAAAAUGU	ACAUUUUGGGAUGGAUGUAGUAA	Cleavage	cDNA|expressed protein	1
novel-miR-72	LOC_Os02g49870.2	2.5	15.431	1	23	1057	1079	UUACUCCCUCCAUCCCAAAAUGU	ACAUUUUGGGAUGGAUGUAGUAA	Cleavage	cDNA|expressed protein	1
novel-miR-72	LOC_Os09g13440.2	2	23.512	1	23	666	688	UUACUCCCUCCAUCCCAAAAUGU	AUAUUUUGGGACGGAGGGAGUAU	Cleavage	cDNA|expressed protein	1
novel-miR-72	LOC_Os12g01680.1	2	15.701	1	23	697	719	UUACUCCCUCCAUCCCAAAAUGU	ACAUUUAGGGAAGGAGGGAGUAA	Cleavage	cDNA|macrophage migration inhibitory factor, putative, expressed	1
novel-miR-72	LOC_Os06g45690.1	2	16.697	1	23	247	269	UUACUCCCUCCAUCCCAAAAUGU	AUAUUUUGGAACGGAGGGAGUAA	Cleavage	cDNA|symbiosis-related disease resistance protein, putative, expressed	1
novel-miR-72	LOC_Os01g57610.1	2	14.618	1	23	2437	2459	UUACUCCCUCCAUCCCAAAAUGU	AUAUUUUAGGACGGAGGGAGUAA	Cleavage	cDNA|OsGH3.1 - Probable indole-3-acetic acid-amido synthetase, expressed	1
novel-miR-72	LOC_Os01g57630.1	2	15.1	1	23	1939	1961	UUACUCCCUCCAUCCCAAAAUGU	AUAUUUUGUGACGGAGGGAGUAA	Cleavage	cDNA|pentatricopeptide containing protein, putative, expressed	1
novel-miR-72	LOC_Os01g01720.1	2	17.906	1	23	1808	1830	UUACUCCCUCCAUCCCAAAAUGU	AUAUUUAGGGAGGGAGGGAGUAA	Cleavage	cDNA|pex14, putative, expressed	1
novel-miR-72	LOC_Os09g10340.1	2	24.376	1	23	1708	1730	UUACUCCCUCCAUCCCAAAAUGU	AUAUUUUCGUAUGGAGGGAGUAA	Cleavage	cDNA|cytochrome P450, putative, expressed	1
novel-miR-72	LOC_Os01g01720.2	2	17.906	1	23	1805	1827	UUACUCCCUCCAUCCCAAAAUGU	AUAUUUAGGGAGGGAGGGAGUAA	Cleavage	cDNA|pex14, putative, expressed	1
novel-miR-72	LOC_Os03g22050.1	2	18.606	1	22	3092	3113	UUACUCCCUCCAUCCCAAAAUG	UAUUUUGGGACGGAGGGAGUAU	Cleavage	cDNA|CAMK_KIN1/SNF1/Nim1_like.16 - CAMK includes calcium/calmodulin depedent protein kinases, expressed	1
novel-miR-72	LOC_Os03g22050.2	2	18.606	1	22	3086	3107	UUACUCCCUCCAUCCCAAAAUG	UAUUUUGGGACGGAGGGAGUAU	Cleavage	cDNA|CAMK_KIN1/SNF1/Nim1_like.16 - CAMK includes calcium/calmodulin depedent protein kinases, expressed	1
novel-miR-72	LOC_Os03g22050.3	2	18.606	1	22	3055	3076	UUACUCCCUCCAUCCCAAAAUG	UAUUUUGGGACGGAGGGAGUAU	Cleavage	cDNA|CAMK_KIN1/SNF1/Nim1_like.16 - CAMK includes calcium/calmodulin depedent protein kinases, expressed	1
novel-miR-72	LOC_Os03g22050.4	2	18.606	1	22	2100	2121	UUACUCCCUCCAUCCCAAAAUG	UAUUUUGGGACGGAGGGAGUAU	Cleavage	cDNA|CAMK_KIN1/SNF1/Nim1_like.16 - CAMK includes calcium/calmodulin depedent protein kinases, expressed	1
novel-miR-72	LOC_Os03g01360.3	3	19.021	1	23	274	296	UUACUCCCUCCAUCCCAAAAUGU	ACAUUUUGAAAUGGAGGGAGUAC	Cleavage	cDNA|expressed protein	1
novel-miR-72	LOC_Os03g01360.4	3	19.021	1	23	274	296	UUACUCCCUCCAUCCCAAAAUGU	ACAUUUUGAAAUGGAGGGAGUAC	Cleavage	cDNA|expressed protein	1
novel-miR-72	LOC_Os03g01360.2	3	19.021	1	23	274	296	UUACUCCCUCCAUCCCAAAAUGU	ACAUUUUGAAAUGGAGGGAGUAC	Cleavage	cDNA|expressed protein	1
novel-miR-72	LOC_Os05g34240.2	3	20.182	1	23	2574	2596	UUACUCCCUCCAUCCCAAAAUGU	ACAUUUUGAGACGGAGGGAGUAU	Cleavage	cDNA|hAT dimerisation domain containing protein, expressed	1
novel-miR-72	LOC_Os05g34240.3	3	20.182	1	23	2521	2543	UUACUCCCUCCAUCCCAAAAUGU	ACAUUUUGAGACGGAGGGAGUAU	Cleavage	cDNA|hAT dimerisation domain containing protein, expressed	1
novel-miR-72	LOC_Os05g34240.1	3	20.182	1	23	2422	2444	UUACUCCCUCCAUCCCAAAAUGU	ACAUUUUGAGACGGAGGGAGUAU	Cleavage	cDNA|hAT dimerisation domain containing protein, expressed	1
novel-miR-72	LOC_Os09g16990.1	2	13.193	1	23	298	320	UUACUCCCUCCAUCCCAAAAUGU	AUAUUAUGGGACGGAGGGAGUAA	Cleavage	cDNA|hypothetical protein	1
novel-miR-72	LOC_Os03g01360.1	3	19.021	1	23	274	296	UUACUCCCUCCAUCCCAAAAUGU	ACAUUUUGAAAUGGAGGGAGUAC	Cleavage	cDNA|expressed protein	1
novel-miR-72	LOC_Os08g38480.1	2	16.595	1	23	1776	1798	UUACUCCCUCCAUCCCAAAAUGU	ACCUUUGGGGAUGGAGGGAGUAC	Cleavage	cDNA|OsFBX300 - F-box domain containing protein, expressed	1
novel-miR-72	LOC_Os05g25430.1	2.5	17.275	1	23	1308	1330	UUACUCCCUCCAUCCCAAAAUGU	AUAUUUUGGAACGGAGGGAGUAG	Cleavage	cDNA|receptor-like protein kinase At3g46290 precursor, putative, expressed	1
novel-miR-72	LOC_Os08g39990.1	2.5	10.268	1	23	20	42	UUACUCCCUCCAUCCCAAAAUGU	AUAUUAGGGGAUGGAGGGAGUAG	Cleavage	cDNA|expressed protein	1
novel-miR-72	LOC_Os02g32250.1	3	13.945	1	23	1102	1124	UUACUCCCUCCAUCCCAAAAUGU	AUAUUUAGGGACGGAGGGAGUAU	Cleavage	cDNA|retrotransposon protein, putative, unclassified, expressed	1
novel-miR-72	LOC_Os02g34750.1	2.5	19.527	1	22	3431	3452	UUACUCCCUCCAUCCCAAAAUG	CAAUUUGGGAAGGAGGGAGUAG	Cleavage	cDNA|leucine-rich repeat receptor-like protein kinase 1, putative, expressed	1
novel-miR-72	LOC_Os03g54900.2	3	12.979	1	23	4527	4549	UUACUCCCUCCAUCCCAAAAUGU	AUAUUAUGGGACGGAGGGAGUAU	Cleavage	cDNA|phytosulfokine receptor precursor, putative, expressed	1
novel-miR-72	LOC_Os03g54900.1	3	12.979	1	23	4488	4510	UUACUCCCUCCAUCCCAAAAUGU	AUAUUAUGGGACGGAGGGAGUAU	Cleavage	cDNA|phytosulfokine receptor precursor, putative, expressed	1
novel-miR-72	LOC_Os12g16350.13	3	15.583	1	23	3497	3519	UUACUCCCUCCAUCCCAAAAUGU	AUAUUGUGGGACGGAGGGAGUAU	Cleavage	cDNA|enoyl-CoA hydratase/isomerase family protein, putative, expressed	1
novel-miR-72	LOC_Os09g13040.1	3	20.907	1	23	892	914	UUACUCCCUCCAUCCCAAAAUGU	AUAUUUUGGGACGGAUGGAGUAC	Cleavage	cDNA|plant protein of unknown function domain containing protein, expressed	1
novel-miR-72	LOC_Os12g18374.2	3	16.939	1	23	3596	3618	UUACUCCCUCCAUCCCAAAAUGU	AUAUUUUGGGACGGAAGGAGUAU	Cleavage	cDNA|NB-ARC domain containing protein, expressed	1
novel-miR-72	LOC_Os07g01904.1	3	23.469	1	23	1900	1922	UUACUCCCUCCAUCCCAAAAUGU	AUAUUUUAGGACGGAGGGAGUAU	Cleavage	cDNA|expressed protein	1
novel-miR-72	LOC_Os02g32250.2	3	13.945	1	23	1102	1124	UUACUCCCUCCAUCCCAAAAUGU	AUAUUUAGGGACGGAGGGAGUAU	Cleavage	cDNA|retrotransposon protein, putative, unclassified, expressed	1
novel-miR-72	LOC_Os07g09675.1	3	21.242	1	23	2740	2762	UUACUCCCUCCAUCCCAAAAUGU	AUAUUUUGGAAUGGAUGGAGUAU	Cleavage	cDNA|expressed protein	1
novel-miR-72	LOC_Os10g27090.1	3	17.2	1	23	1988	2010	UUACUCCCUCCAUCCCAAAAUGU	AUAAUUUGGGACGGAGGGAGUAU	Cleavage	cDNA|expressed protein	1
novel-miR-72	LOC_Os03g48010.1	3	18.598	1	23	2706	2728	UUACUCCCUCCAUCCCAAAAUGU	AUAUUAUGGGACGGAGGGAGUAU	Cleavage	cDNA|exostosin, putative, expressed	1
novel-miR-72	LOC_Os11g24120.1	3	16.382	1	23	25	47	UUACUCCCUCCAUCCCAAAAUGU	AUAUUAUGGGACGGAGGGAGUAC	Cleavage	cDNA|expressed protein	1
novel-miR-72	LOC_Os01g70960.2	3	21.985	1	23	1545	1567	UUACUCCCUCCAUCCCAAAAUGU	AUAUUUUGGAAUGGAUGGAGUAU	Cleavage	cDNA|cytochrome c1-1, heme protein, mitochondrial precursor, putative, expressed	1
novel-miR-72	LOC_Os01g63050.1	3	18.501	1	23	2019	2041	UUACUCCCUCCAUCCCAAAAUGU	AUAUUGUGGGACGGAGGGAGUAC	Cleavage	cDNA|expressed protein	1
novel-miR-72	LOC_Os06g23504.1	3	15.442	1	23	1504	1526	UUACUCCCUCCAUCCCAAAAUGU	AUAUUAUGGAAUGGAGGGAGUAU	Cleavage	cDNA|DTW domain containing protein, putative, expressed	1
novel-miR-72	LOC_Os07g41060.1	3	13.845	1	23	948	970	UUACUCCCUCCAUCCCAAAAUGU	AUAUUUUAGGAUGGAAGGAGUAU	Cleavage	cDNA|dihydroflavonol-4-reductase, putative, expressed	1
novel-miR-72	LOC_Os02g14290.1	3	15.284	1	23	1189	1211	UUACUCCCUCCAUCCCAAAAUGU	AUAUUGUGGGACGGAGGGAGUAC	Cleavage	cDNA|scramblase, putative, expressed	1
novel-miR-72	LOC_Os12g18729.3	3	17.863	1	23	3539	3561	UUACUCCCUCCAUCCCAAAAUGU	ACAUUUUGAAACGGAGGGAGUAA	Cleavage	cDNA|expressed protein	1
novel-miR-72	LOC_Os12g18729.4	3	17.863	1	23	3536	3558	UUACUCCCUCCAUCCCAAAAUGU	ACAUUUUGAAACGGAGGGAGUAA	Cleavage	cDNA|expressed protein	1
novel-miR-72	LOC_Os12g18729.2	3	17.863	1	23	3430	3452	UUACUCCCUCCAUCCCAAAAUGU	ACAUUUUGAAACGGAGGGAGUAA	Cleavage	cDNA|expressed protein	1
novel-miR-72	LOC_Os12g18729.5	3	17.863	1	23	3333	3355	UUACUCCCUCCAUCCCAAAAUGU	ACAUUUUGAAACGGAGGGAGUAA	Cleavage	cDNA|expressed protein	1
novel-miR-72	LOC_Os12g18729.1	3	17.863	1	23	3294	3316	UUACUCCCUCCAUCCCAAAAUGU	ACAUUUUGAAACGGAGGGAGUAA	Cleavage	cDNA|expressed protein	1
novel-miR-72	LOC_Os11g34160.1	2.5	15.45	1	23	2520	2542	UUACUCCCUCCAUCCCAAAAUGU	GUAUUAUGGAAUGGAGGGAGUAG	Cleavage	cDNA|ubiquitin carboxyl-terminal hydrolase, family 1, putative, expressed	1
novel-miR-72	LOC_Os04g47140.1	2	18.95	1	22	835	856	UUACUCCCUCCAUCCCAAAAUG	UAUUUUAGGACGGAGGGAGUAA	Cleavage	cDNA|expressed protein	1
novel-miR-72	LOC_Os03g05800.3	3	20.89	1	23	769	791	UUACUCCCUCCAUCCCAAAAUGU	AUAUUUUGGGACAGAGGGAGUAU	Translation	cDNA|expressed protein	1
novel-miR-72	LOC_Os04g24950.1	2.5	17.899	1	22	20	41	UUACUCCCUCCAUCCCAAAAUG	CAAUUUGGAAUGGAGGGAGUAG	Cleavage	cDNA|hypothetical protein	1
novel-miR-72	LOC_Os02g17550.1	3	17.481	1	22	1512	1533	UUACUCCCUCCAUCCCAAAAUG	CAAUUUGGAAUGGAGGGAGUAC	Cleavage	cDNA|transposon protein, putative, unclassified, expressed	1
novel-miR-72	LOC_Os06g38210.2	2	19.986	1	20	2684	2703	UUACUCCCUCCAUCCCAAAA	UUUUGGGACGGAGGGAGUAC	Cleavage	cDNA|expressed protein	1
novel-miR-72	LOC_Os11g39310.1	2	16.505	1	20	9	28	UUACUCCCUCCAUCCCAAAA	UUUUGGGACGGAGGGAGUAC	Cleavage	cDNA|NB-ARC domain containing protein, expressed	1
novel-miR-72	LOC_Os03g15930.3	3	12.218	1	22	1118	1139	UUACUCCCUCCAUCCCAAAAUG	CAAUUUGGAAUGGAGGGAGUAU	Cleavage	cDNA|OTU-like cysteine protease family protein, putative, expressed	1
novel-miR-72	LOC_Os12g06650.1	2.5	17.398	1	22	2188	2209	UUACUCCCUCCAUCCCAAAAUG	UAUUUUGGGACGGAUGGAGUAG	Cleavage	cDNA|tetratricopeptide-like helical, putative, expressed	1
novel-miR-72	LOC_Os06g11910.2	2.5	16.291	1	22	20	41	UUACUCCCUCCAUCCCAAAAUG	UAUUUUGAGAAGGAGGGAGUAG	Cleavage	cDNA|expressed protein	1
novel-miR-72	LOC_Os06g11910.1	2.5	16.291	1	22	20	41	UUACUCCCUCCAUCCCAAAAUG	UAUUUUGAGAAGGAGGGAGUAG	Cleavage	cDNA|expressed protein	1
novel-miR-72	LOC_Os04g33720.1	3	17.16	1	22	2129	2150	UUACUCCCUCCAUCCCAAAAUG	UAUUUUGGGACGGAGGUAGUAG	Cleavage	cDNA|glycosyl hydrolases, putative, expressed	1
novel-miR-72	LOC_Os10g33510.1	2.5	14.992	1	20	472	491	UUACUCCCUCCAUCCCAAAA	AUUUGGGGUGGAGGGAGUAU	Cleavage	cDNA|hypothetical protein	1
novel-miR-72	LOC_Os10g28570.1	2	24.788	1	20	1063	1082	UUACUCCCUCCAUCCCAAAA	UUUUGGGACGGAGGGAGUAU	Cleavage	cDNA|expressed protein	1
novel-miR-72	LOC_Os06g11500.1	3	12.413	1	23	2696	2718	UUACUCCCUCCAUCCCAAAAUGU	AUAUUAUGAGACGGAGGGAGUAA	Cleavage	cDNA|MCM9 - Putative minichromosome maintenance MCM family subunit 9, expressed	1
novel-miR-72	LOC_Os09g16220.1	2.5	10.633	1	22	23	44	UUACUCCCUCCAUCCCAAAAUG	UAUUUUGGGACGUAGGGAGUAG	Translation	cDNA|expressed protein	1
novel-miR-72	LOC_Os03g16470.2	2.5	14.733	1	22	977	998	UUACUCCCUCCAUCCCAAAAUG	UAUUUUGGGACGAAGGGAGUAG	Translation	cDNA|expressed protein	1
novel-miR-72	LOC_Os11g35870.3	2.5	14.337	1	23	666	688	UUACUCCCUCCAUCCCAAAAUGU	ACUUUUGUGGAUGGAGGGAGUAG	Cleavage	cDNA|RWD domain containing protein, expressed	1
novel-miR-72	LOC_Os01g13360.2	3	20.339	1	23	1885	1907	UUACUCCCUCCAUCCCAAAAUGU	AUAUUUCAGGAUAGAGGGAGUAA	Translation	cDNA|phosphatidylinositol 3- and 4-kinase family protein, putative, expressed	1
novel-miR-72	LOC_Os09g21689.3	3	17.85	1	22	3829	3850	UUACUCCCUCCAUCCCAAAAUG	UAUUAUGGGACGGAGGGAGUAU	Cleavage	cDNA|expressed protein	1
novel-miR-72	LOC_Os10g22060.1	2	16.174	1	20	176	195	UUACUCCCUCCAUCCCAAAA	UUUUGGGACGGAGGGAGUAC	Cleavage	cDNA|expressed protein	1
novel-miR-72	LOC_Os09g21689.2	3	17.85	1	22	2040	2061	UUACUCCCUCCAUCCCAAAAUG	UAUUAUGGGACGGAGGGAGUAU	Cleavage	cDNA|expressed protein	1
novel-miR-72	LOC_Os04g32660.1	3	18.719	1	23	153	175	UUACUCCCUCCAUCCCAAAAUGU	AUAUUCUGGUAUGGACGGAGUAA	Cleavage	cDNA|cytochrome b-c1 complex subunit Rieske, mitochondrial precursor, putative, expressed	1
novel-miR-72	LOC_Os04g45970.2	3	16.241	1	23	1467	1489	UUACUCCCUCCAUCCCAAAAUGU	AUAUUUUGGUACGAAGGGAGUAA	Translation	cDNA|glutamate dehydrogenase protein, putative, expressed	1
novel-miR-72	LOC_Os09g03510.1	3	16.369	1	22	60	81	UUACUCCCUCCAUCCCAAAAUG	CAAUUUGGAAUGGAGGGAGUAC	Cleavage	cDNA|hypothetical protein	1
novel-miR-72	LOC_Os12g39250.1	2	20.897	1	22	244	265	UUACUCCCUCCAUCCCAAAAUG	CUUUGUGGGACGGAGGGAGUAA	Cleavage	cDNA|expressed protein	1
novel-miR-72	LOC_Os08g30790.3	3	11.778	1	20	17	36	UUACUCCCUCCAUCCCAAAA	GUUUUGGAUGGAGGGAGUAU	Cleavage	cDNA|hypersensitive-induced response protein, putative, expressed	1
novel-miR-73	LOC_Os06g46366.1	2.5	14.516	1	21	682	702	CUUUACGAUUUCCUGGAGCUG	CAGUACCAGGAAAUCGUAAAA	Cleavage	cDNA|zinc finger, C3HC4 type, domain containing protein, expressed	1
novel-miR-73	LOC_Os07g28850.1	3	17.047	1	21	2734	2754	CUUUACGAUUUCCUGGAGCUG	CAGUUCCAGCAAGUUGUAGAG	Cleavage	cDNA|retrotransposon protein, putative, unclassified, expressed	1
novel-miR-73	LOC_Os06g37180.1	3	16.794	1	20	304	323	CUUUACGAUUUCCUGGAGCU	AGUACCAGGAAAUUGUAAAC	Cleavage	cDNA|ATP synthase, putative, expressed	1
novel-miR-73	LOC_Os08g03760.1	3	17.35	1	20	419	438	CUUUACGAUUUCCUGGAGCU	AGCAUCAGGGAAUUGUGAAG	Cleavage	cDNA|hypothetical protein	1
novel-miR-74	LOC_Os11g28270.2	3	15.167	1	20	2651	2670	UCUGAUAAUCCUACCUAUGG	UUAUAAAUAGGAUUAUCAGA	Cleavage	cDNA|zinc finger C-x8-C-x5-C-x3-H type family protein, expressed	1
novel-miR-75	LOC_Os11g32110.4	2.5	21.879	1	20	2594	2613	UUGUGACCCAUGUUGUAGAA	UUCUGCGACAUGGUUCACAA	Cleavage	cDNA|auxin response factor, putative, expressed	1
novel-miR-75	LOC_Os11g32110.2	2.5	21.879	1	20	2642	2661	UUGUGACCCAUGUUGUAGAA	UUCUGCGACAUGGUUCACAA	Cleavage	cDNA|auxin response factor, putative, expressed	1
novel-miR-75	LOC_Os11g32110.3	2.5	21.879	1	20	2642	2661	UUGUGACCCAUGUUGUAGAA	UUCUGCGACAUGGUUCACAA	Cleavage	cDNA|auxin response factor, putative, expressed	1
novel-miR-75	LOC_Os11g32110.1	2.5	21.879	1	20	2645	2664	UUGUGACCCAUGUUGUAGAA	UUCUGCGACAUGGUUCACAA	Cleavage	cDNA|auxin response factor, putative, expressed	1
novel-miR-75	LOC_Os12g29520.4	2.5	14.773	1	20	2680	2699	UUGUGACCCAUGUUGUAGAA	UUCUGCAACAUGGUUCAUAA	Cleavage	cDNA|auxin response factor, putative, expressed	1
novel-miR-75	LOC_Os12g29520.3	2.5	14.773	1	20	2680	2699	UUGUGACCCAUGUUGUAGAA	UUCUGCAACAUGGUUCAUAA	Cleavage	cDNA|auxin response factor, putative, expressed	1
novel-miR-75	LOC_Os12g29520.1	2.5	14.773	1	20	2683	2702	UUGUGACCCAUGUUGUAGAA	UUCUGCAACAUGGUUCAUAA	Cleavage	cDNA|auxin response factor, putative, expressed	1
novel-miR-75	LOC_Os12g29520.2	2.5	14.773	1	20	2683	2702	UUGUGACCCAUGUUGUAGAA	UUCUGCAACAUGGUUCAUAA	Cleavage	cDNA|auxin response factor, putative, expressed	1
novel-miR-75	LOC_Os12g29520.5	2.5	14.773	1	20	2762	2781	UUGUGACCCAUGUUGUAGAA	UUCUGCAACAUGGUUCAUAA	Cleavage	cDNA|auxin response factor, putative, expressed	1
novel-miR-75	LOC_Os03g44950.1	2.5	15.909	1	21	988	1008	UUGUGACCCAUGUUGUAGAAG	CUUCUACAACUUGUGUCACAG	Translation	cDNA|LTPL91 - Protease inhibitor/seed storage/LTP family protein precursor, expressed	1
novel-miR-75	LOC_Os11g11950.1	3	23.028	1	21	990	1010	UUGUGACCCAUGUUGUAGAAG	UUUCUAUAACAAGGGCCACAA	Translation	cDNA|disease resistance protein RPM1, putative, expressed	1
novel-miR-75	LOC_Os01g73080.2	3	18.477	1	20	4093	4112	UUGUGACCCAUGUUGUAGAA	UUCUGCAGCAUCGGUCACAU	Translation	cDNA|expressed protein	1
novel-miR-75	LOC_Os07g23930.1	3	17.853	1	20	662	681	UUGUGACCCAUGUUGUAGAA	UUAAAAAACAUGGGUCACAA	Cleavage	cDNA|expressed protein	1
novel-miR-76	LOC_Os07g01950.2	3	21.644	1	21	311	331	CAUGACGUAUUCCCGGUGCCU	AGGUACUUGGGAUGCGUCAUG	Cleavage	cDNA|expressed protein	1
novel-miR-76	LOC_Os11g44430.1	3	24.748	1	20	1155	1173	CAUGACGUAUUCCCGGUGCC	GGCACCGG-AGUACGUUAUG	Cleavage	cDNA|protein kinase, putative, expressed	1
novel-miR-76	LOC_Os10g29620.1	3	24.069	1	20	1053	1071	CAUGACGUAUUCCCGGUGCC	GGCGCCGG-AGUACGUCAUG	Cleavage	cDNA|tyrosine protein kinase domain containing protein, putative, expressed	1
novel-miR-77	LOC_Os04g26750.1	2.5	18.035	1	21	448	468	AGGUGAGAUAUUGAUAGGGGU	GCUCCUAUUGAUAUCUUGCCU	Cleavage	cDNA|retrotransposon protein, putative, unclassified, expressed	1
novel-miR-77	LOC_Os09g04660.1	2.5	16.973	1	21	1429	1449	AGGUGAGAUAUUGAUAGGGGU	GCUCCUAUUGAUAUCUUGCCU	Cleavage	cDNA|retrotransposon protein, putative, unclassified, expressed	1
novel-miR-77	LOC_Os11g23040.1	2.5	16.797	1	21	1642	1662	AGGUGAGAUAUUGAUAGGGGU	GCUCCUAUUGAUAUCUUGCCU	Cleavage	cDNA|retrotransposon protein, putative, unclassified, expressed	1
novel-miR-77	LOC_Os07g27070.1	3	15.256	1	21	2671	2691	AGGUGAGAUAUUGAUAGGGGU	GCUCCUAUUGAUAUUUUGCCU	Cleavage	cDNA|retrotransposon protein, putative, unclassified, expressed	1
novel-miR-77	LOC_Os03g29940.1	3	14.426	1	21	2872	2892	AGGUGAGAUAUUGAUAGGGGU	GCUCCUAUUGAUAUUUUGCCU	Cleavage	cDNA|retrotransposon protein, putative, unclassified, expressed	1
novel-miR-77	LOC_Os10g35444.1	3	14.874	1	20	651	670	AGGUGAGAUAUUGAUAGGGG	CUCCUGUUGAUAUCUUGCCU	Cleavage	cDNA|expressed protein	1
novel-miR-77	LOC_Os10g35220.1	3	15.361	1	20	1676	1695	AGGUGAGAUAUUGAUAGGGG	CUCCUGUUGAUAUCUUGCCU	Cleavage	cDNA|KH domain containing protein, putative, expressed	1
novel-miR-77	LOC_Os10g35220.2	3	15.361	1	20	1676	1695	AGGUGAGAUAUUGAUAGGGG	CUCCUGUUGAUAUCUUGCCU	Cleavage	cDNA|KH domain containing protein, putative, expressed	1
novel-miR-77	LOC_Os05g41790.1	3	15.59	1	21	1082	1102	AGGUGAGAUAUUGAUAGGGGU	ACAUCUAUCAAGAUCUUACCU	Translation	cDNA|zinc finger C-x8-C-x5-C-x3-H type family protein, expressed	1
novel-miR-77	LOC_Os03g04830.1	3	18.9	1	20	1079	1098	AGGUGAGAUAUUGAUAGGGG	ACUCUAUGAAUAUCUCAUCU	Cleavage	cDNA|expressed protein	1
novel-miR-77	LOC_Os07g29640.2	3	12.785	1	20	756	776	AGGUGAGAUA-UUGAUAGGGG	CCCUUAUCAAAUGUCUCACCU	Translation	cDNA|expressed protein	1
novel-miR-77	LOC_Os09g34310.2	3	18.053	1	20	266	285	AGGUGAGAUAUUGAUAGGGG	CCCCUAUCCAAAUUUUACCU	Translation	cDNA|expressed protein	1
novel-miR-77	LOC_Os01g65100.3	3	9.389	1	20	1028	1047	AGGUGAGAUAUUGAUAGGGG	GCCGUUUCAAUAUCUCACCU	Cleavage	cDNA|peptide transporter, putative, expressed	1
novel-miR-78	LOC_Os01g34890.1	2.5	12.681	1	20	167	186	UGGUUGUCACUGACUAGGGA	UUUCUGGUCAGCGACAACCA	Translation	cDNA|GLUCAN SYNTHASE-LIKE protein, putative, expressed	1
novel-miR-78	LOC_Os06g01260.2	3	21.493	1	20	1257	1276	UGGUUGUCACUGACUAGGGA	UCUCUUGUUAGUGACAACUG	Cleavage	cDNA|glutathione gamma-glutamylcysteinyltransferase 1, putative, expressed	1
novel-miR-78	LOC_Os06g01260.1	3	21.493	1	20	1832	1851	UGGUUGUCACUGACUAGGGA	UCUCUUGUUAGUGACAACUG	Cleavage	cDNA|glutathione gamma-glutamylcysteinyltransferase 1, putative, expressed	1
novel-miR-78	LOC_Os02g19290.1	3	8.597	1	20	23	42	UGGUUGUCACUGACUAGGGA	ACCCUAGCCAGAGACAACCA	Translation	cDNA|expressed protein	1
novel-miR-78	LOC_Os02g57450.1	3	16.694	1	20	598	617	UGGUUGUCACUGACUAGGGA	UUCCUACUCAGAGGCAACCA	Translation	cDNA|Ser/Thr protein phosphatase family protein, putative, expressed	1
novel-miR-78	LOC_Os02g57450.2	3	16.694	1	20	788	807	UGGUUGUCACUGACUAGGGA	UUCCUACUCAGAGGCAACCA	Translation	cDNA|Ser/Thr protein phosphatase family protein, putative, expressed	1
novel-miR-79	LOC_Os05g49630.1	2	22.571	1	23	652	674	ACACAUCCUAGUACUAUAAAUCU	AGAUUCGUAGUAUUAGGAUGUGU	Cleavage	cDNA|expressed protein	1
novel-miR-79	LOC_Os08g12750.1	3	16.062	1	20	1989	2008	ACACAUCCUAGUACUAUAAA	UUUAUAGUUCUGGCAUGUGU	Cleavage	cDNA|serine/threonine-protein kinase HT1, putative, expressed	1
novel-miR-81	LOC_Os11g16248.1	3	19.471	1	22	806	827	UUAUGCAACCGGGACUACGAAU	AGUUGUGGUCUUUGUUGCAUAA	Translation	cDNA|retrotransposon protein, putative, LINE subclass, expressed	1
novel-miR-81	LOC_Os10g40060.3	3	11.46	1	20	227	246	UUAUGCAACCGGGACUACGA	UUGUGUUUUCGGUUGCAUAA	Cleavage	cDNA|protein kinase, putative, expressed	1
novel-miR-81	LOC_Os05g12290.1	3	18.558	1	20	1174	1193	UUAUGCAACCGGGACUACGA	UCGUUGUCCCGGUGGCAUAG	Cleavage	cDNA|retrotransposon protein, putative, unclassified, expressed	1
novel-miR-81	LOC_Os11g10260.1	3	15.151	1	23	2094	2116	UUAUGCAACCGGGACUACGAAUC	GGAUCGAAGUGCAGGUUGCAUAA	Translation	cDNA|retrotransposon protein, putative, Ty3-gypsy subclass, expressed	1
novel-miR-82	LOC_Os11g46870.1	2.5	18.671	1	22	268	289	UAGUGAAGCAGUCCGACGCGCC	GUCGUGUCCGACUGCUUCACUU	Cleavage	cDNA|protein kinase, putative, expressed	1
novel-miR-82	LOC_Os01g04170.1	3	18.668	1	22	722	743	UAGUGAAGCAGUCCGACGCGCC	GCUGCGUUGGAUCGCUUCACUG	Translation	cDNA|expressed protein	1
novel-miR-83	LOC_Os10g36680.1	2	22.539	1	21	894	914	CAAGAGUACGUCUCGGGCAUU	AAUGUCCGGGACGUGUUCUUG	Cleavage	cDNA|ubiquitin carboxyl-terminal hydrolase, family 1, putative, expressed	1
novel-miR-83	LOC_Os05g03574.2	2.5	13.961	1	20	2541	2560	CAAGAGUACGUCUCGGGCAU	AUGCCCGAGAUGUAUUUUUC	Cleavage	cDNA|expressed protein	1
novel-miR-83	LOC_Os05g03574.1	2.5	13.961	1	20	3175	3194	CAAGAGUACGUCUCGGGCAU	AUGCCCGAGAUGUAUUUUUC	Cleavage	cDNA|expressed protein	1
novel-miR-83	LOC_Os03g44530.2	3	19.423	1	20	905	924	CAAGAGUACGUCUCGGGCAU	AUGGCCGGGAUGAACUCUUG	Cleavage	cDNA|GTPase of unknown function domain containing protein, putative, expressed	1
novel-miR-83	LOC_Os03g44530.1	3	19.423	1	20	905	924	CAAGAGUACGUCUCGGGCAU	AUGGCCGGGAUGAACUCUUG	Cleavage	cDNA|GTPase of unknown function domain containing protein, putative, expressed	1
novel-miR-84	LOC_Os12g42160.1	3	16.774	1	21	1038	1058	CGGCACCGGUGAGAUACUCUU	AAGAGUUUUUUGCCGGUGUCG	Cleavage	cDNA|kinesin motor domain containing protein, putative, expressed	1
novel-miR-84	LOC_Os05g04810.1	3	17.95	1	21	101	121	CGGCACCGGUGAGAUACUCUU	GAGGGGGUCUCACCGGUGUUG	Cleavage	cDNA|expressed protein	1
novel-miR-85	LOC_Os06g01180.1	3	13.451	1	20	821	840	CAAGGCAACCUGUGGAGGGC	GCUCUACACGUGUUGCCUUG	Translation	cDNA|expressed protein	1
novel-miR-86	LOC_Os12g18640.1	3	12.956	1	21	2321	2341	AGCAAACUGGGGAAAACACUU	AAUUGUUUUUCCCAUUUUGCU	Cleavage	cDNA|pentatricopeptide, putative, expressed	1
novel-miR-86	LOC_Os05g09450.1	3	18.065	1	21	333	353	AGCAAACUGGGGAAAACACUU	AUGUGUUUUCUAUAGUUUGCU	Translation	cDNA|hypothetical protein	1
novel-miR-86	LOC_Os05g24580.1	3	18.16	1	20	535	554	AGCAAACUGGGGAAAACACU	AGCGUUUUCCUCAGUAUGCU	Cleavage	cDNA|MEMO1, putative, expressed	1
novel-miR-86	LOC_Os02g38780.2	3	16.628	1	20	3245	3264	AGCAAACUGGGGAAAACACU	AGUAUUUUUCCCAGUUUCCU	Cleavage	cDNA|protein phosphatase 2C containing protein, expressed	1
novel-miR-87	LOC_Os10g09830.1	2.5	22.363	1	20	123	142	UCUAUUGUCUACAUUGCUCG	CGGGCAAUGUGGGCAGUGGA	Cleavage	cDNA|expressed protein	1
novel-miR-87	LOC_Os12g17900.1	3	15.952	1	20	2803	2822	UCUAUUGUCUACAUUGCUCG	CGAGCAGUGUGGGCGGUGGA	Cleavage	cDNA|armadillo/beta-catenin repeat family protein, putative, expressed	1
novel-miR-87	LOC_Os01g71840.1	3	18.749	1	20	4109	4128	UCUAUUGUCUACAUUGCUCG	CAAGCAGUGUGGAUGAUAGA	Cleavage	cDNA|retrotransposon protein, putative, unclassified, expressed	1
novel-miR-87	LOC_Os06g49350.1	3	18.749	1	20	4205	4224	UCUAUUGUCUACAUUGCUCG	CAAGCAGUGUGGAUGAUAGA	Cleavage	cDNA|retrotransposon protein, putative, unclassified, expressed	1
novel-miR-87	LOC_Os07g10850.1	3	18.749	1	20	3601	3620	UCUAUUGUCUACAUUGCUCG	CAAGCAGUGUGGAUGAUAGA	Cleavage	cDNA|retrotransposon protein, putative, unclassified, expressed	1
novel-miR-87	LOC_Os12g05290.1	3	18.683	1	20	4316	4335	UCUAUUGUCUACAUUGCUCG	CAAGCAGUGUGGAUGAUAGA	Cleavage	cDNA|retrotransposon protein, putative, unclassified, expressed	1
novel-miR-87	LOC_Os04g39240.1	2.5	23.933	1	20	1551	1570	UCUAUUGUCUACAUUGCUCG	CGAGAAAUGAAGACAGUAGA	Translation	cDNA|expressed protein	1
novel-miR-88	LOC_Os04g50208.1	3	21.978	1	20	219	238	UUGGUCUCGAUAGGGUAGAU	UACUGCCCUGUCGAGACCAA	Cleavage	cDNA|phosphoenolpyruvate carboxykinase, putative, expressed	1
novel-miR-88	LOC_Os04g17000.1	3	19.056	1	20	116	135	UUGGUCUCGAUAGGGUAGAU	AUUUGAUCUAUCGAGAUCAA	Cleavage	cDNA|hypothetical protein	1
novel-miR-88	LOC_Os03g43720.4	3	21.947	1	20	1900	1919	UUGGUCUCGAUAGGGUAGAU	CUCUUCCCUAUUGAGACUAA	Cleavage	cDNA|transporter family protein, putative, expressed	1
novel-miR-88	LOC_Os03g43720.5	3	21.947	1	20	1974	1993	UUGGUCUCGAUAGGGUAGAU	CUCUUCCCUAUUGAGACUAA	Cleavage	cDNA|transporter family protein, putative, expressed	1
novel-miR-88	LOC_Os03g43720.1	3	21.947	1	20	2007	2026	UUGGUCUCGAUAGGGUAGAU	CUCUUCCCUAUUGAGACUAA	Cleavage	cDNA|transporter family protein, putative, expressed	1
novel-miR-88	LOC_Os03g43720.2	3	21.947	1	20	2032	2051	UUGGUCUCGAUAGGGUAGAU	CUCUUCCCUAUUGAGACUAA	Cleavage	cDNA|transporter family protein, putative, expressed	1
novel-miR-88	LOC_Os03g43720.3	3	21.947	1	20	2055	2074	UUGGUCUCGAUAGGGUAGAU	CUCUUCCCUAUUGAGACUAA	Cleavage	cDNA|transporter family protein, putative, expressed	1
novel-miR-88	LOC_Os03g43720.6	3	21.947	1	20	2588	2607	UUGGUCUCGAUAGGGUAGAU	CUCUUCCCUAUUGAGACUAA	Cleavage	cDNA|transporter family protein, putative, expressed	1
novel-miR-88	LOC_Os12g16930.1	3	13.561	1	21	324	344	UUGGUCUCGAUAGGGUAGAUG	CACCAACCCAAUCGAGACCAA	Cleavage	cDNA|retrotransposon protein, putative, Ty3-gypsy subclass	1
novel-miR-89	LOC_Os04g49757.1	2	23.7	1	20	463	482	CGAGAAGUUGGACAUUGGCA	UGCCGGUGUCCACCUUCUCG	Cleavage	cDNA|purine permease, putative, expressed	1
novel-miR-89	LOC_Os04g49757.2	2	23.7	1	20	944	963	CGAGAAGUUGGACAUUGGCA	UGCCGGUGUCCACCUUCUCG	Cleavage	cDNA|purine permease, putative, expressed	1
novel-miR-89	LOC_Os12g38210.1	3	11.88	1	21	818	838	CGAGAAGUUGGACAUUGGCAC	GUUCCGAUGUCCAAUUUCUCU	Cleavage	cDNA|spotted leaf 11, putative, expressed	1
novel-miR-89	LOC_Os03g43100.1	3	18.223	1	20	689	708	CGAGAAGUUGGACAUUGGCA	UGUCGAUGUGCAACUUCUCU	Translation	cDNA|expressed protein	1
novel-miR-89	LOC_Os03g43100.2	3	18.223	1	20	936	955	CGAGAAGUUGGACAUUGGCA	UGUCGAUGUGCAACUUCUCU	Translation	cDNA|expressed protein	1
novel-miR-89	LOC_Os03g56060.1	3	24.846	1	20	844	863	CGAGAAGUUGGACAUUGGCA	GGCCGAGGUCCAACUUCUUG	Cleavage	cDNA|CSLC9 - cellulose synthase-like family C, expressed	1
novel-miR-89	LOC_Os03g02600.1	3	20.787	1	20	1140	1159	CGAGAAGUUGGACAUUGGCA	UGCCAUUCUUCAACUUCUUG	Cleavage	cDNA|riboflavin biosynthesis protein ribD, putative, expressed	1
novel-miR-89	LOC_Os02g17350.1	3	16.145	1	20	451	470	CGAGAAGUUGGACAUUGGCA	UGCGAAGGUCCAGCUUCUUG	Cleavage	cDNA|VHS and GAT domain containing protein, expressed	1
novel-miR-89	LOC_Os02g17350.2	3	16.145	1	20	570	589	CGAGAAGUUGGACAUUGGCA	UGCGAAGGUCCAGCUUCUUG	Cleavage	cDNA|VHS and GAT domain containing protein, expressed	1
novel-miR-89	LOC_Os06g45760.1	3	17.868	1	20	328	347	CGAGAAGUUGGACAUUGGCA	UUCCAAUGUCCCUCUUCUCG	Translation	cDNA|retrotransposon protein, putative, unclassified, expressed	1
novel-miR-89	LOC_Os04g02070.4	3	18.898	1	20	508	527	CGAGAAGUUGGACAUUGGCA	UUCAAAUGUCCAUCUUCUCG	Cleavage	cDNA|expressed protein	1
novel-miR-89	LOC_Os04g02070.1	3	18.898	1	20	944	963	CGAGAAGUUGGACAUUGGCA	UUCAAAUGUCCAUCUUCUCG	Cleavage	cDNA|expressed protein	1
novel-miR-89	LOC_Os04g02070.2	3	18.898	1	20	592	611	CGAGAAGUUGGACAUUGGCA	UUCAAAUGUCCAUCUUCUCG	Cleavage	cDNA|expressed protein	1
novel-miR-90	LOC_Os09g30454.1	2	13.08	1	23	1201	1223	UACUCCCUCCAUCCAUAAAAGUU	AACAUUUAGGGAUGGAGGGAGUA	Cleavage	cDNA|OsWAK87 - OsWAK receptor-like protein kinase, expressed	1
novel-miR-90	LOC_Os08g38480.1	2.5	16.395	1	23	1775	1797	UACUCCCUCCAUCCAUAAAAGUU	AACCUUUGGGGAUGGAGGGAGUA	Cleavage	cDNA|OsFBX300 - F-box domain containing protein, expressed	1
novel-miR-90	LOC_Os03g59146.1	2.5	15.877	1	22	610	631	UACUCCCUCCAUCCAUAAAAGU	ACUUUUAUGGAUGAAGAGAGUA	Translation	cDNA|expressed protein	1
novel-miR-90	LOC_Os09g24820.1	3	18.536	1	23	414	436	UACUCCCUCCAUCCAUAAAAGUU	AACAUUUUGGGAUGGAGGGAGUA	Cleavage	cDNA|ZF-HD protein dimerisation region containing protein, expressed	1
novel-miR-90	LOC_Os11g34460.2	3	12.477	1	23	1606	1628	UACUCCCUCCAUCCAUAAAAGUU	AACAUUUUGGGAUGGAGGGAGUA	Cleavage	cDNA|OsFBO10 - F-box and other domain containing protein, expressed	1
novel-miR-90	LOC_Os01g73250.1	3	12.997	1	23	1131	1153	UACUCCCUCCAUCCAUAAAAGUU	AACAUUUUGGGAUGGAGGGAGUA	Cleavage	cDNA|abscisic stress-ripening, putative, expressed	1
novel-miR-90	LOC_Os12g01680.1	3	16.35	1	23	696	718	UACUCCCUCCAUCCAUAAAAGUU	AACAUUUAGGGAAGGAGGGAGUA	Translation	cDNA|macrophage migration inhibitory factor, putative, expressed	1
novel-miR-90	LOC_Os12g27340.1	3	13.028	1	23	51	74	UACUCCCUCCAU-CCAUAAAAGUU	AAUUUUUAUGGGACGGAGGGAGUA	Translation	cDNA|expressed protein	1
novel-miR-90	LOC_Os01g15780.2	2	10.176	1	20	1460	1479	UACUCCCUCCAUCCAUAAAA	AUUUAUCGAUGGAGGGAGUA	Cleavage	cDNA|glycosyl transferase, group 1 domain containing protein, expressed	1
novel-miR-90	LOC_Os03g62300.1	2	15.029	1	22	718	739	UACUCCCUCCAUCCAUAAAAGU	GUUUUUUGGGAUGGAGGGAGUA	Cleavage	cDNA|expressed protein	1
novel-miR-90	LOC_Os07g26210.1	3	14.124	1	23	148	170	UACUCCCUCCAUCCAUAAAAGUU	AAUUUUUAUGAAGAGAGGGAGUA	Translation	cDNA|non-lysosomal glucosylceramidase, putative, expressed	1
novel-miR-90	LOC_Os01g72120.1	3	14.312	1	23	967	989	UACUCCCUCCAUCCAUAAAAGUU	AAUAUUUUGGGAUGGAGGGAGUA	Cleavage	cDNA|glutathione S-transferase, putative, expressed	1
novel-miR-90	LOC_Os03g24730.1	2	21.635	1	21	270	290	UACUCCCUCCAUCCAUAAAAG	UUUUUUUGGACGGAGGGAGUA	Translation	cDNA|expressed protein	1
novel-miR-90	LOC_Os03g58372.1	2	18.718	1	21	2636	2656	UACUCCCUCCAUCCAUAAAAG	UUUUUAAGUAUGGAGGGAGUA	Cleavage	cDNA|expressed protein	1
novel-miR-90	LOC_Os11g31690.2	2	15.139	1	21	1819	1839	UACUCCCUCCAUCCAUAAAAG	UUUUUUUGGACGGAGGGAGUA	Translation	cDNA|expressed protein	1
novel-miR-90	LOC_Os11g31690.1	2	15.139	1	21	1818	1838	UACUCCCUCCAUCCAUAAAAG	UUUUUUUGGACGGAGGGAGUA	Translation	cDNA|expressed protein	1
novel-miR-90	LOC_Os01g51800.1	2	15.652	1	21	1064	1084	UACUCCCUCCAUCCAUAAAAG	UUUUUUUGGACGGAGGGAGUA	Translation	cDNA|expressed protein	1
novel-miR-90	LOC_Os03g12610.1	2.5	22.484	1	21	2282	2302	UACUCCCUCCAUCCAUAAAAG	UUUUUUUGGACGGAGGGAGUG	Translation	cDNA|DNA polymerase I, putative, expressed	1
novel-miR-90	LOC_Os08g30790.3	3	11.778	1	20	16	35	UACUCCCUCCAUCCAUAAAA	CGUUUUGGAUGGAGGGAGUA	Cleavage	cDNA|hypersensitive-induced response protein, putative, expressed	1
novel-miR-90	LOC_Os03g55460.1	3	21.584	1	20	402	421	UACUCCCUCCAUCCAUAAAA	GCUUCUGGAUGGAGGGAGUA	Cleavage	cDNA|expressed protein	1
novel-miR-90	LOC_Os02g32250.1	3	14.006	1	22	1102	1123	UACUCCCUCCAUCCAUAAAAGU	AUAUUUAGGGACGGAGGGAGUA	Translation	cDNA|retrotransposon protein, putative, unclassified, expressed	1
novel-miR-90	LOC_Os02g32250.2	3	14.006	1	22	1102	1123	UACUCCCUCCAUCCAUAAAAGU	AUAUUUAGGGACGGAGGGAGUA	Translation	cDNA|retrotransposon protein, putative, unclassified, expressed	1
novel-miR-90	LOC_Os09g08540.1	3	17.42	1	22	2089	2110	UACUCCCUCCAUCCAUAAAAGU	AUAUUUUGGGAUGGAGGGAGUA	Cleavage	cDNA|retrotransposon protein, putative, unclassified, expressed	1
novel-miR-90	LOC_Os11g39670.2	3	18.974	1	22	1960	1981	UACUCCCUCCAUCCAUAAAAGU	AUAUUUUGGGAUGGAGGGAGUA	Cleavage	cDNA|seryl-tRNA synthetase, putative, expressed	1
novel-miR-90	LOC_Os11g39670.1	3	18.974	1	22	1953	1974	UACUCCCUCCAUCCAUAAAAGU	AUAUUUUGGGAUGGAGGGAGUA	Cleavage	cDNA|seryl-tRNA synthetase, putative, expressed	1
novel-miR-90	LOC_Os01g01720.1	3	17.604	1	22	1808	1829	UACUCCCUCCAUCCAUAAAAGU	AUAUUUAGGGAGGGAGGGAGUA	Translation	cDNA|pex14, putative, expressed	1
novel-miR-90	LOC_Os01g01720.2	3	17.604	1	22	1805	1826	UACUCCCUCCAUCCAUAAAAGU	AUAUUUAGGGAGGGAGGGAGUA	Translation	cDNA|pex14, putative, expressed	1
novel-miR-90	LOC_Os03g42350.1	3	18.557	1	23	1722	1744	UACUCCCUCCAUCCAUAAAAGUU	GGUCUUUUUGGACGGAGGGAGUA	Translation	cDNA|ankyrin, putative, expressed	1
novel-miR-90	LOC_Os01g49065.1	3	16.433	1	23	966	989	UACUCCCUCCAU-CCAUAAAAGUU	AUUUUUUAUGGGAUAGAGGGAGUA	Translation	cDNA|expressed protein	1
novel-miR-90	LOC_Os10g20230.2	3	18.701	1	22	2005	2026	UACUCCCUCCAUCCAUAAAAGU	AGUUUUUUGUAUGGAGGGAGUU	Cleavage	cDNA|expressed protein	1
novel-miR-90	LOC_Os10g20230.1	3	18.701	1	22	1897	1918	UACUCCCUCCAUCCAUAAAAGU	AGUUUUUUGUAUGGAGGGAGUU	Cleavage	cDNA|expressed protein	1
novel-miR-90	LOC_Os05g43230.1	3	19.553	1	21	1599	1619	UACUCCCUCCAUCCAUAAAAG	CUGUCAUGGAGGGAGGGAGUA	Translation	cDNA|oryzain alpha chain precursor, putative, expressed	1
novel-miR-90	LOC_Os07g36950.1	3	24.201	1	21	2406	2427	UACUCCCUCCAU-CCAUAAAAG	UUUUUAUGGGAAGGAGGGAGUA	Translation	cDNA|expressed protein	1
novel-miR-90	LOC_Os03g18030.2	3	23.469	1	20	2036	2055	UACUCCCUCCAUCCAUAAAA	AUUUUGGGAUGGAGGGAGUA	Cleavage	cDNA|leucoanthocyanidin dioxygenase, putative, expressed	1
novel-miR-90	LOC_Os03g18030.1	3	23.469	1	20	1990	2009	UACUCCCUCCAUCCAUAAAA	AUUUUGGGAUGGAGGGAGUA	Cleavage	cDNA|leucoanthocyanidin dioxygenase, putative, expressed	1
novel-miR-90	LOC_Os08g28710.1	3	18.912	1	21	1615	1636	UACUCCCUCCAUCC-AUAAAAG	UUUUUAUAGGACGGAGGGAGUA	Translation	cDNA|receptor protein kinase CRINKLY4 precursor, putative, expressed	1
novel-miR-90	LOC_Os01g44140.1	3	16.587	1	21	63	84	UACUCCCUCCAUCC-AUAAAAG	UUUUUAUCGGACGGAGGGAGUA	Translation	cDNA|expressed protein	1
novel-miR-90	LOC_Os03g25080.1	3	21.679	1	21	1598	1619	UACUCCCUCCAUC-CAUAAAAG	UUUUUAUUUGAUGGAGGGAGUA	Cleavage	cDNA|OsFBX86 - F-box domain containing protein, expressed	1
novel-miR-90	LOC_Os02g05120.1	3	19.432	1	20	1256	1275	UACUCCCUCCAUCCAUAAAA	AUUUUGGGAUGGAGGGAGUA	Cleavage	cDNA|expressed protein	1
novel-miR-90	LOC_Os10g28570.1	3	24.418	1	23	1059	1081	UACUCCCUCCAUCCAUAAAAGUU	AUUUUUUUGGGACGGAGGGAGUA	Translation	cDNA|expressed protein	1
novel-miR-90	LOC_Os03g03070.1	3	15.706	1	23	929	951	UACUCCCUCCAUCCAUAAAAGUU	GAGUUUUAAAGAGGGAGGGAGUA	Translation	cDNA|transcription factor, putative, expressed	1
novel-miR-90	LOC_Os07g49480.2	3	18.275	1	21	4253	4273	UACUCCCUCCAUCCAUAAAAG	UUUUUUGGGACGGAGGGAGUA	Translation	cDNA|KIP1, putative, expressed	1
novel-miR-90	LOC_Os02g16490.1	3	17.178	1	21	1507	1527	UACUCCCUCCAUCCAUAAAAG	UUUUUUUGAACGGAGGGAGUA	Translation	cDNA|expressed protein	1
novel-miR-90	LOC_Os05g47790.1	3	16.601	1	21	119	139	UACUCCCUCCAUCCAUAAAAG	UUUUUUUUAAUGGAGGGAGUA	Cleavage	cDNA|expressed protein	1
novel-miR-90	LOC_Os06g38210.2	3	22.386	1	21	2682	2702	UACUCCCUCCAUCCAUAAAAG	UUUUUUGGGACGGAGGGAGUA	Translation	cDNA|expressed protein	1
novel-miR-90	LOC_Os11g39310.1	3	16.505	1	21	7	27	UACUCCCUCCAUCCAUAAAAG	UUUUUUGGGACGGAGGGAGUA	Translation	cDNA|NB-ARC domain containing protein, expressed	1
novel-miR-90	LOC_Os09g02214.3	3	23.695	1	21	3143	3163	UACUCCCUCCAUCCAUAAAAG	UUUUUUAGGACGGAGGGAGUA	Translation	cDNA|Citrate transporter protein, putative, expressed	1
novel-miR-90	LOC_Os10g07340.1	3	20.967	1	21	1154	1174	UACUCCCUCCAUCCAUAAAAG	UUUUUUGGGACGGAGGGAGUA	Translation	cDNA|expressed protein	1
novel-miR-90	LOC_Os11g34160.1	3	15.484	1	20	2521	2541	UACUCCCUCCA-UCCAUAAAA	UAUUAUGGAAUGGAGGGAGUA	Cleavage	cDNA|ubiquitin carboxyl-terminal hydrolase, family 1, putative, expressed	1
novel-miR-90	LOC_Os06g23504.1	3	13.977	1	20	1505	1525	UACUCCCUCCA-UCCAUAAAA	UAUUAUGGAAUGGAGGGAGUA	Cleavage	cDNA|DTW domain containing protein, putative, expressed	1
novel-miR-90	LOC_Os02g54000.1	3	16.559	1	20	1800	1820	UACUCCCUCCAU-CCAUAAAA	UAUUAUGGGAUGGAGGGAGUA	Cleavage	cDNA|mRNA cap guanine-N7 methyltransferase 2, putative, expressed	1
novel-miR-90	LOC_Os01g06740.1	3	19.766	1	21	1374	1394	UACUCCCUCCAUCCAUAAAAG	UUUUUUUUAAUGGAGGGAGUA	Cleavage	cDNA|ribosome inactivating protein, putative, expressed	1
novel-miR-91	LOC_Os05g49230.1	3	19.622	1	21	1889	1909	UGGCAUAAUCCUAGGAUCGUU	GACGAUUUUGAGAUUGUGCCA	Translation	cDNA|ribosomal RNA large subunit methyltransferase J, putative, expressed	1
novel-miR-92	LOC_Os10g11889.2	3	15.366	1	20	312	331	CAAGGGACCCAGAUGUAAAA	UUUUGUGUUUGGGUCUUUUG	Cleavage	cDNA|expressed protein	1
novel-miR-92	LOC_Os10g11889.1	3	15.366	1	20	396	415	CAAGGGACCCAGAUGUAAAA	UUUUGUGUUUGGGUCUUUUG	Cleavage	cDNA|expressed protein	1
novel-miR-92	LOC_Os02g02750.2	3	21.368	1	20	1336	1355	CAAGGGACCCAGAUGUAAAA	UUUUGCAUUUGGCUUUCUUG	Cleavage	cDNA|CDP-alcohol phosphatidyltransferase, putative, expressed	1
novel-miR-92	LOC_Os02g02750.3	3	19.62	1	20	1141	1160	CAAGGGACCCAGAUGUAAAA	UUUUGCAUUUGGCUUUCUUG	Cleavage	cDNA|CDP-alcohol phosphatidyltransferase, putative, expressed	1
novel-miR-93	LOC_Os04g50910.1	2	18.791	1	21	22	42	CUGGCUUCCGGUCUGCUUGUC	GACAAGCAAACGGGAAGCCAG	Translation	cDNA|expressed protein	1
novel-miR-93	LOC_Os02g48600.1	3	18.098	1	20	863	882	CUGGCUUCCGGUCUGCUUGU	UCAGGCAGAUUGGAAGCCGG	Cleavage	cDNA|expressed protein	1
novel-miR-93	LOC_Os02g39350.1	3	20.115	1	20	1385	1404	CUGGCUUCCGGUCUGCUUGU	UCAGGCUGACUGGAAGCCAG	Cleavage	cDNA|eukaryotic translation initiation factor 2A, putative, expressed	1
novel-miR-93	LOC_Os06g41010.4	3	23.504	1	20	255	274	CUGGCUUCCGGUCUGCUUGU	ACAAGGAGACUGGAUGCCAG	Cleavage	cDNA|zinc finger A20 and AN1 domain-containing stress-associated protein, putative, expressed	1
novel-miR-93	LOC_Os06g41010.1	3	24.91	1	20	172	191	CUGGCUUCCGGUCUGCUUGU	ACAAGGAGACUGGAUGCCAG	Cleavage	cDNA|zinc finger A20 and AN1 domain-containing stress-associated protein, putative, expressed	1
novel-miR-93	LOC_Os02g16650.1	3	19.545	1	20	1093	1112	CUGGCUUCCGGUCUGCUUGU	ACGAGAAGACUGCAAGCCAG	Cleavage	cDNA|PPR repeat domain containing protein, putative, expressed	1
novel-miR-93	LOC_Os11g40450.1	3	20.344	1	20	7135	7155	CUGGCUUCCGGU-CUGCUUGU	GCAAGCAGGACUGGAGGCCAG	Cleavage	cDNA|retrotransposon protein, putative, Ty1-copia subclass, expressed	1
novel-miR-93	LOC_Os05g30800.1	3	24.757	1	19	427	446	CUGG-CUUCCGGUCUGCUUG	CAAGCAGACCGGGAGGCCAG	Cleavage	cDNA|26S proteasome non-ATPase regulatory subunit 14, putative, expressed	1
novel-miR-93	LOC_Os09g35000.1	3	18.109	1	19	1316	1335	CUGGCUUCCGG-UCUGCUUG	CAAGCAGAACUGGGAGCCAG	Cleavage	cDNA|flap endonuclease, putative, expressed	1
novel-miR-94	LOC_Os07g22750.1	3	20.691	1	21	362	382	CAGGUGAGUCAUCUGUGACGG	UCUUCAUGGAUGACUUAUCUG	Cleavage	cDNA|retrotransposon, putative, centromere-specific, expressed	1
novel-miR-94	LOC_Os05g05170.1	3	18.548	1	20	545	564	CAGGUGAGUCAUCUGUGACG	CGACGCAGAUGAUUUACUUG	Cleavage	cDNA|jacalin-like lectin domain containing protein, expressed	1
novel-miR-94	LOC_Os06g25290.1	3	15.102	1	20	839	858	CAGGUGAGUCAUCUGUGACG	UGUUACCGAUGAUUUACCUG	Cleavage	cDNA|retrotransposon protein, putative, Ty3-gypsy subclass	1
novel-miR-94	LOC_Os11g39609.1	3	18.924	1	20	1170	1189	CAGGUGAGUCAUCUGUGACG	CAUUACCGAUGACUCAUCUG	Cleavage	cDNA|OsFBDUF64 - F-box and DUF domain containing protein	1
novel-miR-94	LOC_Os11g07830.1	3	23.559	1	21	384	404	CAGGUGAGUCAUCUGUGACGG	UCCUCACCGACGACUCACCUG	Translation	cDNA|dirigent, putative, expressed	1
novel-miR-95	LOC_Os08g18150.1	3	18.128	1	21	1047	1067	GGAUUUCCUAUGUUUAAGGUC	GUCCUUGAACAUGGGAGAUCU	Cleavage	cDNA|WD domain, G-beta repeat domain containing protein, expressed	1
novel-miR-95	LOC_Os05g44080.2	3	11.532	1	20	28	47	GGAUUUCCUAUGUUUAAGGU	AUCUUGAGCAUGGGAAAUCG	Cleavage	cDNA|transmembrane protein, putative, expressed	1
novel-miR-95	LOC_Os04g55600.1	3	13.595	1	21	662	682	GGAUUUCCUAUGUUUAAGGUC	GAUCUUGCACAUAAGAAAUCC	Cleavage	cDNA|expressed protein	1
novel-miR-95	LOC_Os09g20820.1	3	15.714	1	20	1823	1842	GGAUUUCCUAUGUUUAAGGU	GUCUGAAACAUGGGAAAUUC	Cleavage	cDNA|enolase, putative, expressed	1
novel-miR-96	LOC_Os07g23880.1	2.5	20.384	1	20	1430	1449	UGUGAAACCAGCUCUUUUGA	UUACAAGAGCUGGUUUUAUA	Cleavage	cDNA|glycosyl hydrolase, family 31, putative, expressed	1
novel-miR-96	LOC_Os11g10540.1	3	15.412	1	20	646	665	UGUGAAACCAGCUCUUUUGA	UCAAAAGAGCGGGUUUCGUC	Translation	cDNA|expressed protein	1
novel-miR-96	LOC_Os07g06490.1	3	23.235	1	20	1265	1284	UGUGAAACCAGCUCUUUUGA	UCAAAGGAGUUGAUUUUGCA	Cleavage	cDNA|DNA binding protein, putative, expressed	1
novel-miR-96	LOC_Os06g35090.1	3	17.917	1	20	285	304	UGUGAAACCAGCUCUUUUGA	UCAUAAGGGAUGGUUUUACA	Translation	cDNA|expressed protein	1
novel-miR-96	LOC_Os09g27080.1	3	18.539	1	20	1656	1675	UGUGAAACCAGCUCUUUUGA	UCAAAGGAUUGGGUUUCACA	Translation	cDNA|growth regulator related protein, putative, expressed	1
novel-miR-96	LOC_Os09g27080.2	3	18.539	1	20	1584	1603	UGUGAAACCAGCUCUUUUGA	UCAAAGGAUUGGGUUUCACA	Translation	cDNA|growth regulator related protein, putative, expressed	1
novel-miR-97	LOC_Os07g23880.1	2.5	20.384	1	20	1430	1449	UGUGAAACCAGCUCUUUUGA	UUACAAGAGCUGGUUUUAUA	Cleavage	cDNA|glycosyl hydrolase, family 31, putative, expressed	1
novel-miR-97	LOC_Os11g10540.1	3	15.412	1	20	646	665	UGUGAAACCAGCUCUUUUGA	UCAAAAGAGCGGGUUUCGUC	Translation	cDNA|expressed protein	1
novel-miR-97	LOC_Os07g06490.1	3	23.235	1	20	1265	1284	UGUGAAACCAGCUCUUUUGA	UCAAAGGAGUUGAUUUUGCA	Cleavage	cDNA|DNA binding protein, putative, expressed	1
novel-miR-97	LOC_Os06g35090.1	3	17.917	1	20	285	304	UGUGAAACCAGCUCUUUUGA	UCAUAAGGGAUGGUUUUACA	Translation	cDNA|expressed protein	1
novel-miR-97	LOC_Os09g27080.1	3	18.539	1	20	1656	1675	UGUGAAACCAGCUCUUUUGA	UCAAAGGAUUGGGUUUCACA	Translation	cDNA|growth regulator related protein, putative, expressed	1
novel-miR-97	LOC_Os09g27080.2	3	18.539	1	20	1584	1603	UGUGAAACCAGCUCUUUUGA	UCAAAGGAUUGGGUUUCACA	Translation	cDNA|growth regulator related protein, putative, expressed	1
novel-miR-98	LOC_Os12g12130.1	3	20.784	1	20	3125	3144	CUGAUCAAGGGUCACUGUCA	UGGUAGUGACUCUUGGUCAA	Cleavage	cDNA|verticillium wilt disease resistance protein, putative, expressed	1
novel-miR-98	LOC_Os12g44240.1	3	18.725	1	20	1241	1260	CUGAUCAAGGGUCACUGUCA	UGGAAGUGACCCUUGCUCAG	Cleavage	cDNA|N-acetylglucosaminyltransferase, putative, expressed	1
novel-miR-98	LOC_Os10g40890.1	2.5	17.036	1	20	3243	3261	CUGAUCAAGGGUCACUGUCA	UGACAGUGACCCU-GAUCAG	Cleavage	cDNA|retrotransposon protein, putative, unclassified, expressed	1
novel-miR-99	LOC_Os02g19300.1	3	21.018	1	20	1512	1531	CAGUAGAUAGGCUCGUAUGU	UCAUAUGAUCCUAUCUGCUG	Cleavage	cDNA|retrotransposon protein, putative, Ty3-gypsy subclass, expressed	1
novel-miR-100	LOC_Os09g19400.1	3	22.468	1	20	871	890	CGUCUGUACUUGCUGGGUGG	CCGCCCAACAAGUACAGGCC	Cleavage	cDNA|senescence-induced receptor-like serine/threonine-protein kinase precursor, putative, expressed	1
novel-miR-100	LOC_Os07g48260.1	3	21.117	1	20	1430	1449	CGUCUGUACUUGCUGGGUGG	CCACAAAGCAAGUACAGACC	Cleavage	cDNA|WRKY47, expressed	1
novel-miR-101	LOC_Os12g02570.1	2	24.71	1	20	1303	1322	CUUGAUCGUUCUGACCCUCA	UGAGGUCCAGAACGAUCAAG	Cleavage	cDNA|expressed protein	1
novel-miR-101	LOC_Os12g02570.2	2	24.71	1	20	1283	1302	CUUGAUCGUUCUGACCCUCA	UGAGGUCCAGAACGAUCAAG	Cleavage	cDNA|expressed protein	1
novel-miR-101	LOC_Os05g37000.1	2	17.845	1	20	515	534	CUUGAUCGUUCUGACCCUCA	UGAGGUCCAGAACGAUCAAG	Cleavage	cDNA|expressed protein	1
novel-miR-101	LOC_Os03g10950.1	3	17.319	1	21	1109	1129	CUUGAUCGUUCUGACCCUCAC	GAGAGGAUCAGGACGAUCGAG	Cleavage	cDNA|protein phosphatase 2C, putative, expressed	1
novel-miR-101	LOC_Os11g05640.1	3	23.456	1	21	715	735	CUUGAUCGUUCUGACCCUCAC	GUGGCGAUCAGGACGAUCAAG	Cleavage	cDNA|bZIP transcription factor domain containing protein, expressed	1
novel-miR-101	LOC_Os01g48180.1	3	20.204	1	20	1536	1555	CUUGAUCGUUCUGACCCUCA	UGAGGGUCAUGAUGGUCAGG	Translation	cDNA|DDT domain containing protein, putative, expressed	1
novel-miR-101	LOC_Os07g49400.3	3	17.896	1	20	1056	1075	CUUGAUCGUUCUGACCCUCA	UUAGAGUCAGUACGAUCAAG	Translation	cDNA|OsAPx2 - Cytosolic Ascorbate Peroxidase encoding gene 4,5,6,8, expressed	1
novel-miR-101	LOC_Os07g49400.2	3	17.896	1	20	1008	1027	CUUGAUCGUUCUGACCCUCA	UUAGAGUCAGUACGAUCAAG	Translation	cDNA|OsAPx2 - Cytosolic Ascorbate Peroxidase encoding gene 4,5,6,8, expressed	1
novel-miR-101	LOC_Os07g49400.1	3	17.896	1	20	940	959	CUUGAUCGUUCUGACCCUCA	UUAGAGUCAGUACGAUCAAG	Translation	cDNA|OsAPx2 - Cytosolic Ascorbate Peroxidase encoding gene 4,5,6,8, expressed	1
novel-miR-101	LOC_Os07g49400.4	3	17.896	1	20	935	954	CUUGAUCGUUCUGACCCUCA	UUAGAGUCAGUACGAUCAAG	Translation	cDNA|OsAPx2 - Cytosolic Ascorbate Peroxidase encoding gene 4,5,6,8, expressed	1
novel-miR-101	LOC_Os11g42150.1	3	17.37	1	20	50	69	CUUGAUCGUUCUGACCCUCA	UGACCGUAAGAACGAUCAAG	Cleavage	cDNA|hypothetical protein	1
novel-miR-102	LOC_Os05g06150.1	3	22.827	1	20	842	861	CAAAAAUGCUAGCUCCACGC	GUGGGGAGCUAGCAUUGUUG	Cleavage	cDNA|vegetative storage protein, putative, expressed	1
novel-miR-102	LOC_Os07g28140.1	3	18.732	1	21	256	276	CAAAAAUGCUAGCUCCACGCU	GGGGCGGAGCUAGGAUUUUUG	Cleavage	cDNA|cytochrome P450, putative, expressed	1
novel-miR-103	LOC_Os04g54400.1	3	17.506	1	21	19	39	AGUAGUUCGCUUCACUGGGAA	UUUUUAGCGAAGCGAACUGCU	Cleavage	cDNA|BTBN12 - Bric-a-Brac, Tramtrack, Broad Complex BTB domain with non-phototropic hypocotyl 3 NPH3 and coiled-coil domains, expressed	1
novel-miR-103	LOC_Os07g44040.1	2.5	14.546	1	20	1454	1473	AGUAGUUCGCUUCACUGGGA	UCUUAGUGCAGCGAACUGCU	Cleavage	cDNA|ras-related protein, putative, expressed	1
novel-miR-103	LOC_Os09g29510.1	3	23.564	1	20	570	589	AGUAGUUCGCUUCACUGGGA	UUCCGGUGAAGCGGGUUGCU	Cleavage	cDNA|OsWAK80 - OsWAK receptor-like protein kinase, expressed	1
novel-miR-103	LOC_Os03g61210.1	3	20.48	1	21	1536	1556	AGUAGUUCGCUUCACUGGGAA	UUCCCAUUGAAGGGAGCUAUU	Translation	cDNA|domain of unknown function domain containing protein, expressed	1
novel-miR-103	LOC_Os03g51180.1	3	22.239	1	21	1439	1459	AGUAGUUCGCUUCACUGGGAA	UUCCCAGUGAACUUGACUACU	Translation	cDNA|expressed protein	1
novel-miR-103	LOC_Os02g51750.2	3	16.255	1	20	968	987	AGUAGUUCGCUUCACUGGGA	UCCCAUUGGAGCGAGCUGUU	Cleavage	cDNA|annexin, putative, expressed	1
novel-miR-103	LOC_Os02g51750.1	3	16.255	1	20	1045	1064	AGUAGUUCGCUUCACUGGGA	UCCCAUUGGAGCGAGCUGUU	Cleavage	cDNA|annexin, putative, expressed	1
novel-miR-103	LOC_Os06g46180.1	3	15.542	1	20	3356	3374	AGUAGUUCGCUUCACUGGGA	CCCCAG-GAAGCGAACUACU	Cleavage	cDNA|retrotransposon protein, putative, unclassified, expressed	1
novel-miR-104	LOC_Os09g36590.1	3	22.448	1	21	2788	2808	CAAGGGCUGCUGUGCUGUUUU	AGAACAGCACAGCAGCUUGUG	Cleavage	cDNA|retrotransposon protein, putative, LINE subclass, expressed	1
novel-miR-104	LOC_Os11g19720.1	3	14.676	1	20	774	793	CAAGGGCUGCUGUGCUGUUU	GGACAGUGUAGCAGCUCUUG	Cleavage	cDNA|recA protein, putative, expressed	1
novel-miR-104	LOC_Os06g01630.2	3	18.023	1	21	1972	1992	CAAGGGCUGCUGUGCUGUUUU	GAGUCAGCACAGCAUCCCUUG	Cleavage	cDNA|2-oxo acid dehydrogenases acyltransferase domain containing protein, expressed	1
novel-miR-104	LOC_Os06g01630.5	3	18.023	1	21	1951	1971	CAAGGGCUGCUGUGCUGUUUU	GAGUCAGCACAGCAUCCCUUG	Cleavage	cDNA|2-oxo acid dehydrogenases acyltransferase domain containing protein, expressed	1
novel-miR-104	LOC_Os06g01630.6	3	18.023	1	21	2085	2105	CAAGGGCUGCUGUGCUGUUUU	GAGUCAGCACAGCAUCCCUUG	Cleavage	cDNA|2-oxo acid dehydrogenases acyltransferase domain containing protein, expressed	1
novel-miR-104	LOC_Os06g01630.1	3	18.023	1	21	1903	1923	CAAGGGCUGCUGUGCUGUUUU	GAGUCAGCACAGCAUCCCUUG	Cleavage	cDNA|2-oxo acid dehydrogenases acyltransferase domain containing protein, expressed	1
novel-miR-104	LOC_Os06g01630.3	3	18.023	1	21	1883	1903	CAAGGGCUGCUGUGCUGUUUU	GAGUCAGCACAGCAUCCCUUG	Cleavage	cDNA|2-oxo acid dehydrogenases acyltransferase domain containing protein, expressed	1
novel-miR-104	LOC_Os01g55350.1	3	20.348	1	21	1649	1670	CAAGGGCUGCU-GUGCUGUUUU	GAAGCAGCACCAGCAGCUCUUG	Cleavage	cDNA|phosphoenolpyruvate carboxylase, putative, expressed	1
novel-miR-104	LOC_Os02g55320.1	3	18.575	1	21	1844	1864	CAAGGGCUGCUGUGCUGUUUU	GAAACAAUCCAGCAGCUCUUG	Cleavage	cDNA|two-component response regulator, putative, expressed	1
novel-miR-105	LOC_Os03g22610.2	3	16.84	1	21	1217	1237	CGAGACUUACAGGUGCAAUGU	GCAUUGGAUUUGUAAGUUUUG	Cleavage	cDNA|peptidyl-tRNA hydrolase, mitochondrial precursor protein, putative, expressed	1
novel-miR-105	LOC_Os03g22610.1	3	16.853	1	21	2404	2424	CGAGACUUACAGGUGCAAUGU	GCAUUGGAUUUGUAAGUUUUG	Cleavage	cDNA|peptidyl-tRNA hydrolase, mitochondrial precursor protein, putative, expressed	1
novel-miR-107	LOC_Os02g47150.1	2.5	17.973	1	21	4199	4219	UCAUCCAUGGCCAAAUCAUCU	GGAUGAUUUCGCCAUGGAAGA	Cleavage	cDNA|DNA topoisomerase 2, putative, expressed	1
novel-miR-107	LOC_Os06g09630.1	2.5	21.891	1	20	925	944	UCAUCCAUGGCCAAAUCAUC	GAUGGUUUUGUCAUGGGUGA	Cleavage	cDNA|3-oxoacyl-synthase, putative, expressed	1
novel-miR-107	LOC_Os03g58710.2	3	22.125	1	20	1000	1019	UCAUCCAUGGCCAAAUCAUC	CAUGCUUUGGCUAUGGGUGA	Cleavage	cDNA|riboflavin biosynthesis protein-related, putative, expressed	1
novel-miR-107	LOC_Os03g58710.1	3	22.125	1	20	1009	1028	UCAUCCAUGGCCAAAUCAUC	CAUGCUUUGGCUAUGGGUGA	Cleavage	cDNA|riboflavin biosynthesis protein-related, putative, expressed	1
novel-miR-107	LOC_Os08g34210.1	3	19.792	1	20	1356	1375	UCAUCCAUGGCCAAAUCAUC	GAGGGUUUGGUCAUGGAUGC	Cleavage	cDNA|aldehyde dehydrogenase, putative, expressed	1
novel-miR-107	LOC_Os08g34210.2	3	19.792	1	20	1823	1842	UCAUCCAUGGCCAAAUCAUC	GAGGGUUUGGUCAUGGAUGC	Cleavage	cDNA|aldehyde dehydrogenase, putative, expressed	1
novel-miR-107	LOC_Os01g14490.1	3	9.077	1	20	307	326	UCAUCCAUGGCCAAAUCAUC	GAUGAUAUGGCUAUUGAUGA	Cleavage	cDNA|retrotransposon protein, putative, unclassified, expressed	1
novel-miR-107	LOC_Os05g51500.1	3	15.655	1	21	3707	3727	UCAUCCAUGGCCAAAUCAUCU	AGACGAUUUGUCAAUGGAUGA	Translation	cDNA|eukaryotic translation initiation factor 5B, putative, expressed	1
novel-miR-107	LOC_Os01g16700.1	3	22.033	1	20	61	80	UCAUCCAUGGCCAAAUCAUC	GAUGUUUUUGCAAUGGAUGA	Translation	cDNA|retrotransposon protein, putative, LINE subclass, expressed	1
novel-miR-108	LOC_Os08g44260.2	3	19.017	1	21	3532	3552	CGGCUGAUCUACUUGCACCCU	AGCGUGCAAGUAGUUCAGCCU	Cleavage	cDNA|inositol or phosphatidylinositol phosphatase/ phosphoric monoester hydrolase, putative, expressed	1
novel-miR-108	LOC_Os08g44260.1	3	19.017	1	21	2213	2233	CGGCUGAUCUACUUGCACCCU	AGCGUGCAAGUAGUUCAGCCU	Cleavage	cDNA|inositol or phosphatidylinositol phosphatase/ phosphoric monoester hydrolase, putative, expressed	1
novel-miR-108	LOC_Os04g29350.1	3	19.169	1	21	1435	1455	CGGCUGAUCUACUUGCACCCU	AGGGUGCAAGAAUAUCGGUCG	Translation	cDNA|retrotransposon protein, putative, unclassified, expressed	1
novel-miR-109	LOC_Os07g06500.1	3	17.095	1	21	2316	2336	CUGGACUGAACGAACGAGGAU	GUCCUGGUUUUUUCAGUUCAG	Translation	cDNA|OsFBL34 - F-box domain and LRR containing protein, expressed	1
novel-miR-110	LOC_Os02g47900.1	3	15.76	1	21	628	649	CGGGCAGUA-ACAGGAUAUCGA	UUGAUAUUCUGUCUAUUGCCCG	Translation	cDNA|SET domain protein SDG117, putative, expressed	1
novel-miR-110	LOC_Os07g02590.1	3	17.193	1	20	1846	1865	CGGGCAGUAACAGGAUAUCG	CGAGAUCUUGUUAUUGUCUG	Cleavage	cDNA|expressed protein	1
novel-miR-110	LOC_Os07g02590.2	3	17.047	1	20	1909	1928	CGGGCAGUAACAGGAUAUCG	CGAGAUCUUGUUAUUGUCUG	Cleavage	cDNA|expressed protein	1
novel-miR-110	LOC_Os06g41390.4	3	20.889	1	21	1389	1408	CGGGCAGUAACAGGAUAUCGA	UCGAUAUCUUGUU-CUGCUCG	Cleavage	cDNA|N-terminal asparagine amidohydrolase, putative, expressed	1
novel-miR-110	LOC_Os09g01620.2	3	13.673	1	20	469	488	CGGGCAGUAACAGGAUAUCG	UGAUAUCCUCUUUCUGCCUG	Translation	cDNA|RNA pseudouridine synthase, putative, expressed	1
novel-miR-110	LOC_Os09g01620.1	3	13.673	1	20	469	488	CGGGCAGUAACAGGAUAUCG	UGAUAUCCUCUUUCUGCCUG	Translation	cDNA|RNA pseudouridine synthase, putative, expressed	1
novel-miR-111	LOC_Os02g13580.1	2.5	18.702	1	20	2519	2538	UCGAAAAGGGAUUAUCUGAC	GUCGGAUAAGACCUUUUCGA	Translation	cDNA|kinesin motor domain containing protein, expressed	1
novel-miR-112	LOC_Os11g41480.1	2.5	24.548	1	20	2655	2674	CUGCCCCCCUUUGUGAUGUU	AAUAUCACCAAGGGGGGCAA	Cleavage	cDNA|retrotransposon protein, putative, Ty3-gypsy subclass, expressed	1
novel-miR-112	LOC_Os12g34760.1	3	13.969	1	21	954	974	CUGCCCCCCUUUGUGAUGUUU	AAAAAUUACUAAGGGGGGUAG	Cleavage	cDNA|retrotransposon protein, putative, unclassified	1
novel-miR-112	LOC_Os03g15690.2	3	19.771	1	20	1307	1326	CUGCCCCCCUUUGUGAUGUU	AACAAUGCAAAGGGGGGCAC	Cleavage	cDNA|phosphate carrier protein, mitochondrial precursor, putative, expressed	1
novel-miR-112	LOC_Os03g15690.1	3	19.771	1	20	1232	1251	CUGCCCCCCUUUGUGAUGUU	AACAAUGCAAAGGGGGGCAC	Cleavage	cDNA|phosphate carrier protein, mitochondrial precursor, putative, expressed	1
novel-miR-112	LOC_Os12g15150.1	3	21.77	1	20	57	76	CUGCCCCCCUUUGUGAUGUU	AAUAUCGCCAAGGGGGGCAA	Cleavage	cDNA|retrotransposon protein, putative, Ty3-gypsy subclass	1
novel-miR-113	LOC_Os08g24900.1	3	11.308	1	21	2233	2253	CAGGGUUAGCUGAGCAGUGAG	UUCACUGUUUAUCUAAUCUUG	Translation	cDNA|retrotransposon protein, putative, unclassified, expressed	1
novel-miR-113	LOC_Os06g11840.1	3	15.759	1	21	1600	1620	CAGGGUUAGCUGAGCAGUGAG	UUCCCUGCUAAGCUAGCUCUG	Cleavage	cDNA|trehalose phosphatase, putative, expressed	1
novel-miR-113	LOC_Os01g69910.1	3	16.936	1	21	2926	2946	CAGGGUUAGCUGAGCAGUGAG	UUCACUGUGCAGCGAAUCCUG	Cleavage	cDNA|calmodulin-binding transcription activator, putative, expressed	1
novel-miR-113	LOC_Os01g69910.3	3	16.936	1	21	2967	2987	CAGGGUUAGCUGAGCAGUGAG	UUCACUGUGCAGCGAAUCCUG	Cleavage	cDNA|calmodulin-binding transcription activator, putative, expressed	1
novel-miR-113	LOC_Os01g69910.2	3	16.936	1	21	2973	2993	CAGGGUUAGCUGAGCAGUGAG	UUCACUGUGCAGCGAAUCCUG	Cleavage	cDNA|calmodulin-binding transcription activator, putative, expressed	1
novel-miR-114	LOC_Os05g11810.2	2.5	21.418	1	20	475	494	UUAUUAUCACGCAGAGGGAU	AUCUCUUUGCGUGAUGGUAG	Cleavage	cDNA|gibberellin 2-beta-dioxygenase 1, putative, expressed	1
novel-miR-114	LOC_Os05g11810.1	2.5	23.352	1	20	475	494	UUAUUAUCACGCAGAGGGAU	AUCUCUUUGCGUGAUGGUAG	Cleavage	cDNA|gibberellin 2-beta-dioxygenase 1, putative, expressed	1
novel-miR-114	LOC_Os03g44610.1	3	17.955	1	20	1035	1054	UUAUUAUCACGCAGAGGGAU	AUGCCACUGUGUGAUGAUAA	Cleavage	cDNA|IQ calmodulin-binding motif domain containing protein, expressed	1
novel-miR-114	LOC_Os11g40450.1	3	14.132	1	20	5263	5282	UUAUUAUCACGCAGAGGGAU	AUCUCACUGCUUGAUGAUAA	Translation	cDNA|retrotransposon protein, putative, Ty1-copia subclass, expressed	1
novel-miR-115	LOC_Os04g08800.1	2.5	22.293	1	21	382	402	CAUUUGAUGGUAGGAGCUCUU	AAGAGCUCCUAAGAUCAAGUG	Translation	cDNA|expressed protein	1
novel-miR-115	LOC_Os04g43390.2	3	14.96	1	21	923	943	CAUUUGAUGGUAGGAGCUCUU	GAGAGAUCUUAUCAUCAAAUU	Cleavage	cDNA|Os4bglu16 - monolignol beta-glucoside homologue, expressed	1
novel-miR-115	LOC_Os04g43390.1	3	13.164	1	21	990	1010	CAUUUGAUGGUAGGAGCUCUU	GAGAGAUCUUAUCAUCAAAUU	Cleavage	cDNA|Os4bglu16 - monolignol beta-glucoside homologue, expressed	1
novel-miR-115	LOC_Os03g11020.1	3	24.572	1	21	1388	1408	CAUUUGAUGGUAGGAGCUCUU	GAGAGGUGCUUCCAUCAAAUG	Translation	cDNA|PPR repeat containing protein, expressed	1
novel-miR-117	LOC_Os07g46450.1	2	2.018	1	21	26	46	GAGGAUGUAGUCGUGUAGGUG	CACCUCCAUGACUGCAUCCUC	Cleavage	cDNA|pleckstrin homology domain-containing protein, putative, expressed	1
novel-miR-117	LOC_Os10g42754.1	2.5	17.109	1	20	381	400	GAGGAUGUAGUCGUGUAGGU	CUCUACAUGACUACAUCCUU	Cleavage	cDNA|expressed protein	1
novel-miR-117	LOC_Os04g18680.1	2.5	18.384	1	21	140	160	GAGGAUGUAGUCGUGUAGGUG	UGCCUACACAACUGCAUUCUC	Cleavage	cDNA|retrotransposon protein, putative, unclassified, expressed	1
novel-miR-117	LOC_Os02g32920.1	3	18.838	1	21	322	342	GAGGAUGUAGUCGUGUAGGUG	CACCGGCACGGCCACAUCCUC	Translation	cDNA|expressed protein	1
novel-miR-117	LOC_Os07g15830.1	2.5	14.585	1	21	140	160	GAGGAUGUAGUCGUGUAGGUG	UGCCUACACAACCACAUCCUC	Translation	cDNA|retrotransposon protein, putative, unclassified, expressed	1
novel-miR-117	LOC_Os08g03002.1	3	19.172	1	21	876	896	GAGGAUGUAGUCGUGUAGGUG	CGCCUCCACGACCACAUCCUU	Translation	cDNA|lectin-like receptor kinase 1, putative, expressed	1
novel-miR-117	LOC_Os04g27730.1	3	21.628	1	21	266	286	GAGGAUGUAGUCGUGUAGGUG	UGUCUAUACAACUGCAUCCUC	Cleavage	cDNA|retrotransposon protein, putative, unclassified, expressed	1
novel-miR-117	LOC_Os11g23800.1	3	18.667	1	21	266	286	GAGGAUGUAGUCGUGUAGGUG	UGCCUACACAACCGCAUCCUC	Translation	cDNA|retrotransposon protein, putative, unclassified	1
novel-miR-117	LOC_Os10g13930.1	3	14.492	1	21	25	45	GAGGAUGUAGUCGUGUAGGUG	UGCCUACACAACCGCAUCCUC	Translation	cDNA|retrotransposon protein, putative, unclassified	1
novel-miR-117	LOC_Os11g20060.1	3	16.442	1	21	331	351	GAGGAUGUAGUCGUGUAGGUG	UGCCUACACAACCGCAUCCUC	Translation	cDNA|retrotransposon protein, putative, unclassified, expressed	1
novel-miR-117	LOC_Os03g40360.1	3	20.851	1	21	194	214	GAGGAUGUAGUCGUGUAGGUG	UGCCUACACAACCGCAUCCUC	Translation	cDNA|retrotransposon protein, putative, unclassified, expressed	1
novel-miR-117	LOC_Os12g24740.1	3	16.633	1	21	230	250	GAGGAUGUAGUCGUGUAGGUG	UGCCUACACAACCGCAUCCUC	Translation	cDNA|retrotransposon protein, putative, unclassified	1
novel-miR-117	LOC_Os03g36180.1	3	13.994	1	21	52	72	GAGGAUGUAGUCGUGUAGGUG	UGCCUACACAACCGCAUCCUC	Translation	cDNA|retrotransposon protein, putative, unclassified, expressed	1
novel-miR-117	LOC_Os08g16900.1	3	15.943	1	21	266	286	GAGGAUGUAGUCGUGUAGGUG	UGCCUACACAACCGCAUCCUC	Translation	cDNA|retrotransposon protein, putative, unclassified	1
novel-miR-117	LOC_Os08g01400.1	3	12.054	1	21	448	468	GAGGAUGUAGUCGUGUAGGUG	CUCCUCCACGACAACAUCCUC	Translation	cDNA|expressed protein	1
novel-miR-117	LOC_Os04g24450.1	3	18.529	1	21	613	633	GAGGAUGUAGUCGUGUAGGUG	UGCCUACACAACCGCAUCCUC	Translation	cDNA|retrotransposon protein, putative, unclassified, expressed	1
novel-miR-117	LOC_Os12g14720.1	3	14.282	1	21	121	141	GAGGAUGUAGUCGUGUAGGUG	UGCCUACACAACCGCAUCCUC	Translation	cDNA|retrotransposon protein, putative, unclassified, expressed	1
novel-miR-117	LOC_Os05g20950.1	3	16.633	1	21	140	160	GAGGAUGUAGUCGUGUAGGUG	UGCCUACACAACCGCAUCCUC	Translation	cDNA|retrotransposon protein, putative, unclassified, expressed	1
novel-miR-117	LOC_Os11g20400.1	3	12.858	1	21	1637	1657	GAGGAUGUAGUCGUGUAGGUG	UGCCUACACAACCGCAUCCUC	Translation	cDNA|retrotransposon protein, putative, unclassified, expressed	1
novel-miR-117	LOC_Os01g23750.1	3	23.245	1	20	551	570	GAGGAUGUAGUCGUGUAGGU	ACCAGUACGACGACAUCCUC	Translation	cDNA|OsMADS92 - MADS-box family gene with M-beta type-box, expressed	1
novel-miR-117	LOC_Os02g42850.1	3	24.409	1	20	202	221	GAGGAUGUAGUCGUGUAGGU	AGCUCCGCGACUACAUUCUC	Cleavage	cDNA|MYB family transcription factor, putative, expressed	1
novel-miR-118	LOC_Os07g08140.1	3	19.264	1	21	554	574	ACCACCACCUCCGGCCCACCU	AGGAGGGUUGGAGGUGGUGGC	Cleavage	cDNA|heat stress transcription factor, putative, expressed	1
novel-miR-118	LOC_Os04g10380.1	2.5	17.609	1	21	1105	1125	ACCACCACCUCCGGCCCACCU	GGAUGGGGUGGAGGUGGUGGU	Cleavage	cDNA|glycine-rich protein, putative, expressed	1
novel-miR-118	LOC_Os07g04990.2	3	17.455	1	21	210	230	ACCACCACCUCCGGCCCACCU	GGGUGGGUCGGAAGUGGCGGU	Translation	cDNA|oxidoreductase, aldo/keto reductase family protein, putative, expressed	1
novel-miR-118	LOC_Os07g05000.1	3	21.655	1	21	325	345	ACCACCACCUCCGGCCCACCU	GGGUGGGUCGGACGUGGCGGU	Translation	cDNA|oxidoreductase, aldo/keto reductase family protein, putative, expressed	1
novel-miR-118	LOC_Os07g04990.1	3	17.455	1	21	210	230	ACCACCACCUCCGGCCCACCU	GGGUGGGUCGGAAGUGGCGGU	Translation	cDNA|oxidoreductase, aldo/keto reductase family protein, putative, expressed	1
novel-miR-118	LOC_Os01g08530.1	2.5	20.153	1	20	472	492	ACCACCACCUCCGGC-CCACC	GGUGGUGCCGGGGGUGGUGGU	Cleavage	cDNA|retrotransposon protein, putative, unclassified, expressed	1
novel-miR-118	ChrSy.fgenesh.mRNA.46	2.5	21.689	1	21	339	359	ACCACCACCUCCGGCCCACCU	AGGUGGAUGGGAGGUGGUGGU	Cleavage	cDNA|expressed protein	1
novel-miR-118	LOC_Os04g23220.1	3	19.769	1	20	110	129	ACCACCACCUCCGGCCCACC	GGGGGGUGGGGGGUGGUGGU	Cleavage	cDNA|expressed protein	1
novel-miR-118	LOC_Os10g35560.1	3	11.671	1	20	496	516	ACCACCACCUCCGGC-CCACC	GGUGGCGCGGGAGGUGGUGGU	Cleavage	cDNA|expressed protein	1
novel-miR-118	LOC_Os10g35560.2	3	11.671	1	20	496	516	ACCACCACCUCCGGC-CCACC	GGUGGCGCGGGAGGUGGUGGU	Cleavage	cDNA|expressed protein	1
novel-miR-118	LOC_Os10g31720.1	3	20.531	1	21	254	275	ACCACCACCUCCGGC-CCACCU	AGGUGGCGGCGGAGGUGGUGGU	Cleavage	cDNA|glycine-rich cell wall structural protein 2 precursor, putative, expressed	1
novel-miR-118	LOC_Os10g31680.1	3	19.216	1	21	213	234	ACCACCACCUCCGGC-CCACCU	AGGUGGCGGCGGAGGUGGUGGU	Cleavage	cDNA|glycine-rich cell wall structural protein 2 precursor, putative, expressed	1
novel-miR-118	LOC_Os05g28690.1	3	16.1	1	21	122	142	ACCACCACCUCCGGCCCACCU	GGGAGGGGAGGAGGUGGUGGU	Cleavage	cDNA|expressed protein	1
novel-miR-118	LOC_Os10g18670.1	3	22.209	1	21	74	94	ACCACCACCUCCGGCCCACCU	GGGUCAGCGGGAGGUGGUGGU	Cleavage	cDNA|retrotransposon protein, putative, unclassified, expressed	1
novel-miR-118	LOC_Os02g17240.1	3	20.613	1	20	331	350	ACCACCACCUCCGGCCCACC	GGUUGGUUGGUGGUGGUGGU	Translation	cDNA|ATROPGEF7/ROPGEF7, putative, expressed	1
novel-miR-118	LOC_Os12g07370.1	3	21.678	1	21	755	775	ACCACCACCUCCGGCCCACCU	GGAUGGGCCUAAGGUGGUGGU	Translation	cDNA|csAtPR5, putative, expressed	1
novel-miR-118	LOC_Os05g39090.1	3	19.358	1	21	286	306	ACCACCACCUCCGGCCCACCU	GGGGGAGGCGGAGGUGGUGGU	Cleavage	cDNA|CAMK_CAMK_like.29 - CAMK includes calcium/calmodulin depedent protein kinases, expressed	1
novel-miR-118	LOC_Os03g19600.1	3	14.271	1	20	520	540	ACCACCACCUCCGGC-CCACC	GGUGGAGCCGGUGGUGGUGGU	Translation	cDNA|retrotransposon protein, putative, unclassified, expressed	2
novel-miR-118	LOC_Os03g19600.1	3	18.762	1	20	670	690	ACCACCACCUCCGGC-CCACC	GGUGGAGCCGGUGGUGGUGGU	Translation	cDNA|retrotransposon protein, putative, unclassified, expressed	2
novel-miR-118	LOC_Os03g19600.2	3	14.271	1	20	520	540	ACCACCACCUCCGGC-CCACC	GGUGGAGCCGGUGGUGGUGGU	Translation	cDNA|retrotransposon protein, putative, unclassified, expressed	2
novel-miR-118	LOC_Os03g19600.2	3	18.762	1	20	670	690	ACCACCACCUCCGGC-CCACC	GGUGGAGCCGGUGGUGGUGGU	Translation	cDNA|retrotransposon protein, putative, unclassified, expressed	2
novel-miR-118	LOC_Os05g32850.1	3	19.066	1	20	22	41	ACCACCACCUCCGGCCCACC	GGGGCGGCGGAGGUGGUGGU	Cleavage	cDNA|CBS domain containing protein, expressed	1
novel-miR-118	LOC_Os10g31420.1	3	24.629	1	21	136	156	ACCACCACCUCCGGCCCACCU	GGGGGAGGCGGAGGUGGUGGU	Cleavage	cDNA|retrotransposon protein, putative, unclassified, expressed	1
novel-miR-118	LOC_Os05g32850.2	3	19.066	1	20	22	41	ACCACCACCUCCGGCCCACC	GGGGCGGCGGAGGUGGUGGU	Cleavage	cDNA|CBS domain containing protein, expressed	1
novel-miR-118	LOC_Os12g05760.1	3	23.884	1	20	1234	1253	ACCACCACCUCCGGCCCACC	GGCGGGGCGGUGGUGGUGGU	Translation	cDNA|DnaK family protein, putative, expressed	1
novel-miR-120	LOC_Os05g07070.5	3	6.731	1	21	1500	1520	UGAGCAACACUGGAUAUGUGA	UUACACAUCCAGUGUUGUUCU	Cleavage	cDNA|zinc finger, C3HC4 type domain containing protein, expressed	1
novel-miR-120	LOC_Os05g07070.7	3	6.731	1	21	1920	1940	UGAGCAACACUGGAUAUGUGA	UUACACAUCCAGUGUUGUUCU	Cleavage	cDNA|zinc finger, C3HC4 type domain containing protein, expressed	1
novel-miR-120	LOC_Os05g07070.8	3	6.731	1	21	2708	2728	UGAGCAACACUGGAUAUGUGA	UUACACAUCCAGUGUUGUUCU	Cleavage	cDNA|zinc finger, C3HC4 type domain containing protein, expressed	1
novel-miR-120	LOC_Os05g07070.3	3	6.731	1	21	3148	3168	UGAGCAACACUGGAUAUGUGA	UUACACAUCCAGUGUUGUUCU	Cleavage	cDNA|zinc finger, C3HC4 type domain containing protein, expressed	1
novel-miR-120	LOC_Os04g42480.1	3	17.86	1	20	3163	3182	UGAGCAACACUGGAUAUGUG	GUCAUGUUCAGUGUUGCUCA	Cleavage	cDNA|receptor-like protein kinase At3g46290 precursor, putative, expressed	1
novel-miR-120	LOC_Os03g41280.1	3	13.844	1	20	1543	1562	UGAGCAACACUGGAUAUGUG	CAAAUAUCUAGUGUUGUUUG	Cleavage	cDNA|expressed protein	1
novel-miR-120	LOC_Os01g63770.2	3	23.49	1	20	1281	1300	UGAGCAACACUGGAUAUGUG	CAAAAAUUCAGUGUUGCUUA	Cleavage	cDNA|transmembrane amino acid transporter protein, putative, expressed	1
novel-miR-120	LOC_Os01g63770.1	3	23.49	1	20	2112	2131	UGAGCAACACUGGAUAUGUG	CAAAAAUUCAGUGUUGCUUA	Cleavage	cDNA|transmembrane amino acid transporter protein, putative, expressed	1
novel-miR-120	LOC_Os11g37040.1	3	22.34	1	20	545	564	UGAGCAACACUGGAUAUGUG	CACAUUGCUGGUGUUGCUCA	Cleavage	cDNA|expressed protein	1
novel-miR-121	LOC_Os07g39530.1	2.5	24.174	1	21	2064	2084	GUCGGCGUCGACGGCGACGGC	GUCGUCGUCGUCGACGUCGAG	Cleavage	cDNA|BTBN16 - Bric-a-Brac, Tramtrack, Broad Complex BTB domain with non-phototropic hypocotyl 3 NPH3 domain, expressed	1
novel-miR-121	LOC_Os08g43370.1	2	19.029	1	21	401	421	GUCGGCGUCGACGGCGACGGC	GCCGUCGCCGUCGACGCCAGC	Cleavage	cDNA|6-phosphogluconolactonase, putative, expressed	1
novel-miR-121	LOC_Os10g20600.1	2	24.673	1	21	170	190	GUCGGCGUCGACGGCGACGGC	GUCGUCGUCGUCGGCGCCGGC	Cleavage	cDNA|zinc finger, C3HC4 type domain containing protein, expressed	1
novel-miR-121	LOC_Os11g02660.2	2.5	23.189	1	21	90	110	GUCGGCGUCGACGGCGACGGC	GCCGUCGCCGUCGGCCUCGAC	Cleavage	cDNA|hydrolase, alpha/beta fold family domain containing protein, expressed	1
novel-miR-121	LOC_Os11g02660.1	2.5	23.189	1	21	90	110	GUCGGCGUCGACGGCGACGGC	GCCGUCGCCGUCGGCCUCGAC	Cleavage	cDNA|hydrolase, alpha/beta fold family domain containing protein, expressed	1
novel-miR-121	LOC_Os11g02660.3	2.5	23.189	1	21	90	110	GUCGGCGUCGACGGCGACGGC	GCCGUCGCCGUCGGCCUCGAC	Cleavage	cDNA|hydrolase, alpha/beta fold family domain containing protein, expressed	1
novel-miR-121	LOC_Os12g35710.1	2.5	17.882	1	21	1215	1235	GUCGGCGUCGACGGCGACGGC	GCCGUCGUCGUCGAAGCCGGC	Cleavage	cDNA|uncharacterized protein At4g06744 precursor, putative, expressed	1
novel-miR-121	LOC_Os07g08050.1	2.5	15.553	1	21	53	73	GUCGGCGUCGACGGCGACGGC	GCCGUCGCCGUCGCCGCCGCC	Cleavage	cDNA|expressed protein	1
novel-miR-121	LOC_Os10g42299.2	2.5	15.603	1	21	390	410	GUCGGCGUCGACGGCGACGGC	GCCGGCGCCGUCGACGCCGUC	Cleavage	cDNA|mitochondrial carrier protein, putative, expressed	1
novel-miR-121	LOC_Os10g42299.5	2.5	15.603	1	21	390	410	GUCGGCGUCGACGGCGACGGC	GCCGGCGCCGUCGACGCCGUC	Cleavage	cDNA|mitochondrial carrier protein, putative, expressed	1
novel-miR-121	LOC_Os06g10560.1	2.5	18.253	1	21	93	113	GUCGGCGUCGACGGCGACGGC	GCCGUCGCCGUCGCCGGCGAC	Cleavage	cDNA|leaf senescence related protein, putative, expressed	1
novel-miR-121	LOC_Os01g59900.1	2.5	22.154	1	21	386	406	GUCGGCGUCGACGGCGACGGC	GCCGUUGCCGUCGCCGCCGAG	Cleavage	cDNA|expressed protein	1
novel-miR-121	LOC_Os10g42299.1	2.5	15.603	1	21	390	410	GUCGGCGUCGACGGCGACGGC	GCCGGCGCCGUCGACGCCGUC	Cleavage	cDNA|mitochondrial carrier protein, putative, expressed	1
novel-miR-121	LOC_Os09g26760.1	2	23.673	1	21	30	50	GUCGGCGUCGACGGCGACGGC	GCCCUCGCCGUCGCCGCCGAC	Cleavage	cDNA|DNA repair metallo-beta-lactamase family protein, expressed	1
novel-miR-121	LOC_Os10g42299.4	2.5	15.603	1	21	390	410	GUCGGCGUCGACGGCGACGGC	GCCGGCGCCGUCGACGCCGUC	Cleavage	cDNA|mitochondrial carrier protein, putative, expressed	1
novel-miR-121	LOC_Os12g05640.1	2.5	20.559	1	21	199	219	GUCGGCGUCGACGGCGACGGC	GUCGUCGUCGUCGUCGUCGAC	Cleavage	cDNA|pentatricopeptide containing protein, putative, expressed	1
novel-miR-121	LOC_Os11g08080.1	2	19.504	1	21	108	128	GUCGGCGUCGACGGCGACGGC	GCCGCCGCCGCCGACGCCGAC	Translation	cDNA|SWIRM domain containing protein, expressed	1
novel-miR-121	LOC_Os05g40900.1	2.5	14.962	1	21	140	160	GUCGGCGUCGACGGCGACGGC	GCCGCCGCCGUCGACGACGAC	Cleavage	cDNA|expressed protein	1
novel-miR-121	LOC_Os07g47300.1	2.5	24.362	1	21	35	55	GUCGGCGUCGACGGCGACGGC	GCCGUCGCCGUCGUCGCCGCC	Cleavage	cDNA|spo0B-associated GTP-binding protein, putative, expressed	1
novel-miR-121	LOC_Os10g42299.3	2.5	15.603	1	21	390	410	GUCGGCGUCGACGGCGACGGC	GCCGGCGCCGUCGACGCCGUC	Cleavage	cDNA|mitochondrial carrier protein, putative, expressed	1
novel-miR-121	LOC_Os10g24070.1	2	17.22	1	21	72	92	GUCGGCGUCGACGGCGACGGC	GCCGCCGCCGCCGACGCCGAC	Translation	cDNA|expressed protein	1
novel-miR-121	LOC_Os03g58300.1	2	20.615	1	21	154	174	GUCGGCGUCGACGGCGACGGC	GUCGUCGCCGUCGUCGCCGGC	Cleavage	cDNA|indole-3-glycerol phosphate lyase, chloroplast precursor, putative, expressed	1
novel-miR-122	LOC_Os03g60720.1	3	11.666	1	21	1560	1580	UGAAACACAUGCACACGGCGA	UCGCUCUGUGUGUGUGUUUUA	Cleavage	cDNA|expansin precursor, putative, expressed	1
novel-miR-122	LOC_Os06g39120.1	3	16.549	1	20	696	715	UGAAACACAUGCACACGGCG	UCCCGUGUGCUUGUGUUUCA	Translation	cDNA|expressed protein	1
novel-miR-122	LOC_Os02g32030.1	3	11.608	1	21	2841	2861	UGAAACACAUGCACACGGCGA	UUGUCGAAUGCAUGUGUUUCA	Cleavage	cDNA|elongation factor, putative, expressed	1
novel-miR-122	LOC_Os02g43850.1	3	11.68	1	20	1565	1584	UGAAACACAUGCACACGGCG	CGCCGCCUGCAUUUGUUUCA	Cleavage	cDNA|serine esterase family protein, putative, expressed	1
novel-miR-122	LOC_Os02g43850.4	3	11.371	1	20	1656	1675	UGAAACACAUGCACACGGCG	CGCCGCCUGCAUUUGUUUCA	Cleavage	cDNA|serine esterase family protein, putative, expressed	1
novel-miR-122	LOC_Os02g43850.3	3	11.371	1	20	1738	1757	UGAAACACAUGCACACGGCG	CGCCGCCUGCAUUUGUUUCA	Cleavage	cDNA|serine esterase family protein, putative, expressed	1
novel-miR-122	LOC_Os02g43850.2	3	11.68	1	20	2007	2026	UGAAACACAUGCACACGGCG	CGCCGCCUGCAUUUGUUUCA	Cleavage	cDNA|serine esterase family protein, putative, expressed	1
novel-miR-122	LOC_Os02g43850.5	3	11.371	1	20	2097	2116	UGAAACACAUGCACACGGCG	CGCCGCCUGCAUUUGUUUCA	Cleavage	cDNA|serine esterase family protein, putative, expressed	1
novel-miR-123	LOC_Os12g36390.1	3	17.302	1	20	438	457	GAACACUCUCUGAAUAGGUA	UGCCUGGUCAGAGGGUGUUU	Cleavage	cDNA|retrotransposon protein, putative, unclassified, expressed	1
novel-miR-124	LOC_Os03g12790.1	3	23.76	1	21	203	223	UGGGUGCCUGUGAGUGUAUGA	UCAUGUACUCGCGGGCGCUCA	Cleavage	cDNA|MATE efflux family protein, putative, expressed	1
novel-miR-124	LOC_Os02g46130.1	2.5	17.9	1	21	1224	1244	UGGGUGCCUGUGAGUGUAUGA	UCAAACACUCACAGGCAUCUG	Cleavage	cDNA|tRNA synthetases class II domain containing protein, expressed	1
novel-miR-125	LOC_Os03g14010.2	2.5	22.315	1	20	191	210	UGCAGUGUUAUCGGACCAGU	GCUGGUACGAUUACACUGCA	Translation	cDNA|glycosyl hydrolase family 10 protein, putative, expressed	1
novel-miR-125	LOC_Os03g14010.1	2.5	19.478	1	20	206	225	UGCAGUGUUAUCGGACCAGU	GCUGGUACGAUUACACUGCA	Translation	cDNA|glycosyl hydrolase family 10 protein, putative, expressed	1
novel-miR-125	LOC_Os03g14010.3	2.5	19.576	1	20	318	337	UGCAGUGUUAUCGGACCAGU	GCUGGUACGAUUACACUGCA	Translation	cDNA|glycosyl hydrolase family 10 protein, putative, expressed	1
novel-miR-125	LOC_Os03g26960.1	3	16.051	1	21	5266	5285	UGCAGUGUUAUCGGACCAGUA	UGCUG-UCUGAUAACACUGCA	Cleavage	cDNA|intron-binding protein aquarius, putative, expressed	1
novel-miR-125	LOC_Os01g50120.2	3	18.335	1	20	1453	1472	UGCAGUGUUAUCGGACCAGU	ACUGGUCUGAGAUCAUUGCA	Translation	cDNA|expressed protein	1
novel-miR-125	LOC_Os04g26710.1	3	22.445	1	20	551	570	UGCAGUGUUAUCGGACCAGU	ACUGGUCGGGUUACAUUGCA	Translation	cDNA|retrotransposon protein, putative, Ty3-gypsy subclass, expressed	1
novel-miR-127	LOC_Os01g07760.1	3	18.877	1	20	3069	3088	UCUGAUCUGAUUUGGCGCCG	CGGCGCCAAGUCGGAUUACA	Cleavage	cDNA|phospholipase D, putative, expressed	1
novel-miR-127	LOC_Os01g07760.2	3	18.877	1	20	2561	2580	UCUGAUCUGAUUUGGCGCCG	CGGCGCCAAGUCGGAUUACA	Cleavage	cDNA|phospholipase D, putative, expressed	1
novel-miR-127	LOC_Os01g74370.1	2.5	22.345	1	20	1182	1201	UCUGAUCUGAUUUGGCGCCG	CGGAGACAGAUCAGAUCAGA	Cleavage	cDNA|domain of unknown function DUF966 domain containing protein, expressed	1
novel-miR-127	LOC_Os11g42620.1	3	20.484	1	20	2635	2654	UCUGAUCUGAUUUGGCGCCG	CAGCUCAAAAUCAGAUCAGA	Cleavage	cDNA|retrotransposon protein, putative, Ty3-gypsy subclass, expressed	1
novel-miR-127	LOC_Os06g27750.1	3	17.698	1	20	314	332	UCUGAUCUGAUUUGGCGCCG	CGGC-UCAAAUCAGAUCAGG	Cleavage	cDNA|retrotransposon protein, putative, Ty3-gypsy subclass, expressed	1
novel-miR-128	LOC_Os01g59900.1	3	13.438	1	20	1124	1143	UCAUUGGCGAUCGGAUUAUC	GAUGAUUUGGUUGUCAAUGA	Cleavage	cDNA|expressed protein	1
novel-miR-128	LOC_Os06g08890.1	3	12.707	1	21	459	479	UCAUUGGCGAUCGGAUUAUCC	GGAUAAUCCGAACAUCGAUGA	Translation	cDNA|glutamate receptor 3.4 precursor, putative, expressed	1
novel-miR-128	LOC_Os04g22060.1	3	21.628	1	20	3274	3293	UCAUUGGCGAUCGGAUUAUC	GAUGAUGUGAUCGCCAAUGC	Cleavage	cDNA|retrotransposon protein, putative, unclassified, expressed	1
novel-miR-128	LOC_Os08g43370.1	3	15.924	1	20	1124	1143	UCAUUGGCGAUCGGAUUAUC	GGUCAUCCGGUUGUCAAUGA	Cleavage	cDNA|6-phosphogluconolactonase, putative, expressed	1
novel-miR-128	LOC_Os05g35730.1	2.5	19.579	1	20	1461	1480	UCAUUGGCGAUCGGAUUAUC	GAUAAUCCUAUUUCCAAUGA	Cleavage	cDNA|hydrolase, alpha/beta fold family domain containing protein, expressed	1
novel-miR-128	LOC_Os01g21180.2	3	13.494	1	20	863	882	UCAUUGGCGAUCGGAUUAUC	GGUAAUCCUAUCACUAAUGA	Cleavage	cDNA|translation machinery-associated protein 20, putative, expressed	1
novel-miR-128	LOC_Os01g21180.1	3	13.494	1	20	918	937	UCAUUGGCGAUCGGAUUAUC	GGUAAUCCUAUCACUAAUGA	Cleavage	cDNA|translation machinery-associated protein 20, putative, expressed	1
novel-miR-128	LOC_Os05g49850.1	3	21.941	1	20	223	242	UCAUUGGCGAUCGGAUUAUC	GAUGAAUGGAUCGCCAAUGA	Cleavage	cDNA|retrotransposon protein, putative, unclassified, expressed	1
novel-miR-129	LOC_Os03g12610.1	3	15.28	1	23	2236	2258	UCAACGUUUGACUGUCCGUCUUA	UAAGACGGACGGUCAAACGUUAG	Cleavage	cDNA|DNA polymerase I, putative, expressed	1
novel-miR-129	LOC_Os01g71060.1	2	10.58	1	23	1379	1401	UCAACGUUUGACUGUCCGUCUUA	UAAGACAGACAGUCAAAUGUUGG	Cleavage	cDNA|xylanase inhibitor, putative, expressed	1
novel-miR-129	LOC_Os11g24120.1	2	9.779	1	23	1306	1328	UCAACGUUUGACUGUCCGUCUUA	UAAGACGGACAGCUAAACGUUGG	Translation	cDNA|expressed protein	1
novel-miR-129	LOC_Os04g08828.1	2.5	12.562	1	23	724	746	UCAACGUUUGACUGUCCGUCUUA	UAAGACGGAUGGUCAAACGUUAA	Cleavage	cDNA|cytochrome P450, putative, expressed	1
novel-miR-129	LOC_Os11g37540.1	2	12.034	1	23	3969	3991	UCAACGUUUGACUGUCCGUCUUA	UAAAACGGACGGUCAAACGUUGG	Cleavage	cDNA|protein phosphatase 2C, putative, expressed	1
novel-miR-129	LOC_Os01g52760.2	3	15.64	1	23	1343	1365	UCAACGUUUGACUGUCCGUCUUA	UAAGACGAAUGGUCAAACGUUGC	Cleavage	cDNA|expressed protein	1
novel-miR-129	LOC_Os04g58730.1	3	12.333	1	23	336	358	UCAACGUUUGACUGUCCGUCUUA	UAAGACGAAUGGUUAAACGUUGG	Cleavage	cDNA|AT hook motif domain containing protein, expressed	1
novel-miR-129	LOC_Os10g07340.1	3	12.828	1	23	1109	1130	UCAACGUUUGACUGUCCGUCUUA	UAAGACGGACAGUCAAA-GUUGG	Cleavage	cDNA|expressed protein	1
novel-miR-129	LOC_Os03g24730.1	3	9.426	1	23	218	240	UCAACGUUUGACUGUCCGUCUUA	UAAGAUAGACAGUGAAACGUUGG	Translation	cDNA|expressed protein	1
novel-miR-129	LOC_Os09g02214.3	3	11.242	1	23	3097	3118	UCAACGUUUGACUGUCCGUCUUA	UAAGACGGACAGUCAAA-GUUGG	Cleavage	cDNA|Citrate transporter protein, putative, expressed	1
novel-miR-129	LOC_Os04g20474.3	3	12.641	1	23	2079	2100	UCAACGUUUGACUGUCCGUCUUA	UAAGACGGACAGUCAAA-GUUGG	Cleavage	cDNA|UDP-glucoronosyl and UDP-glucosyl transferase domain containing protein, expressed	1
novel-miR-129	LOC_Os04g20474.4	3	12.641	1	23	2321	2342	UCAACGUUUGACUGUCCGUCUUA	UAAGACGGACAGUCAAA-GUUGG	Cleavage	cDNA|UDP-glucoronosyl and UDP-glucosyl transferase domain containing protein, expressed	1
novel-miR-129	LOC_Os04g20474.2	3	12.641	1	23	2417	2438	UCAACGUUUGACUGUCCGUCUUA	UAAGACGGACAGUCAAA-GUUGG	Cleavage	cDNA|UDP-glucoronosyl and UDP-glucosyl transferase domain containing protein, expressed	1
novel-miR-129	LOC_Os04g20474.1	3	12.641	1	23	2548	2569	UCAACGUUUGACUGUCCGUCUUA	UAAGACGGACAGUCAAA-GUUGG	Cleavage	cDNA|UDP-glucoronosyl and UDP-glucosyl transferase domain containing protein, expressed	1
novel-miR-129	LOC_Os03g12620.2	3	12.582	1	23	1728	1749	UCAACGUUUGACUGUCCGUCUUA	UGAGACGGACAGUCAAA-GUUGG	Cleavage	cDNA|glycosyl hydrolases family 17, putative, expressed	1
novel-miR-129	LOC_Os03g12620.1	3	12.582	1	23	1740	1761	UCAACGUUUGACUGUCCGUCUUA	UGAGACGGACAGUCAAA-GUUGG	Cleavage	cDNA|glycosyl hydrolases family 17, putative, expressed	1
novel-miR-129	LOC_Os03g29190.1	2.5	17.623	1	21	161	181	UCAACGUUUGACUGUCCGUCU	AGACAGACGGUCAAAUGUUGG	Cleavage	cDNA|PDI, putative, expressed	1
novel-miR-129	LOC_Os12g14070.1	2.5	15.786	1	21	1532	1552	UCAACGUUUGACUGUCCGUCU	AGAUGGACAGACAAGUGUUGA	Translation	cDNA|DnaK family protein, putative, expressed	1
novel-miR-129	LOC_Os01g51200.1	3	20.787	1	22	1253	1274	UCAACGUUUGACUGUCCGUCUU	ACGACAGGCAGUCAGGUGUUGA	Cleavage	cDNA|CK1_CaseinKinase_1.3 - CK1 includes the casein kinase 1 kinases, expressed	1
novel-miR-129	LOC_Os01g51200.2	3	20.896	1	22	1408	1429	UCAACGUUUGACUGUCCGUCUU	ACGACAGGCAGUCAGGUGUUGA	Cleavage	cDNA|CK1_CaseinKinase_1.3 - CK1 includes the casein kinase 1 kinases, expressed	1
novel-miR-129	LOC_Os07g35870.2	3	13.313	1	22	734	755	UCAACGUUUGACUGUCCGUCUU	ACGACGAAUAGUCAAACGUUUA	Cleavage	cDNA|basic helix-loop-helix DND-binding domain containing protein, expressed	1
novel-miR-130	LOC_Os02g49270.1	2.5	13.082	1	21	2047	2067	CCUUUGCUUGUAUGCGGCUUC	GAAGCUGGAUACGGGCAAAGG	Cleavage	cDNA|NOL1/NOP2/sun family protein, putative, expressed	1
novel-miR-130	LOC_Os10g34320.1	2.5	23.852	1	20	2016	2035	CCUUUGCUUGUAUGCGGCUU	GAGCCGCAUACAGGCAAGGC	Cleavage	cDNA|ribosomal L18p/L5e family protein, expressed	1
novel-miR-130	LOC_Os10g29070.1	3	14.269	1	21	1794	1814	CCUUUGCUUGUAUGCGGCUUC	GAAGCAGCAUACAGGCAAGGA	Cleavage	cDNA|transposon protein, putative, unclassified, expressed	1
novel-miR-130	LOC_Os12g40830.3	3	14.486	1	21	877	897	CCUUUGCUUGUAUGCGGCUUC	GAAGCCACAAAAAAGCAAAGG	Translation	cDNA|kinase, pfkB family, putative, expressed	1
novel-miR-130	LOC_Os12g40830.1	3	14.486	1	21	883	903	CCUUUGCUUGUAUGCGGCUUC	GAAGCCACAAAAAAGCAAAGG	Translation	cDNA|kinase, pfkB family, putative, expressed	1
novel-miR-130	LOC_Os12g40830.2	3	14.486	1	21	811	831	CCUUUGCUUGUAUGCGGCUUC	GAAGCCACAAAAAAGCAAAGG	Translation	cDNA|kinase, pfkB family, putative, expressed	1
novel-miR-130	LOC_Os06g14750.1	3	20.296	1	20	796	815	CCUUUGCUUGUAUGCGGCUU	AGGCCAGAUACAAGUAAAGG	Cleavage	cDNA|phosphatidylinositol-4-phosphate 5-Kinase family protein, putative, expressed	1
novel-miR-130	LOC_Os07g10390.1	3	16.645	1	20	1208	1227	CCUUUGCUUGUAUGCGGCUU	GAGUCACAAACAAGCAAAGG	Cleavage	cDNA|cleavage and polyadenylation specificity factor, putative, expressed	1
novel-miR-130	LOC_Os04g55570.1	3	16.465	1	20	435	454	CCUUUGCUUGUAUGCGGCUU	AAGCCGCAAUUGAGCAAAGG	Translation	cDNA|plant protein of unknown function DUF869 domain containing protein, expressed	1
novel-miR-131	LOC_Os07g35300.1	3	18.653	1	21	1483	1503	CCUUGUUUGAGUGCCCUCCAA	UUUGAGGGUGAUCAAACAAGG	Translation	cDNA|TKL_IRAK_DUF26-lc.11 - DUF26 kinases have homology to DUF26 containing loci, expressed	1
novel-miR-131	LOC_Os09g07870.1	3	21.853	1	20	657	676	CCUUGUUUGAGUGCCCUCCA	UGGAGACCGCUCAAACGAGG	Cleavage	cDNA|retrotransposon protein, putative, unclassified, expressed	1
novel-miR-132	LOC_Os01g62605.1	2	17.78	1	21	513	533	AGGAAGAGAAAAAGGGGAGGA	UCCUUUCCUUUUUUUUUUCCU	Cleavage	cDNA|expressed protein	1
novel-miR-132	LOC_Os09g23370.1	2	12.047	1	21	4	24	AGGAAGAGAAAAAGGGGAGGA	UUUUCCCUUUUUUCUUUUCCU	Cleavage	cDNA|proline-rich protein 6, putative, expressed	1
novel-miR-132	LOC_Os09g23370.2	2	12.047	1	21	4	24	AGGAAGAGAAAAAGGGGAGGA	UUUUCCCUUUUUUCUUUUCCU	Cleavage	cDNA|proline-rich protein 6, putative, expressed	1
novel-miR-132	LOC_Os08g24182.1	2	10.119	1	21	496	516	AGGAAGAGAAAAAGGGGAGGA	UCCUCUCCUUUUUUUCUUUUU	Cleavage	cDNA|expressed protein	1
novel-miR-132	LOC_Os06g14530.1	2	15.216	1	21	798	818	AGGAAGAGAAAAAGGGGAGGA	UUCUUUCUUUUUUCUCUUCCU	Cleavage	cDNA|expressed protein	1
novel-miR-132	LOC_Os11g06760.1	2	12.087	1	21	20	40	AGGAAGAGAAAAAGGGGAGGA	UCCUCUCCUUUUUUUCUUUUU	Cleavage	cDNA|protein of unknown function domain containing protein, expressed	1
novel-miR-132	LOC_Os11g06760.2	2	12.087	1	21	20	40	AGGAAGAGAAAAAGGGGAGGA	UCCUCUCCUUUUUUUCUUUUU	Cleavage	cDNA|protein of unknown function domain containing protein, expressed	1
novel-miR-132	LOC_Os08g15060.1	2	5.691	1	21	39	59	AGGAAGAGAAAAAGGGGAGGA	UCCUCUCUUUUUUUUCUUCUU	Cleavage	cDNA|ATP binding protein, putative, expressed	1
novel-miR-132	LOC_Os03g44500.1	2	19.379	1	21	3400	3420	AGGAAGAGAAAAAGGGGAGGA	UCCUCUCUUUUUUUUUUUCCU	Cleavage	cDNA|serine/threonine protein phosphatase, putative, expressed	1
novel-miR-132	LOC_Os08g14590.1	2	23.745	1	21	16	36	AGGAAGAGAAAAAGGGGAGGA	UUUUCCCCUUCUUCUCUUCCU	Translation	cDNA|expressed protein	1
novel-miR-132	LOC_Os04g19670.1	2.5	2.035	1	21	12	32	AGGAAGAGAAAAAGGGGAGGA	UCUUUUUCUUUUUCUCUUCUU	Cleavage	cDNA|retrotransposon protein, putative, Ty3-gypsy subclass, expressed	1
novel-miR-132	LOC_Os06g46950.1	2.5	7.109	1	21	494	514	AGGAAGAGAAAAAGGGGAGGA	UCUUCUUCUUUUUUUCUUUCU	Cleavage	cDNA|EF hand family protein, putative, expressed	1
novel-miR-132	LOC_Os10g41224.1	2.5	6.453	1	21	764	784	AGGAAGAGAAAAAGGGGAGGA	UUCUCCUUUUUUUUUCUUUCU	Cleavage	cDNA|expressed protein	1
novel-miR-132	LOC_Os03g57530.1	2.5	9.575	1	21	1323	1343	AGGAAGAGAAAAAGGGGAGGA	UCCUCUUCUUUUUUUUUUCUU	Cleavage	cDNA|DUF593 domain containing protein, expressed	1
novel-miR-132	LOC_Os07g38170.1	2.5	14.872	1	21	1297	1317	AGGAAGAGAAAAAGGGGAGGA	UCCUCUCUUUUUUUUCUUUUU	Cleavage	cDNA|remorin, putative, expressed	1
novel-miR-132	LOC_Os05g07940.2	2.5	6.738	1	21	671	691	AGGAAGAGAAAAAGGGGAGGA	UUUUUCUCUUUUUCUCUUCUU	Cleavage	cDNA|glyoxalase family protein, putative, expressed	1
novel-miR-132	LOC_Os12g16350.1	2	11.829	1	21	511	531	AGGAAGAGAAAAAGGGGAGGA	UCUUUCCCUUCUUCUCUUCCU	Translation	cDNA|enoyl-CoA hydratase/isomerase family protein, putative, expressed	1
novel-miR-132	LOC_Os03g13810.2	2	2.551	1	20	4	23	AGGAAGAGAAAAAGGGGAGG	GCUCCCUUUUUUCUCUUCUU	Cleavage	cDNA|expressed protein	1
novel-miR-132	LOC_Os03g13810.1	2	3.678	1	20	6	25	AGGAAGAGAAAAAGGGGAGG	GCUCCCUUUUUUCUCUUCUU	Cleavage	cDNA|expressed protein	1
novel-miR-132	LOC_Os03g13810.3	2	3.678	1	20	6	25	AGGAAGAGAAAAAGGGGAGG	GCUCCCUUUUUUCUCUUCUU	Cleavage	cDNA|expressed protein	1
novel-miR-132	LOC_Os09g02310.1	3	10.357	1	21	33	53	AGGAAGAGAAAAAGGGGAGGA	UUCUCCCCUUUUUUUUUUUCC	Cleavage	cDNA|hypothetical protein	1
novel-miR-132	LOC_Os10g32670.1	3	8.353	1	21	654	674	AGGAAGAGAAAAAGGGGAGGA	UCCUUUUCUUUUUCUUUUCCC	Cleavage	cDNA|expressed protein	1
novel-miR-132	LOC_Os08g39450.1	2	8.362	1	20	993	1012	AGGAAGAGAAAAAGGGGAGG	UCUCCUCUUUUUUUUUUCCU	Cleavage	cDNA|AN1-like zinc finger domain containing protein, expressed	1
novel-miR-132	LOC_Os08g16480.3	2	15.436	1	20	238	257	AGGAAGAGAAAAAGGGGAGG	UCUCCCCUUUUUCUCAUCCU	Cleavage	cDNA|ATPase, AFG1 family domain containing protein, expressed	1
novel-miR-132	LOC_Os08g16480.1	2	15.436	1	20	238	257	AGGAAGAGAAAAAGGGGAGG	UCUCCCCUUUUUCUCAUCCU	Cleavage	cDNA|ATPase, AFG1 family domain containing protein, expressed	1
novel-miR-132	LOC_Os07g40480.1	3	10.684	1	21	145	165	AGGAAGAGAAAAAGGGGAGGA	UCCUUCCCUUUUUUUUUUCUC	Cleavage	cDNA|zinc finger family protein, putative, expressed	1
novel-miR-132	LOC_Os01g16860.1	2	6.496	1	20	1768	1787	AGGAAGAGAAAAAGGGGAGG	UCUUUCCUUUUUCUCUUCUU	Cleavage	cDNA|AGO4-2, putative, expressed	1
novel-miR-132	LOC_Os06g08440.1	2	5.817	1	20	527	546	AGGAAGAGAAAAAGGGGAGG	CUUCUCUUUUUUUUCUUCCU	Cleavage	cDNA|two-component response regulator, putative, expressed	1
novel-miR-132	LOC_Os06g39850.1	2	0.905	1	21	277	297	AGGAAGAGAAAAAGGGGAGGA	UCCUCCCCUUCUUAUCUUCCU	Translation	cDNA|expressed protein	1
novel-miR-132	LOC_Os08g39480.1	3	11.939	1	21	342	362	AGGAAGAGAAAAAGGGGAGGA	UUCUUCUUUUUUUUUCUUUCU	Cleavage	cDNA|expressed protein	1
novel-miR-132	LOC_Os10g32090.1	2.5	19.153	1	21	22	42	AGGAAGAGAAAAAGGGGAGGA	UCUUCCUUUUCUUCUCUUCCU	Translation	cDNA|expressed protein	1
novel-miR-132	LOC_Os04g39110.1	3	19.805	1	21	556	576	AGGAAGAGAAAAAGGGGAGGA	UUUUUCUUUUUUUUUCUUCCU	Cleavage	cDNA|GASR4 - Gibberellin-regulated GASA/GAST/Snakin family protein precursor, expressed	1
novel-miR-132	LOC_Os04g39110.2	3	19.805	1	21	658	678	AGGAAGAGAAAAAGGGGAGGA	UUUUUCUUUUUUUUUCUUCCU	Cleavage	cDNA|GASR4 - Gibberellin-regulated GASA/GAST/Snakin family protein precursor, expressed	1
novel-miR-132	LOC_Os05g48930.1	3	10.124	1	21	473	493	AGGAAGAGAAAAAGGGGAGGA	UCCUUUUUUUUUUCUUUUUCU	Cleavage	cDNA|OsGrx_S2 - glutaredoxin subgroup III, expressed	1
novel-miR-132	LOC_Os07g48660.1	2.5	8.664	1	21	45	65	AGGAAGAGAAAAAGGGGAGGA	UCCUCUUCUUUCUUUCUUCCU	Translation	cDNA|bZIP transcription factor domain containing protein, expressed	1
novel-miR-132	LOC_Os01g54400.1	2.5	4.798	1	21	38	58	AGGAAGAGAAAAAGGGGAGGA	UCCUCUUCUUCUUCUCUUCUU	Translation	cDNA|VQ domain containing protein, putative, expressed	1
novel-miR-132	LOC_Os01g64790.1	3	18.513	1	21	1249	1269	AGGAAGAGAAAAAGGGGAGGA	UUUUCUUCUUUUUCUUUUUCU	Cleavage	cDNA|AP2 domain containing protein, expressed	1
novel-miR-132	LOC_Os02g54830.1	2.5	3.322	1	21	6	26	AGGAAGAGAAAAAGGGGAGGA	UGCUCCUCUUUUUCUUUUCUU	Cleavage	cDNA|RING-H2 finger protein, putative, expressed	1
novel-miR-132	LOC_Os04g09260.1	2	3.786	1	21	1704	1724	AGGAAGAGAAAAAGGGGAGGA	UCCUCCCAUUCUUCUCUUCCU	Translation	cDNA|transferase family protein, putative, expressed	1
novel-miR-132	LOC_Os08g03002.1	3	7.919	1	21	1710	1730	AGGAAGAGAAAAAGGGGAGGA	UUUUCUCCUUUUUCUUUUUUU	Cleavage	cDNA|lectin-like receptor kinase 1, putative, expressed	1
novel-miR-132	LOC_Os10g29274.2	2.5	10.17	1	21	2	22	AGGAAGAGAAAAAGGGGAGGA	UCCUCCCCUCUUUCUCUCCCU	Cleavage	cDNA|Leucine rich repeat N-terminal domain containing protein, putative, expressed	1
novel-miR-132	LOC_Os01g12440.1	3	14.379	1	21	1564	1584	AGGAAGAGAAAAAGGGGAGGA	UUCUCUUUUUUUUUUCUUCUU	Cleavage	cDNA|AP2 domain containing protein, expressed	1
novel-miR-132	LOC_Os06g11720.1	3	9.691	1	21	1628	1648	AGGAAGAGAAAAAGGGGAGGA	UCCUUUUCUUUUUUUUUUCUU	Cleavage	cDNA|cytokinin-O-glucosyltransferase 2, putative, expressed	1
novel-miR-132	LOC_Os04g37460.1	3	8.459	1	21	1660	1680	AGGAAGAGAAAAAGGGGAGGA	UCUUUUCUUUUUUUUUUUCCU	Cleavage	cDNA|glutamate decarboxylase, putative, expressed	1
novel-miR-132	LOC_Os03g11590.5	3	0.832	1	21	315	335	AGGAAGAGAAAAAGGGGAGGA	UUCUCUUCUUUUUCUUUUUUU	Cleavage	cDNA|integral membrane protein, putative, expressed	1
novel-miR-132	LOC_Os08g23720.1	3	8.091	1	21	4	24	AGGAAGAGAAAAAGGGGAGGA	UUCUUUUUUUUUUCUUUUCCU	Cleavage	cDNA|glucan endo-1,3-beta-glucosidase precursor, putative, expressed	1
novel-miR-132	LOC_Os03g11590.2	3	0.832	1	21	312	332	AGGAAGAGAAAAAGGGGAGGA	UUCUCUUCUUUUUCUUUUUUU	Cleavage	cDNA|integral membrane protein, putative, expressed	1
novel-miR-132	LOC_Os03g11590.3	3	0.832	1	21	315	335	AGGAAGAGAAAAAGGGGAGGA	UUCUCUUCUUUUUCUUUUUUU	Cleavage	cDNA|integral membrane protein, putative, expressed	1
novel-miR-132	LOC_Os02g09930.1	3	9.576	1	21	1885	1905	AGGAAGAGAAAAAGGGGAGGA	UUCUUUUCUUUUUCUUUUCUU	Cleavage	cDNA|CSLA1 - cellulose synthase-like family A; mannan synthase, expressed	1
novel-miR-132	LOC_Os02g09930.2	3	9.576	1	21	1956	1976	AGGAAGAGAAAAAGGGGAGGA	UUCUUUUCUUUUUCUUUUCUU	Cleavage	cDNA|CSLA1 - cellulose synthase-like family A; mannan synthase, expressed	1
novel-miR-132	LOC_Os01g41950.1	3	2.874	1	21	319	339	AGGAAGAGAAAAAGGGGAGGA	UCUUCUCUUUUUUUUUUUUCU	Cleavage	cDNA|expressed protein	1
novel-miR-132	LOC_Os10g41780.4	3	12.831	1	21	2391	2411	AGGAAGAGAAAAAGGGGAGGA	UUUUCUUCUUUUUUUUUUCCU	Cleavage	cDNA|chlorophyllide a oxygenase, chloroplast precursor, putative, expressed	1
novel-miR-132	LOC_Os03g43720.4	2.5	7.265	1	21	10	30	AGGAAGAGAAAAAGGGGAGGA	UGCUCCUCUUUUUUUCUUUCU	Cleavage	cDNA|transporter family protein, putative, expressed	1
novel-miR-132	LOC_Os09g26004.1	2.5	15.147	1	21	787	807	AGGAAGAGAAAAAGGGGAGGA	UCCUGCUCUUUUUUUCUUCUU	Cleavage	cDNA|expressed protein	1
novel-miR-132	LOC_Os07g26490.2	3	6.977	1	21	263	283	AGGAAGAGAAAAAGGGGAGGA	UUCUUUUUUUUUUCUUUUCCU	Cleavage	cDNA|ankyrin repeat domain containing protein, expressed	1
novel-miR-132	LOC_Os07g26490.1	3	6.977	1	21	263	283	AGGAAGAGAAAAAGGGGAGGA	UUCUUUUUUUUUUCUUUUCCU	Cleavage	cDNA|ankyrin repeat domain containing protein, expressed	1
novel-miR-132	LOC_Os10g29274.1	2.5	10.17	1	21	2	22	AGGAAGAGAAAAAGGGGAGGA	UCCUCCCCUCUUUCUCUCCCU	Cleavage	cDNA|Leucine rich repeat N-terminal domain containing protein, putative, expressed	1
novel-miR-132	LOC_Os05g20620.2	3	15.771	1	21	2207	2227	AGGAAGAGAAAAAGGGGAGGA	UCCUCUUUUUUUUCUUUUUUU	Cleavage	cDNA|retrotransposon protein, putative, unclassified, expressed	1
novel-miR-132	LOC_Os03g43720.3	2.5	6.851	1	21	89	109	AGGAAGAGAAAAAGGGGAGGA	UGCUCCUCUUUUUUUCUUUCU	Cleavage	cDNA|transporter family protein, putative, expressed	1
novel-miR-132	LOC_Os11g26990.1	3	3.286	1	21	2186	2206	AGGAAGAGAAAAAGGGGAGGA	UUUUCUUCUUUUUCUUUUUCU	Cleavage	cDNA|expressed protein	1
novel-miR-132	LOC_Os01g70810.1	3	12.808	1	21	3742	3762	AGGAAGAGAAAAAGGGGAGGA	UUUUCCCUUUUUUUUUUUUCU	Cleavage	cDNA|homeobox domain containing protein, expressed	1
novel-miR-132	LOC_Os04g42770.1	3	16.022	1	21	163	183	AGGAAGAGAAAAAGGGGAGGA	UUCUUUCCUUUUUUUUUUCUU	Cleavage	cDNA|expressed protein	1
novel-miR-132	LOC_Os04g14130.2	3	4.712	1	21	127	147	AGGAAGAGAAAAAGGGGAGGA	UUCUCCUCUUUUUUUUUUUUU	Cleavage	cDNA|pentatricopeptide, putative, expressed	1
novel-miR-132	LOC_Os01g43910.1	3	18.279	1	21	2671	2691	AGGAAGAGAAAAAGGGGAGGA	UUUUCCUCUUUUUUUUUUCUU	Cleavage	cDNA|CGMC_MAPKCMGC_2.4 - CGMC includes CDA, MAPK, GSK3, and CLKC kinases, expressed	1
novel-miR-132	LOC_Os07g07950.1	3	13.734	1	21	2572	2592	AGGAAGAGAAAAAGGGGAGGA	UCCUUUUUUUUUUCUUUUUCU	Cleavage	cDNA|type I inositol-1,4,5-trisphosphate 5-phosphatase, putative, expressed	1
novel-miR-132	LOC_Os10g41780.1	3	12.831	1	21	2092	2112	AGGAAGAGAAAAAGGGGAGGA	UUUUCUUCUUUUUUUUUUCCU	Cleavage	cDNA|chlorophyllide a oxygenase, chloroplast precursor, putative, expressed	1
novel-miR-132	LOC_Os10g41780.2	3	12.831	1	21	2133	2153	AGGAAGAGAAAAAGGGGAGGA	UUUUCUUCUUUUUUUUUUCCU	Cleavage	cDNA|chlorophyllide a oxygenase, chloroplast precursor, putative, expressed	1
novel-miR-132	LOC_Os07g07950.2	3	13.734	1	21	2661	2681	AGGAAGAGAAAAAGGGGAGGA	UCCUUUUUUUUUUCUUUUUCU	Cleavage	cDNA|type I inositol-1,4,5-trisphosphate 5-phosphatase, putative, expressed	1
novel-miR-132	LOC_Os10g41780.3	3	12.831	1	21	2244	2264	AGGAAGAGAAAAAGGGGAGGA	UUUUCUUCUUUUUUUUUUCCU	Cleavage	cDNA|chlorophyllide a oxygenase, chloroplast precursor, putative, expressed	1
novel-miR-132	LOC_Os01g50890.1	2	8.006	1	20	47	66	AGGAAGAGAAAAAGGGGAGG	UCUCCUCCUUUUCUCUUCCU	Cleavage	cDNA|expressed protein	1
novel-miR-132	LOC_Os11g28380.1	2.5	9.374	1	20	39	58	AGGAAGAGAAAAAGGGGAGG	UCUCUUCUUUUUUUCUUCUU	Cleavage	cDNA|expressed protein	1
novel-miR-132	LOC_Os10g41430.1	2.5	7.089	1	20	824	843	AGGAAGAGAAAAAGGGGAGG	CCUUUCUUUUUUCUUUUCUU	Cleavage	cDNA|cyclin, putative, expressed	1
novel-miR-132	LOC_Os11g09820.1	3	7.995	1	21	41	61	AGGAAGAGAAAAAGGGGAGGA	UCUUCCCCUCUUUCUCUUUCA	Cleavage	cDNA|expressed protein	1
novel-miR-132	LOC_Os01g39890.1	2.5	9.107	1	20	297	316	AGGAAGAGAAAAAGGGGAGG	UCUCCUCUUUUUUUUUUCUU	Cleavage	cDNA|transposon protein, putative, unclassified, expressed	1
novel-miR-132	LOC_Os10g35250.1	2.5	2.825	1	20	38	57	AGGAAGAGAAAAAGGGGAGG	UCUCUUUUUUUUUUCUUCCU	Cleavage	cDNA|vacuolar protein-sorting protein bro1, putative, expressed	1
novel-miR-132	LOC_Os07g31420.2	2.5	9.788	1	20	2624	2643	AGGAAGAGAAAAAGGGGAGG	UUUCCCCUUUUUCUCAUCCU	Cleavage	cDNA|transposon protein, putative, unclassified, expressed	1
novel-miR-132	LOC_Os07g31420.1	2.5	9.788	1	20	2825	2844	AGGAAGAGAAAAAGGGGAGG	UUUCCCCUUUUUCUCAUCCU	Cleavage	cDNA|transposon protein, putative, unclassified, expressed	1
novel-miR-132	LOC_Os03g27080.2	2.5	10.135	1	20	2003	2022	AGGAAGAGAAAAAGGGGAGG	CCUUUCCUUUUUUUUUUCUU	Cleavage	cDNA|calmodulin-binding transcription activator 2, putative, expressed	1
novel-miR-132	LOC_Os06g29430.1	2.5	20.296	1	20	5102	5121	AGGAAGAGAAAAAGGGGAGG	CCUCUUUUUUUUUUCUUUCU	Cleavage	cDNA|cytidine and deoxycytidylate deaminase zinc-binding region family protein, expressed	1
novel-miR-132	LOC_Os05g41550.5	2.5	5.229	1	20	5459	5478	AGGAAGAGAAAAAGGGGAGG	UCUCUCUUUUUUUUCUUUCU	Cleavage	cDNA|expressed protein	1
novel-miR-132	LOC_Os09g24600.1	3	16.665	1	21	19	39	AGGAAGAGAAAAAGGGGAGGA	UCUUCCUCUCUUUCUUUUUCU	Cleavage	cDNA|S-adenosylmethionine decarboxylase proenzyme, putative, expressed	1
novel-miR-132	LOC_Os01g25540.1	3	4.944	1	21	584	604	AGGAAGAGAAAAAGGGGAGGA	UCUUCUACUUUUUCUUUUUCU	Cleavage	cDNA|RALFL6 - Rapid ALkalinization Factor RALF family protein precursor, expressed	1
novel-miR-132	LOC_Os04g48380.1	3	7.517	1	21	10	30	AGGAAGAGAAAAAGGGGAGGA	UCCACUCUUUUUUUUCUUUCU	Cleavage	cDNA|lysM domain containing protein, putative, expressed	1
novel-miR-132	LOC_Os09g26590.1	3	7.327	1	21	925	945	AGGAAGAGAAAAAGGGGAGGA	UCUUCUUCUUCUUCUUUUCCU	Translation	cDNA|OsSAUR37 - Auxin-responsive SAUR gene family member, expressed	1
novel-miR-132	LOC_Os07g33270.1	3	16.124	1	21	951	971	AGGAAGAGAAAAAGGGGAGGA	UCUUCUUCUUUCUCUCUUUCU	Translation	cDNA|DUF584 domain containing protein, putative, expressed	1
novel-miR-132	LOC_Os03g17690.1	3	20.765	1	21	27	47	AGGAAGAGAAAAAGGGGAGGA	UUCUCCCCUUCUUCUCCUCCU	Translation	cDNA|OsAPx1 - Cytosolic Ascorbate Peroxidase encoding gene 1-8, expressed	1
novel-miR-132	LOC_Os03g51390.1	3	2.706	1	21	982	1002	AGGAAGAGAAAAAGGGGAGGA	UUCUUCCAUUUUUUUCUUUCU	Cleavage	cDNA|expressed protein	1
novel-miR-132	LOC_Os11g42960.1	3	20.047	1	21	80	100	AGGAAGAGAAAAAGGGGAGGA	UCUUCUUCUUCUUCUCUUCUU	Translation	cDNA|integral membrane protein TIGR01569 containing protein, expressed	1
novel-miR-132	LOC_Os04g55520.1	3	10.499	1	21	1145	1165	AGGAAGAGAAAAAGGGGAGGA	UCCUCUCUGUUUUUUUUUCCU	Cleavage	cDNA|AP2 domain containing protein, expressed	1
novel-miR-132	LOC_Os03g17690.2	3	20.765	1	21	27	47	AGGAAGAGAAAAAGGGGAGGA	UUCUCCCCUUCUUCUCCUCCU	Translation	cDNA|OsAPx1 - Cytosolic Ascorbate Peroxidase encoding gene 1-8, expressed	1
novel-miR-132	LOC_Os02g45780.1	3	19.821	1	21	769	789	AGGAAGAGAAAAAGGGGAGGA	UCGUUUCCUUUUUCUUUUUCU	Cleavage	cDNA|zinc finger, C3HC4 type domain containing protein, expressed	1
novel-miR-132	LOC_Os03g01130.2	3	12.902	1	21	60	80	AGGAAGAGAAAAAGGGGAGGA	UCCUUUCUCUUUUCUCUUUCU	Cleavage	cDNA|ethylene-responsive element-binding protein, putative, expressed	1
novel-miR-132	LOC_Os03g01130.1	3	12.902	1	21	60	80	AGGAAGAGAAAAAGGGGAGGA	UCCUUUCUCUUUUCUCUUUCU	Cleavage	cDNA|ethylene-responsive element-binding protein, putative, expressed	1
novel-miR-132	LOC_Os08g02490.1	3	4.031	1	21	199	219	AGGAAGAGAAAAAGGGGAGGA	UCCUUCCCUUUUGCUCUUGCU	Translation	cDNA|AT hook motif domain containing protein, expressed	1
novel-miR-132	LOC_Os05g48660.2	3	8.55	1	21	267	287	AGGAAGAGAAAAAGGGGAGGA	UCUCCCCCUUUUUUUUUUCUU	Cleavage	cDNA|MRH1, putative, expressed	1
novel-miR-132	LOC_Os05g48790.3	3	14.345	1	21	1623	1643	AGGAAGAGAAAAAGGGGAGGA	UGCUUCUCUUUUUUUCUUCUU	Cleavage	cDNA|expressed protein	1
novel-miR-132	LOC_Os04g14190.1	2.5	3.069	1	21	70	90	AGGAAGAGAAAAAGGGGAGGA	UCCUCUCCUCUUCCUCUUCCU	Translation	cDNA|TRAF-type zinc finger family protein, expressed	1
novel-miR-132	LOC_Os08g41380.1	3	10.53	1	21	2017	2037	AGGAAGAGAAAAAGGGGAGGA	UUGUUCCCUUUUUCUUUUUCU	Cleavage	cDNA|pentatricopeptide, putative, expressed	1
novel-miR-132	LOC_Os09g11480.2	3	11.094	1	21	1247	1267	AGGAAGAGAAAAAGGGGAGGA	UUCUCCUUAUUUUCUCUUCUU	Cleavage	cDNA|AP2 domain containing protein, expressed	1
novel-miR-132	LOC_Os02g52930.1	3	11.083	1	21	1403	1423	AGGAAGAGAAAAAGGGGAGGA	UCUUCUUCUUCUUCUUUUCCU	Translation	cDNA|integral membrane protein DUF6 containing protein, expressed	1
novel-miR-132	LOC_Os01g21960.1	3	11.996	1	21	2121	2141	AGGAAGAGAAAAAGGGGAGGA	UCAUUCCUUUUUUUUCUUCUU	Cleavage	cDNA|serine/threonine-protein kinase, putative, expressed	1
novel-miR-132	LOC_Os07g35580.1	3	13.562	1	21	32	52	AGGAAGAGAAAAAGGGGAGGA	UCUUCUUCUUCUUCUCUUCUU	Translation	cDNA|TKL_IRAK_DUF26-lc.20 - DUF26 kinases have homology to DUF26 containing loci, expressed	1
novel-miR-132	LOC_Os07g37010.1	2.5	12.62	1	21	84	104	AGGAAGAGAAAAAGGGGAGGA	UCCUCCUCUCUUCCUCUUCCU	Translation	cDNA|cyclin, putative, expressed	1
novel-miR-132	LOC_Os06g45330.1	3	11.337	1	21	1521	1541	AGGAAGAGAAAAAGGGGAGGA	UCGUUUUCUUUUUCUUUUCCU	Cleavage	cDNA|endonuclease V, putative, expressed	1
novel-miR-132	LOC_Os01g72834.1	2.5	4.454	1	21	113	133	AGGAAGAGAAAAAGGGGAGGA	UCCUCUCCUCUUCCUCUUCCU	Translation	cDNA|RNA recognition motif containing protein, putative, expressed	1
novel-miR-132	LOC_Os03g51690.1	3	14.338	1	21	898	918	AGGAAGAGAAAAAGGGGAGGA	UUCUUCCUUUUUCCUCUUUCU	Translation	cDNA|Homeobox domain containing protein, expressed	1
novel-miR-132	LOC_Os07g02960.2	3	5.807	1	21	1119	1139	AGGAAGAGAAAAAGGGGAGGA	UGCUCCCUUUUUUCUUUUUUU	Cleavage	cDNA|expressed protein	1
novel-miR-132	LOC_Os03g18430.1	3	13.113	1	21	2591	2611	AGGAAGAGAAAAAGGGGAGGA	UCUUCUUCUUCUUCUUUUCCU	Translation	cDNA|protein kinase, putative, expressed	1
novel-miR-132	LOC_Os06g48640.3	3	11.948	1	21	3162	3182	AGGAAGAGAAAAAGGGGAGGA	UCCCCUCCUUUUUUUUUUCUU	Cleavage	cDNA|proteasome/cyclosome repeat containing protein, expressed	1
novel-miR-132	LOC_Os07g02960.1	3	5.807	1	21	1916	1936	AGGAAGAGAAAAAGGGGAGGA	UGCUCCCUUUUUUCUUUUUUU	Cleavage	cDNA|expressed protein	1
novel-miR-132	LOC_Os07g08120.2	3	21.778	1	21	84	104	AGGAAGAGAAAAAGGGGAGGA	UCCUCUCUUUUUCUUCUUCUU	Translation	cDNA|BTBT2 - Bric-a-Brac, Tramtrack, Broad Complex BTB domain with tetratricopeptide repeats, expressed	1
novel-miR-132	LOC_Os06g48640.1	3	11.948	1	21	3250	3270	AGGAAGAGAAAAAGGGGAGGA	UCCCCUCCUUUUUUUUUUCUU	Cleavage	cDNA|proteasome/cyclosome repeat containing protein, expressed	1
novel-miR-132	LOC_Os06g48640.2	3	11.948	1	21	3335	3355	AGGAAGAGAAAAAGGGGAGGA	UCCCCUCCUUUUUUUUUUCUU	Cleavage	cDNA|proteasome/cyclosome repeat containing protein, expressed	1
novel-miR-132	LOC_Os07g08120.1	3	21.778	1	21	84	104	AGGAAGAGAAAAAGGGGAGGA	UCCUCUCUUUUUCUUCUUCUU	Translation	cDNA|BTBT2 - Bric-a-Brac, Tramtrack, Broad Complex BTB domain with tetratricopeptide repeats, expressed	1
novel-miR-133	LOC_Os03g27054.1	2	18.614	1	22	3	24	UCAAGGACCGUAGAAUUGCUCU	GGAGCAAUUUUAUGGUCCUUGU	Cleavage	cDNA|expressed protein	1
novel-miR-133	LOC_Os06g35160.1	2	22.42	1	23	1943	1965	UCAAGGACCGUAGAAUUGCUCUU	AGGAGCAAUUUUACAGUUCUUGA	Translation	cDNA|CAMK_KIN1/SNF1/Nim1_like.26 - CAMK includes calcium/calmodulin depedent protein kinases, expressed	1
novel-miR-133	LOC_Os11g01820.1	2.5	18.298	1	23	2846	2868	UCAAGGACCGUAGAAUUGCUCUU	AAGAGCAAUUUUAUAGUCUUUGA	Translation	cDNA|ATCHX, putative, expressed	1
novel-miR-133	LOC_Os02g05680.2	3	10.65	1	23	629	651	UCAAGGACCGUAGAAUUGCUCUU	AAGAGAAAUUUUACGGUCCUUAA	Cleavage	cDNA|apoptosis-inducing factor 2, putative, expressed	1
novel-miR-133	LOC_Os03g39170.1	2	22.379	1	23	2718	2740	UCAAGGACCGUAGAAUUGCUCUU	GAUAGCAAUUUUACGGUACUUGA	Cleavage	cDNA|frigida, putative, expressed	1
novel-miR-133	LOC_Os07g36090.3	3	10.044	1	22	2262	2283	UCAAGGACCGUAGAAUUGCUCU	GGAGAAAUUCUACGGUUCUUCA	Cleavage	cDNA|ribosomal protein L28 protein, putative, expressed	1
novel-miR-133	LOC_Os06g33370.1	2.5	18.705	1	23	1168	1190	UCAAGGACCGUAGAAUUGCUCUU	AAAAGCAAUUUUCCUGUCCUUGA	Translation	cDNA|expressed protein	1
novel-miR-133	LOC_Os11g44500.1	2.5	18.161	1	20	493	512	UCAAGGACCGUAGAAUUGCU	AGCAAUUUUAUAGUUCUUGA	Translation	cDNA|protein kinase domain containing protein, expressed	1
novel-miR-134	LOC_Os02g53180.2	2	15.467	1	23	1509	1531	UUUUCCGCGUCCAACUUUGACCG	CGGUUAAAGUUAGAUGCGGAAAA	Cleavage	cDNA|1-aminocyclopropane-1-carboxylate oxidase protein, putative, expressed	1
novel-miR-134	LOC_Os04g47140.1	2	15.084	1	21	801	821	UUUUCCGCGUCCAACUUUGAC	GUUAAAGUUAGACGUGGAAAA	Cleavage	cDNA|expressed protein	1
novel-miR-134	LOC_Os04g54560.1	2.5	15.556	1	23	1567	1589	UUUUCCGCGUCCAACUUUGACCG	CGUUCAAAGUUUGGCACGGAAAA	Cleavage	cDNA|transferase family protein, putative, expressed	1
novel-miR-134	LOC_Os07g49480.2	3	16.237	1	21	4218	4238	UUUUCCGCGUCCAACUUUGAC	GUCAAAAUUGGACACGGAAAC	Cleavage	cDNA|KIP1, putative, expressed	1
novel-miR-134	LOC_Os02g19850.1	3	15.001	1	20	1873	1892	UUUUCCGCGUCCAACUUUGA	UCUAAGUUUGAUGUGGAAAA	Cleavage	cDNA|hAT dimerisation domain-containing protein, putative, expressed	1
novel-miR-135	LOC_Os10g35530.1	3	17.707	1	20	694	713	UCAUUAAACCGUUUGGGGUG	CUCCCCGAGUGGUUUAGUGA	Cleavage	cDNA|hydrolase, alpha/beta fold family domain containing protein, expressed	1
novel-miR-135	LOC_Os10g35530.2	3	17.707	1	20	787	806	UCAUUAAACCGUUUGGGGUG	CUCCCCGAGUGGUUUAGUGA	Cleavage	cDNA|hydrolase, alpha/beta fold family domain containing protein, expressed	1
novel-miR-136	LOC_Os11g10200.1	3	17.537	1	20	1684	1703	UCGUGCUGCAGGUUUACACU	AGUGUAGCCUUGCAGUAUGA	Cleavage	cDNA|OsFBX413 - F-box domain containing protein, expressed	1
novel-miR-136	LOC_Os03g14790.1	3	17.255	1	20	2121	2140	UCGUGCUGCAGGUUUACACU	AGCGUAAACAUGCAGCGCGG	Translation	cDNA|piwi domain containing protein, putative, expressed	1
novel-miR-137	LOC_Os06g40784.1	2.5	9.882	1	22	341	362	UUUUUGAAUAAGACGAACGGUC	GAACGUUCGUCUUAUUUAAAAU	Cleavage	cDNA|expressed protein	1
novel-miR-137	LOC_Os03g12620.2	2	13.383	1	22	1607	1628	UUUUUGAAUAAGACGAACGGUC	GACCGUCCGUCUUAUUUGAAAA	Cleavage	cDNA|glycosyl hydrolases family 17, putative, expressed	1
novel-miR-137	LOC_Os03g12620.1	2	13.383	1	22	1619	1640	UUUUUGAAUAAGACGAACGGUC	GACCGUCCGUCUUAUUUGAAAA	Cleavage	cDNA|glycosyl hydrolases family 17, putative, expressed	1
novel-miR-137	LOC_Os05g18730.1	2	11.343	1	22	2410	2431	UUUUUGAAUAAGACGAACGGUC	GACCAUUCGUUUUAUUUAAAAA	Cleavage	cDNA|generative cell specific-1, putative, expressed	1
novel-miR-137	LOC_Os09g02214.3	2	11.304	1	22	2976	2997	UUUUUGAAUAAGACGAACGGUC	GACCGUCUGUCUUAUUUAAAAA	Cleavage	cDNA|Citrate transporter protein, putative, expressed	1
novel-miR-137	LOC_Os07g49480.1	2	9.534	1	22	3978	3999	UUUUUGAAUAAGACGAACGGUC	GACCGUCCGUCUUAUUUGAAAA	Cleavage	cDNA|KIP1, putative, expressed	1
novel-miR-137	LOC_Os12g16350.13	2	18.983	1	22	3113	3134	UUUUUGAAUAAGACGAACGGUC	GAUCAUUCGUCUUAUUUAAAAA	Cleavage	cDNA|enoyl-CoA hydratase/isomerase family protein, putative, expressed	1
novel-miR-137	LOC_Os07g49480.2	2	10.549	1	22	4084	4105	UUUUUGAAUAAGACGAACGGUC	GACCGUCCGUCUUAUUUGAAAA	Cleavage	cDNA|KIP1, putative, expressed	1
novel-miR-137	LOC_Os05g02620.1	2	13.167	1	22	503	524	UUUUUGAAUAAGACGAACGGUC	GACCAUUCGUCUCAUUCAAAAA	Translation	cDNA|expressed protein	1
novel-miR-137	LOC_Os02g09990.1	2.5	9.716	1	22	789	810	UUUUUGAAUAAGACGAACGGUC	GACCAUUCGUCUUAUUAAAAAA	Cleavage	cDNA|expressed protein	1
novel-miR-137	LOC_Os02g14290.1	2	10.822	1	22	1021	1042	UUUUUGAAUAAGACGAACGGUC	GACCACUCGUCUUAUUCAAAAA	Cleavage	cDNA|scramblase, putative, expressed	1
novel-miR-137	LOC_Os08g02230.1	2.5	13.834	1	22	2229	2250	UUUUUGAAUAAGACGAACGGUC	GACCAUUUGUCUUAUUCAAAAC	Cleavage	cDNA|FAD-binding and arabino-lactone oxidase domains containing protein, putative, expressed	1
novel-miR-137	LOC_Os01g71060.1	2.5	17.944	1	22	1258	1279	UUUUUGAAUAAGACGAACGGUC	GACUGUCCGUCUUAUUUGAAAA	Cleavage	cDNA|xylanase inhibitor, putative, expressed	1
novel-miR-137	LOC_Os07g07300.1	2	12.064	1	22	1261	1282	UUUUUGAAUAAGACGAACGGUC	GACCAUUCAUCUUAUUCAAAAA	Cleavage	cDNA|expressed protein	1
novel-miR-137	LOC_Os10g28690.1	2.5	11.535	1	22	1570	1591	UUUUUGAAUAAGACGAACGGUC	GACCAUUCGUUUUAUUUGAAAA	Cleavage	cDNA|expressed protein	1
novel-miR-137	LOC_Os05g39540.1	2	7.525	1	22	1319	1340	UUUUUGAAUAAGACGAACGGUC	GGCCAUUCGUCUUAUUUGAAAA	Cleavage	cDNA|metal cation transporter, putative, expressed	1
novel-miR-137	LOC_Os04g54560.1	2	13.6	1	22	1446	1467	UUUUUGAAUAAGACGAACGGUC	GACAGUCCGUCUUAUUCAAAAA	Cleavage	cDNA|transferase family protein, putative, expressed	1
novel-miR-137	LOC_Os03g08530.1	2.5	12.353	1	22	1924	1945	UUUUUGAAUAAGACGAACGGUC	GACCGCUCGUCUUAUUAAAAAA	Cleavage	cDNA|aminotransferase, classes I and II, domain containing protein, expressed	1
novel-miR-137	LOC_Os03g54900.1	2.5	8.394	1	22	4323	4344	UUUUUGAAUAAGACGAACGGUC	GACCGCUCGUCUUAUUUAAAAC	Cleavage	cDNA|phytosulfokine receptor precursor, putative, expressed	1
novel-miR-137	LOC_Os03g54900.2	2.5	8.394	1	22	4362	4383	UUUUUGAAUAAGACGAACGGUC	GACCGCUCGUCUUAUUUAAAAC	Cleavage	cDNA|phytosulfokine receptor precursor, putative, expressed	1
novel-miR-137	LOC_Os06g14780.1	2.5	10.452	1	22	1053	1074	UUUUUGAAUAAGACGAACGGUC	GACUAUUUGUCUUAUUUAAAAA	Cleavage	cDNA|expressed protein	1
novel-miR-137	LOC_Os12g40560.1	2	8.947	1	22	2019	2040	UUUUUGAAUAAGACGAACGGUC	GACCAUUCAUCUUAUUCAAAAA	Cleavage	cDNA|KH domain containing protein, putative, expressed	1
novel-miR-137	LOC_Os09g32940.2	2.5	11.678	1	22	1540	1561	UUUUUGAAUAAGACGAACGGUC	GACCGUCUGUCUUAUUUGAAAA	Cleavage	cDNA|expressed protein	1
novel-miR-137	LOC_Os12g40560.2	2	8.947	1	22	2184	2205	UUUUUGAAUAAGACGAACGGUC	GACCAUUCAUCUUAUUCAAAAA	Cleavage	cDNA|KH domain containing protein, putative, expressed	1
novel-miR-137	LOC_Os03g48010.1	2	12.335	1	22	2478	2499	UUUUUGAAUAAGACGAACGGUC	GACCACUCGUCUUAUUCAAAAA	Cleavage	cDNA|exostosin, putative, expressed	1
novel-miR-137	LOC_Os07g33550.1	2.5	11.716	1	22	1671	1692	UUUUUGAAUAAGACGAACGGUC	GACCAUUCGUCUUAUUCUAAAA	Cleavage	cDNA|cytochrome P450, putative, expressed	1
novel-miR-137	LOC_Os07g48130.3	2	6.898	1	22	2871	2892	UUUUUGAAUAAGACGAACGGUC	GACCAUUCAUCUUAUUCAAAAA	Cleavage	cDNA|potassium transporter, putative, expressed	1
novel-miR-137	LOC_Os07g48130.2	2	6.898	1	22	2872	2893	UUUUUGAAUAAGACGAACGGUC	GACCAUUCAUCUUAUUCAAAAA	Cleavage	cDNA|potassium transporter, putative, expressed	1
novel-miR-137	LOC_Os02g23823.2	3	14.586	1	22	399	420	UUUUUGAAUAAGACGAACGGUC	GACCGUCCGUCUUAUUUGAAAC	Cleavage	cDNA|helix-loop-helix DNA-binding domain containing protein, expressed	1
novel-miR-137	LOC_Os07g48130.1	2	7.014	1	22	3202	3223	UUUUUGAAUAAGACGAACGGUC	GACCAUUCAUCUUAUUCAAAAA	Cleavage	cDNA|potassium transporter, putative, expressed	1
novel-miR-137	LOC_Os07g48130.4	2	6.898	1	22	3232	3253	UUUUUGAAUAAGACGAACGGUC	GACCAUUCAUCUUAUUCAAAAA	Cleavage	cDNA|potassium transporter, putative, expressed	1
novel-miR-137	LOC_Os04g37820.1	2	13.411	1	21	1648	1668	UUUUUGAAUAAGACGAACGGU	ACCAUUCGUCUUAUUCAAAAU	Cleavage	cDNA|cytokinin-O-glucosyltransferase 2, putative, expressed	1
novel-miR-137	LOC_Os12g18374.2	2	11.805	1	22	3430	3451	UUUUUGAAUAAGACGAACGGUC	GACCAUUCAUCUUAUUCAAAAA	Cleavage	cDNA|NB-ARC domain containing protein, expressed	1
novel-miR-137	LOC_Os03g29540.2	2	7.814	1	22	895	916	UUUUUGAAUAAGACGAACGGUC	GACCAAUCGUCUUAUUCAAAAA	Cleavage	cDNA|ATP-dependent protease, putative, expressed	1
novel-miR-137	LOC_Os07g03467.1	3	7.987	1	22	950	971	UUUUUGAAUAAGACGAACGGUC	GACUAUUCGUUUUAUUCAAAAU	Cleavage	cDNA|SCP-like extracellular protein, expressed	1
novel-miR-137	LOC_Os10g41999.1	3	8.153	1	22	515	536	UUUUUGAAUAAGACGAACGGUC	GACCGUUUAUCUUAUUAAAAAA	Cleavage	cDNA|RALFL27 - Rapid ALkalinization Factor RALF family protein precursor, expressed	1
novel-miR-137	LOC_Os03g19380.1	3	9.686	1	22	714	735	UUUUUGAAUAAGACGAACGGUC	GACCUUUUGUCUUAUUAAAAAA	Cleavage	cDNA|calvin cycle protein CP12, putative, expressed	1
novel-miR-137	LOC_Os05g11560.2	2.5	11.055	1	22	916	937	UUUUUGAAUAAGACGAACGGUC	GACCAUUCAUCUUAUUUAAAAA	Cleavage	cDNA|aquaporin protein, putative, expressed	1
novel-miR-137	LOC_Os07g40450.2	2.5	6.945	1	22	135	156	UUUUUGAAUAAGACGAACGGUC	GAUCACUCGUCUUAUUCAAAAA	Cleavage	cDNA|expressed protein	1
novel-miR-137	LOC_Os07g30690.1	2.5	12.505	1	23	3096	3118	UUUUUGAAUAAGACGAACGGUCU	GGACCAUUCAUCUUAUUUAAAAA	Cleavage	cDNA|indole-3-acetate beta-glucosyltransferase, putative, expressed	1
novel-miR-137	LOC_Os04g54140.1	2	6.792	1	21	2562	2582	UUUUUGAAUAAGACGAACGGU	ACCGUUCAUCUUAUUUAAAAG	Cleavage	cDNA|receptor-like kinase, putative, expressed	1
novel-miR-137	LOC_Os07g27970.1	2.5	10.616	1	22	1163	1184	UUUUUGAAUAAGACGAACGGUC	GACAGUUCAUCUUAUUUAAAAA	Cleavage	cDNA|O-methyltransferase, putative, expressed	1
novel-miR-137	LOC_Os10g07340.1	2	12.245	1	21	989	1009	UUUUUGAAUAAGACGAACGGU	ACCGUCCGUCUUAUUUGAAAA	Cleavage	cDNA|expressed protein	1
novel-miR-137	LOC_Os07g40450.1	2.5	6.945	1	22	135	156	UUUUUGAAUAAGACGAACGGUC	GAUCACUCGUCUUAUUCAAAAA	Cleavage	cDNA|expressed protein	1
novel-miR-137	LOC_Os06g39330.1	2.5	9.11	1	22	1679	1700	UUUUUGAAUAAGACGAACGGUC	GACUACUCGUCUUAUUCAAAAA	Cleavage	cDNA|UDP-glucoronosyl and UDP-glucosyl transferase domain containing protein, expressed	1
novel-miR-137	LOC_Os01g72370.2	2	8.421	1	22	1626	1647	UUUUUGAAUAAGACGAACGGUC	GGCCAUUCGUGUUAUUCAAAAA	Cleavage	cDNA|helix-loop-helix DNA-binding domain containing protein, expressed	1
novel-miR-137	LOC_Os03g49126.1	2.5	9.122	1	22	2075	2096	UUUUUGAAUAAGACGAACGGUC	GAUCACUCGUCUUAUUCAAAAA	Cleavage	cDNA|expressed protein	1
novel-miR-137	LOC_Os10g30550.1	2.5	15.598	1	22	2376	2397	UUUUUGAAUAAGACGAACGGUC	GACCAUCCGUCUUAUUUAAAAA	Cleavage	cDNA|tRNA methyltransferase, putative, expressed	1
novel-miR-137	LOC_Os01g25280.1	2.5	9.546	1	21	547	567	UUUUUGAAUAAGACGAACGGU	ACCAUUCGUCUUAUUAAAAAA	Cleavage	cDNA|jacalin-like lectin domain containing protein, expressed	1
novel-miR-137	LOC_Os03g24730.1	3	10.783	1	22	100	121	UUUUUGAAUAAGACGAACGGUC	GACUGUCCGUCUUAUUAAAAAA	Cleavage	cDNA|expressed protein	1
novel-miR-137	LOC_Os06g04830.1	3	7.187	1	22	3598	3619	UUUUUGAAUAAGACGAACGGUC	GACCGUCCGUCUUAUUUAAACA	Cleavage	cDNA|leucine rich repeat protein, putative, expressed	1
novel-miR-137	LOC_Os08g06478.1	3	15.422	1	22	1399	1420	UUUUUGAAUAAGACGAACGGUC	GAUUGUCCGUCUUAUUUGAAAA	Cleavage	cDNA|expressed protein	1
novel-miR-137	LOC_Os06g30700.1	2.5	13.605	1	22	5060	5081	UUUUUGAAUAAGACGAACGGUC	GAUCAUUCUUCUUAUUCAAAAA	Cleavage	cDNA|transposon protein, putative, unclassified, expressed	1
novel-miR-137	LOC_Os07g03590.1	2.5	8.552	1	21	937	957	UUUUUGAAUAAGACGAACGGU	ACCGUUCAUCUUAUUAAAAAA	Cleavage	cDNA|SCP-like extracellular protein, expressed	1
novel-miR-137	LOC_Os10g33440.2	2.5	12.707	1	22	5911	5932	UUUUUGAAUAAGACGAACGGUC	GACCACUCGUCUUAUUCAAGAA	Cleavage	cDNA|NB-ARC domain containing protein, expressed	1
novel-miR-137	LOC_Os11g25510.1	2.5	9.322	1	21	1483	1503	UUUUUGAAUAAGACGAACGGU	AUUAUUCGUCUUAUUUAAAAA	Cleavage	cDNA|protein kinase domain containing protein, expressed	1
novel-miR-137	LOC_Os05g16824.5	3	16.011	1	22	486	507	UUUUUGAAUAAGACGAACGGUC	GACCAUUUGUCAUAUUCAGAAA	Translation	cDNA|SHR5-receptor-like kinase, putative, expressed	1
novel-miR-137	LOC_Os02g01270.1	3	7.443	1	22	2927	2948	UUUUUGAAUAAGACGAACGGUC	GACCAUUCGCUUUAUUUAAAAA	Cleavage	cDNA|START domain containing protein, expressed	1
novel-miR-137	LOC_Os05g03870.1	3	7.032	1	21	753	773	UUUUUGAAUAAGACGAACGGU	ACUAUUCGUCUUAUUAAAAAA	Cleavage	cDNA|expressed protein	1
novel-miR-137	LOC_Os10g24900.1	2.5	12.517	1	21	1357	1377	UUUUUGAAUAAGACGAACGGU	GCCUUUCGUUUUAUUUGAAAA	Cleavage	cDNA|OsFBK22 - F-box domain and kelch repeat containing protein, expressed	1
novel-miR-137	LOC_Os04g48200.1	2.5	7.924	1	21	1798	1818	UUUUUGAAUAAGACGAACGGU	AACAUUCGUUUUAUUCAAAAA	Cleavage	cDNA|cytochrome P450, putative, expressed	1
novel-miR-137	LOC_Os02g01520.1	2.5	5.882	1	21	10	30	UUUUUGAAUAAGACGAACGGU	ACCAUCCGUCUUAUUUAAAAA	Cleavage	cDNA|IQ calmodulin-binding motif family protein, putative, expressed	1
novel-miR-137	LOC_Os09g28880.1	3	8.542	1	21	1415	1435	UUUUUGAAUAAGACGAACGGU	AUCAUUUGUUUUAUUUAAAAA	Cleavage	cDNA|DUF617 domain containing protein, expressed	1
novel-miR-137	LOC_Os07g35870.2	3	8.496	1	22	613	634	UUUUUGAAUAAGACGAACGGUC	GAACAUUCAUCUUAUUCAAAAA	Cleavage	cDNA|basic helix-loop-helix DND-binding domain containing protein, expressed	1
novel-miR-138	LOC_Os03g34310.5	3	14.032	1	21	2337	2357	UCUGAUAGAAAUUUGGAUCCA	UGGAUUCAAAUUUCUUUUAGG	Cleavage	cDNA|expressed protein	1
novel-miR-139	LOC_Os02g02750.3	3	20.574	1	21	984	1004	UUGCCUUGCCUAUUUUGUGCA	UGUACAAAGUGGUCGAGGCAA	Translation	cDNA|CDP-alcohol phosphatidyltransferase, putative, expressed	1
novel-miR-139	LOC_Os02g02750.2	3	20.574	1	21	1179	1199	UUGCCUUGCCUAUUUUGUGCA	UGUACAAAGUGGUCGAGGCAA	Translation	cDNA|CDP-alcohol phosphatidyltransferase, putative, expressed	1
novel-miR-139	LOC_Os10g24100.1	2.5	16.821	1	20	141	160	UUGCCUUGCCUAUUUUGUGC	GAACAAAAUAGGCAAGGGAA	Cleavage	cDNA|expressed protein	1
novel-miR-139	LOC_Os01g49065.1	3	20.451	1	20	2275	2294	UUGCCUUGCCUAUUUUGUGC	GUACAAAAUAAGCUAGGCAA	Translation	cDNA|expressed protein	1
novel-miR-139	LOC_Os11g29990.1	3	20.233	1	20	2444	2463	UUGCCUUGCCUAUUUUGUGC	GUAGAAAGUGGGUAAGGCAA	Cleavage	cDNA|NBS-LRR type disease resistance protein, putative, expressed	1
novel-miR-139	LOC_Os11g24670.1	3	13.629	1	20	358	377	UUGCCUUGCCUAUUUUGUGC	GCACAAGACAGGGAAGGUAA	Cleavage	cDNA|ankyrin repeat family protein, putative, expressed	1
novel-miR-139	LOC_Os03g49750.1	3	22.51	1	20	563	582	UUGCCUUGCCUAUUUUGUGC	GCACAAAAUCCGGAAGGCAA	Translation	cDNA|protein kinase family protein, putative, expressed	1
novel-miR-139	LOC_Os11g10980.1	3	23.195	1	20	1512	1531	UUGCCUUGCCUAUUUUGUGC	GCACAACUCAGGCAAGGCAA	Cleavage	cDNA|pyruvate kinase, putative, expressed	1
novel-miR-140	LOC_Os01g73860.1	2	24.157	1	20	400	419	UUUGGCACAACUCUAGCUCU	GGAGCUGGAGCUGUGCCAAA	Translation	cDNA|expressed protein	1
novel-miR-140	LOC_Os11g28270.2	3	23.594	1	20	2884	2903	UUUGGCACAACUCUAGCUCU	GGAGUUAGAGUUGUACUAAA	Cleavage	cDNA|zinc finger C-x8-C-x5-C-x3-H type family protein, expressed	1
novel-miR-140	LOC_Os05g38470.1	3	13.121	1	20	3	22	UUUGGCACAACUCUAGCUCU	UGAGCUGUAGUUGUGCCAAG	Cleavage	cDNA|expressed protein	1
novel-miR-140	LOC_Os09g28700.1	3	19.022	1	20	434	453	UUUGGCACAACUCUAGCUCU	AGAGCUGGAGUAGUGGCAAA	Translation	cDNA|expressed protein	1
novel-miR-140	LOC_Os10g26560.1	3	16.128	1	20	967	986	UUUGGCACAACUCUAGCUCU	AGGGCUAAAGUUGAGCCAAA	Cleavage	cDNA|expressed protein	1
novel-miR-140	LOC_Os07g08300.1	3	18.917	1	20	1845	1864	UUUGGCACAACUCUAGCUCU	AGAUCUGGAGUUGUGCCCAA	Cleavage	cDNA|major facilitator superfamily antiporter, putative, expressed	1
novel-miR-140	LOC_Os05g13510.1	3	15.224	1	20	2857	2876	UUUGGCACAACUCUAGCUCU	AAGGCUAGAGUUGUGGCAAA	Cleavage	cDNA|retrotransposon protein, putative, unclassified, expressed	1
novel-miR-140	LOC_Os06g08884.2	3	23.317	1	20	470	489	UUUGGCACAACUCUAGCUCU	UGAGCAAGAGAUGUGCCAAA	Translation	cDNA|expressed protein	1
novel-miR-140	LOC_Os06g08884.1	3	23.317	1	20	1217	1236	UUUGGCACAACUCUAGCUCU	UGAGCAAGAGAUGUGCCAAA	Translation	cDNA|expressed protein	1
novel-miR-140	LOC_Os03g59680.1	3	21.236	1	20	1065	1084	UUUGGCACAACUCUAGCUCU	AUAGCUAAGGUUGUGCCAGA	Cleavage	cDNA|PAPA-1-like conserved region family protein, expressed	1
novel-miR-140	LOC_Os05g31056.1	3	22.227	1	20	1417	1436	UUUGGCACAACUCUAGCUCU	AGAGCUCCAGUUGUGCUGAA	Cleavage	cDNA|tetratricopeptide repeat containing protein, putative, expressed	1
novel-miR-140	LOC_Os11g36470.1	3	13.613	1	20	1670	1689	UUUGGCACAACUCUAGCUCU	AUGGCUGGAUUUGUGCCAAA	Translation	cDNA|ubiquitin carboxyl-terminal hydrolase 21, putative, expressed	1
novel-miR-140	LOC_Os03g20190.1	3	23.494	1	20	2392	2411	UUUGGCACAACUCUAGCUCU	AGAGCCAAAGCUGUGCCAAA	Translation	cDNA|pentatricopeptide, putative, expressed	1
novel-miR-141	LOC_Os02g18070.1	3	17.193	1	21	152	172	UCCUGAGACGUUGGAGGCAGC	GUAGCCUUCAACGUCUUAGGG	Cleavage	cDNA|NB-ARC domain containing protein, expressed	1
novel-miR-141	LOC_Os04g27930.1	3	17.657	1	20	159	178	UCCUGAGACGUUGGAGGCAG	CUGCCUUCGCCGCCUCAGGA	Translation	cDNA|expressed protein	1
novel-miR-141	LOC_Os12g17860.1	3	16.826	1	20	822	841	UCCUGAGACGUUGGAGGCAG	CUACCUCCAAGGUCUUGGGA	Translation	cDNA|retrotransposon protein, putative, Ty3-gypsy subclass, expressed	1
novel-miR-141	LOC_Os01g67750.1	3	17.389	1	20	2232	2251	UCCUGAGACGUUGGAGGCAG	CAGCCUCCAACGAUUUAGGA	Cleavage	cDNA|expressed protein	1
novel-miR-141	LOC_Os01g11130.1	3	15.03	1	20	1178	1196	UCCUGAGACGUUGGAGGCAG	CUGCCUCCG-UGUCUCAGGA	Translation	cDNA|RNA recognition motif containing protein, putative, expressed	1
novel-miR-142	LOC_Os01g01360.1	2	19.178	1	21	231	251	AAGUACUACUCCCUCCGUUUC	GGAACGGAGGGAGUAGUAUUC	Cleavage	cDNA|peptide transporter PTR2, putative, expressed	1
novel-miR-142	LOC_Os07g26595.1	2	17.37	1	21	686	706	AAGUACUACUCCCUCCGUUUC	GAAACGGAGGGAGUAGUAUAU	Cleavage	cDNA|expressed protein	1
novel-miR-142	LOC_Os07g28570.1	2	16.967	1	21	187	207	AAGUACUACUCCCUCCGUUUC	GAAACGGAGGGAGUACUAUUU	Cleavage	cDNA|leucine rich repeat protein, putative, expressed	1
novel-miR-142	LOC_Os10g26720.1	2	13.274	1	21	1501	1521	AAGUACUACUCCCUCCGUUUC	GAAACGGAGGGAGUAGUUUUU	Cleavage	cDNA|exonuclease, putative, expressed	1
novel-miR-142	LOC_Os04g54560.1	2	14.327	1	21	1608	1628	AAGUACUACUCCCUCCGUUUC	GGAACGGAGGGAGUAGUAAUU	Cleavage	cDNA|transferase family protein, putative, expressed	1
novel-miR-142	LOC_Os07g01130.1	2.5	17.035	1	21	4258	4278	AAGUACUACUCCCUCCGUUUC	GAAACGGAGGGAGUAGUAGUA	Cleavage	cDNA|pentatricopeptide containing protein, putative, expressed	1
novel-miR-142	LOC_Os02g34580.1	2	17.994	1	21	139	159	AAGUACUACUCCCUCCGUUUC	GGGACGGAGGGAGCAGUACUU	Cleavage	cDNA|ammonium transporter protein, putative, expressed	1
novel-miR-142	LOC_Os04g11970.1	2.5	20.043	1	21	1420	1440	AAGUACUACUCCCUCCGUUUC	GAAAUGGAGGGAGUAGAAUUU	Cleavage	cDNA|O-methyltransferase, putative, expressed	1
novel-miR-142	LOC_Os02g05120.1	2.5	19.424	1	21	1261	1281	AAGUACUACUCCCUCCGUUUC	GGGAUGGAGGGAGUAGUGUUU	Cleavage	cDNA|expressed protein	1
novel-miR-142	LOC_Os04g39600.1	2.5	13.231	1	21	1038	1058	AAGUACUACUCCCUCCGUUUC	GAAACGGAGGGAGUAAUGUUU	Cleavage	cDNA|fasciclin domain containing protein, expressed	1
novel-miR-142	LOC_Os02g34750.1	2.5	18.28	1	21	3437	3457	AAGUACUACUCCCUCCGUUUC	GGGAAGGAGGGAGUAGUAUUU	Cleavage	cDNA|leucine-rich repeat receptor-like protein kinase 1, putative, expressed	1
novel-miR-142	LOC_Os12g39380.1	3	15.484	1	21	2769	2789	AAGUACUACUCCCUCCGUUUC	GGGACGGAGGGAGUGGUAAUU	Cleavage	cDNA|BTBN24 - Bric-a-Brac, Tramtrack, Broad Complex BTB domain with non-phototropic hypocotyl 3 NPH3 domain, expressed	1
novel-miR-142	LOC_Os10g33700.1	2.5	10.828	1	21	2492	2512	AAGUACUACUCCCUCCGUUUC	GAAACGGAGGAAGUACUACUU	Translation	cDNA|PPR repeat containing protein, expressed	1
novel-miR-142	LOC_Os10g33700.2	2.5	10.828	1	21	2416	2436	AAGUACUACUCCCUCCGUUUC	GAAACGGAGGAAGUACUACUU	Translation	cDNA|PPR repeat containing protein, expressed	1
novel-miR-142	LOC_Os05g43910.1	3	18.4	1	20	1796	1815	AAGUACUACUCCCUCCGUUU	AAAUGGAGGGAGUAGUACAG	Cleavage	cDNA|cytochrome P450, putative, expressed	1
novel-miR-142	LOC_Os10g35500.2	2.5	23.682	1	21	1384	1404	AAGUACUACUCCCUCCGUUUC	GAAACAGAGGGAGUAGUAAUU	Cleavage	cDNA|epoxide hydrolase, putative, expressed	1
novel-miR-142	LOC_Os10g42780.5	2.5	17.682	1	21	1395	1415	AAGUACUACUCCCUCCGUUUC	GAAACGGAGGGAGCAGUAAUU	Cleavage	cDNA|lrgB-like family protein, expressed	1
novel-miR-142	LOC_Os10g42780.2	2.5	17.682	1	21	1273	1293	AAGUACUACUCCCUCCGUUUC	GAAACGGAGGGAGCAGUAAUU	Cleavage	cDNA|lrgB-like family protein, expressed	1
novel-miR-142	LOC_Os08g39990.1	3	14.395	1	21	27	47	AAGUACUACUCCCUCCGUUUC	GGGAUGGAGGGAGUAGUACAU	Cleavage	cDNA|expressed protein	1
novel-miR-142	LOC_Os09g02214.3	2.5	23.024	1	20	3150	3169	AAGUACUACUCCCUCCGUUU	GGACGGAGGGAGUAGUGCUG	Cleavage	cDNA|Citrate transporter protein, putative, expressed	1
novel-miR-142	LOC_Os02g04490.1	2	15.888	1	20	3727	3746	AAGUACUACUCCCUCCGUUU	AAAUUGAGGGAGUGGUACUU	Cleavage	cDNA|histone acetyltransferase HAC1, putative, expressed	1
novel-miR-142	LOC_Os01g70190.1	2	11.613	1	20	1957	1976	AAGUACUACUCCCUCCGUUU	AAACGGAGAGAGUAGUACUA	Cleavage	cDNA|exostosin family domain containing protein, expressed	1
novel-miR-142	LOC_Os10g13694.1	3	16.641	1	20	1626	1645	AAGUACUACUCCCUCCGUUU	AAACGGAGGGAGUAAUAGUU	Cleavage	cDNA|expressed protein	1
novel-miR-142	LOC_Os02g02400.2	3	20.576	1	20	1584	1603	AAGUACUACUCCCUCCGUUU	AAACGGAGGGAGUAGUUAUU	Cleavage	cDNA|catalase isozyme A, putative, expressed	1
novel-miR-142	LOC_Os10g41999.1	3	6.794	1	20	685	704	AAGUACUACUCCCUCCGUUU	AAACGGAGGGAGUACUACAU	Cleavage	cDNA|RALFL27 - Rapid ALkalinization Factor RALF family protein precursor, expressed	1
novel-miR-142	LOC_Os11g32280.1	3	17.528	1	21	1094	1113	AAGUACUACUCCCUCCGUUUC	GAAACGGAGGGAGUA-UAUUU	Cleavage	cDNA|acetyltransferase, GNAT family, putative, expressed	1
novel-miR-142	LOC_Os10g04890.2	3	22.385	1	20	1533	1552	AAGUACUACUCCCUCCGUUU	AGGUGGAGGGAUUAGUGCUU	Translation	cDNA|expressed protein	1
novel-miR-142	LOC_Os08g09880.1	3	15.225	1	20	1432	1451	AAGUACUACUCCCUCCGUUU	AAUUGGAGGAAGUGGUACUU	Translation	cDNA|transposon protein, putative, unclassified, expressed	1
novel-miR-142	LOC_Os10g40950.1	3	14.019	1	19	38	57	AAGU-ACUACUCCCUCCGUU	AAUGGAGGGAGUAGUCACUU	Cleavage	cDNA|polyol transporter 5, putative, expressed	1
novel-miR-143	LOC_Os06g40784.1	2.5	9.882	1	22	341	362	UUUUUGAAUAAGACGAACGGUC	GAACGUUCGUCUUAUUUAAAAU	Cleavage	cDNA|expressed protein	1
novel-miR-143	LOC_Os03g12620.2	2	13.383	1	22	1607	1628	UUUUUGAAUAAGACGAACGGUC	GACCGUCCGUCUUAUUUGAAAA	Cleavage	cDNA|glycosyl hydrolases family 17, putative, expressed	1
novel-miR-143	LOC_Os03g12620.1	2	13.383	1	22	1619	1640	UUUUUGAAUAAGACGAACGGUC	GACCGUCCGUCUUAUUUGAAAA	Cleavage	cDNA|glycosyl hydrolases family 17, putative, expressed	1
novel-miR-143	LOC_Os05g18730.1	2	11.343	1	22	2410	2431	UUUUUGAAUAAGACGAACGGUC	GACCAUUCGUUUUAUUUAAAAA	Cleavage	cDNA|generative cell specific-1, putative, expressed	1
novel-miR-143	LOC_Os09g02214.3	2	11.304	1	22	2976	2997	UUUUUGAAUAAGACGAACGGUC	GACCGUCUGUCUUAUUUAAAAA	Cleavage	cDNA|Citrate transporter protein, putative, expressed	1
novel-miR-143	LOC_Os07g49480.1	2	9.534	1	22	3978	3999	UUUUUGAAUAAGACGAACGGUC	GACCGUCCGUCUUAUUUGAAAA	Cleavage	cDNA|KIP1, putative, expressed	1
novel-miR-143	LOC_Os12g16350.13	2	18.983	1	22	3113	3134	UUUUUGAAUAAGACGAACGGUC	GAUCAUUCGUCUUAUUUAAAAA	Cleavage	cDNA|enoyl-CoA hydratase/isomerase family protein, putative, expressed	1
novel-miR-143	LOC_Os07g49480.2	2	10.549	1	22	4084	4105	UUUUUGAAUAAGACGAACGGUC	GACCGUCCGUCUUAUUUGAAAA	Cleavage	cDNA|KIP1, putative, expressed	1
novel-miR-143	LOC_Os05g02620.1	2	13.167	1	22	503	524	UUUUUGAAUAAGACGAACGGUC	GACCAUUCGUCUCAUUCAAAAA	Translation	cDNA|expressed protein	1
novel-miR-143	LOC_Os02g09990.1	2.5	9.716	1	22	789	810	UUUUUGAAUAAGACGAACGGUC	GACCAUUCGUCUUAUUAAAAAA	Cleavage	cDNA|expressed protein	1
novel-miR-143	LOC_Os02g14290.1	2	10.822	1	22	1021	1042	UUUUUGAAUAAGACGAACGGUC	GACCACUCGUCUUAUUCAAAAA	Cleavage	cDNA|scramblase, putative, expressed	1
novel-miR-143	LOC_Os08g02230.1	2.5	13.834	1	22	2229	2250	UUUUUGAAUAAGACGAACGGUC	GACCAUUUGUCUUAUUCAAAAC	Cleavage	cDNA|FAD-binding and arabino-lactone oxidase domains containing protein, putative, expressed	1
novel-miR-143	LOC_Os01g71060.1	2.5	17.944	1	22	1258	1279	UUUUUGAAUAAGACGAACGGUC	GACUGUCCGUCUUAUUUGAAAA	Cleavage	cDNA|xylanase inhibitor, putative, expressed	1
novel-miR-143	LOC_Os07g07300.1	2	12.064	1	22	1261	1282	UUUUUGAAUAAGACGAACGGUC	GACCAUUCAUCUUAUUCAAAAA	Cleavage	cDNA|expressed protein	1
novel-miR-143	LOC_Os10g28690.1	2.5	11.535	1	22	1570	1591	UUUUUGAAUAAGACGAACGGUC	GACCAUUCGUUUUAUUUGAAAA	Cleavage	cDNA|expressed protein	1
novel-miR-143	LOC_Os05g39540.1	2	7.525	1	22	1319	1340	UUUUUGAAUAAGACGAACGGUC	GGCCAUUCGUCUUAUUUGAAAA	Cleavage	cDNA|metal cation transporter, putative, expressed	1
novel-miR-143	LOC_Os04g54560.1	2	13.6	1	22	1446	1467	UUUUUGAAUAAGACGAACGGUC	GACAGUCCGUCUUAUUCAAAAA	Cleavage	cDNA|transferase family protein, putative, expressed	1
novel-miR-143	LOC_Os03g08530.1	2.5	12.353	1	22	1924	1945	UUUUUGAAUAAGACGAACGGUC	GACCGCUCGUCUUAUUAAAAAA	Cleavage	cDNA|aminotransferase, classes I and II, domain containing protein, expressed	1
novel-miR-143	LOC_Os03g54900.1	2.5	8.394	1	22	4323	4344	UUUUUGAAUAAGACGAACGGUC	GACCGCUCGUCUUAUUUAAAAC	Cleavage	cDNA|phytosulfokine receptor precursor, putative, expressed	1
novel-miR-143	LOC_Os03g54900.2	2.5	8.394	1	22	4362	4383	UUUUUGAAUAAGACGAACGGUC	GACCGCUCGUCUUAUUUAAAAC	Cleavage	cDNA|phytosulfokine receptor precursor, putative, expressed	1
novel-miR-143	LOC_Os06g14780.1	2.5	10.452	1	22	1053	1074	UUUUUGAAUAAGACGAACGGUC	GACUAUUUGUCUUAUUUAAAAA	Cleavage	cDNA|expressed protein	1
novel-miR-143	LOC_Os12g40560.1	2	8.947	1	22	2019	2040	UUUUUGAAUAAGACGAACGGUC	GACCAUUCAUCUUAUUCAAAAA	Cleavage	cDNA|KH domain containing protein, putative, expressed	1
novel-miR-143	LOC_Os09g32940.2	2.5	11.678	1	22	1540	1561	UUUUUGAAUAAGACGAACGGUC	GACCGUCUGUCUUAUUUGAAAA	Cleavage	cDNA|expressed protein	1
novel-miR-143	LOC_Os12g40560.2	2	8.947	1	22	2184	2205	UUUUUGAAUAAGACGAACGGUC	GACCAUUCAUCUUAUUCAAAAA	Cleavage	cDNA|KH domain containing protein, putative, expressed	1
novel-miR-143	LOC_Os03g48010.1	2	12.335	1	22	2478	2499	UUUUUGAAUAAGACGAACGGUC	GACCACUCGUCUUAUUCAAAAA	Cleavage	cDNA|exostosin, putative, expressed	1
novel-miR-143	LOC_Os07g33550.1	2.5	11.716	1	22	1671	1692	UUUUUGAAUAAGACGAACGGUC	GACCAUUCGUCUUAUUCUAAAA	Cleavage	cDNA|cytochrome P450, putative, expressed	1
novel-miR-143	LOC_Os07g48130.3	2	6.898	1	22	2871	2892	UUUUUGAAUAAGACGAACGGUC	GACCAUUCAUCUUAUUCAAAAA	Cleavage	cDNA|potassium transporter, putative, expressed	1
novel-miR-143	LOC_Os07g48130.2	2	6.898	1	22	2872	2893	UUUUUGAAUAAGACGAACGGUC	GACCAUUCAUCUUAUUCAAAAA	Cleavage	cDNA|potassium transporter, putative, expressed	1
novel-miR-143	LOC_Os02g23823.2	3	14.586	1	22	399	420	UUUUUGAAUAAGACGAACGGUC	GACCGUCCGUCUUAUUUGAAAC	Cleavage	cDNA|helix-loop-helix DNA-binding domain containing protein, expressed	1
novel-miR-143	LOC_Os07g48130.1	2	7.014	1	22	3202	3223	UUUUUGAAUAAGACGAACGGUC	GACCAUUCAUCUUAUUCAAAAA	Cleavage	cDNA|potassium transporter, putative, expressed	1
novel-miR-143	LOC_Os07g48130.4	2	6.898	1	22	3232	3253	UUUUUGAAUAAGACGAACGGUC	GACCAUUCAUCUUAUUCAAAAA	Cleavage	cDNA|potassium transporter, putative, expressed	1
novel-miR-143	LOC_Os04g37820.1	2	13.411	1	21	1648	1668	UUUUUGAAUAAGACGAACGGU	ACCAUUCGUCUUAUUCAAAAU	Cleavage	cDNA|cytokinin-O-glucosyltransferase 2, putative, expressed	1
novel-miR-143	LOC_Os12g18374.2	2	11.805	1	22	3430	3451	UUUUUGAAUAAGACGAACGGUC	GACCAUUCAUCUUAUUCAAAAA	Cleavage	cDNA|NB-ARC domain containing protein, expressed	1
novel-miR-143	LOC_Os03g29540.2	2	7.814	1	22	895	916	UUUUUGAAUAAGACGAACGGUC	GACCAAUCGUCUUAUUCAAAAA	Cleavage	cDNA|ATP-dependent protease, putative, expressed	1
novel-miR-143	LOC_Os07g03467.1	3	7.987	1	22	950	971	UUUUUGAAUAAGACGAACGGUC	GACUAUUCGUUUUAUUCAAAAU	Cleavage	cDNA|SCP-like extracellular protein, expressed	1
novel-miR-143	LOC_Os10g41999.1	3	8.153	1	22	515	536	UUUUUGAAUAAGACGAACGGUC	GACCGUUUAUCUUAUUAAAAAA	Cleavage	cDNA|RALFL27 - Rapid ALkalinization Factor RALF family protein precursor, expressed	1
novel-miR-143	LOC_Os03g19380.1	3	9.686	1	22	714	735	UUUUUGAAUAAGACGAACGGUC	GACCUUUUGUCUUAUUAAAAAA	Cleavage	cDNA|calvin cycle protein CP12, putative, expressed	1
novel-miR-143	LOC_Os05g11560.2	2.5	11.055	1	22	916	937	UUUUUGAAUAAGACGAACGGUC	GACCAUUCAUCUUAUUUAAAAA	Cleavage	cDNA|aquaporin protein, putative, expressed	1
novel-miR-143	LOC_Os07g40450.2	2.5	6.945	1	22	135	156	UUUUUGAAUAAGACGAACGGUC	GAUCACUCGUCUUAUUCAAAAA	Cleavage	cDNA|expressed protein	1
novel-miR-143	LOC_Os07g30690.1	2.5	12.505	1	23	3096	3118	UUUUUGAAUAAGACGAACGGUCU	GGACCAUUCAUCUUAUUUAAAAA	Cleavage	cDNA|indole-3-acetate beta-glucosyltransferase, putative, expressed	1
novel-miR-143	LOC_Os04g54140.1	2	6.792	1	21	2562	2582	UUUUUGAAUAAGACGAACGGU	ACCGUUCAUCUUAUUUAAAAG	Cleavage	cDNA|receptor-like kinase, putative, expressed	1
novel-miR-143	LOC_Os07g27970.1	2.5	10.616	1	22	1163	1184	UUUUUGAAUAAGACGAACGGUC	GACAGUUCAUCUUAUUUAAAAA	Cleavage	cDNA|O-methyltransferase, putative, expressed	1
novel-miR-143	LOC_Os10g07340.1	2	12.245	1	21	989	1009	UUUUUGAAUAAGACGAACGGU	ACCGUCCGUCUUAUUUGAAAA	Cleavage	cDNA|expressed protein	1
novel-miR-143	LOC_Os07g40450.1	2.5	6.945	1	22	135	156	UUUUUGAAUAAGACGAACGGUC	GAUCACUCGUCUUAUUCAAAAA	Cleavage	cDNA|expressed protein	1
novel-miR-143	LOC_Os06g39330.1	2.5	9.11	1	22	1679	1700	UUUUUGAAUAAGACGAACGGUC	GACUACUCGUCUUAUUCAAAAA	Cleavage	cDNA|UDP-glucoronosyl and UDP-glucosyl transferase domain containing protein, expressed	1
novel-miR-143	LOC_Os01g72370.2	2	8.421	1	22	1626	1647	UUUUUGAAUAAGACGAACGGUC	GGCCAUUCGUGUUAUUCAAAAA	Cleavage	cDNA|helix-loop-helix DNA-binding domain containing protein, expressed	1
novel-miR-143	LOC_Os03g49126.1	2.5	9.122	1	22	2075	2096	UUUUUGAAUAAGACGAACGGUC	GAUCACUCGUCUUAUUCAAAAA	Cleavage	cDNA|expressed protein	1
novel-miR-143	LOC_Os10g30550.1	2.5	15.598	1	22	2376	2397	UUUUUGAAUAAGACGAACGGUC	GACCAUCCGUCUUAUUUAAAAA	Cleavage	cDNA|tRNA methyltransferase, putative, expressed	1
novel-miR-143	LOC_Os01g25280.1	2.5	9.546	1	21	547	567	UUUUUGAAUAAGACGAACGGU	ACCAUUCGUCUUAUUAAAAAA	Cleavage	cDNA|jacalin-like lectin domain containing protein, expressed	1
novel-miR-143	LOC_Os03g24730.1	3	10.783	1	22	100	121	UUUUUGAAUAAGACGAACGGUC	GACUGUCCGUCUUAUUAAAAAA	Cleavage	cDNA|expressed protein	1
novel-miR-143	LOC_Os06g04830.1	3	7.187	1	22	3598	3619	UUUUUGAAUAAGACGAACGGUC	GACCGUCCGUCUUAUUUAAACA	Cleavage	cDNA|leucine rich repeat protein, putative, expressed	1
novel-miR-143	LOC_Os08g06478.1	3	15.422	1	22	1399	1420	UUUUUGAAUAAGACGAACGGUC	GAUUGUCCGUCUUAUUUGAAAA	Cleavage	cDNA|expressed protein	1
novel-miR-143	LOC_Os06g30700.1	2.5	13.605	1	22	5060	5081	UUUUUGAAUAAGACGAACGGUC	GAUCAUUCUUCUUAUUCAAAAA	Cleavage	cDNA|transposon protein, putative, unclassified, expressed	1
novel-miR-143	LOC_Os07g03590.1	2.5	8.552	1	21	937	957	UUUUUGAAUAAGACGAACGGU	ACCGUUCAUCUUAUUAAAAAA	Cleavage	cDNA|SCP-like extracellular protein, expressed	1
novel-miR-143	LOC_Os10g33440.2	2.5	12.707	1	22	5911	5932	UUUUUGAAUAAGACGAACGGUC	GACCACUCGUCUUAUUCAAGAA	Cleavage	cDNA|NB-ARC domain containing protein, expressed	1
novel-miR-143	LOC_Os11g25510.1	2.5	9.322	1	21	1483	1503	UUUUUGAAUAAGACGAACGGU	AUUAUUCGUCUUAUUUAAAAA	Cleavage	cDNA|protein kinase domain containing protein, expressed	1
novel-miR-143	LOC_Os05g16824.5	3	16.011	1	22	486	507	UUUUUGAAUAAGACGAACGGUC	GACCAUUUGUCAUAUUCAGAAA	Translation	cDNA|SHR5-receptor-like kinase, putative, expressed	1
novel-miR-143	LOC_Os02g01270.1	3	7.443	1	22	2927	2948	UUUUUGAAUAAGACGAACGGUC	GACCAUUCGCUUUAUUUAAAAA	Cleavage	cDNA|START domain containing protein, expressed	1
novel-miR-143	LOC_Os05g03870.1	3	7.032	1	21	753	773	UUUUUGAAUAAGACGAACGGU	ACUAUUCGUCUUAUUAAAAAA	Cleavage	cDNA|expressed protein	1
novel-miR-143	LOC_Os10g24900.1	2.5	12.517	1	21	1357	1377	UUUUUGAAUAAGACGAACGGU	GCCUUUCGUUUUAUUUGAAAA	Cleavage	cDNA|OsFBK22 - F-box domain and kelch repeat containing protein, expressed	1
novel-miR-143	LOC_Os04g48200.1	2.5	7.924	1	21	1798	1818	UUUUUGAAUAAGACGAACGGU	AACAUUCGUUUUAUUCAAAAA	Cleavage	cDNA|cytochrome P450, putative, expressed	1
novel-miR-143	LOC_Os02g01520.1	2.5	5.882	1	21	10	30	UUUUUGAAUAAGACGAACGGU	ACCAUCCGUCUUAUUUAAAAA	Cleavage	cDNA|IQ calmodulin-binding motif family protein, putative, expressed	1
novel-miR-143	LOC_Os09g28880.1	3	8.542	1	21	1415	1435	UUUUUGAAUAAGACGAACGGU	AUCAUUUGUUUUAUUUAAAAA	Cleavage	cDNA|DUF617 domain containing protein, expressed	1
novel-miR-143	LOC_Os07g35870.2	3	8.496	1	22	613	634	UUUUUGAAUAAGACGAACGGUC	GAACAUUCAUCUUAUUCAAAAA	Cleavage	cDNA|basic helix-loop-helix DND-binding domain containing protein, expressed	1
novel-miR-144	LOC_Os02g14000.4	2.5	15.181	1	22	791	812	UUCCGGGCUGAUAAUACUUAUC	GAUAAGUAUUAUCAGUCCGAAG	Cleavage	cDNA|actin-related protein 2/3 complex subunit 3, putative, expressed	1
novel-miR-144	LOC_Os08g13014.1	3	21.029	1	22	1455	1476	UUCCGGGCUGAUAAUACUUAUC	GACAAGUAUUAUCAGCCAGGAG	Cleavage	cDNA|expressed protein	1
novel-miR-145	LOC_Os08g06478.1	2	20.962	1	23	2421	2443	CAUGAGACGAAUCUUUUGAGCCU	AGGCUUAAAAGAUUCGUCUCGUA	Cleavage	cDNA|expressed protein	1
novel-miR-145	LOC_Os02g57410.10	2.5	10.715	1	23	1916	1938	CAUGAGACGAAUCUUUUGAGCCU	AGGUUUAAAAGAUUCGUCUCGUA	Cleavage	cDNA|OTU-like cysteine protease family protein, putative, expressed	1
novel-miR-145	LOC_Os02g57410.3	2.5	10.715	1	23	1927	1949	CAUGAGACGAAUCUUUUGAGCCU	AGGUUUAAAAGAUUCGUCUCGUA	Cleavage	cDNA|OTU-like cysteine protease family protein, putative, expressed	1
novel-miR-145	LOC_Os02g57410.5	2.5	10.715	1	23	1999	2021	CAUGAGACGAAUCUUUUGAGCCU	AGGUUUAAAAGAUUCGUCUCGUA	Cleavage	cDNA|OTU-like cysteine protease family protein, putative, expressed	1
novel-miR-145	LOC_Os02g57410.8	2.5	10.715	1	23	2021	2043	CAUGAGACGAAUCUUUUGAGCCU	AGGUUUAAAAGAUUCGUCUCGUA	Cleavage	cDNA|OTU-like cysteine protease family protein, putative, expressed	1
novel-miR-145	LOC_Os02g57410.4	2.5	10.715	1	23	2080	2102	CAUGAGACGAAUCUUUUGAGCCU	AGGUUUAAAAGAUUCGUCUCGUA	Cleavage	cDNA|OTU-like cysteine protease family protein, putative, expressed	1
novel-miR-145	LOC_Os02g57410.9	2.5	10.715	1	23	2076	2098	CAUGAGACGAAUCUUUUGAGCCU	AGGUUUAAAAGAUUCGUCUCGUA	Cleavage	cDNA|OTU-like cysteine protease family protein, putative, expressed	1
novel-miR-145	LOC_Os02g57410.1	2.5	10.715	1	23	2085	2107	CAUGAGACGAAUCUUUUGAGCCU	AGGUUUAAAAGAUUCGUCUCGUA	Cleavage	cDNA|OTU-like cysteine protease family protein, putative, expressed	1
novel-miR-145	LOC_Os02g57410.6	2.5	10.715	1	23	2147	2169	CAUGAGACGAAUCUUUUGAGCCU	AGGUUUAAAAGAUUCGUCUCGUA	Cleavage	cDNA|OTU-like cysteine protease family protein, putative, expressed	1
novel-miR-145	LOC_Os02g57410.7	2.5	10.715	1	23	2242	2264	CAUGAGACGAAUCUUUUGAGCCU	AGGUUUAAAAGAUUCGUCUCGUA	Cleavage	cDNA|OTU-like cysteine protease family protein, putative, expressed	1
novel-miR-145	LOC_Os10g30620.1	2	15.585	1	23	513	535	CAUGAGACGAAUCUUUUGAGCCU	AGGCUUAAAAAAUUUGUCUCAUG	Cleavage	cDNA|expressed protein	1
novel-miR-145	LOC_Os01g65130.1	2.5	23.292	1	23	1968	1990	CAUGAGACGAAUCUUUUGAGCCU	AGGCUUAAAAGAUUCGUCUUGUA	Cleavage	cDNA|peptide transporter, putative, expressed	1
novel-miR-145	LOC_Os04g52780.1	2.5	13.648	1	22	3966	3987	CAUGAGACGAAUCUUUUGAGCC	GGCUCAAAAGAUUCGUCUCAAA	Cleavage	cDNA|leucine-rich repeat receptor protein kinase EXS precursor, putative, expressed	1
novel-miR-145	LOC_Os02g05770.2	2.5	22.187	1	23	1803	1825	CAUGAGACGAAUCUUUUGAGCCU	AGGCUUAAUAGAUUCGUCUUGUG	Cleavage	cDNA|expressed protein	1
novel-miR-145	LOC_Os02g05770.1	2.5	22.187	1	23	1827	1849	CAUGAGACGAAUCUUUUGAGCCU	AGGCUUAAUAGAUUCGUCUUGUG	Cleavage	cDNA|expressed protein	1
novel-miR-145	LOC_Os04g09580.1	2.5	14.122	1	23	4573	4595	CAUGAGACGAAUCUUUUGAGCCU	AGGCUUAAAAAAUUUGUCUCGUG	Cleavage	cDNA|expressed protein	1
novel-miR-145	LOC_Os06g28480.1	2	24.093	1	23	2075	2097	CAUGAGACGAAUCUUUUGAGCCU	AGACUCAAAAGAUUCGUCUCGCG	Cleavage	cDNA|polygalacturonase inhibitor 1 precursor, putative, expressed	1
novel-miR-145	LOC_Os06g47000.1	3	24.405	1	23	2131	2153	CAUGAGACGAAUCUUUUGAGCCU	AGACUCAAAAGAUUCGUCUCGCA	Cleavage	cDNA|external NADH-ubiquinone oxidoreductase 1, mitochondrial precursor, putative, expressed	1
novel-miR-145	LOC_Os06g47000.3	3	24.405	1	23	2183	2205	CAUGAGACGAAUCUUUUGAGCCU	AGACUCAAAAGAUUCGUCUCGCA	Cleavage	cDNA|external NADH-ubiquinone oxidoreductase 1, mitochondrial precursor, putative, expressed	1
novel-miR-145	LOC_Os06g47000.2	3	24.405	1	23	2278	2300	CAUGAGACGAAUCUUUUGAGCCU	AGACUCAAAAGAUUCGUCUCGCA	Cleavage	cDNA|external NADH-ubiquinone oxidoreductase 1, mitochondrial precursor, putative, expressed	1
novel-miR-145	LOC_Os01g70770.1	2.5	24.82	1	23	1202	1224	CAUGAGACGAAUCUUUUGAGCCU	AGACUCAAAAGAUUCGUCUUGCG	Cleavage	cDNA|glutathione S-transferase, putative, expressed	1
novel-miR-145	LOC_Os07g39680.1	2.5	22.406	1	21	412	432	CAUGAGACGAAUCUUUUGAGC	GCUGAAGAGAUUUGUUUCAUG	Cleavage	cDNA|UV-induced protein uvi15, putative, expressed	1
novel-miR-145	LOC_Os04g45650.2	3	24.458	1	23	2282	2304	CAUGAGACGAAUCUUUUGAGCCU	AGACUUAAAAGAUUUGUCUCGCG	Cleavage	cDNA|expressed protein	1
novel-miR-145	LOC_Os09g07880.1	2.5	18.583	1	23	1721	1743	CAUGAGACGAAUCUUUUGAGCCU	AAGCUCGAAAGAUUGAUCUCAUG	Translation	cDNA|retrotransposon protein, putative, Ty3-gypsy subclass, expressed	1
novel-miR-145	LOC_Os05g35470.1	3	21.306	1	23	1133	1155	CAUGAGACGAAUCUUUUGAGCCU	AAGUUCAAUAGUUUCGUUUCAUG	Cleavage	cDNA|dienelactone hydrolase family protein, expressed	1
novel-miR-146	LOC_Os03g24730.1	2	21.879	1	23	267	289	ACUCCCUCCAUCCUAAAAAAAGA	UUUUUUUUUUGGACGGAGGGAGU	Translation	cDNA|expressed protein	1
novel-miR-146	LOC_Os04g48070.1	2.5	15.351	1	23	2852	2874	ACUCCCUCCAUCCUAAAAAAAGA	UCUUUUUUUAGGGAGAAGGGAGU	Translation	cDNA|homeobox and START domains containing protein, putative, expressed	1
novel-miR-146	LOC_Os04g48070.2	2.5	15.351	1	23	2831	2853	ACUCCCUCCAUCCUAAAAAAAGA	UCUUUUUUUAGGGAGAAGGGAGU	Translation	cDNA|homeobox and START domains containing protein, putative, expressed	1
novel-miR-146	LOC_Os08g28710.1	2	18.139	1	23	1613	1635	ACUCCCUCCAUCCUAAAAAAAGA	UUUUUUUAUAGGACGGAGGGAGU	Translation	cDNA|receptor protein kinase CRINKLY4 precursor, putative, expressed	1
novel-miR-146	LOC_Os11g31690.2	2	15.388	1	23	1816	1838	ACUCCCUCCAUCCUAAAAAAAGA	UUUUUUUUUUGGACGGAGGGAGU	Translation	cDNA|expressed protein	1
novel-miR-146	LOC_Os11g31690.1	2	15.388	1	23	1815	1837	ACUCCCUCCAUCCUAAAAAAAGA	UUUUUUUUUUGGACGGAGGGAGU	Translation	cDNA|expressed protein	1
novel-miR-146	LOC_Os01g51800.1	2	15.454	1	23	1061	1083	ACUCCCUCCAUCCUAAAAAAAGA	UUUUUUUUUUGGACGGAGGGAGU	Translation	cDNA|expressed protein	1
novel-miR-146	LOC_Os04g47140.1	2	16.894	1	22	833	854	ACUCCCUCCAUCCUAAAAAAAG	CUUAUUUUAGGACGGAGGGAGU	Translation	cDNA|expressed protein	1
novel-miR-146	LOC_Os03g61950.2	2.5	14.384	1	23	2792	2814	ACUCCCUCCAUCCUAAAAAAAGA	UUUUUUUUUGAGACGGAGGGAGU	Translation	cDNA|kelch motif family protein, putative, expressed	1
novel-miR-146	LOC_Os03g61950.1	2.5	14.384	1	23	2387	2409	ACUCCCUCCAUCCUAAAAAAAGA	UUUUUUUUUGAGACGGAGGGAGU	Translation	cDNA|kelch motif family protein, putative, expressed	1
novel-miR-146	LOC_Os06g50146.1	2.5	14.696	1	23	1413	1435	ACUCCCUCCAUCCUAAAAAAAGA	UUUUUUUUUGGAACGGAGGGAGU	Translation	cDNA|calcium-dependent protein kinase CPK1 adapter protein 2, putative, expressed	1
novel-miR-146	LOC_Os03g22050.1	2.5	18.601	1	22	3090	3111	ACUCCCUCCAUCCUAAAAAAAG	CUUAUUUUGGGACGGAGGGAGU	Translation	cDNA|CAMK_KIN1/SNF1/Nim1_like.16 - CAMK includes calcium/calmodulin depedent protein kinases, expressed	1
novel-miR-146	LOC_Os03g22050.2	2.5	18.601	1	22	3084	3105	ACUCCCUCCAUCCUAAAAAAAG	CUUAUUUUGGGACGGAGGGAGU	Translation	cDNA|CAMK_KIN1/SNF1/Nim1_like.16 - CAMK includes calcium/calmodulin depedent protein kinases, expressed	1
novel-miR-146	LOC_Os03g22050.3	2.5	18.601	1	22	3053	3074	ACUCCCUCCAUCCUAAAAAAAG	CUUAUUUUGGGACGGAGGGAGU	Translation	cDNA|CAMK_KIN1/SNF1/Nim1_like.16 - CAMK includes calcium/calmodulin depedent protein kinases, expressed	1
novel-miR-146	LOC_Os03g58372.1	2	18.658	1	22	2634	2655	ACUCCCUCCAUCCUAAAAAAAG	UUUUUUUAAGUAUGGAGGGAGU	Cleavage	cDNA|expressed protein	1
novel-miR-146	LOC_Os03g22050.4	2.5	18.601	1	22	2098	2119	ACUCCCUCCAUCCUAAAAAAAG	CUUAUUUUGGGACGGAGGGAGU	Translation	cDNA|CAMK_KIN1/SNF1/Nim1_like.16 - CAMK includes calcium/calmodulin depedent protein kinases, expressed	1
novel-miR-146	LOC_Os03g12610.1	2	23.352	1	22	2280	2301	ACUCCCUCCAUCCUAAAAAAAG	UUUUUUUUUGGACGGAGGGAGU	Translation	cDNA|DNA polymerase I, putative, expressed	1
novel-miR-146	LOC_Os10g04610.1	3	17.845	1	22	1978	1999	ACUCCCUCCAUCCUAAAAAAAG	CUUUUUUUGGGACGGAGAGAGU	Translation	cDNA|OsFBX360 - F-box domain containing protein, expressed	1
novel-miR-146	LOC_Os11g09260.1	2.5	17.668	1	22	1075	1096	ACUCCCUCCAUCCUAAAAAAAG	CUUAUUUUGGGACGGAGGGAGU	Translation	cDNA|expressed protein	1
novel-miR-146	LOC_Os01g06740.1	3	19.525	1	23	1371	1393	ACUCCCUCCAUCCUAAAAAAAGA	UCUUUUUUUUUAAUGGAGGGAGU	Cleavage	cDNA|ribosome inactivating protein, putative, expressed	1
novel-miR-146	LOC_Os09g24820.1	2.5	18.468	1	20	416	435	ACUCCCUCCAUCCUAAAAAA	CAUUUUGGGAUGGAGGGAGU	Cleavage	cDNA|ZF-HD protein dimerisation region containing protein, expressed	1
novel-miR-146	LOC_Os11g34460.2	2.5	12.86	1	20	1608	1627	ACUCCCUCCAUCCUAAAAAA	CAUUUUGGGAUGGAGGGAGU	Cleavage	cDNA|OsFBO10 - F-box and other domain containing protein, expressed	1
novel-miR-146	LOC_Os01g73250.1	2.5	13.024	1	20	1133	1152	ACUCCCUCCAUCCUAAAAAA	CAUUUUGGGAUGGAGGGAGU	Cleavage	cDNA|abscisic stress-ripening, putative, expressed	1
novel-miR-146	LOC_Os06g03099.1	2.5	16.013	1	21	888	908	ACUCCCUCCAUCCUAAAAAAA	UUUUUUUAGGACGGAGGAAGU	Translation	cDNA|expressed protein	1
novel-miR-146	LOC_Os01g49065.1	2.5	16.564	1	22	967	988	ACUCCCUCCAUCCUAAAAAAAG	UUUUUUAUGGGAUAGAGGGAGU	Translation	cDNA|expressed protein	1
novel-miR-146	LOC_Os12g39380.1	2.5	21.536	1	22	2761	2782	ACUCCCUCCAUCCUAAAAAAAG	UUUUUUAUGGGACGGAGGGAGU	Translation	cDNA|BTBN24 - Bric-a-Brac, Tramtrack, Broad Complex BTB domain with non-phototropic hypocotyl 3 NPH3 domain, expressed	1
novel-miR-146	LOC_Os07g36950.1	2.5	24.148	1	22	2405	2426	ACUCCCUCCAUCCUAAAAAAAG	UUUUUUAUGGGAAGGAGGGAGU	Translation	cDNA|expressed protein	1
novel-miR-146	LOC_Os06g47910.1	2.5	24.05	1	22	1486	1507	ACUCCCUCCAUCCUAAAAAAAG	UUUUUUUUGGGACUGAGGGAGU	Translation	cDNA|GDSL-like lipase/acylhydrolase, putative, expressed	1
novel-miR-146	LOC_Os06g06490.3	2.5	14.656	1	22	936	957	ACUCCCUCCAUCCUAAAAAAAG	UUUUUUUUGAGACGGAGGGAGU	Translation	cDNA|U-box domain containing heat shock protein, putative, expressed	1
novel-miR-146	LOC_Os02g16490.1	3	17.594	1	23	1504	1526	ACUCCCUCCAUCCUAAAAAAAGA	UUUUUUUUUUGAACGGAGGGAGU	Translation	cDNA|expressed protein	1
novel-miR-146	LOC_Os10g22060.1	2.5	16.296	1	22	172	193	ACUCCCUCCAUCCUAAAAAAAG	UUAUUUUUGGGACGGAGGGAGU	Translation	cDNA|expressed protein	1
novel-miR-146	LOC_Os07g01904.1	2	21.988	1	23	1898	1920	ACUCCCUCCAUCCUAAAAAAAGA	UUAUAUUUUAGGACGGAGGGAGU	Translation	cDNA|expressed protein	1
novel-miR-146	LOC_Os03g57070.1	2	16.44	1	23	3233	3255	ACUCCCUCCAUCCUAAAAAAAGA	UUCUUUAUUAGUAUGGAGGGAGU	Cleavage	cDNA|amine oxidase-related, putative, expressed	1
novel-miR-146	LOC_Os08g40630.1	3	16.981	1	23	278	300	ACUCCCUCCAUCCUAAAAAAAGA	UUUCUUUCUAGGAGGGAGGGAGU	Translation	cDNA|mTERF domain containing protein, expressed	1
novel-miR-146	LOC_Os01g57610.1	2	14.524	1	23	2435	2457	ACUCCCUCCAUCCUAAAAAAAGA	UUAUAUUUUAGGACGGAGGGAGU	Translation	cDNA|OsGH3.1 - Probable indole-3-acetic acid-amido synthetase, expressed	1
novel-miR-146	LOC_Os03g60279.1	3	16.796	1	22	172	193	ACUCCCUCCAUCCUAAAAAAAG	UUUUUUAUGGGAUGGAGGGAUU	Cleavage	cDNA|cinnamoyl-CoA reductase family, putative, expressed	1
novel-miR-146	LOC_Os11g38330.3	2.5	17.606	1	21	3197	3217	ACUCCCUCCAUCCUAAAAAAA	UUUUUUUGGAACGGAGGGAGU	Translation	cDNA|ZOS11-06 - C2H2 zinc finger protein, expressed	1
novel-miR-146	LOC_Os05g07640.1	3	22.683	1	21	1130	1150	ACUCCCUCCAUCCUAAAAAAA	UUUUUCUAGGAUGGAGGAGGU	Cleavage	cDNA|expressed protein	1
novel-miR-146	LOC_Os12g27340.1	2.5	13.046	1	21	53	73	ACUCCCUCCAUCCUAAAAAAA	UUUUUAUGGGACGGAGGGAGU	Translation	cDNA|expressed protein	1
novel-miR-146	LOC_Os07g27140.1	2.5	23.081	1	23	3956	3978	ACUCCCUCCAUCCUAAAAAAAGA	UUAUAUUUUGGAAUGGAGGGAGU	Cleavage	cDNA|AT hook motif family protein, expressed	1
novel-miR-146	LOC_Os12g42044.4	2.5	16.419	1	23	2628	2650	ACUCCCUCCAUCCUAAAAAAAGA	UUAUAUUCUGGGAUGGAGGGAGU	Cleavage	cDNA|OsWAK127b - OsWAK short gene, expressed	1
novel-miR-146	LOC_Os12g42044.1	2.5	16.419	1	23	2628	2650	ACUCCCUCCAUCCUAAAAAAAGA	UUAUAUUCUGGGAUGGAGGGAGU	Cleavage	cDNA|OsWAK127b - OsWAK short gene, expressed	1
novel-miR-146	LOC_Os12g42044.5	2.5	16.419	1	23	2111	2133	ACUCCCUCCAUCCUAAAAAAAGA	UUAUAUUCUGGGAUGGAGGGAGU	Cleavage	cDNA|OsWAK127b - OsWAK short gene, expressed	1
novel-miR-146	LOC_Os10g05069.2	2.5	14.294	1	23	535	557	ACUCCCUCCAUCCUAAAAAAAGA	UUAUAUUUUGGAAUGGAGGGAGU	Cleavage	cDNA|lysosomal alpha-mannosidase precursor, putative, expressed	1
novel-miR-146	LOC_Os08g25010.1	2.5	14.704	1	23	2535	2557	ACUCCCUCCAUCCUAAAAAAAGA	UUAUAUUUUGGGACGGAGGGAGU	Translation	cDNA|TBC domain containing protein, expressed	1
novel-miR-146	LOC_Os02g54000.1	2.5	16.67	1	23	1797	1819	ACUCCCUCCAUCCUAAAAAAAGA	UUAUAUUAUGGGAUGGAGGGAGU	Cleavage	cDNA|mRNA cap guanine-N7 methyltransferase 2, putative, expressed	1
novel-miR-146	LOC_Os07g41060.1	2.5	13.554	1	20	949	968	ACUCCCUCCAUCCUAAAAAA	UAUUUUAGGAUGGAAGGAGU	Cleavage	cDNA|dihydroflavonol-4-reductase, putative, expressed	1
novel-miR-146	LOC_Os12g35340.1	2.5	18.726	1	23	549	571	ACUCCCUCCAUCCUAAAAAAAGA	UUAUAUUUUAAGAUGGAGGGGGU	Cleavage	cDNA|OsGrx_C11 - glutaredoxin subgroup III, expressed	1
novel-miR-146	LOC_Os09g13440.2	2.5	24.637	1	23	664	686	ACUCCCUCCAUCCUAAAAAAAGA	UUAUAUUUUGGGACGGAGGGAGU	Translation	cDNA|expressed protein	1
novel-miR-146	LOC_Os01g31870.5	3	20.258	1	21	26	46	ACUCCCUCCAUCCUAAAAAAA	UUUGUUUGGGUUGGAGGGGGU	Translation	cDNA|natural resistance-associated macrophage protein, putative, expressed	1
novel-miR-146	LOC_Os01g31870.1	3	23.312	1	21	62	82	ACUCCCUCCAUCCUAAAAAAA	UUUGUUUGGGUUGGAGGGGGU	Translation	cDNA|natural resistance-associated macrophage protein, putative, expressed	1
novel-miR-146	LOC_Os01g31870.8	3	23.312	1	21	62	82	ACUCCCUCCAUCCUAAAAAAA	UUUGUUUGGGUUGGAGGGGGU	Translation	cDNA|natural resistance-associated macrophage protein, putative, expressed	1
novel-miR-146	LOC_Os01g31870.2	3	23.312	1	21	62	82	ACUCCCUCCAUCCUAAAAAAA	UUUGUUUGGGUUGGAGGGGGU	Translation	cDNA|natural resistance-associated macrophage protein, putative, expressed	1
novel-miR-146	LOC_Os01g31870.3	3	14.094	1	21	26	46	ACUCCCUCCAUCCUAAAAAAA	UUUGUUUGGGUUGGAGGGGGU	Translation	cDNA|natural resistance-associated macrophage protein, putative, expressed	1
novel-miR-146	LOC_Os02g38750.1	2.5	20.82	1	23	53	75	ACUCCCUCCAUCCUAAAAAAAGA	UUAUAUUUUGGGACGGAGGGAGU	Translation	cDNA|expressed protein	1
novel-miR-146	LOC_Os04g53830.1	3	21.597	1	21	1253	1273	ACUCCCUCCAUCCUAAAAAAA	UUUUUAUGGGAUAGAGGGGGU	Translation	cDNA|3-beta hydroxysteroid dehydrogenase/isomerase family protein, putative, expressed	1
novel-miR-146	LOC_Os02g37694.1	3	22.449	1	22	1206	1227	ACUCCCUCCAUCCUAAAAAAAG	UUUAUUUUAGGACAGAGGGAGU	Translation	cDNA|expressed protein	1
novel-miR-146	LOC_Os01g44140.1	3	16.761	1	22	62	83	ACUCCCUCCAUCCUAAAAAAAG	UUUUUUAUCGGACGGAGGGAGU	Translation	cDNA|expressed protein	1
novel-miR-146	LOC_Os03g25080.1	3	21.666	1	22	1597	1618	ACUCCCUCCAUCCUAAAAAAAG	UUUUUUAUUUGAUGGAGGGAGU	Cleavage	cDNA|OsFBX86 - F-box domain containing protein, expressed	1
novel-miR-146	LOC_Os03g44835.1	2.5	11.912	1	20	4558	4577	ACUCCCUCCAUCCUAAAAAA	UAUUUUGGGACGGAGGGAGU	Translation	cDNA|expressed protein	1
novel-miR-146	LOC_Os10g33510.1	3	15.164	1	20	470	489	ACUCCCUCCAUCCUAAAAAA	AUAUUUGGGGUGGAGGGAGU	Cleavage	cDNA|hypothetical protein	1
novel-miR-146	LOC_Os10g20230.2	3	18.686	1	23	2003	2025	ACUCCCUCCAUCCUAAAAAAAGA	UCAGUUUUUUGUAUGGAGGGAGU	Cleavage	cDNA|expressed protein	1
novel-miR-146	LOC_Os10g20230.1	3	18.686	1	23	1895	1917	ACUCCCUCCAUCCUAAAAAAAGA	UCAGUUUUUUGUAUGGAGGGAGU	Cleavage	cDNA|expressed protein	1
novel-miR-146	LOC_Os01g63280.1	3	16.132	1	21	2235	2255	ACUCCCUCCAUCCUAAAAAAA	UCUUUUUAGGAUAAAGGGAGU	Translation	cDNA|tyrosine protein kinase domain containing protein, putative, expressed	1
novel-miR-146	LOC_Os01g63280.3	3	16.132	1	21	1949	1969	ACUCCCUCCAUCCUAAAAAAA	UCUUUUUAGGAUAAAGGGAGU	Translation	cDNA|tyrosine protein kinase domain containing protein, putative, expressed	1
novel-miR-146	LOC_Os01g63280.2	3	16.132	1	21	1689	1709	ACUCCCUCCAUCCUAAAAAAA	UCUUUUUAGGAUAAAGGGAGU	Translation	cDNA|tyrosine protein kinase domain containing protein, putative, expressed	1
novel-miR-146	LOC_Os11g35870.3	3	16.614	1	20	667	686	ACUCCCUCCAUCCUAAAAAA	CUUUUGUGGAUGGAGGGAGU	Cleavage	cDNA|RWD domain containing protein, expressed	1
novel-miR-146	LOC_Os01g13360.2	3	21.437	1	23	1883	1905	ACUCCCUCCAUCCUAAAAAAAGA	UUAUAUUUCAGGAUAGAGGGAGU	Translation	cDNA|phosphatidylinositol 3- and 4-kinase family protein, putative, expressed	1
novel-miR-146	LOC_Os02g12820.1	3	18.505	1	23	2084	2106	ACUCCCUCCAUCCUAAAAAAAGA	UUGUAUUUUAAAAUGGAGGGAGU	Cleavage	cDNA|helix-loop-helix DNA-binding domain containing protein, expressed	1
novel-miR-146	LOC_Os09g10340.1	3	24.521	1	23	1706	1728	ACUCCCUCCAUCCUAAAAAAAGA	UUAUAUUUUCGUAUGGAGGGAGU	Cleavage	cDNA|cytochrome P450, putative, expressed	1
novel-miR-146	LOC_Os02g57330.2	3	24.023	1	20	1394	1413	ACUCCCUCCAUCCUAAAAAA	UUUUUUGGGACAGGGGGAGU	Translation	cDNA|expressed protein	1
novel-miR-147	LOC_Os03g51520.2	3	22.961	1	20	1687	1706	AGCUGUGUAGGCCUCCCUUU	ACAGGGAGGCCUAUACAGGU	Cleavage	cDNA|fip1 motif family protein, expressed	1
novel-miR-147	LOC_Os03g51520.1	3	22.961	1	20	1561	1580	AGCUGUGUAGGCCUCCCUUU	ACAGGGAGGCCUAUACAGGU	Cleavage	cDNA|fip1 motif family protein, expressed	1
novel-miR-147	LOC_Os08g44370.1	3	16.44	1	20	930	949	AGCUGUGUAGGCCUCCCUUU	AAAGGGAAGCAUGCACAGUU	Translation	cDNA|inosine-uridine preferring nucleoside hydrolase family protein, putative, expressed	1
novel-miR-148	LOC_Os11g34230.3	2	21.336	1	23	813	835	GUUUGGAUCCAAGGACUUAACUU	AAGUUAAAUCCCUGGAUCCAAAC	Cleavage	cDNA|expressed protein	1
novel-miR-148	LOC_Os11g34230.4	2	21.336	1	23	826	848	GUUUGGAUCCAAGGACUUAACUU	AAGUUAAAUCCCUGGAUCCAAAC	Cleavage	cDNA|expressed protein	1
novel-miR-148	LOC_Os11g34230.6	2	21.336	1	23	832	854	GUUUGGAUCCAAGGACUUAACUU	AAGUUAAAUCCCUGGAUCCAAAC	Cleavage	cDNA|expressed protein	1
novel-miR-148	LOC_Os04g45834.2	3	23.848	1	23	1355	1377	GUUUGGAUCCAAGGACUUAACUU	AAGUUAAGUCCCUGGAUGUAAAC	Cleavage	cDNA|DUF584 domain containing protein, putative, expressed	1
novel-miR-148	LOC_Os04g09580.1	3	19.883	1	23	4676	4698	GUUUGGAUCCAAGGACUUAACUU	AAGUUAAGUCCCUGGAUGUAAAC	Cleavage	cDNA|expressed protein	1
novel-miR-148	LOC_Os01g70470.1	2	11.508	1	22	3	24	GUUUGGAUCCAAGGACUUAACU	AUUUGCGUUCUUGGAUCCAAAC	Cleavage	cDNA|expressed protein	1
novel-miR-148	LOC_Os04g27820.1	3	19.687	1	22	262	283	GUUUGGAUCCAAGGACUUAACU	GGAUGGGUCCCUGGAUCCAAAC	Cleavage	cDNA|expressed protein	1
novel-miR-148	LOC_Os05g15730.1	3	22.35	1	21	814	834	GUUUGGAUCCAAGGACUUAAC	GUUAAGGCCUUGGAUUCACAC	Cleavage	cDNA|retrotransposon, putative, centromere-specific, expressed	1
novel-miR-148	LOC_Os03g17180.1	3	16.427	1	21	5135	5155	GUUUGGAUCCAAGGACUUAAC	GUUAAGUCCUUGGCUCCGGAG	Cleavage	cDNA|ABC transporter, ATP-binding protein, putative, expressed	1
novel-miR-148	LOC_Os06g25230.1	3	15.019	1	20	1037	1056	GUUUGGAUCCAAGGACUUAA	CUAAGUCCUUGUAUCCAAAG	Translation	cDNA|retrotransposon protein, putative, unclassified, expressed	1
novel-miR-148	LOC_Os03g34310.5	3	11.859	1	23	2522	2544	GUUUGGAUCCAAGGACUUAACUU	AAUUUGAGUGUUUGCAUCCAAAC	Translation	cDNA|expressed protein	1
novel-miR-148	LOC_Os09g14010.1	3	16.241	1	22	1656	1677	GUUUGGAUCCAAGGACUUAACU	ACUCAAGUACUUGGAUCUAAGC	Cleavage	cDNA|disease resistance protein RPS2, putative, expressed	1
novel-miR-148	LOC_Os05g41310.1	3	16.357	1	20	261	280	GUUUGGAUCCAAGGACUUAA	UGAAGUCCUCCGAUCCAAAC	Translation	cDNA|disease resistance protein RGA2, putative, expressed	1
novel-miR-150	LOC_Os10g11889.2	3	15.366	1	20	312	331	CAAGGGACCCAGAUGUAAAA	UUUUGUGUUUGGGUCUUUUG	Cleavage	cDNA|expressed protein	1
novel-miR-150	LOC_Os10g11889.1	3	15.366	1	20	396	415	CAAGGGACCCAGAUGUAAAA	UUUUGUGUUUGGGUCUUUUG	Cleavage	cDNA|expressed protein	1
novel-miR-150	LOC_Os02g02750.2	3	21.368	1	20	1336	1355	CAAGGGACCCAGAUGUAAAA	UUUUGCAUUUGGCUUUCUUG	Cleavage	cDNA|CDP-alcohol phosphatidyltransferase, putative, expressed	1
novel-miR-150	LOC_Os02g02750.3	3	19.62	1	20	1141	1160	CAAGGGACCCAGAUGUAAAA	UUUUGCAUUUGGCUUUCUUG	Cleavage	cDNA|CDP-alcohol phosphatidyltransferase, putative, expressed	1
novel-miR-151	LOC_Os09g39550.1	3	13.296	1	20	9	28	UUUCAACUCCACCACUGAUA	CAUCAGUGGGGGAGUUGGGA	Translation	cDNA|expressed protein	1
novel-miR-151	LOC_Os04g35940.1	2.5	13.042	1	20	1463	1482	UUUCAACUCCACCACUGAUA	UGUCAGUUGUGUAGUUGAAA	Translation	cDNA|OsFBX135 - F-box domain containing protein, expressed	1
novel-miR-151	LOC_Os02g52500.1	2.5	11.096	1	20	297	316	UUUCAACUCCACCACUGAUA	UGUCAAAGGUGGAGUUGAAA	Cleavage	cDNA|expressed protein	1
novel-miR-151	LOC_Os10g15079.1	3	17.064	1	20	2841	2860	UUUCAACUCCACCACUGAUA	UAUCGGAGAUGGAGUUGAAG	Cleavage	cDNA|retrotransposon protein, putative, unclassified, expressed	1
novel-miR-151	LOC_Os11g08110.1	3	18.136	1	20	1763	1782	UUUCAACUCCACCACUGAUA	UAUCACUGAUGGAGUUGGAG	Cleavage	cDNA|expressed protein	1
novel-miR-151	LOC_Os07g49290.1	3	21.68	1	20	1631	1650	UUUCAACUCCACCACUGAUA	UGUCAUUGGUGGUGUUGAGA	Cleavage	cDNA|PHD finger family protein, putative, expressed	1
novel-miR-151	LOC_Os11g08100.1	3	20.206	1	20	1453	1472	UUUCAACUCCACCACUGAUA	UAUCACUGAUGGAGUUGGAG	Cleavage	cDNA|eukaryotic aspartyl protease domain containing protein, expressed	1
novel-miR-151	LOC_Os07g02310.1	3	10.688	1	20	296	315	UUUCAACUCCACCACUGAUA	CAUCAGUCGAGGAGUUGAAA	Translation	cDNA|retrotransposon protein, putative, Ty3-gypsy subclass, expressed	1
novel-miR-151	LOC_Os11g08110.2	3	18.136	1	20	1454	1473	UUUCAACUCCACCACUGAUA	UAUCACUGAUGGAGUUGGAG	Cleavage	cDNA|expressed protein	1
novel-miR-152	LOC_Os05g39540.1	2	17.476	1	23	1440	1462	UCAACAUUUGACCGUCCGUCUUA	UAAGACGGACGGUCAAACGUUGG	Cleavage	cDNA|metal cation transporter, putative, expressed	1
novel-miR-152	LOC_Os10g10170.6	2	14.298	1	23	2262	2284	UCAACAUUUGACCGUCCGUCUUA	UAAGACGGACGGUCAAACGUUGG	Cleavage	cDNA|PPR repeat domain containing protein, putative, expressed	1
novel-miR-152	LOC_Os06g38210.2	2	15.807	1	23	2639	2661	UCAACAUUUGACCGUCCGUCUUA	UAAGACGGACGGUCAAACGUUGG	Cleavage	cDNA|expressed protein	1
novel-miR-152	LOC_Os06g47910.1	2.5	18.17	1	23	1441	1463	UCAACAUUUGACCGUCCGUCUUA	UAAGAUGGACGGUCAAACGUUGG	Cleavage	cDNA|GDSL-like lipase/acylhydrolase, putative, expressed	1
novel-miR-152	LOC_Os06g50146.1	2.5	15.659	1	23	1371	1393	UCAACAUUUGACCGUCCGUCUUA	UAAGAUGGACGGUCAAACGUUGG	Cleavage	cDNA|calcium-dependent protein kinase CPK1 adapter protein 2, putative, expressed	1
novel-miR-152	LOC_Os11g31690.1	2.5	13.914	1	23	1768	1790	UCAACAUUUGACCGUCCGUCUUA	UAAGACGGACGGUUAAACGUUGG	Cleavage	cDNA|expressed protein	1
novel-miR-152	LOC_Os11g31690.2	2.5	13.914	1	23	1769	1791	UCAACAUUUGACCGUCCGUCUUA	UAAGACGGACGGUUAAACGUUGG	Cleavage	cDNA|expressed protein	1
novel-miR-152	LOC_Os03g22050.4	2.5	19.371	1	23	2053	2075	UCAACAUUUGACCGUCCGUCUUA	UAAGACGAACGGUCAAACGUUGA	Cleavage	cDNA|CAMK_KIN1/SNF1/Nim1_like.16 - CAMK includes calcium/calmodulin depedent protein kinases, expressed	1
novel-miR-152	LOC_Os03g22050.3	2.5	19.371	1	23	3008	3030	UCAACAUUUGACCGUCCGUCUUA	UAAGACGAACGGUCAAACGUUGA	Cleavage	cDNA|CAMK_KIN1/SNF1/Nim1_like.16 - CAMK includes calcium/calmodulin depedent protein kinases, expressed	1
novel-miR-152	LOC_Os03g22050.2	2.5	19.371	1	23	3039	3061	UCAACAUUUGACCGUCCGUCUUA	UAAGACGAACGGUCAAACGUUGA	Cleavage	cDNA|CAMK_KIN1/SNF1/Nim1_like.16 - CAMK includes calcium/calmodulin depedent protein kinases, expressed	1
novel-miR-152	LOC_Os03g22050.1	2.5	19.371	1	23	3045	3067	UCAACAUUUGACCGUCCGUCUUA	UAAGACGAACGGUCAAACGUUGA	Cleavage	cDNA|CAMK_KIN1/SNF1/Nim1_like.16 - CAMK includes calcium/calmodulin depedent protein kinases, expressed	1
novel-miR-152	LOC_Os07g30690.1	3	9.997	1	23	1905	1927	UCAACAUUUGACCGUCCGUCUUA	UAAGACGAGUGGUCAAAUGUUGC	Cleavage	cDNA|indole-3-acetate beta-glucosyltransferase, putative, expressed	1
novel-miR-152	LOC_Os01g71060.1	2.5	10.58	1	23	1379	1401	UCAACAUUUGACCGUCCGUCUUA	UAAGACAGACAGUCAAAUGUUGG	Cleavage	cDNA|xylanase inhibitor, putative, expressed	1
novel-miR-152	LOC_Os09g32940.2	3	12.01	1	23	1661	1683	UCAACAUUUGACCGUCCGUCUUA	UAAGACGGACAGUCAAACGUUGG	Cleavage	cDNA|expressed protein	1
novel-miR-152	LOC_Os07g33550.1	3	11.738	1	23	1787	1809	UCAACAUUUGACCGUCCGUCUUA	UAAGACGAAUGGUCAAAUGUUCA	Cleavage	cDNA|cytochrome P450, putative, expressed	1
novel-miR-152	LOC_Os11g37540.1	3	12.034	1	23	3969	3991	UCAACAUUUGACCGUCCGUCUUA	UAAAACGGACGGUCAAACGUUGG	Cleavage	cDNA|protein phosphatase 2C, putative, expressed	1
novel-miR-152	LOC_Os01g09560.1	3	20.108	1	23	173	195	UCAACAUUUGACCGUCCGUCUUA	UGGACUGGAUGGUCAAAUGUUGA	Cleavage	cDNA|mitochondrial-processing peptidase subunit alpha, mitochondrial precursor, putative, expressed	1
novel-miR-152	LOC_Os12g14070.1	3	15.786	1	21	1532	1552	UCAACAUUUGACCGUCCGUCU	AGAUGGACAGACAAGUGUUGA	Translation	cDNA|DnaK family protein, putative, expressed	1
novel-miR-152	LOC_Os09g02690.2	3	19.808	1	20	511	530	UCAACAUUUGACCGUCCGUC	AAUGGAUGGUCAUAUGUUGA	Cleavage	cDNA|expressed protein	1
novel-miR-152	LOC_Os09g02690.1	3	19.808	1	20	809	828	UCAACAUUUGACCGUCCGUC	AAUGGAUGGUCAUAUGUUGA	Cleavage	cDNA|expressed protein	1
novel-miR-152	LOC_Os10g30460.1	3	17.804	1	23	397	419	UCAACAUUUGACCGUCCGUCUUA	UCGGAUGCACGGUGGAAUGUUGA	Translation	cDNA|retrotransposon protein, putative, unclassified, expressed	1
novel-miR-153	LOC_Os05g02620.1	2	14.035	1	21	652	672	UAAUAGAUGACUCCGUUGACU	AGUCAACGGCAUCAUCUAUUA	Translation	cDNA|expressed protein	1
novel-miR-153	LOC_Os01g64520.1	2.5	14.335	1	21	1480	1500	UAAUAGAUGACUCCGUUGACU	AGUCAACGGCGUCAUAUAUUA	Cleavage	cDNA|uricase, putative, expressed	1
novel-miR-153	LOC_Os01g64520.2	2.5	14.335	1	21	1495	1515	UAAUAGAUGACUCCGUUGACU	AGUCAACGGCGUCAUAUAUUA	Cleavage	cDNA|uricase, putative, expressed	1
novel-miR-153	LOC_Os03g10250.1	2	8.001	1	21	8	28	UAAUAGAUGACUCCGUUGACU	AGUCAACAGCGUCAUCUAUUA	Cleavage	cDNA|expressed protein	1
novel-miR-153	LOC_Os01g70190.1	2.5	10.481	1	21	1934	1954	UAAUAGAUGACUCCGUUGACU	AGUCAACGGCGUCAUCUAAUA	Cleavage	cDNA|exostosin family domain containing protein, expressed	1
novel-miR-153	LOC_Os05g49120.2	2	17.114	1	21	1779	1799	UAAUAGAUGACUCCGUUGACU	AAUCAACGGCGUCAUCUAUUA	Cleavage	cDNA|NLI interacting factor-like phosphatase, putative, expressed	1
novel-miR-153	LOC_Os05g49120.1	2	17.114	1	21	1894	1914	UAAUAGAUGACUCCGUUGACU	AAUCAACGGCGUCAUCUAUUA	Cleavage	cDNA|NLI interacting factor-like phosphatase, putative, expressed	1
novel-miR-153	LOC_Os05g07560.1	2	18.229	1	21	3769	3789	UAAUAGAUGACUCCGUUGACU	AGUCAACGACGUCAUCUAUUA	Cleavage	cDNA|expressed protein	1
novel-miR-153	LOC_Os03g18454.2	3	21.257	1	21	753	773	UAAUAGAUGACUCCGUUGACU	AGUCAAUAGAGUCAGCUAUUA	Cleavage	cDNA|gamma-interferon-inducible lysosomal thiol reductase precursor, putative, expressed	1
novel-miR-153	LOC_Os03g18454.1	3	21.257	1	21	850	870	UAAUAGAUGACUCCGUUGACU	AGUCAAUAGAGUCAGCUAUUA	Cleavage	cDNA|gamma-interferon-inducible lysosomal thiol reductase precursor, putative, expressed	1
novel-miR-153	LOC_Os10g24460.1	3	24.299	1	20	2168	2187	UAAUAGAUGACUCCGUUGAC	UUCAACGGAGUCAUCGAUUG	Cleavage	cDNA|retrotransposon protein, putative, Ty3-gypsy subclass, expressed	1
novel-miR-153	LOC_Os03g58720.1	3	23.701	1	21	3123	3143	UAAUAGAUGACUCCGUUGACU	GGUCGUUGGAGCCAUCUAUUA	Translation	cDNA|RNA recognition motif containing protein, putative, expressed	1
novel-miR-153	LOC_Os07g33550.1	3	13.518	1	20	1806	1825	UAAUAGAUGACUCCGUUGAC	UUCAACGGCAUCAUCUAUUA	Translation	cDNA|cytochrome P450, putative, expressed	1
novel-miR-153	LOC_Os06g06210.2	3	21.519	1	20	692	710	UAAUAGAUGACUCCGUUGAC	GUCGACGGAG-CAUCUAUUG	Translation	cDNA|expressed protein	1
novel-miR-154	LOC_Os03g19380.1	3	16.907	1	21	838	858	UAUCAACGUUUGACCAUUCGU	AUGAAUGAUCAAACGUUGGUU	Cleavage	cDNA|calvin cycle protein CP12, putative, expressed	1
novel-miR-154	LOC_Os01g06740.1	3	16.262	1	21	1333	1353	UAUCAACGUUUGACCAUUCGU	ACGGACGGUCAAACGUUGACA	Cleavage	cDNA|ribosome inactivating protein, putative, expressed	1
novel-miR-155	LOC_Os10g17510.1	3	17.192	1	23	873	895	GAGGAUGUGACACAUAAACUGUU	AGAAGAUUAUGUGUCAGAUUCUC	Cleavage	cDNA|transposon protein, putative, Ac/Ds sub-class, expressed	1
novel-miR-155	LOC_Os07g38060.1	3	13.678	1	23	941	963	GAGGAUGUGACACAUAAACUGUU	AAAAGCUUAUGGGUCACGUCUUC	Cleavage	cDNA|expressed protein	1
novel-miR-155	LOC_Os06g42540.2	3	17.285	1	21	734	754	GAGGAUGUGACACAUAAACUG	CAGCUUAGGUGUCGCAUUCUC	Cleavage	cDNA|expressed protein	1
novel-miR-155	LOC_Os03g13274.1	3	17.16	1	23	1664	1686	GAGGAUGUGACACAUAAACUGUU	AGAAGCUUAUGUCUCGCAUUCUC	Translation	cDNA|peptide transporter PTR2, putative, expressed	1
novel-miR-155	LOC_Os03g13274.4	3	17.16	1	23	1691	1713	GAGGAUGUGACACAUAAACUGUU	AGAAGCUUAUGUCUCGCAUUCUC	Translation	cDNA|peptide transporter PTR2, putative, expressed	1
novel-miR-155	LOC_Os03g13274.3	3	17.16	1	23	1710	1732	GAGGAUGUGACACAUAAACUGUU	AGAAGCUUAUGUCUCGCAUUCUC	Translation	cDNA|peptide transporter PTR2, putative, expressed	1
novel-miR-155	LOC_Os03g13274.2	3	17.16	1	23	1745	1767	GAGGAUGUGACACAUAAACUGUU	AGAAGCUUAUGUCUCGCAUUCUC	Translation	cDNA|peptide transporter PTR2, putative, expressed	1
novel-miR-156	LOC_Os07g28260.5	3	22.764	1	23	2617	2639	UACGAGAUGAAUCUUUUGAGCCU	AGGCUUAAAAGAUUCGUUUCGCA	Cleavage	cDNA|expressed protein	1
novel-miR-156	LOC_Os07g28260.4	3	22.764	1	23	2714	2736	UACGAGAUGAAUCUUUUGAGCCU	AGGCUUAAAAGAUUCGUUUCGCA	Cleavage	cDNA|expressed protein	1
novel-miR-156	LOC_Os02g32680.1	2	10.984	1	21	1	21	UACGAGAUGAAUCUUUUGAGC	GCUUAAAAGAUUCAUCUCGCA	Cleavage	cDNA|lectin receptor-type protein kinase, putative, expressed	1
novel-miR-156	LOC_Os02g05770.2	3	22.187	1	23	1803	1825	UACGAGAUGAAUCUUUUGAGCCU	AGGCUUAAUAGAUUCGUCUUGUG	Cleavage	cDNA|expressed protein	1
novel-miR-156	LOC_Os02g05770.1	3	22.187	1	23	1827	1849	UACGAGAUGAAUCUUUUGAGCCU	AGGCUUAAUAGAUUCGUCUUGUG	Cleavage	cDNA|expressed protein	1
novel-miR-156	LOC_Os06g47000.1	2	24.405	1	23	2131	2153	UACGAGAUGAAUCUUUUGAGCCU	AGACUCAAAAGAUUCGUCUCGCA	Cleavage	cDNA|external NADH-ubiquinone oxidoreductase 1, mitochondrial precursor, putative, expressed	1
novel-miR-156	LOC_Os06g47000.3	2	24.405	1	23	2183	2205	UACGAGAUGAAUCUUUUGAGCCU	AGACUCAAAAGAUUCGUCUCGCA	Cleavage	cDNA|external NADH-ubiquinone oxidoreductase 1, mitochondrial precursor, putative, expressed	1
novel-miR-156	LOC_Os06g47000.2	2	24.405	1	23	2278	2300	UACGAGAUGAAUCUUUUGAGCCU	AGACUCAAAAGAUUCGUCUCGCA	Cleavage	cDNA|external NADH-ubiquinone oxidoreductase 1, mitochondrial precursor, putative, expressed	1
novel-miR-156	LOC_Os08g08390.1	3	21.255	1	23	12	34	UACGAGAUGAAUCUUUUGAGCCU	AGGCUUAAAAAAUUCAUCUCGCA	Cleavage	cDNA|retrotransposon protein, putative, unclassified, expressed	1
novel-miR-156	LOC_Os06g28480.1	3	24.093	1	23	2075	2097	UACGAGAUGAAUCUUUUGAGCCU	AGACUCAAAAGAUUCGUCUCGCG	Cleavage	cDNA|polygalacturonase inhibitor 1 precursor, putative, expressed	1
novel-miR-156	LOC_Os04g09580.1	3	14.122	1	23	4573	4595	UACGAGAUGAAUCUUUUGAGCCU	AGGCUUAAAAAAUUUGUCUCGUG	Cleavage	cDNA|expressed protein	1
novel-miR-156	LOC_Os04g03180.1	3	21.867	1	23	958	980	UACGAGAUGAAUCUUUUGAGCCU	AGACUUAAAAGAUUCAUCUCGCG	Cleavage	cDNA|disease resistance protein, putative, expressed	1
novel-miR-156	LOC_Os01g08260.2	2.5	21.373	1	20	597	616	UACGAGAUGAAUCUUUUGAG	AUCGAAAGAUUUGUCUCGUA	Cleavage	cDNA|pleiotropic drug resistance protein 4, putative, expressed	1
novel-miR-156	LOC_Os01g08260.1	2.5	21.373	1	20	1254	1273	UACGAGAUGAAUCUUUUGAG	AUCGAAAGAUUUGUCUCGUA	Cleavage	cDNA|pleiotropic drug resistance protein 4, putative, expressed	1
novel-miR-156	LOC_Os02g35080.1	2.5	20.92	1	22	43	64	UACGAGAUGAAUCUUUUGAGCC	GCCUCGAAACAUUCAUCUCGUC	Cleavage	cDNA|T-complex protein 11, putative, expressed	1
novel-miR-156	LOC_Os02g35080.4	2.5	20.92	1	22	43	64	UACGAGAUGAAUCUUUUGAGCC	GCCUCGAAACAUUCAUCUCGUC	Cleavage	cDNA|T-complex protein 11, putative, expressed	1
novel-miR-156	LOC_Os02g35080.3	2.5	20.92	1	22	43	64	UACGAGAUGAAUCUUUUGAGCC	GCCUCGAAACAUUCAUCUCGUC	Cleavage	cDNA|T-complex protein 11, putative, expressed	1
novel-miR-156	LOC_Os02g35080.2	2.5	20.92	1	22	43	64	UACGAGAUGAAUCUUUUGAGCC	GCCUCGAAACAUUCAUCUCGUC	Cleavage	cDNA|T-complex protein 11, putative, expressed	1
novel-miR-156	LOC_Os02g35080.5	2.5	20.92	1	22	43	64	UACGAGAUGAAUCUUUUGAGCC	GCCUCGAAACAUUCAUCUCGUC	Cleavage	cDNA|T-complex protein 11, putative, expressed	1
novel-miR-156	LOC_Os02g47780.1	3	18.182	1	21	1041	1061	UACGAGAUGAAUCUUUUGAGC	GCUCCAGAGGUUCCUCUCGUA	Cleavage	cDNA|hydrolase, alpha/beta fold family domain containing protein, expressed	1
novel-miR-156	LOC_Os08g13080.1	3	22.169	1	23	3171	3193	UACGAGAUGAAUCUUUUGAGCCU	AGCCGCAGAUGAUUUAUCUCGUA	Cleavage	cDNA|retrotransposon protein, putative, unclassified, expressed	1
novel-miR-156	LOC_Os06g05720.1	3	13.794	1	20	1036	1055	UACGAGAUGAAUCUUUUGAG	CUCAAGAGCUUCAUUUCGUU	Cleavage	cDNA|expressed protein	1
novel-miR-156	LOC_Os10g01660.1	3	16.134	1	20	1474	1493	UACGAGAUGAAUCUUUUGAG	AUCAAAAGCUUCAUUUUGUA	Cleavage	cDNA|transferase family protein, putative, expressed	1
novel-miR-156	LOC_Os02g35190.2	3	17.016	1	20	2754	2773	UACGAGAUGAAUCUUUUGAG	UUUACAGGAUUCAUCUUGUA	Cleavage	cDNA|chloride channel protein, putative, expressed	1
novel-miR-156	LOC_Os02g35190.1	3	17.016	1	20	2792	2811	UACGAGAUGAAUCUUUUGAG	UUUACAGGAUUCAUCUUGUA	Cleavage	cDNA|chloride channel protein, putative, expressed	1
novel-miR-157	LOC_Os11g37774.1	3	14.294	1	20	1268	1287	CUUUUGAUCUUUAGUCCCGG	UUGGGACUGGAGAUCAAAAU	Cleavage	cDNA|stripe rust resistance protein Yr10, putative, expressed	1
novel-miR-157	LOC_Os07g31530.1	2.5	16.512	1	21	244	264	CUUUUGAUCUUUAGUCCCGGU	GCUGUAACUAAAGAUCAAAAG	Cleavage	cDNA|retrotransposon protein, putative, unclassified, expressed	1
novel-miR-157	LOC_Os05g38980.1	3	8.771	1	21	2954	2974	CUUUUGAUCUUUAGUCCCGGU	GUUGGGACUUGAGAUCAGAAG	Cleavage	cDNA|respiratory burst oxidase, putative, expressed	1
novel-miR-157	LOC_Os06g21210.1	3	16.955	1	20	187	206	CUUUUGAUCUUUAGUCCCGG	CAGGGGUUGAGGAUCAAAAG	Cleavage	cDNA|glycine rich protein family protein, putative, expressed	1
novel-miR-157	LOC_Os08g17990.1	3	13.579	1	20	2986	3005	CUUUUGAUCUUUAGUCCCGG	CUUGGACUAAAGAUCAACAG	Cleavage	cDNA|retrotransposon protein, putative, unclassified, expressed	1
novel-miR-158	LOC_Os06g33450.1	3	10.141	1	23	2301	2323	CCCGAAAACUACUGUUGGAUAGG	UUUAUCCUACGGUAGUUUUCAGG	Cleavage	cDNA|helix-loop-helix DNA-binding domain containing protein, expressed	1
novel-miR-158	LOC_Os04g41110.2	3	14.575	1	23	2508	2530	CCCGAAAACUACUGUUGGAUAGG	CAUGUUCAUUGGUAGUUUUCGGG	Cleavage	cDNA|Rad21 / Rec8 like protein, putative, expressed	1
novel-miR-158	LOC_Os04g41110.1	3	14.575	1	23	2511	2533	CCCGAAAACUACUGUUGGAUAGG	CAUGUUCAUUGGUAGUUUUCGGG	Cleavage	cDNA|Rad21 / Rec8 like protein, putative, expressed	1
novel-miR-158	LOC_Os04g53060.1	3	10.402	1	20	2332	2351	CCCGAAAACUACUGUUGGAU	AUCCAACAAUAGUUUUUAGG	Cleavage	cDNA|NBS-LRR disease resistance protein, putative, expressed	1
novel-miR-159	LOC_Os04g03920.1	2	23.557	1	20	1469	1488	UAUCACUGACAUGUGGGCCC	GGGCCCACAUGUCGGUGACA	Cleavage	cDNA|expressed protein	1
novel-miR-159	LOC_Os03g61770.1	2	18.571	1	20	398	417	UAUCACUGACAUGUGGGCCC	GGGUCCACAUGUCAGUGACA	Cleavage	cDNA|expressed protein	1
novel-miR-159	LOC_Os08g19640.1	2.5	22.363	1	21	248	268	UAUCACUGACAUGUGGGCCCG	CGGGCCCACGCGUCAGUGAUU	Translation	cDNA|hypothetical protein	1
novel-miR-159	LOC_Os06g44500.1	2.5	22.639	1	21	1331	1351	UAUCACUGACAUGUGGGCCCG	CGGGCCCACCUGUCAGUGAGA	Cleavage	cDNA|OsFBK17 - F-box domain and kelch repeat containing protein, expressed	1
novel-miR-159	LOC_Os01g09450.2	3	22.374	1	21	1535	1555	UAUCACUGACAUGUGGGCCCG	CGGGCCUAUAUGUUAAUGAUA	Cleavage	cDNA|OsIAA2 - Auxin-responsive Aux/IAA gene family member, expressed	1
novel-miR-159	LOC_Os01g09450.1	3	22.374	1	21	1463	1483	UAUCACUGACAUGUGGGCCCG	CGGGCCUAUAUGUUAAUGAUA	Cleavage	cDNA|OsIAA2 - Auxin-responsive Aux/IAA gene family member, expressed	1
novel-miR-159	LOC_Os02g32615.1	3	18.421	1	20	944	963	UAUCACUGACAUGUGGGCCC	GGGCCCAUAUGUCAGUGAGG	Cleavage	cDNA|expressed protein	1
novel-miR-159	LOC_Os04g20430.1	2.5	3.994	1	21	8	28	UAUCACUGACAUGUGGGCCCG	UGGACCCACAUGUCAGUUAUA	Cleavage	cDNA|expressed protein	1
novel-miR-159	LOC_Os03g54840.1	3	13.101	1	21	8	28	UAUCACUGACAUGUGGGCCCG	UGGGCCCACAUGUCAGCUAUA	Cleavage	cDNA|hypothetical protein	1
novel-miR-159	LOC_Os11g22850.1	3	23.961	1	20	2148	2167	UAUCACUGACAUGUGGGCCC	GGGUCCGCAUGUCAGUGGCA	Cleavage	cDNA|retrotransposon protein, putative, Ty3-gypsy subclass, expressed	1
novel-miR-159	LOC_Os07g42885.1	2.5	18.656	1	20	141	160	UAUCACUGACAUGUGGGCCC	GGGCCCACAUGUAAGUGAGA	Cleavage	cDNA|retrotransposon protein, putative, Ty1-copia subclass, expressed	1
novel-miR-159	LOC_Os05g27530.2	3	18.867	1	21	929	949	UAUCACUGACAUGUGGGCCCG	UGGACCCACAUGUCAUUGGUA	Cleavage	cDNA|ras-related protein, putative, expressed	1
novel-miR-159	LOC_Os03g19870.3	3	21.632	1	20	1803	1822	UAUCACUGACAUGUGGGCCC	GGGUCCACAUAUCAAUGAUA	Translation	cDNA|ATP binding protein, putative, expressed	1
novel-miR-159	LOC_Os03g19870.1	3	21.632	1	20	1729	1748	UAUCACUGACAUGUGGGCCC	GGGUCCACAUAUCAAUGAUA	Translation	cDNA|ATP binding protein, putative, expressed	1
novel-miR-159	LOC_Os09g31300.1	3	17.559	1	20	1785	1804	UAUCACUGACAUGUGGGCCC	GGUCCCACAUGGUAGUGGUA	Translation	cDNA|helix-loop-helix DNA-binding domain containing protein, expressed	1
novel-miR-159	LOC_Os09g31300.2	3	17.559	1	20	1779	1798	UAUCACUGACAUGUGGGCCC	GGUCCCACAUGGUAGUGGUA	Translation	cDNA|helix-loop-helix DNA-binding domain containing protein, expressed	1
novel-miR-160	LOC_Os02g11780.1	2.5	12.501	1	20	1461	1480	UUUCUUGACUCGGGAUGACU	AGUAAUCCUGAGUUAAGAGA	Cleavage	cDNA|transcription factor S-II, central domain containing protein, expressed	1
novel-miR-160	LOC_Os07g46330.1	3	10.758	1	20	1053	1072	UUUCUUGACUCGGGAUGACU	AGUCAUCGAGAGUUAGGAAA	Cleavage	cDNA|uncharacterized UPF0114 domain containing protein, expressed	1
novel-miR-161	LOC_Os12g16524.1	3	18.481	1	23	1058	1080	AAGGAUAGAGUAAGAGUCAGCCU	GGGGUGAUUCUUGCUCUAUCCUA	Cleavage	cDNA|glutaredoxin-C8 precursor, putative, expressed	1
novel-miR-161	LOC_Os06g32355.1	2.5	13.412	1	20	40	59	AAGGAUAGAGUAAGAGUCAG	CUCAUUCUUGCUCUAUCUUU	Cleavage	cDNA|conserved hypothetical protein	1
novel-miR-161	LOC_Os11g47130.1	2.5	24.502	1	23	2417	2439	AAGGAUAGAGUAAGAGUCAGCCU	AGAAUGACUCUUGCUGUAUCCUU	Cleavage	cDNA|protein transporter, putative, expressed	1
novel-miR-161	LOC_Os11g47320.2	2.5	24.848	1	23	2624	2646	AAGGAUAGAGUAAGAGUCAGCCU	AGAAUGACUCUUGCUGUAUCCUU	Cleavage	cDNA|protein transporter, putative, expressed	1
novel-miR-161	LOC_Os11g47320.1	2.5	24.848	1	23	2624	2646	AAGGAUAGAGUAAGAGUCAGCCU	AGAAUGACUCUUGCUGUAUCCUU	Cleavage	cDNA|protein transporter, putative, expressed	1
novel-miR-161	LOC_Os05g37200.3	3	7.508	1	23	1124	1146	AAGGAUAGAGUAAGAGUCAGCCU	GGACUCACUCUUGCUUUGUCUUU	Cleavage	cDNA|solute carrier family 35 member F2, putative, expressed	1
novel-miR-161	LOC_Os02g18064.1	2.5	20.903	1	20	2322	2341	AAGGAUAGAGUAAGAGUCAG	CUCAUUCUUGCUCUAUCUUU	Cleavage	cDNA|expressed protein	1
novel-miR-161	LOC_Os04g28020.1	3	23.728	1	20	437	456	AAGGAUAGAGUAAGAGUCAG	CUGAGUCUUCCUCUGUUCUU	Translation	cDNA|expressed protein	1
novel-miR-162	LOC_Os06g30770.1	3	24.824	1	21	164	184	CAAAUUUGACGGCACGGCCCU	GGGGCCGUGGCGUCGACUUUG	Cleavage	cDNA|CAF1 family ribonuclease containing protein, putative, expressed	1
novel-miR-162	LOC_Os09g01680.1	3	18.43	1	20	851	870	CAAAUUUGACGGCACGGCCC	GGGCCGUGUUAUGAAAUUUG	Translation	cDNA|DNA repair protein RAD51 homolog 4, putative, expressed	1
novel-miR-162	LOC_Os09g01680.3	3	18.43	1	20	868	887	CAAAUUUGACGGCACGGCCC	GGGCCGUGUUAUGAAAUUUG	Translation	cDNA|DNA repair protein RAD51 homolog 4, putative, expressed	1
novel-miR-162	LOC_Os09g01680.2	3	18.43	1	20	2438	2457	CAAAUUUGACGGCACGGCCC	GGGCCGUGUUAUGAAAUUUG	Translation	cDNA|DNA repair protein RAD51 homolog 4, putative, expressed	1
novel-miR-163	LOC_Os07g46730.1	2.5	20.44	1	23	605	627	CGUGAGAUGAAUCUUUUGAGCCU	AGGCUCAAAGGAUUUGUCUCACA	Cleavage	cDNA|PPR repeat domain containing protein, putative, expressed	1
novel-miR-163	LOC_Os08g08620.1	2.5	14.929	1	23	12	34	CGUGAGAUGAAUCUUUUGAGCCU	AGGCUUAAAAAAUUCAUCUCACA	Cleavage	cDNA|retrotransposon protein, putative, unclassified	1
novel-miR-163	LOC_Os08g06478.1	3	20.962	1	23	2421	2443	CGUGAGAUGAAUCUUUUGAGCCU	AGGCUUAAAAGAUUCGUCUCGUA	Cleavage	cDNA|expressed protein	1
novel-miR-163	LOC_Os07g28260.5	3	22.764	1	23	2617	2639	CGUGAGAUGAAUCUUUUGAGCCU	AGGCUUAAAAGAUUCGUUUCGCA	Cleavage	cDNA|expressed protein	1
novel-miR-163	LOC_Os07g28260.4	3	22.764	1	23	2714	2736	CGUGAGAUGAAUCUUUUGAGCCU	AGGCUUAAAAGAUUCGUUUCGCA	Cleavage	cDNA|expressed protein	1
novel-miR-163	LOC_Os04g52780.1	3	13.648	1	22	3966	3987	CGUGAGAUGAAUCUUUUGAGCC	GGCUCAAAAGAUUCGUCUCAAA	Cleavage	cDNA|leucine-rich repeat receptor protein kinase EXS precursor, putative, expressed	1
novel-miR-163	LOC_Os02g32680.1	2	10.984	1	21	1	21	CGUGAGAUGAAUCUUUUGAGC	GCUUAAAAGAUUCAUCUCGCA	Cleavage	cDNA|lectin receptor-type protein kinase, putative, expressed	1
novel-miR-163	LOC_Os06g47000.1	2	24.405	1	23	2131	2153	CGUGAGAUGAAUCUUUUGAGCCU	AGACUCAAAAGAUUCGUCUCGCA	Cleavage	cDNA|external NADH-ubiquinone oxidoreductase 1, mitochondrial precursor, putative, expressed	1
novel-miR-163	LOC_Os06g47000.3	2	24.405	1	23	2183	2205	CGUGAGAUGAAUCUUUUGAGCCU	AGACUCAAAAGAUUCGUCUCGCA	Cleavage	cDNA|external NADH-ubiquinone oxidoreductase 1, mitochondrial precursor, putative, expressed	1
novel-miR-163	LOC_Os06g47000.2	2	24.405	1	23	2278	2300	CGUGAGAUGAAUCUUUUGAGCCU	AGACUCAAAAGAUUCGUCUCGCA	Cleavage	cDNA|external NADH-ubiquinone oxidoreductase 1, mitochondrial precursor, putative, expressed	1
novel-miR-163	LOC_Os10g30620.1	3	15.585	1	23	513	535	CGUGAGAUGAAUCUUUUGAGCCU	AGGCUUAAAAAAUUUGUCUCAUG	Cleavage	cDNA|expressed protein	1
novel-miR-163	LOC_Os08g08390.1	3	21.255	1	23	12	34	CGUGAGAUGAAUCUUUUGAGCCU	AGGCUUAAAAAAUUCAUCUCGCA	Cleavage	cDNA|retrotransposon protein, putative, unclassified, expressed	1
novel-miR-163	LOC_Os04g45650.2	2	24.458	1	23	2282	2304	CGUGAGAUGAAUCUUUUGAGCCU	AGACUUAAAAGAUUUGUCUCGCG	Cleavage	cDNA|expressed protein	1
novel-miR-163	LOC_Os04g37480.2	3	9.536	1	23	1182	1204	CGUGAGAUGAAUCUUUUGAGCCU	GGGCUUAAAAUAUUCGUCUCACA	Cleavage	cDNA|oxidoreductase, aldo/keto reductase family protein, putative, expressed	1
novel-miR-163	LOC_Os04g37480.1	3	9.536	1	23	1305	1327	CGUGAGAUGAAUCUUUUGAGCCU	GGGCUUAAAAUAUUCGUCUCACA	Cleavage	cDNA|oxidoreductase, aldo/keto reductase family protein, putative, expressed	1
novel-miR-163	LOC_Os12g19670.1	3	19.927	1	23	1205	1227	CGUGAGAUGAAUCUUUUGAGCCU	AGGCCCGAAAGAUUGAUCUCAUG	Translation	cDNA|retrotransposon protein, putative, Ty3-gypsy subclass	1
novel-miR-163	LOC_Os10g35370.2	2.5	6.963	1	23	1230	1252	CGUGAGAUGAAUCUUUUGAGCCU	AGAUUCAAAAGAUUUGUCUCACA	Cleavage	cDNA|oxidoreductase, short chain dehydrogenase/reductase family domain containing family, expressed	1
novel-miR-163	LOC_Os09g07880.1	2	18.583	1	23	1721	1743	CGUGAGAUGAAUCUUUUGAGCCU	AAGCUCGAAAGAUUGAUCUCAUG	Translation	cDNA|retrotransposon protein, putative, Ty3-gypsy subclass, expressed	1
novel-miR-163	LOC_Os01g10000.1	3	22.488	1	21	152	172	CGUGAGAUGAAUCUUUUGAGC	GCUCAAGAUGUUCGUCUUACG	Cleavage	cDNA|expressed protein	1
novel-miR-163	LOC_Os02g10490.1	3	21.72	1	23	2178	2200	CGUGAGAUGAAUCUUUUGAGCCU	GGUUUCAAGGGAUUUAUUUCAUG	Cleavage	cDNA|expressed protein	1
novel-miR-163	LOC_Os12g15050.1	3	23.134	1	23	587	609	CGUGAGAUGAAUCUUUUGAGCCU	AAGCCCGAAAGAUUGAUCUCAUG	Translation	cDNA|retrotransposon protein, putative, Ty3-gypsy subclass	1
novel-miR-163	LOC_Os11g25660.1	3	17.34	1	23	1043	1065	CGUGAGAUGAAUCUUUUGAGCCU	AAGCUCGUAAGAUUGAUCUCAUG	Translation	cDNA|retrotransposon protein, putative, Ty3-gypsy subclass	1
novel-miR-163	LOC_Os03g52794.1	3	14.985	1	23	7303	7325	CGUGAGAUGAAUCUUUUGAGCCU	GGGAUCAAAAGAGUAAUCUCACG	Translation	cDNA|phosphatidylinositol kinase, putative, expressed	1
novel-miR-163	LOC_Os07g20660.1	3	18.839	1	23	2027	2049	CGUGAGAUGAAUCUUUUGAGCCU	AAGCUCGUAAGAUUGAUCUCAUG	Translation	cDNA|retrotransposon protein, putative, Ty3-gypsy subclass, expressed	1
novel-miR-163	LOC_Os09g07500.2	3	19.227	1	20	1782	1801	CGUGAGAUGAAUCUUUUGAG	CUCAGAAGAUUCAUCUUGAG	Cleavage	cDNA|expressed protein	1
novel-miR-163	LOC_Os07g27730.1	3	17.23	1	23	1988	2010	CGUGAGAUGAAUCUUUUGAGCCU	AAGCUCGUAAGAUUGAUCUCAUG	Translation	cDNA|retrotransposon protein, putative, Ty3-gypsy subclass, expressed	1
novel-miR-163	LOC_Os10g17870.1	3	18.672	1	23	2021	2043	CGUGAGAUGAAUCUUUUGAGCCU	AAGCUCGUAAGAUUGAUCUCAUG	Translation	cDNA|retrotransposon protein, putative, Ty3-gypsy subclass	1
novel-miR-163	LOC_Os09g07500.1	3	19.227	1	20	1853	1872	CGUGAGAUGAAUCUUUUGAG	CUCAGAAGAUUCAUCUUGAG	Cleavage	cDNA|expressed protein	1
novel-miR-163	LOC_Os12g09490.1	3	16.572	1	23	2234	2256	CGUGAGAUGAAUCUUUUGAGCCU	AAGCUCGCAAGAUUGAUCUCAUG	Translation	cDNA|retrotransposon protein, putative, Ty3-gypsy subclass	1
novel-miR-163	LOC_Os06g22510.1	3	22.789	1	23	2462	2484	CGUGAGAUGAAUCUUUUGAGCCU	AAGCUCGUAAGAUUGAUCUCAUG	Translation	cDNA|transposon protein, putative, CACTA, En/Spm sub-class, expressed	1
novel-miR-163	LOC_Os09g07500.3	3	19.227	1	20	2492	2511	CGUGAGAUGAAUCUUUUGAG	CUCAGAAGAUUCAUCUUGAG	Cleavage	cDNA|expressed protein	1
novel-miR-163	LOC_Os05g24550.1	3	10.618	1	20	576	595	CGUGAGAUGAAUCUUUUGAG	AUCAAAACAUUUAUCUCAUG	Cleavage	cDNA|Papain family cysteine protease domain containing protein, expressed	1
novel-miR-163	LOC_Os01g45520.1	3	16.108	1	20	520	539	CGUGAGAUGAAUCUUUUGAG	AUCACAAGAUUUAUCUCAUG	Cleavage	cDNA|D-mannose binding lectin family protein, expressed	1
novel-miR-163	LOC_Os05g24550.2	3	10.618	1	20	483	502	CGUGAGAUGAAUCUUUUGAG	AUCAAAACAUUUAUCUCAUG	Cleavage	cDNA|Papain family cysteine protease domain containing protein, expressed	1
novel-miR-163	LOC_Os08g04890.1	3	9.427	1	20	779	798	CGUGAGAUGAAUCUUUUGAG	CUCAAUAUAUUUAUCUCAUG	Cleavage	cDNA|OsCML32 - Calmodulin-related calcium sensor protein, expressed	1
novel-miR-163	LOC_Os06g01304.2	3	15.067	1	20	971	990	CGUGAGAUGAAUCUUUUGAG	CUCAAAAGCCUCAUCUCACA	Translation	cDNA|spotted leaf 11, putative, expressed	1
novel-miR-164	LOC_Os12g41230.3	2.5	12.412	1	21	1947	1967	UUACUCCCUCCUUCCAAAAGU	GCUUUUGGGAGGAGGGAGGGA	Cleavage	cDNA|tesmin/TSO1-like CXC domain containing protein, expressed	1
novel-miR-164	LOC_Os12g41230.2	2.5	12.412	1	21	1947	1967	UUACUCCCUCCUUCCAAAAGU	GCUUUUGGGAGGAGGGAGGGA	Cleavage	cDNA|tesmin/TSO1-like CXC domain containing protein, expressed	1
novel-miR-164	LOC_Os12g41230.1	2.5	12.412	1	21	1947	1967	UUACUCCCUCCUUCCAAAAGU	GCUUUUGGGAGGAGGGAGGGA	Cleavage	cDNA|tesmin/TSO1-like CXC domain containing protein, expressed	1
novel-miR-164	LOC_Os02g34750.1	2.5	19.527	1	21	3432	3452	UUACUCCCUCCUUCCAAAAGU	AAUUUGGGAAGGAGGGAGUAG	Cleavage	cDNA|leucine-rich repeat receptor-like protein kinase 1, putative, expressed	1
novel-miR-164	LOC_Os01g57610.1	2.5	14.618	1	21	2439	2459	UUACUCCCUCCUUCCAAAAGU	AUUUUAGGACGGAGGGAGUAA	Cleavage	cDNA|OsGH3.1 - Probable indole-3-acetic acid-amido synthetase, expressed	1
novel-miR-164	LOC_Os08g25010.1	2.5	14.62	1	21	2539	2559	UUACUCCCUCCUUCCAAAAGU	AUUUUGGGACGGAGGGAGUAA	Cleavage	cDNA|TBC domain containing protein, expressed	1
novel-miR-164	LOC_Os03g18030.2	2.5	24.493	1	21	2036	2056	UUACUCCCUCCUUCCAAAAGU	AUUUUGGGAUGGAGGGAGUAA	Cleavage	cDNA|leucoanthocyanidin dioxygenase, putative, expressed	1
novel-miR-164	LOC_Os03g18030.1	2.5	24.493	1	21	1990	2010	UUACUCCCUCCUUCCAAAAGU	AUUUUGGGAUGGAGGGAGUAA	Cleavage	cDNA|leucoanthocyanidin dioxygenase, putative, expressed	1
novel-miR-164	LOC_Os11g09260.1	2.5	17.678	1	21	1078	1098	UUACUCCCUCCUUCCAAAAGU	AUUUUGGGACGGAGGGAGUAA	Cleavage	cDNA|expressed protein	1
novel-miR-164	LOC_Os04g47140.1	2.5	18.95	1	21	836	856	UUACUCCCUCCUUCCAAAAGU	AUUUUAGGACGGAGGGAGUAA	Cleavage	cDNA|expressed protein	1
novel-miR-164	LOC_Os12g01680.1	2.5	15.701	1	21	699	719	UUACUCCCUCCUUCCAAAAGU	AUUUAGGGAAGGAGGGAGUAA	Cleavage	cDNA|macrophage migration inhibitory factor, putative, expressed	1
novel-miR-164	LOC_Os03g24730.1	2.5	19.51	1	20	272	291	UUACUCCCUCCUUCCAAAAG	UUUUUGGACGGAGGGAGUAC	Cleavage	cDNA|expressed protein	1
novel-miR-164	LOC_Os11g31690.2	2.5	15.116	1	20	1821	1840	UUACUCCCUCCUUCCAAAAG	UUUUUGGACGGAGGGAGUAC	Cleavage	cDNA|expressed protein	1
novel-miR-164	LOC_Os11g31690.1	2.5	15.116	1	20	1820	1839	UUACUCCCUCCUUCCAAAAG	UUUUUGGACGGAGGGAGUAC	Cleavage	cDNA|expressed protein	1
novel-miR-164	LOC_Os03g42350.1	2.5	18.568	1	20	1726	1745	UUACUCCCUCCUUCCAAAAG	UUUUUGGACGGAGGGAGUAC	Cleavage	cDNA|ankyrin, putative, expressed	1
novel-miR-164	LOC_Os01g51800.1	2.5	16.118	1	20	1066	1085	UUACUCCCUCCUUCCAAAAG	UUUUUGGACGGAGGGAGUAU	Cleavage	cDNA|expressed protein	1
novel-miR-164	LOC_Os05g10310.1	3	10.941	1	21	1231	1251	UUACUCCCUCCUUCCAAAAGU	ACUUUUGGAUGGAUGGAGUAC	Cleavage	cDNA|acid phosphatase, putative, expressed	1
novel-miR-164	LOC_Os03g44835.1	3	11.519	1	21	4559	4579	UUACUCCCUCCUUCCAAAAGU	AUUUUGGGACGGAGGGAGUAG	Cleavage	cDNA|expressed protein	1
novel-miR-164	LOC_Os11g34460.2	3	12.716	1	21	1609	1629	UUACUCCCUCCUUCCAAAAGU	AUUUUGGGAUGGAGGGAGUAG	Cleavage	cDNA|OsFBO10 - F-box and other domain containing protein, expressed	1
novel-miR-164	LOC_Os06g11910.2	3	16.291	1	21	21	41	UUACUCCCUCCUUCCAAAAGU	AUUUUGAGAAGGAGGGAGUAG	Cleavage	cDNA|expressed protein	1
novel-miR-164	LOC_Os06g11910.1	3	16.291	1	21	21	41	UUACUCCCUCCUUCCAAAAGU	AUUUUGAGAAGGAGGGAGUAG	Cleavage	cDNA|expressed protein	1
novel-miR-164	LOC_Os11g39670.2	3	19.293	1	21	1962	1982	UUACUCCCUCCUUCCAAAAGU	AUUUUGGGAUGGAGGGAGUAG	Cleavage	cDNA|seryl-tRNA synthetase, putative, expressed	1
novel-miR-164	LOC_Os11g39670.1	3	19.293	1	21	1955	1975	UUACUCCCUCCUUCCAAAAGU	AUUUUGGGAUGGAGGGAGUAG	Cleavage	cDNA|seryl-tRNA synthetase, putative, expressed	1
novel-miR-164	LOC_Os01g01720.1	3	17.906	1	21	1810	1830	UUACUCCCUCCUUCCAAAAGU	AUUUAGGGAGGGAGGGAGUAA	Cleavage	cDNA|pex14, putative, expressed	1
novel-miR-164	LOC_Os01g01720.2	3	17.906	1	21	1807	1827	UUACUCCCUCCUUCCAAAAGU	AUUUAGGGAGGGAGGGAGUAA	Cleavage	cDNA|pex14, putative, expressed	1
novel-miR-164	LOC_Os08g30790.3	3	11.778	1	20	17	36	UUACUCCCUCCUUCCAAAAG	GUUUUGGAUGGAGGGAGUAU	Cleavage	cDNA|hypersensitive-induced response protein, putative, expressed	1
novel-miR-164	LOC_Os02g05120.1	3	19.471	1	21	1256	1276	UUACUCCCUCCUUCCAAAAGU	AUUUUGGGAUGGAGGGAGUAG	Cleavage	cDNA|expressed protein	1
novel-miR-164	LOC_Os01g72120.1	3	14.175	1	21	970	990	UUACUCCCUCCUUCCAAAAGU	AUUUUGGGAUGGAGGGAGUAG	Cleavage	cDNA|glutathione S-transferase, putative, expressed	1
novel-miR-164	LOC_Os03g12610.1	3	22.357	1	20	2284	2303	UUACUCCCUCCUUCCAAAAG	UUUUUGGACGGAGGGAGUGU	Cleavage	cDNA|DNA polymerase I, putative, expressed	1
novel-miR-164	LOC_Os07g27140.1	2	22.223	1	19	3961	3980	UUACUCCCUCC-UUCCAAAA	UUUUGGAAUGGAGGGAGUAA	Cleavage	cDNA|AT hook motif family protein, expressed	1
novel-miR-164	LOC_Os07g49480.2	2.5	18.339	1	20	4255	4274	UUACUCCCUCCUUCCAAAAG	UUUUGGGACGGAGGGAGUAA	Cleavage	cDNA|KIP1, putative, expressed	1
novel-miR-164	LOC_Os06g45690.1	2	16.697	1	19	250	269	UUACUCCCUCC-UUCCAAAA	UUUUGGAACGGAGGGAGUAA	Cleavage	cDNA|symbiosis-related disease resistance protein, putative, expressed	1
novel-miR-164	LOC_Os10g05069.2	2	15.446	1	19	540	559	UUACUCCCUCC-UUCCAAAA	UUUUGGAAUGGAGGGAGUAA	Cleavage	cDNA|lysosomal alpha-mannosidase precursor, putative, expressed	1
novel-miR-164	LOC_Os04g37760.1	3	19.77	1	20	744	763	UUACUCCCUCCUUCCAAAAG	CUUUUGGCAGGAGGGGGAAA	Cleavage	cDNA|expressed protein	1
novel-miR-164	LOC_Os03g55460.1	3	21.06	1	21	402	422	UUACUCCCUCCUUCCAAAAGU	GCUUCUGGAUGGAGGGAGUAC	Cleavage	cDNA|expressed protein	1
novel-miR-164	LOC_Os11g02600.1	3	22.05	1	21	1204	1224	UUACUCCCUCCUUCCAAAAGU	GUUCUUGGAAGGAAGGAGUGA	Cleavage	cDNA|OsMan08 - Endo-Beta-Mannanase, expressed	1
novel-miR-164	LOC_Os12g02520.1	3	22.19	1	21	962	982	UUACUCCCUCCUUCCAAAAGU	GUUCUUGGAAGGAAGGAGUGA	Cleavage	cDNA|OsMan09 - Endo-Beta-Mannanase, expressed	1
novel-miR-164	LOC_Os02g58330.1	3	14.011	1	20	1749	1768	UUACUCCCUCCUUCCAAAAG	CUUGUGGAUGGAGGGAGUAC	Cleavage	cDNA|expressed protein	1
novel-miR-164	LOC_Os05g25430.1	2.5	17.275	1	19	1311	1330	UUACUCCCUCC-UUCCAAAA	UUUUGGAACGGAGGGAGUAG	Cleavage	cDNA|receptor-like protein kinase At3g46290 precursor, putative, expressed	1
novel-miR-164	LOC_Os02g16490.1	3	16.584	1	20	1509	1528	UUACUCCCUCCUUCCAAAAG	UUUUUGAACGGAGGGAGUAG	Cleavage	cDNA|expressed protein	1
novel-miR-164	LOC_Os11g38330.3	3	17.472	1	20	3199	3219	UUACUCCCUCC-UUCCAAAAG	UUUUUGGAACGGAGGGAGUAC	Cleavage	cDNA|ZOS11-06 - C2H2 zinc finger protein, expressed	1
novel-miR-164	LOC_Os09g02214.3	3	23.616	1	20	3145	3164	UUACUCCCUCCUUCCAAAAG	UUUUAGGACGGAGGGAGUAG	Cleavage	cDNA|Citrate transporter protein, putative, expressed	1
novel-miR-164	LOC_Os10g07340.1	3	20.791	1	20	1156	1175	UUACUCCCUCCUUCCAAAAG	UUUUGGGACGGAGGGAGUAG	Cleavage	cDNA|expressed protein	1
novel-miR-164	LOC_Os11g35870.3	3	14.337	1	20	669	688	UUACUCCCUCCUUCCAAAAG	UUUGUGGAUGGAGGGAGUAG	Cleavage	cDNA|RWD domain containing protein, expressed	1
novel-miR-164	LOC_Os06g50146.1	3	16.586	1	20	1417	1437	UUACUCCCUCC-UUCCAAAAG	UUUUUGGAACGGAGGGAGUAC	Cleavage	cDNA|calcium-dependent protein kinase CPK1 adapter protein 2, putative, expressed	1
novel-miR-165	LOC_Os05g49630.1	2	22.571	1	23	652	674	ACACAUCCUAGUACAAUGAAUCU	AGAUUCGUAGUAUUAGGAUGUGU	Cleavage	cDNA|expressed protein	1
novel-miR-165	LOC_Os03g52280.1	3	15.582	1	23	761	783	ACACAUCCUAGUACAAUGAAUCU	AGAUUUAUAGUACUAGUAUGUGU	Cleavage	cDNA|expressed protein	1
novel-miR-165	LOC_Os07g09050.2	3	22.874	1	23	1479	1501	ACACAUCCUAGUACAAUGAAUCU	AGAUUCGUGGUACUAGGAUAUGU	Cleavage	cDNA|exostosin family protein, putative, expressed	1
novel-miR-165	LOC_Os11g11630.1	3	13.015	1	23	128	150	ACACAUCCUAGUACAAUGAAUCU	AGAUUUAUAGUAUUACGAUGUGU	Cleavage	cDNA|expressed protein	1
novel-miR-165	LOC_Os11g42970.1	3	22.174	1	23	774	796	ACACAUCCUAGUACAAUGAAUCU	AGAUUUUUUGUAUUAUGAUGUGU	Cleavage	cDNA|membrane associated DUF588 domain containing protein, putative, expressed	1
novel-miR-165	LOC_Os04g59624.1	2.5	14.463	1	23	2195	2217	ACACAUCCUAGUACAAUGAAUCU	AAAUUCAUUGUAUAAAGAUGUGU	Translation	cDNA|SNF2 family N-terminal domain containing protein, expressed	1
novel-miR-165	LOC_Os11g24540.1	3	24.087	1	23	2003	2025	ACACAUCCUAGUACAAUGAAUCU	ACAUUCGUUAUACUAGGAUAUGU	Cleavage	cDNA|signal peptide peptidase-like 2B, putative, expressed	1
novel-miR-165	LOC_Os11g24540.2	3	24.087	1	23	2202	2224	ACACAUCCUAGUACAAUGAAUCU	ACAUUCGUUAUACUAGGAUAUGU	Cleavage	cDNA|signal peptide peptidase-like 2B, putative, expressed	1
novel-miR-165	LOC_Os04g59624.2	2.5	14.463	1	23	3384	3406	ACACAUCCUAGUACAAUGAAUCU	AAAUUCAUUGUAUAAAGAUGUGU	Translation	cDNA|SNF2 family N-terminal domain containing protein, expressed	1
novel-miR-165	LOC_Os04g59624.3	2.5	14.463	1	23	3453	3475	ACACAUCCUAGUACAAUGAAUCU	AAAUUCAUUGUAUAAAGAUGUGU	Translation	cDNA|SNF2 family N-terminal domain containing protein, expressed	1
novel-miR-165	LOC_Os02g32250.2	3	17.3	1	23	1058	1080	ACACAUCCUAGUACAAUGAAUCU	AUAUUCGUUGAACUAGGAUGUAU	Cleavage	cDNA|retrotransposon protein, putative, unclassified, expressed	1
novel-miR-165	LOC_Os06g38210.2	3	23.935	1	23	575	597	ACACAUCCUAGUACAAUGAAUCU	AAAUUCACUGUAUUAGGAUGUAU	Cleavage	cDNA|expressed protein	1
novel-miR-165	LOC_Os02g32250.1	3	17.3	1	23	1058	1080	ACACAUCCUAGUACAAUGAAUCU	AUAUUCGUUGAACUAGGAUGUAU	Cleavage	cDNA|retrotransposon protein, putative, unclassified, expressed	1
novel-miR-165	LOC_Os07g07130.1	3	12.74	1	21	2038	2058	ACACAUCCUAGUACAAUGAAU	AUUCAUGGUUGUAGGAUGUGU	Translation	cDNA|expressed protein	1
novel-miR-166	LOC_Os11g04200.1	2	17.832	1	20	109	128	CAUUGCUAUUGCUUGGUGGG	CCCACCCAGCAAUGGCGAUG	Cleavage	cDNA|M phase phosphoprotein 10, putative, expressed	1
novel-miR-166	LOC_Os05g32430.2	3	19.375	1	20	313	332	CAUUGCUAUUGCUUGGUGGG	GUCAUCAAGCAGUAGUAAUG	Cleavage	cDNA|NLI interacting factor-like phosphatase, putative, expressed	1
novel-miR-166	LOC_Os05g32430.1	3	19.375	1	20	313	332	CAUUGCUAUUGCUUGGUGGG	GUCAUCAAGCAGUAGUAAUG	Cleavage	cDNA|NLI interacting factor-like phosphatase, putative, expressed	1
novel-miR-166	LOC_Os12g04010.1	2.5	23.765	1	20	95	114	CAUUGCUAUUGCUUGGUGGG	CCCACCCAGUAAUGGCGAUG	Cleavage	cDNA|M-phase phosphoprotein 10, putative, expressed	1
novel-miR-166	LOC_Os03g58940.1	3	21.267	1	21	60	80	CAUUGCUAUUGCUUGGUGGGU	AGCUACCUAGCGAUAGCAAUG	Cleavage	cDNA|LTPL83 - Protease inhibitor/seed storage/LTP family protein precursor, putative, expressed	1
novel-miR-166	LOC_Os01g24130.1	3	20.66	1	21	944	964	CAUUGCUAUUGCUUGGUGGGU	ACAUACUUAGCAAUAGCAAUG	Cleavage	cDNA|transposon protein, putative, CACTA, En/Spm sub-class, expressed	1
novel-miR-166	LOC_Os08g03470.1	3	15.995	1	21	406	426	CAUUGCUAUUGCUUGGUGGGU	ACCAAUUAAGCAACAGCAAUG	Cleavage	cDNA|MBTB15 - Bric-a-Brac, Tramtrack, Broad Complex BTB domain with Meprin and TRAF Homology MATH domain, expressed	1
novel-miR-166	LOC_Os06g16080.1	3	19.926	1	21	2293	2313	CAUUGCUAUUGCUUGGUGGGU	ACAUACUUAGCAAUAGCAAUG	Cleavage	cDNA|transposon protein, putative, CACTA, En/Spm sub-class, expressed	1
novel-miR-166	LOC_Os01g55780.1	3	21.313	1	20	281	300	CAUUGCUAUUGCUUGGUGGG	ACUACCAAGCAAGAGUAAUG	Cleavage	cDNA|glycerophosphoryl diester phosphodiesterase family protein, putative, expressed	1
novel-miR-166	LOC_Os01g68545.1	3	18.336	1	20	374	393	CAUUGCUAUUGCUUGGUGGG	CUCCUCAAGCCAUAGCAAUG	Translation	cDNA|expressed protein	1
novel-miR-166	LOC_Os02g42600.1	3	15.468	1	20	1689	1708	CAUUGCUAUUGCUUGGUGGG	CUUACCAAGAAUUAGCAAUG	Translation	cDNA|double-stranded RNA binding motif containing protein, expressed	1
novel-miR-166	LOC_Os03g20700.2	3	17.128	1	20	1817	1836	CAUUGCUAUUGCUUGGUGGG	CCCACCAGACAAAGGCAAUG	Cleavage	cDNA|magnesium-chelatase, putative, expressed	1
novel-miR-166	LOC_Os03g20700.1	3	17.128	1	20	1817	1836	CAUUGCUAUUGCUUGGUGGG	CCCACCAGACAAAGGCAAUG	Cleavage	cDNA|magnesium-chelatase, putative, expressed	1
novel-miR-167	LOC_Os01g31980.2	3	16.907	1	20	860	879	UGAGAACAAUGAAGAGGCCA	UGGUCUUUACAUUGUUCUCU	Cleavage	cDNA|MATE efflux family protein, putative, expressed	1
novel-miR-167	LOC_Os01g31980.1	3	16.907	1	20	860	879	UGAGAACAAUGAAGAGGCCA	UGGUCUUUACAUUGUUCUCU	Cleavage	cDNA|MATE efflux family protein, putative, expressed	1
novel-miR-167	LOC_Os04g33630.1	2.5	14.739	1	20	823	842	UGAGAACAAUGAAGAGGCCA	UUGUCUCUGCAUUGUUCUCA	Cleavage	cDNA|2Fe-2S iron-sulfur cluster binding domain containing protein, expressed	1
novel-miR-167	LOC_Os03g11100.1	3	14.761	1	20	455	474	UGAGAACAAUGAAGAGGCCA	UGGCUUUUUCCUGGUUCUCA	Translation	cDNA|vesicle transport protein GOT1B, putative, expressed	1
novel-miR-167	LOC_Os04g57660.1	3	13.508	1	20	2251	2270	UGAGAACAAUGAAGAGGCCA	UGGUGUCUUGAUUGUUUUCA	Translation	cDNA|phytosulfokine receptor precursor, putative, expressed	1
novel-miR-168	LOC_Os09g30040.1	2	7.178	1	21	572	592	CCAACGUCAUAUAUUAAAGGA	UUUUUUAAUAUAUGACGUUGU	Cleavage	cDNA|expressed protein	1
novel-miR-168	LOC_Os02g44530.1	3	18.794	1	20	795	814	CCAACGUCAUAUAUUAAAGG	CCUAUGAAAUAUGAUGUUGG	Cleavage	cDNA|expressed protein	1
novel-miR-168	LOC_Os02g08340.1	3	19.963	1	20	948	967	CCAACGUCAUAUAUUAAAGG	CCUUUGCUACAUGGCGUUGG	Translation	cDNA|transposon protein, putative, unclassified, expressed	1
novel-miR-169	LOC_Os11g31690.1	2	10.831	1	24	1646	1669	AGACGGACGGUCAAACAUUGGACA	UGUCCAACGUUUGAUUGUCCGUCU	Cleavage	cDNA|expressed protein	1
novel-miR-169	LOC_Os11g31690.2	2	10.831	1	24	1647	1670	AGACGGACGGUCAAACAUUGGACA	UGUCCAACGUUUGAUUGUCCGUCU	Cleavage	cDNA|expressed protein	1
novel-miR-169	LOC_Os11g09260.1	2	11.268	1	24	897	920	AGACGGACGGUCAAACAUUGGACA	UGUCUAACGUUUGACCGUUCGUCU	Cleavage	cDNA|expressed protein	1
novel-miR-169	LOC_Os01g56720.1	2	14.364	1	24	768	791	AGACGGACGGUCAAACAUUGGACA	UGUUCAACGUUUGAUCGUUCGUCU	Cleavage	cDNA|expressed protein	1
novel-miR-169	LOC_Os03g48380.1	2	15.3	1	24	1599	1622	AGACGGACGGUCAAACAUUGGACA	UGUCCAACGUUUAACCGUCCGUCU	Cleavage	cDNA|expressed protein	1
novel-miR-169	LOC_Os10g10170.6	2.5	14.136	1	24	1285	1308	AGACGGACGGUCAAACAUUGGACA	UGUCCAACGUUUGACCGUCCAUCU	Cleavage	cDNA|PPR repeat domain containing protein, putative, expressed	1
novel-miR-169	LOC_Os04g33720.1	2.5	14.117	1	24	1951	1974	AGACGGACGGUCAAACAUUGGACA	UGUCCAACAUUUGACCGUUCGUCU	Cleavage	cDNA|glycosyl hydrolases, putative, expressed	1
novel-miR-169	LOC_Os12g38210.1	3	16.396	1	24	2475	2498	AGACGGACGGUCAAACAUUGGACA	UGUCUAACGUUUGAUUGUUCGUCU	Cleavage	cDNA|spotted leaf 11, putative, expressed	1
novel-miR-169	LOC_Os11g34910.1	2.5	10.358	1	24	2648	2671	AGACGGACGGUCAAACAUUGGACA	UGUCCAACGUUUGACCAUUCGUCU	Cleavage	cDNA|expressed protein	1
novel-miR-169	LOC_Os08g06478.1	2	14.804	1	24	1387	1410	AGACGGACGGUCAAACAUUGGACA	UUUUCCAUGUUUGAUUGUCCGUCU	Cleavage	cDNA|expressed protein	1
novel-miR-169	LOC_Os03g61950.1	2.5	11.079	1	24	2210	2233	AGACGGACGGUCAAACAUUGGACA	UGGCCAACGUUUGACUAUCCGUCU	Cleavage	cDNA|kelch motif family protein, putative, expressed	1
novel-miR-169	LOC_Os07g05550.1	2	7.537	1	20	967	986	AGACGGACGGUCAAACAUUG	AAAUGUUUGACUGUUCGUCU	Cleavage	cDNA|expressed protein	1
novel-miR-169	LOC_Os03g61950.2	2.5	11.079	1	24	2615	2638	AGACGGACGGUCAAACAUUGGACA	UGGCCAACGUUUGACUAUCCGUCU	Cleavage	cDNA|kelch motif family protein, putative, expressed	1
novel-miR-169	LOC_Os11g37540.1	2.5	8.742	1	24	3836	3859	AGACGGACGGUCAAACAUUGGACA	UAUCCAACGUUUCACCGUUCGUCU	Cleavage	cDNA|protein phosphatase 2C, putative, expressed	1
novel-miR-169	LOC_Os12g38051.1	2.5	11.802	1	20	757	776	AGACGGACGGUCAAACAUUG	AUAUGUUUGACCGUUCGUCU	Cleavage	cDNA|metallothionein, putative, expressed	1
novel-miR-169	LOC_Os08g44450.2	2.5	8.842	1	20	986	1005	AGACGGACGGUCAAACAUUG	ACAUGUUUGACCGUUCGUCU	Cleavage	cDNA|L1P family of ribosomal proteins domain containing protein, expressed	1
novel-miR-169	LOC_Os08g44450.1	2.5	8.842	1	20	986	1005	AGACGGACGGUCAAACAUUG	ACAUGUUUGACCGUUCGUCU	Cleavage	cDNA|L1P family of ribosomal proteins domain containing protein, expressed	1
novel-miR-169	LOC_Os08g44450.3	2.5	8.842	1	20	1059	1078	AGACGGACGGUCAAACAUUG	ACAUGUUUGACCGUUCGUCU	Cleavage	cDNA|L1P family of ribosomal proteins domain containing protein, expressed	1
novel-miR-169	LOC_Os06g02460.1	2.5	9.176	1	20	613	632	AGACGGACGGUCAAACAUUG	ACAUGUUUGACCGUUCGUCU	Cleavage	cDNA|expressed protein	1
novel-miR-169	LOC_Os02g34950.1	2.5	11.745	1	20	1217	1236	AGACGGACGGUCAAACAUUG	ACAUGUUUGACCGUUCGUCU	Cleavage	cDNA|ATP binding protein, putative, expressed	1
novel-miR-169	LOC_Os04g33780.2	2	10.847	1	21	1516	1536	AGACGGACGGUCAAACAUUGG	UCAAUGUUUGAUCAUUCGUCU	Cleavage	cDNA|OTU-like cysteine protease family protein, putative, expressed	1
novel-miR-169	LOC_Os09g33710.1	3	10.977	1	24	1630	1653	AGACGGACGGUCAAACAUUGGACA	UAUCUAACGUUUGACCAUUCGUCU	Cleavage	cDNA|Os9bglu33 - beta-glucosidase homologue, similar to G. max hydroxyisourate hydrolase, expressed	1
novel-miR-169	LOC_Os04g33780.1	2	10.847	1	21	2630	2650	AGACGGACGGUCAAACAUUGG	UCAAUGUUUGAUCAUUCGUCU	Cleavage	cDNA|OTU-like cysteine protease family protein, putative, expressed	1
novel-miR-169	LOC_Os02g43370.1	2.5	13.699	1	20	2275	2294	AGACGGACGGUCAAACAUUG	ACAUGUUUGACCGUUCGUCU	Cleavage	cDNA|transposon protein, putative, unclassified, expressed	1
novel-miR-169	LOC_Os04g58730.1	3	14.976	1	24	203	226	AGACGGACGGUCAAACAUUGGACA	UGACCAACGUUUGACCAUUCGUUU	Cleavage	cDNA|AT hook motif domain containing protein, expressed	1
novel-miR-169	LOC_Os11g34460.2	2.5	15.413	1	20	1434	1453	AGACGGACGGUCAAACAUUG	ACAUGUUUGACCGUUCGUCU	Cleavage	cDNA|OsFBO10 - F-box and other domain containing protein, expressed	1
novel-miR-169	LOC_Os09g24820.1	2.5	9.881	1	20	239	258	AGACGGACGGUCAAACAUUG	ACAUGUUUGACCGUUCGUCU	Cleavage	cDNA|ZF-HD protein dimerisation region containing protein, expressed	1
novel-miR-169	LOC_Os03g54900.1	3	8.514	1	24	4311	4334	AGACGGACGGUCAAACAUUGGACA	UUUUCAUUGUUUGACCGCUCGUCU	Cleavage	cDNA|phytosulfokine receptor precursor, putative, expressed	1
novel-miR-169	LOC_Os03g54900.2	3	8.514	1	24	4350	4373	AGACGGACGGUCAAACAUUGGACA	UUUUCAUUGUUUGACCGCUCGUCU	Cleavage	cDNA|phytosulfokine receptor precursor, putative, expressed	1
novel-miR-169	LOC_Os05g51090.1	3	12.086	1	20	1383	1402	AGACGGACGGUCAAACAUUG	ACAUGUUUGACUGUUCGUCU	Cleavage	cDNA|nodulin MtN3 family protein, putative, expressed	1
novel-miR-169	LOC_Os07g39830.1	3	12.091	1	20	1509	1528	AGACGGACGGUCAAACAUUG	GCAUGUUUGAUCGUUCGUCU	Cleavage	cDNA|expressed protein	1
novel-miR-169	LOC_Os07g02120.1	3	12.782	1	20	1499	1518	AGACGGACGGUCAAACAUUG	ACAUGUUUGACUGUUCGUCU	Cleavage	cDNA|flavin-containing monooxygenase family protein, putative, expressed	1
novel-miR-169	LOC_Os08g44850.1	3	9.579	1	20	1468	1487	AGACGGACGGUCAAACAUUG	AUAUGUUUGACCGUUCGUUU	Cleavage	cDNA|C2 domain containing protein, putative, expressed	1
novel-miR-169	LOC_Os12g01680.1	2.5	9.913	1	20	523	542	AGACGGACGGUCAAACAUUG	AAAUGUUUGACCAUUCGUCU	Cleavage	cDNA|macrophage migration inhibitory factor, putative, expressed	1
novel-miR-169	LOC_Os09g16995.1	3	11.004	1	20	3	22	AGACGGACGGUCAAACAUUG	ACAUGUUUGACUGUUCGUCU	Cleavage	cDNA|transposon protein, putative, CACTA, En/Spm sub-class, expressed	1
novel-miR-169	LOC_Os04g32340.1	2.5	8.555	1	20	3581	3600	AGACGGACGGUCAAACAUUG	AAUUGUUUGACCGUUCGUCU	Cleavage	cDNA|RNA-binding motif protein, putative, expressed	1
novel-miR-169	LOC_Os09g23725.1	3	20.703	1	21	1587	1607	AGACGGACGGUCAAACAUUGG	CCAGUUUUUGUCCGUUCGUCU	Translation	cDNA|expressed protein	1
novel-miR-169	LOC_Os03g62330.1	3	11.935	1	20	496	515	AGACGGACGGUCAAACAUUG	AAAUAUUUGACUGUUCGUCU	Cleavage	cDNA|expressed protein	1
novel-miR-169	LOC_Os04g49300.1	3	23.394	1	22	1161	1182	AGACGGACGGUCAAACAUUGGA	UGCAAUGUUUGAUGGUCCGUUG	Translation	cDNA|retrotransposon protein, putative, LINE subclass, expressed	1
novel-miR-169	LOC_Os03g08530.1	3	12.471	1	22	1914	1935	AGACGGACGGUCAAACAUUGGA	UGCAACGUUUGACCGCUCGUCU	Cleavage	cDNA|aminotransferase, classes I and II, domain containing protein, expressed	1
novel-miR-169	LOC_Os09g07320.2	2.5	6.392	1	22	1136	1157	AGACGGACGGUCAAACAUUGGA	UGCACUGUUUGACCAUUCGUCU	Cleavage	cDNA|ethanol tolerance protein GEKO1, putative, expressed	1
novel-miR-169	LOC_Os06g11500.1	2.5	9.518	1	22	2520	2541	AGACGGACGGUCAAACAUUGGA	UGCACUGUUUGACCAUUCGUCU	Cleavage	cDNA|MCM9 - Putative minichromosome maintenance MCM family subunit 9, expressed	1
novel-miR-169	LOC_Os01g56960.1	3	19.231	1	21	924	944	AGACGGACGGUCAAACAUUGG	UCAAUCUUUGGCAGUCCGUUU	Translation	cDNA|acid phosphatase, putative, expressed	1
novel-miR-169	LOC_Os10g28690.1	3	11.614	1	24	1558	1581	AGACGGACGGUCAAACAUUGGACA	UUUGCAACGUUUGACCAUUCGUUU	Cleavage	cDNA|expressed protein	1
novel-miR-169	LOC_Os01g56980.1	3	19.231	1	21	3408	3428	AGACGGACGGUCAAACAUUGG	UCAAUCUUUGGCAGUCCGUUU	Translation	cDNA|histidine acid phosphatase, putative, expressed	1
novel-miR-169	LOC_Os12g16290.1	3	12.747	1	22	1325	1346	AGACGGACGGUCAAACAUUGGA	UGCACUGUUUGACCAUUUGUCU	Cleavage	cDNA|isoflavone reductase, putative, expressed	1
novel-miR-170	LOC_Os11g09590.1	2.5	16.674	1	21	1282	1302	GAGCAUUCUCAUCAACCGCCU	AAGUGGUUGAUGAGAGUGUUC	Cleavage	cDNA|OsFBX404 - F-box domain containing protein, expressed	1
novel-miR-170	LOC_Os03g38970.1	2	18.766	1	20	3687	3706	GAGCAUUCUCAUCAACCGCC	GUCGGUUGAUGAGAAUGCUA	Cleavage	cDNA|metal ion binding protein, putative, expressed	1
novel-miR-170	LOC_Os01g47650.1	3	24.046	1	20	784	803	GAGCAUUCUCAUCAACCGCC	GGCGGUUGAUGAGGAUGAUG	Cleavage	cDNA|vacuolar protein sorting-associated protein 16, putative, expressed	1
novel-miR-170	LOC_Os12g41860.1	3	19.997	1	20	1991	2010	GAGCAUUCUCAUCAACCGCC	CGGGGUUGAUGAGAAUGCUA	Cleavage	cDNA|START domain containing protein, expressed	1
novel-miR-170	ChrUn.fgenesh.mRNA.80	3	20.081	1	20	1865	1884	GAGCAUUCUCAUCAACCGCC	GGCGGUUGAUGAACAUGUUC	Cleavage	cDNA|expressed protein	1
novel-miR-170	LOC_Os04g49950.1	3	23.743	1	21	1147	1167	GAGCAUUCUCAUCAACCGCCU	GGGCGGUGGAGGAGGGUGCUC	Translation	cDNA|OsFBX150 - F-box domain containing protein, expressed	1
novel-miR-170	LOC_Os02g47890.1	3	23.629	1	21	1462	1482	GAGCAUUCUCAUCAACCGCCU	AGGCUGUAGUUGAGAAUGCUC	Cleavage	cDNA|expressed protein	1
novel-miR-170	LOC_Os05g46920.1	3	20.728	1	20	1396	1415	GAGCAUUCUCAUCAACCGCC	GGUGCUUAAUGAGAAUGCUU	Cleavage	cDNA|expressed protein	1
novel-miR-170	LOC_Os01g69960.1	3	18.96	1	20	569	588	GAGCAUUCUCAUCAACCGCC	GGCCAUUGAUCAGAAUGCUC	Translation	cDNA|expressed protein	1
novel-miR-172	LOC_Os07g40986.2	3	15.089	1	21	984	1004	ACUAUAUCCCAGUGUUUCCUU	GAGGAAAUGUUGGGUUAUAGU	Cleavage	cDNA|NAD dependent epimerase/dehydratase family protein, putative, expressed	1
novel-miR-172	LOC_Os07g40986.1	3	15.089	1	21	1200	1220	ACUAUAUCCCAGUGUUUCCUU	GAGGAAAUGUUGGGUUAUAGU	Cleavage	cDNA|NAD dependent epimerase/dehydratase family protein, putative, expressed	1
novel-miR-172	LOC_Os06g43280.1	3	18.811	1	21	936	956	ACUAUAUCCCAGUGUUUCCUU	AAGGAAAGACUGGGACAUGGU	Cleavage	cDNA|paxneb-related protein, putative, expressed	1
novel-miR-172	LOC_Os07g23400.1	2.5	21.558	1	21	1162	1182	ACUAUAUCCCAGUGUUUCCUU	GAAGAAACAUUGGGGUAUGGU	Cleavage	cDNA|retrotransposon protein, putative, Ty1-copia subclass, expressed	1
novel-miR-172	LOC_Os04g49560.1	3	13.509	1	21	848	868	ACUAUAUCCCAGUGUUUCCUU	GGGGAAAAGCUGGGGUAUGGU	Cleavage	cDNA|zinc finger family protein, putative, expressed	1
novel-miR-172	LOC_Os11g10240.1	3	16.295	1	20	1840	1859	ACUAUAUCCCAGUGUUUCCU	AGGAAGAACUGGGAUAUAAU	Cleavage	cDNA|OsFBX414 - F-box domain containing protein, expressed	1
novel-miR-172	LOC_Os11g10240.2	3	16.295	1	20	1899	1918	ACUAUAUCCCAGUGUUUCCU	AGGAAGAACUGGGAUAUAAU	Cleavage	cDNA|OsFBX414 - F-box domain containing protein, expressed	1
novel-miR-173	LOC_Os10g01450.1	2	24.945	1	20	46	65	UCGCUGUCGCCGUCGCGCAG	CGGCGCGACGGCGAUGGCGA	Cleavage	cDNA|retrotransposon protein, putative, Ty1-copia subclass, expressed	1
novel-miR-173	LOC_Os04g52540.1	3	22.286	1	21	2616	2636	UCGCUGUCGCCGUCGCGCAGG	CUUCCGCGACGGCGUCAGCGA	Cleavage	cDNA|retrotransposon protein, putative, unclassified, expressed	1
novel-miR-173	LOC_Os10g33240.1	2.5	24.663	1	20	1384	1403	UCGCUGUCGCCGUCGCGCAG	AUGGGCGACGGCGACGGCGA	Cleavage	cDNA|expressed protein	1
novel-miR-173	LOC_Os04g28880.1	3	16.701	1	21	9	29	UCGCUGUCGCCGUCGCGCAGG	CCUGCGCGAGGACGGCGGCGA	Translation	cDNA|retrotransposon protein, putative, Ty3-gypsy subclass, expressed	1
novel-miR-173	LOC_Os04g18730.1	3	24.943	1	21	263	283	UCGCUGUCGCCGUCGCGCAGG	CCGGAGCGACGGCGGCGGCGA	Cleavage	cDNA|retrotransposon protein, putative, Ty3-gypsy subclass, expressed	1
novel-miR-173	LOC_Os06g41990.2	3	15.453	1	20	4184	4203	UCGCUGUCGCCGUCGCGCAG	CUGUGCGACGGCUAUAGCGU	Cleavage	cDNA|M16 domain containing zinc peptidase, putative, expressed	1
novel-miR-173	LOC_Os06g41990.1	3	15.453	1	20	4091	4110	UCGCUGUCGCCGUCGCGCAG	CUGUGCGACGGCUAUAGCGU	Cleavage	cDNA|M16 domain containing zinc peptidase, putative, expressed	1
novel-miR-173	LOC_Os07g07240.1	3	24.498	1	20	2559	2578	UCGCUGUCGCCGUCGCGCAG	AUCUGCGACGGCGACAGCGG	Cleavage	cDNA|ubiquitin-conjugating enzyme, putative, expressed	1
novel-miR-173	LOC_Os07g07240.2	3	24.498	1	20	2559	2578	UCGCUGUCGCCGUCGCGCAG	AUCUGCGACGGCGACAGCGG	Cleavage	cDNA|ubiquitin-conjugating enzyme, putative, expressed	1
novel-miR-173	LOC_Os02g52380.1	2.5	21.85	1	21	648	668	UCGCUGUCGCCGUCGCGCAGG	UCUGCUCGACGGCGGCAGCGU	Cleavage	cDNA|DUF1645 domain containing protein, putative, expressed	1
novel-miR-173	LOC_Os05g47950.1	3	24.417	1	21	314	334	UCGCUGUCGCCGUCGCGCAGG	CCUGCGCGACGACGACGACGA	Translation	cDNA|UDP-glucoronosyl and UDP-glucosyl transferase domain containing protein, expressed	1
novel-miR-173	LOC_Os06g30730.1	3	24.17	1	21	1645	1665	UCGCUGUCGCCGUCGCGCAGG	UCUGCGCGUCGGCGGCGGCGU	Cleavage	cDNA|ABC-2 type transporter domain containing protein, expressed	1
novel-miR-173	LOC_Os05g32370.1	2.5	23.273	1	20	562	581	UCGCUGUCGCCGUCGCGCAG	CUGCUCGACGACGACGGCGA	Translation	cDNA|ATP-dependent RNA helicase, putative, expressed	1
novel-miR-175	LOC_Os12g42110.1	2	8.199	1	23	1971	1993	GGCCCCUUUGAAUCAUAGGAAUG	CAAUCCUGUGAUUCAAAGGAGCC	Cleavage	cDNA|phosphonate metabolism protein-related, putative, expressed	1
novel-miR-175	LOC_Os03g15600.1	2	15.479	1	20	2719	2738	GGCCCCUUUGAAUCAUAGGA	UCCUGUGAAUCAAAGGGGCU	Cleavage	cDNA|expressed protein	1
novel-miR-175	LOC_Os12g39100.1	3	19.367	1	21	126	146	GGCCCCUUUGAAUCAUAGGAA	UUCCUAUGAAUCAAAGGGCUC	Cleavage	cDNA|expressed protein	1
novel-miR-175	LOC_Os07g49210.1	2.5	16.051	1	20	1875	1894	GGCCCCUUUGAAUCAUAGGA	CCCUGCGAUUCAAAGGGGCC	Cleavage	cDNA|helicase conserved C-terminal domain containing protein, expressed	1
novel-miR-175	LOC_Os08g42580.4	3	16.903	1	21	1858	1878	GGCCCCUUUGAAUCAUAGGAA	UUCAAGUGAUUCAAAGGGGCU	Cleavage	cDNA|protein kinase domain containing protein, expressed	1
novel-miR-175	LOC_Os08g42580.1	3	16.903	1	21	1970	1990	GGCCCCUUUGAAUCAUAGGAA	UUCAAGUGAUUCAAAGGGGCU	Cleavage	cDNA|protein kinase domain containing protein, expressed	1
novel-miR-175	LOC_Os05g18840.1	3	18.707	1	21	514	534	GGCCCCUUUGAAUCAUAGGAA	UUCCUACAAAUCAAAGGGGCC	Cleavage	cDNA|retrotransposon protein, putative, unclassified, expressed	1
novel-miR-175	LOC_Os08g15000.1	3	20.341	1	20	1005	1024	GGCCCCUUUGAAUCAUAGGA	UUCUAUGAUCAAGAGGGGCC	Translation	cDNA|pentatricopeptide repeat domain containing protein, putative, expressed	1
novel-miR-175	LOC_Os07g07240.2	3	12.246	1	20	1782	1801	GGCCCCUUUGAAUCAUAGGA	UUCUGCGUUUCAAAGGGGCC	Cleavage	cDNA|ubiquitin-conjugating enzyme, putative, expressed	1
novel-miR-175	LOC_Os07g07240.1	3	12.246	1	20	1782	1801	GGCCCCUUUGAAUCAUAGGA	UUCUGCGUUUCAAAGGGGCC	Cleavage	cDNA|ubiquitin-conjugating enzyme, putative, expressed	1
novel-miR-176	LOC_Os02g34950.1	2	9.722	1	22	1352	1373	UUUAGCACAUGUUUGACCGUUC	GAAUGGUCAAACAUGUACUAAA	Cleavage	cDNA|ATP binding protein, putative, expressed	1
novel-miR-176	LOC_Os03g09230.2	2	10.352	1	22	1010	1031	UUUAGCACAUGUUUGACCGUUC	GAACGGUCAAACCUAUGCUAAA	Translation	cDNA|LTPL69 - Protease inhibitor/seed storage/LTP family protein precursor, expressed	1
novel-miR-176	LOC_Os08g02230.1	3	14.068	1	22	2355	2376	UUUAGCACAUGUUUGACCGUUC	GAACGGUUAAAUAUGUUUUAAA	Cleavage	cDNA|FAD-binding and arabino-lactone oxidase domains containing protein, putative, expressed	1
novel-miR-176	LOC_Os09g16995.1	2.5	9.995	1	22	138	159	UUUAGCACAUGUUUGACCGUUC	GAGCGGUUAAAUAUAUGCUAAA	Cleavage	cDNA|transposon protein, putative, CACTA, En/Spm sub-class, expressed	1
novel-miR-176	LOC_Os10g41999.1	3	14.487	1	22	639	660	UUUAGCACAUGUUUGACCGUUC	GAAUGGUCAAACACGUCCUAAA	Translation	cDNA|RALFL27 - Rapid ALkalinization Factor RALF family protein precursor, expressed	1
novel-miR-176	LOC_Os02g49870.2	3	12.369	1	22	1019	1040	UUUAGCACAUGUUUGACCGUUC	GAACGGUCAAACAUUUUUUAAA	Cleavage	cDNA|expressed protein	1
novel-miR-176	LOC_Os02g49870.1	3	12.369	1	22	1113	1134	UUUAGCACAUGUUUGACCGUUC	GAACGGUCAAACAUUUUUUAAA	Cleavage	cDNA|expressed protein	1
novel-miR-176	LOC_Os07g26595.1	2.5	13.966	1	22	273	294	UUUAGCACAUGUUUGACCGUUC	GAACGAUCAAACGUUUGCUAAA	Cleavage	cDNA|expressed protein	1
novel-miR-176	LOC_Os08g39240.2	2.5	10.936	1	21	1791	1811	UUUAGCACAUGUUUGACCGUU	AAUGGUCAAAUAUUUGUUAAA	Cleavage	cDNA|OsWAK76 - OsWAK receptor-like cytoplasmic kinase OsWAK-RLCK, expressed	1
novel-miR-176	LOC_Os07g27970.1	2.5	13.418	1	22	1289	1309	UUUAGCACAUGUUUGACCGUUC	GAAUG-UCAAACAUGUGCUAAA	Cleavage	cDNA|O-methyltransferase, putative, expressed	1
novel-miR-176	LOC_Os09g21530.1	3	16.058	1	21	25	45	UUUAGCACAUGUUUGACCGUU	AACAGUCAGAUAUGUGUUGAA	Cleavage	cDNA|retrotransposon protein, putative, unclassified	1
novel-miR-176	LOC_Os02g14040.1	3	18.384	1	21	25	45	UUUAGCACAUGUUUGACCGUU	AACAGUCAGAUAUGUGUUGAA	Cleavage	cDNA|retrotransposon protein, putative, unclassified	1
novel-miR-176	LOC_Os04g24630.1	3	18.416	1	23	787	809	UUUAGCACAUGUUUGACCGUUCU	AUACUGGUCCAACGUGUGCUAAA	Cleavage	cDNA|retrotransposon protein, putative, unclassified, expressed	1
novel-miR-176	LOC_Os12g25494.1	3	16.814	1	23	2492	2514	UUUAGCACAUGUUUGACCGUUCU	AGUAUUGUCAAAUAUUUGCUAAA	Cleavage	cDNA|transposon protein, putative, unclassified, expressed	1
novel-miR-176	LOC_Os10g03110.1	3	22.819	1	21	2520	2540	UUUAGCACAUGUUUGACCGUU	GGCGGUGAAGCAUGUGCUGAG	Cleavage	cDNA|retrotransposon protein, putative, unclassified, expressed	1
novel-miR-176	LOC_Os08g44810.1	3	17.76	1	21	779	799	UUUAGCACAUGUUUGACCGUU	AACGGUCAAAUCUUUGCUGAA	Translation	cDNA|lactate/malate dehydrogenase, putative, expressed	1
novel-miR-177	LOC_Os05g39540.1	2	17.476	1	23	1440	1462	UCAACAUUUGACCGUCCGUCUUA	UAAGACGGACGGUCAAACGUUGG	Cleavage	cDNA|metal cation transporter, putative, expressed	1
novel-miR-177	LOC_Os10g10170.6	2	14.298	1	23	2262	2284	UCAACAUUUGACCGUCCGUCUUA	UAAGACGGACGGUCAAACGUUGG	Cleavage	cDNA|PPR repeat domain containing protein, putative, expressed	1
novel-miR-177	LOC_Os06g38210.2	2	15.807	1	23	2639	2661	UCAACAUUUGACCGUCCGUCUUA	UAAGACGGACGGUCAAACGUUGG	Cleavage	cDNA|expressed protein	1
novel-miR-177	LOC_Os06g47910.1	2.5	18.17	1	23	1441	1463	UCAACAUUUGACCGUCCGUCUUA	UAAGAUGGACGGUCAAACGUUGG	Cleavage	cDNA|GDSL-like lipase/acylhydrolase, putative, expressed	1
novel-miR-177	LOC_Os06g50146.1	2.5	15.659	1	23	1371	1393	UCAACAUUUGACCGUCCGUCUUA	UAAGAUGGACGGUCAAACGUUGG	Cleavage	cDNA|calcium-dependent protein kinase CPK1 adapter protein 2, putative, expressed	1
novel-miR-177	LOC_Os11g31690.1	2.5	13.914	1	23	1768	1790	UCAACAUUUGACCGUCCGUCUUA	UAAGACGGACGGUUAAACGUUGG	Cleavage	cDNA|expressed protein	1
novel-miR-177	LOC_Os11g31690.2	2.5	13.914	1	23	1769	1791	UCAACAUUUGACCGUCCGUCUUA	UAAGACGGACGGUUAAACGUUGG	Cleavage	cDNA|expressed protein	1
novel-miR-177	LOC_Os03g22050.4	2.5	19.371	1	23	2053	2075	UCAACAUUUGACCGUCCGUCUUA	UAAGACGAACGGUCAAACGUUGA	Cleavage	cDNA|CAMK_KIN1/SNF1/Nim1_like.16 - CAMK includes calcium/calmodulin depedent protein kinases, expressed	1
novel-miR-177	LOC_Os03g22050.3	2.5	19.371	1	23	3008	3030	UCAACAUUUGACCGUCCGUCUUA	UAAGACGAACGGUCAAACGUUGA	Cleavage	cDNA|CAMK_KIN1/SNF1/Nim1_like.16 - CAMK includes calcium/calmodulin depedent protein kinases, expressed	1
novel-miR-177	LOC_Os03g22050.2	2.5	19.371	1	23	3039	3061	UCAACAUUUGACCGUCCGUCUUA	UAAGACGAACGGUCAAACGUUGA	Cleavage	cDNA|CAMK_KIN1/SNF1/Nim1_like.16 - CAMK includes calcium/calmodulin depedent protein kinases, expressed	1
novel-miR-177	LOC_Os03g22050.1	2.5	19.371	1	23	3045	3067	UCAACAUUUGACCGUCCGUCUUA	UAAGACGAACGGUCAAACGUUGA	Cleavage	cDNA|CAMK_KIN1/SNF1/Nim1_like.16 - CAMK includes calcium/calmodulin depedent protein kinases, expressed	1
novel-miR-177	LOC_Os07g30690.1	3	9.997	1	23	1905	1927	UCAACAUUUGACCGUCCGUCUUA	UAAGACGAGUGGUCAAAUGUUGC	Cleavage	cDNA|indole-3-acetate beta-glucosyltransferase, putative, expressed	1
novel-miR-177	LOC_Os01g71060.1	2.5	10.58	1	23	1379	1401	UCAACAUUUGACCGUCCGUCUUA	UAAGACAGACAGUCAAAUGUUGG	Cleavage	cDNA|xylanase inhibitor, putative, expressed	1
novel-miR-177	LOC_Os09g32940.2	3	12.01	1	23	1661	1683	UCAACAUUUGACCGUCCGUCUUA	UAAGACGGACAGUCAAACGUUGG	Cleavage	cDNA|expressed protein	1
novel-miR-177	LOC_Os07g33550.1	3	11.738	1	23	1787	1809	UCAACAUUUGACCGUCCGUCUUA	UAAGACGAAUGGUCAAAUGUUCA	Cleavage	cDNA|cytochrome P450, putative, expressed	1
novel-miR-177	LOC_Os11g37540.1	3	12.034	1	23	3969	3991	UCAACAUUUGACCGUCCGUCUUA	UAAAACGGACGGUCAAACGUUGG	Cleavage	cDNA|protein phosphatase 2C, putative, expressed	1
novel-miR-177	LOC_Os01g09560.1	3	20.108	1	23	173	195	UCAACAUUUGACCGUCCGUCUUA	UGGACUGGAUGGUCAAAUGUUGA	Cleavage	cDNA|mitochondrial-processing peptidase subunit alpha, mitochondrial precursor, putative, expressed	1
novel-miR-177	LOC_Os12g14070.1	3	15.786	1	21	1532	1552	UCAACAUUUGACCGUCCGUCU	AGAUGGACAGACAAGUGUUGA	Translation	cDNA|DnaK family protein, putative, expressed	1
novel-miR-177	LOC_Os09g02690.2	3	19.808	1	20	511	530	UCAACAUUUGACCGUCCGUC	AAUGGAUGGUCAUAUGUUGA	Cleavage	cDNA|expressed protein	1
novel-miR-177	LOC_Os09g02690.1	3	19.808	1	20	809	828	UCAACAUUUGACCGUCCGUC	AAUGGAUGGUCAUAUGUUGA	Cleavage	cDNA|expressed protein	1
novel-miR-177	LOC_Os10g30460.1	3	17.804	1	23	397	419	UCAACAUUUGACCGUCCGUCUUA	UCGGAUGCACGGUGGAAUGUUGA	Translation	cDNA|retrotransposon protein, putative, unclassified, expressed	1
novel-miR-178	LOC_Os03g08530.1	2	18.342	1	23	2086	2108	UCACUCCGUCCUAUAAUAUAAGG	CCUUAUAUUGUGGGACGGAGUGU	Cleavage	cDNA|aminotransferase, classes I and II, domain containing protein, expressed	1
novel-miR-178	LOC_Os09g16990.1	2	13.193	1	23	294	316	UCACUCCGUCCUAUAAUAUAAGG	CCUUAUAUUAUGGGACGGAGGGA	Cleavage	cDNA|hypothetical protein	1
novel-miR-178	LOC_Os02g10210.1	2	15.955	1	23	1027	1049	UCACUCCGUCCUAUAAUAUAAGG	CCUUAUAUUAUGGGACGGAGAGA	Cleavage	cDNA|expressed protein	1
novel-miR-178	LOC_Os03g48010.1	2	15.278	1	23	2702	2724	UCACUCCGUCCUAUAAUAUAAGG	CCUUAUAUUAUGGGACGGAGGGA	Cleavage	cDNA|exostosin, putative, expressed	1
novel-miR-178	LOC_Os03g54900.1	2	13.896	1	23	4484	4506	UCACUCCGUCCUAUAAUAUAAGG	CCUUAUAUUAUGGGACGGAGGGA	Cleavage	cDNA|phytosulfokine receptor precursor, putative, expressed	1
novel-miR-178	LOC_Os03g54900.2	2	13.896	1	23	4523	4545	UCACUCCGUCCUAUAAUAUAAGG	CCUUAUAUUAUGGGACGGAGGGA	Cleavage	cDNA|phytosulfokine receptor precursor, putative, expressed	1
novel-miR-178	LOC_Os02g14290.1	2.5	13.769	1	23	1185	1207	UCACUCCGUCCUAUAAUAUAAGG	CCUUAUAUUGUGGGACGGAGGGA	Cleavage	cDNA|scramblase, putative, expressed	1
novel-miR-178	LOC_Os01g63050.1	2.5	17.209	1	23	2015	2037	UCACUCCGUCCUAUAAUAUAAGG	UCUUAUAUUGUGGGACGGAGGGA	Cleavage	cDNA|expressed protein	1
novel-miR-178	LOC_Os01g31850.1	3	8.014	1	23	11	33	UCACUCCGUCCUAUAAUAUAAGG	UCUUAUAUUAUGGGAUGGAGGGG	Cleavage	cDNA|expressed protein	1
[truncated: 1,983 more rows]
