# Supplementary material for: Small RNA Profiles of the Rice PTGMS Line Wuxiang S Reveal miRNAs Involved in Fertility Transition
Source: Front Plant Sci. 2016 Apr 20;7:514. doi: 10.3389/fpls.2016.00514 (PMC4837141; doi:10.3389/fpls.2016.00514)
Supplement: Table S8 — Significant GO terms for the differentially expressed known miRNA targets. [file Table8.XLSX]

## Sheet: Sheet1
Table S8 Significant GO terms for differentially expressed known miRNA targets.
GO term	Ontology	Description	Number of gene in input list	Number of gene in reference	P-value
GO:0006355	P	regulation of transcription, DNA-templated	57	2684	4.88e-18
GO:1903506	P	regulation of nucleic acid-templated transcription	57	2684	4.88e-18
GO:2001141	P	regulation of RNA biosynthetic process	57	2703	6.81e-18
GO:0051252	P	regulation of RNA metabolic process	57	2738	1.24e-17
GO:0019219	P	regulation of nucleobase-containing compound metabolic process	58	2935	6.25e-17
GO:0051171	P	regulation of nitrogen compound metabolic process	58	2987	1.42e-16
GO:2000112	P	regulation of cellular macromolecule biosynthetic process	57	2962	4.84e-16
GO:0010556	P	regulation of macromolecule biosynthetic process	57	2981	6.49e-16
GO:0031326	P	regulation of cellular biosynthetic process	57	3051	1.88e-15
GO:0009889	P	regulation of biosynthetic process	57	3084	3.06e-15
GO:0010468	P	regulation of gene expression	58	3430	8.34e-14
GO:0050794	P	regulation of cellular process	74	5431	1.65e-13
GO:0031323	P	regulation of cellular metabolic process	60	3751	2.73e-13
GO:0080090	P	regulation of primary metabolic process	58	3693	2.23e-12
GO:0060255	P	regulation of macromolecule metabolic process	58	3701	2.45e-12
GO:0046271	P	phenylpropanoid catabolic process	10	41	4.49e-12
GO:0046274	P	lignin catabolic process	10	41	4.49e-12
GO:0019222	P	regulation of metabolic process	62	4385	2.27e-11
GO:0050789	P	regulation of biological process	77	6416	3.31e-11
GO:0065007	P	biological regulation	78	6979	9.24e-10
GO:0022898	P	regulation of transmembrane transporter activity	8	35	3.93e-09
GO:0032409	P	regulation of transporter activity	8	35	3.93e-09
GO:0032412	P	regulation of ion transmembrane transporter activity	8	35	3.93e-09
GO:0034762	P	regulation of transmembrane transport	8	51	9.91e-08
GO:0034765	P	regulation of ion transmembrane transport	8	51	9.91e-08
GO:0009808	P	lignin metabolic process	10	126	5.28e-07
GO:0010359	P	regulation of anion channel activity	6	30	4.03e-06
GO:0043269	P	regulation of ion transport	8	96	1.69e-05
GO:0036066	P	protein O-linked fucosylation	3	3	5.79e-05
GO:0009698	P	phenylpropanoid metabolic process	10	220	0.0001
GO:0051049	P	regulation of transport	8	122	0.0001
GO:0044070	P	regulation of anion transport	6	56	0.00019
GO:0010440	P	stomatal lineage progression	4	14	0.00028
GO:0048578	P	positive regulation of long-day photoperiodism, flowering	4	14	0.00028
GO:0032879	P	regulation of localization	8	140	0.00031
GO:0051239	P	regulation of multicellular organismal process	15	620	0.0004
GO:0080092	P	regulation of pollen tube growth	5	35	0.00042
GO:0010769	P	regulation of cell morphogenesis involved in differentiation	5	40	0.00084
GO:0060284	P	regulation of cell development	5	42	0.00108
GO:0048584	P	positive regulation of response to stimulus	8	176	0.00174
GO:0046777	P	protein autophosphorylation	9	246	0.00255
GO:0050793	P	regulation of developmental process	15	734	0.00314
GO:0000154	P	rRNA modification	4	25	0.00342
GO:0031167	P	rRNA methylation	4	25	0.00342
GO:0051510	P	regulation of unidimensional cell growth	5	56	0.00461
GO:0006493	P	protein O-linked glycosylation	3	10	0.00677
GO:0019748	P	secondary metabolic process	10	353	0.00726
GO:0048586	P	regulation of long-day photoperiodism, flowering	4	31	0.00832
GO:2000028	P	regulation of photoperiodism, flowering	4	32	0.00947
GO:0022604	P	regulation of cell morphogenesis	5	70	0.01377
GO:2000241	P	regulation of reproductive process	9	308	0.01515
GO:0035999	P	tetrahydrofolate interconversion	3	13	0.01595
GO:0060429	P	epithelium development	5	73	0.01688
GO:0010119	P	regulation of stomatal movement	6	126	0.02217
GO:0009789	P	positive regulation of abscisic acid-activated signaling pathway	4	40	0.02331
GO:0007275	P	multicellular organismal development	32	2968	0.02507
GO:1901421	P	positive regulation of response to alcohol	4	41	0.02573
GO:0022603	P	regulation of anatomical structure morphogenesis	6	137	0.03531
GO:0010374	P	stomatal complex development	4	46	0.04063
GO:0090558	P	plant epidermis development	4	46	0.04063
GO:0044707	P	single-multicellular organism process	32	3056	0.04335
GO:0048583	P	regulation of response to stimulus	12	624	0.04645
GO:0001558	P	regulation of cell growth	5	91	0.04849
GO:0032501	P	multicellular organismal process	34	3417	0.06829
GO:0043900	P	regulation of multi-organism process	5	100	0.07561
GO:0016682	F	oxidoreductase activity, acting on diphenols and related substances as donors, oxygen as acceptor	13	60	1.09e-15
GO:0016679	F	oxidoreductase activity, acting on diphenols and related substances as donors	13	69	7.85e-15
GO:0052716	F	hydroquinone:oxygen oxidoreductase activity	10	30	5.59e-14
GO:0005507	F	copper ion binding	23	547	4.25e-12
GO:0046922	F	peptide-O-fucosyltransferase activity	3	3	2.04e-05
GO:0000179	F	rRNA (adenine-N6,N6-)-dimethyltransferase activity	4	12	5.14e-05
GO:0016433	F	rRNA (adenine) methyltransferase activity	4	12	5.14e-05
GO:0003677	F	DNA binding	73	8151	0.00021
GO:0008649	F	rRNA methyltransferase activity	4	17	0.00024
GO:0008134	F	transcription factor binding	5	40	0.00031
GO:0004372	F	glycine hydroxymethyltransferase activity	3	11	0.00327
GO:0016742	F	hydroxymethyl-, formyl- and related transferase activity	3	23	0.03347
GO:0046872	F	metal ion binding	89	12173	0.03905
GO:0043169	F	cation binding	89	12210	0.04367
GO:0008187	F	poly-pyrimidine tract binding	3	26	0.04857
GO:0008266	F	poly(U) RNA binding	3	26	0.04857
GO:0008173	F	RNA methyltransferase activity	4	66	0.0598
GO:0003700	F	sequence-specific DNA binding transcription factor activity	17	1274	0.07125
GO:0001071	F	nucleic acid binding transcription factor activity	17	1278	0.07379
GO:0015116	F	sulfate transmembrane transporter activity	3	30	0.07467
GO:0008417	F	fucosyltransferase activity	3	31	0.08234
GO:0005634	C	nucleus	61	5873	1.04e-06
GO:0048046	C	apoplast	14	731	0.00192
GO:0016607	C	nuclear speck	4	54	0.01393
GO:0009706	C	chloroplast inner membrane	4	64	0.02692
GO:0009528	C	plastid inner membrane	4	68	0.03398
GO:0005576	C	extracellular region	16	1200	0.03436
GO:0016604	C	nuclear body	4	87	0.08626
