# Supplementary material for: Small RNA Profiles of the Rice PTGMS Line Wuxiang S Reveal miRNAs Involved in Fertility Transition
Source: Front Plant Sci. 2016 Apr 20;7:514. doi: 10.3389/fpls.2016.00514 (PMC4837141; doi:10.3389/fpls.2016.00514)
Supplement: Table S9 — Summary of the miRNA editing types, positions, SNP counts and editing rates in the four libraries (SP2, SP3, FP2, and FP3). [file Table9.XLSX]

## Sheet: Sheet1
Table S9 Summary of miRNA editing type, position, snp count and editing rate in the four libraries(SP2, SP3, FP2 and FP3).
(A) Summary of miRNA editing type, position, snp count and editing rate in SP2							Table S3. (B) Summary of miRNA editing type, position, snp count and editing rate in SP3							Table S3. (C) Summary of miRNA editing type, position, snp count and editing rate in FP2							Table S3. (D) Summary of miRNA editing type, position, snp count and editing rate in FP3
mir_name	edit_type	posINseed	snp_count	total	rate		mir_name	edit_type	posINseed	snp_count	total	rate		mir_name	edit_type	posINseed	snp_count	total	rate		mir_name	edit_type	posINseed	snp_count	total	rate
osa-miR1441	A->G	16	8	8	1		osa-miR1425-5p	A->C	5	5	3936	0.00127		osa-miR1425-5p	A->C	10	5	11071	0.000452		osa-miR1425-5p	T->G	15	5	6205	0.000806
osa-miR156k	A->T	14	14	16	0.875		osa-miR1425-5p	T->A	6	5	3936	0.00127		osa-miR1425-5p	A->C	5	8	11071	0.000723		osa-miR156k	A->T	14	28	28	1
osa-miR159a.1	A->C	15	6	14347	0.000418		osa-miR156k	A->T	14	9	9	1		osa-miR1425-5p	C->A	12	11	11071	0.000994		osa-miR159a.1	A->C	6	12	10634	0.001128
osa-miR159a.1	A->C	6	11	14347	0.000767		osa-miR159a.1	A->C	6	8	5560	0.001439		osa-miR1425-5p	C->A	17	6	11071	0.000542		osa-miR159a.1	A->G	15	11	10634	0.001034
osa-miR159a.1	A->G	10	5	14347	0.000349		osa-miR159a.1	T->C	7	6	5560	0.001079		osa-miR1425-5p	T->C	6	8	11071	0.000723		osa-miR159a.1	C->A	17	6	10634	0.000564
osa-miR159a.1	A->G	15	14	14347	0.000976		osa-miR159a.1	T->G	7	5	5560	0.000899		osa-miR1425-5p	T->G	15	7	11071	0.000632		osa-miR159a.1	G->T	16	5	10634	0.00047
osa-miR159a.1	A->G	6	8	14347	0.000558		osa-miR159b	A->C	6	8	5560	0.001439		osa-miR156f-3p	T->C	13	8	8	1		osa-miR159a.1	T->A	7	6	10634	0.000564
osa-miR159a.1	G->T	16	7	14347	0.000488		osa-miR159b	T->C	7	6	5560	0.001079		osa-miR156h-3p	T->C	13	8	8	1		osa-miR159a.1	T->G	7	7	10634	0.000658
osa-miR159a.1	T->C	8	5	14347	0.000349		osa-miR159b	T->G	7	5	5560	0.000899		osa-miR156k	A->T	14	86	86	1		osa-miR159a.1	T->G	8	10	10634	0.00094
osa-miR159a.1	T->G	7	5	14347	0.000349		osa-miR160a-5p	T->A	15	46	566	0.081272		osa-miR156l-3p	T->C	13	8	8	1		osa-miR159b	A->C	6	12	10636	0.001128
osa-miR159a.1	T->G	8	6	14347	0.000418		osa-miR160b-5p	T->A	15	46	565	0.081416		osa-miR159a.1	A->C	15	9	23680	0.00038		osa-miR159b	A->G	15	11	10636	0.001034
osa-miR159b	A->C	15	6	14347	0.000418		osa-miR160c-5p	T->A	15	46	566	0.081272		osa-miR159a.1	A->C	6	29	23680	0.001225		osa-miR159b	C->A	17	6	10636	0.000564
osa-miR159b	A->C	6	11	14347	0.000767		osa-miR160d-5p	T->A	15	46	548	0.083942		osa-miR159a.1	A->G	15	20	23680	0.000845		osa-miR159b	G->T	16	5	10636	0.00047
osa-miR159b	A->G	10	5	14347	0.000349		osa-miR160d-3p	G->A	7	10	11	0.909091		osa-miR159a.1	A->G	6	12	23680	0.000507		osa-miR159b	T->A	7	6	10636	0.000564
osa-miR159b	A->G	15	14	14347	0.000976		osa-miR160f-5p	A->T	15	491	565	0.869027		osa-miR159a.1	A->T	15	8	23680	0.000338		osa-miR159b	T->G	7	7	10636	0.000658
osa-miR159b	A->G	6	8	14347	0.000558		osa-miR162a	A->G	8	155	556	0.278777		osa-miR159a.1	A->T	6	10	23680	0.000422		osa-miR159b	T->G	8	10	10636	0.00094
osa-miR159b	G->T	16	7	14347	0.000488		osa-miR162b	G->A	8	401	560	0.716071		osa-miR159a.1	C->A	17	10	23680	0.000422		osa-miR159f	T->C	8	5	4495	0.001112
osa-miR159b	T->C	8	5	14347	0.000349		osa-miR164c	T->C	14	629	633	0.993681		osa-miR159a.1	C->G	17	7	23680	0.000296		osa-miR160a-5p	T->A	15	77	602	0.127907
osa-miR159b	T->G	7	5	14347	0.000349		osa-miR166a-3p	A->C	15	13	89959	0.000145		osa-miR159a.1	G->A	12	7	23680	0.000296		osa-miR160b-5p	T->A	15	77	603	0.127695
osa-miR159b	T->G	8	6	14347	0.000418		osa-miR166a-3p	A->C	5	31	89959	0.000345		osa-miR159a.1	G->A	16	6	23680	0.000253		osa-miR160c-5p	T->A	15	77	602	0.127907
osa-miR159f	A->C	15	7	7395	0.000947		osa-miR166a-3p	A->C	8	21	89959	0.000233		osa-miR159a.1	G->T	13	5	23680	0.000211		osa-miR160d-5p	T->A	15	77	594	0.12963
osa-miR159f	A->G	15	5	7395	0.000676		osa-miR166a-3p	A->G	15	33	89959	0.000367		osa-miR159a.1	G->T	14	5	23680	0.000211		osa-miR160d-3p	G->A	7	28	33	0.848485
osa-miR159f	G->A	12	6	7395	0.000811		osa-miR166a-3p	A->G	5	35	89959	0.000389		osa-miR159a.1	G->T	16	5	23680	0.000211		osa-miR160f-5p	A->T	15	503	591	0.8511
osa-miR159f	T->G	8	5	7395	0.000676		osa-miR166a-3p	A->G	8	7	89959	7.8e-05		osa-miR159a.1	G->T	5	5	23680	0.000211		osa-miR162a	A->G	8	114	705	0.161702
osa-miR160a-5p	T->A	15	38	535	0.071028		osa-miR166a-3p	A->T	15	8	89959	8.9e-05		osa-miR159a.1	G->T	9	5	23680	0.000211		osa-miR162b	G->A	8	588	702	0.837607
osa-miR160b-5p	T->A	15	38	534	0.071161		osa-miR166a-3p	A->T	5	20	89959	0.000222		osa-miR159a.1	T->G	7	7	23680	0.000296		osa-miR164a	C->T	14	8	773	0.010349
osa-miR160c-5p	T->A	15	38	535	0.071028		osa-miR166a-3p	A->T	8	6	89959	6.7e-05		osa-miR159b	A->C	15	9	23677	0.00038		osa-miR164b	C->T	14	8	773	0.010349
osa-miR160d-5p	T->A	15	38	521	0.072937		osa-miR166a-3p	C->A	14	26	89959	0.000289		osa-miR159b	A->C	6	29	23677	0.001225		osa-miR164c	T->C	14	763	771	0.989624
osa-miR160d-3p	G->A	7	11	13	0.846154		osa-miR166a-3p	C->A	6	21	89959	0.000233		osa-miR159b	A->G	15	20	23677	0.000845		osa-miR164f	C->T	14	8	773	0.010349
osa-miR160f-5p	A->T	15	467	541	0.863216		osa-miR166a-3p	C->A	7	18	89959	0.0002		osa-miR159b	A->G	6	12	23677	0.000507		osa-miR166a-3p	A->C	15	22	139790	0.000157
osa-miR162a	A->G	8	160	655	0.244275		osa-miR166a-3p	C->G	14	9	89959	0.0001		osa-miR159b	A->T	15	8	23677	0.000338		osa-miR166a-3p	A->C	5	48	139790	0.000343
osa-miR162b	G->A	8	488	650	0.750769		osa-miR166a-3p	C->G	6	12	89959	0.000133		osa-miR159b	A->T	6	10	23677	0.000422		osa-miR166a-3p	A->C	8	43	139790	0.000308
osa-miR164c	T->C	14	399	403	0.990074		osa-miR166a-3p	C->G	7	6	89959	6.7e-05		osa-miR159b	C->A	17	10	23677	0.000422		osa-miR166a-3p	A->G	15	53	139790	0.000379
osa-miR166a-3p	A->C	15	20	193892	0.000103		osa-miR166a-3p	C->T	14	8	89959	8.9e-05		osa-miR159b	C->G	17	7	23677	0.000296		osa-miR166a-3p	A->G	5	33	139790	0.000236
osa-miR166a-3p	A->C	5	51	193892	0.000263		osa-miR166a-3p	C->T	6	1115	89959	0.012395		osa-miR159b	G->A	12	7	23677	0.000296		osa-miR166a-3p	A->G	8	19	139790	0.000136
osa-miR166a-3p	A->C	8	47	193892	0.000242		osa-miR166a-3p	C->T	7	22	89959	0.000245		osa-miR159b	G->A	16	6	23677	0.000253		osa-miR166a-3p	A->T	15	9	139790	6.4e-05
osa-miR166a-3p	A->G	15	61	193892	0.000315		osa-miR166a-3p	G->A	10	23	89959	0.000256		osa-miR159b	G->T	13	5	23677	0.000211		osa-miR166a-3p	A->T	5	15	139790	0.000107
osa-miR166a-3p	A->G	5	53	193892	0.000273		osa-miR166a-3p	G->A	9	9	89959	0.0001		osa-miR159b	G->T	14	5	23677	0.000211		osa-miR166a-3p	A->T	8	12	139790	8.6e-05
osa-miR166a-3p	A->G	8	22	193892	0.000113		osa-miR166a-3p	G->C	10	24	89959	0.000267		osa-miR159b	G->T	16	5	23677	0.000211		osa-miR166a-3p	C->A	14	53	139790	0.000379
osa-miR166a-3p	A->T	15	15	193892	7.7e-05		osa-miR166a-3p	G->C	9	5	89959	5.6e-05		osa-miR159b	G->T	5	5	23677	0.000211		osa-miR166a-3p	C->A	6	43	139790	0.000308
osa-miR166a-3p	A->T	5	27	193892	0.000139		osa-miR166a-3p	G->T	10	36	89959	0.0004		osa-miR159b	G->T	9	5	23677	0.000211		osa-miR166a-3p	C->A	7	29	139790	0.000207
osa-miR166a-3p	A->T	8	17	193892	8.8e-05		osa-miR166a-3p	G->T	9	21	89959	0.000233		osa-miR159b	T->G	7	7	23677	0.000296		osa-miR166a-3p	C->G	14	10	139790	7.2e-05
osa-miR166a-3p	C->A	14	49	193892	0.000253		osa-miR166a-3p	T->A	12	27	89959	0.0003		osa-miR159f	A->C	15	14	12651	0.001107		osa-miR166a-3p	C->G	6	21	139790	0.00015
osa-miR166a-3p	C->A	6	65	193892	0.000335		osa-miR166a-3p	T->A	16	3410	89959	0.037906		osa-miR159f	A->C	6	17	12651	0.001344		osa-miR166a-3p	C->G	7	13	139790	9.3e-05
osa-miR166a-3p	C->A	7	57	193892	0.000294		osa-miR166a-3p	T->A	17	25	89959	0.000278		osa-miR159f	A->G	15	9	12651	0.000711		osa-miR166a-3p	C->T	14	16	139790	0.000114
osa-miR166a-3p	C->G	14	22	193892	0.000113		osa-miR166a-3p	T->C	12	25	89959	0.000278		osa-miR159f	A->T	15	5	12651	0.000395		osa-miR166a-3p	C->T	6	2569	139790	0.018378
osa-miR166a-3p	C->G	6	40	193892	0.000206		osa-miR166a-3p	T->C	13	15	89959	0.000167		osa-miR159f	G->A	16	6	12651	0.000474		osa-miR166a-3p	C->T	7	16	139790	0.000114
osa-miR166a-3p	C->G	7	16	193892	8.3e-05		osa-miR166a-3p	T->C	16	25	89959	0.000278		osa-miR159f	G->T	13	5	12651	0.000395		osa-miR166a-3p	G->A	10	21	139790	0.00015
osa-miR166a-3p	C->T	14	26	193892	0.000134		osa-miR166a-3p	T->C	17	26	89959	0.000289		osa-miR159f	T->G	7	5	12651	0.000395		osa-miR166a-3p	G->A	9	18	139790	0.000129
osa-miR166a-3p	C->T	6	2292	193892	0.011821		osa-miR166a-3p	T->G	12	11	89959	0.000122		osa-miR160a-5p	T->A	15	131	1195	0.109623		osa-miR166a-3p	G->C	10	23	139790	0.000165
osa-miR166a-3p	C->T	7	41	193892	0.000211		osa-miR166a-3p	T->G	13	6	89959	6.7e-05		osa-miR160a-3p	A->G	7	6	52	0.115385		osa-miR166a-3p	G->C	9	10	139790	7.2e-05
osa-miR166a-3p	G->A	10	50	193892	0.000258		osa-miR166a-3p	T->G	16	23	89959	0.000256		osa-miR160b-5p	T->A	15	132	1198	0.110184		osa-miR166a-3p	G->T	10	54	139790	0.000386
osa-miR166a-3p	G->A	9	29	193892	0.00015		osa-miR166a-3p	T->G	17	23	89959	0.000256		osa-miR160b-3p	A->G	7	6	52	0.115385		osa-miR166a-3p	G->T	9	27	139790	0.000193
osa-miR166a-3p	G->C	10	42	193892	0.000217		osa-miR166b-3p	A->C	15	13	89752	0.000145		osa-miR160c-5p	T->A	15	132	1197	0.110276		osa-miR166a-3p	T->A	12	30	139790	0.000215
osa-miR166a-3p	G->C	9	27	193892	0.000139		osa-miR166b-3p	A->C	5	31	89752	0.000345		osa-miR160d-5p	T->A	15	132	1180	0.111864		osa-miR166a-3p	T->A	13	13	139790	9.3e-05
osa-miR166a-3p	G->T	10	89	193892	0.000459		osa-miR166b-3p	A->C	8	21	89752	0.000234		osa-miR160d-3p	G->A	7	45	52	0.865385		osa-miR166a-3p	T->A	16	4928	139790	0.035253
osa-miR166a-3p	G->T	4	5	193892	2.6e-05		osa-miR166b-3p	A->G	15	32	89752	0.000357		osa-miR160f-5p	A->T	15	1034	1205	0.858091		osa-miR166a-3p	T->A	17	42	139790	0.0003
osa-miR166a-3p	G->T	9	36	193892	0.000186		osa-miR166b-3p	A->G	5	35	89752	0.00039		osa-miR162a	A->G	8	404	2501	0.161535		osa-miR166a-3p	T->C	12	38	139790	0.000272
osa-miR166a-3p	T->A	12	27	193892	0.000139		osa-miR166b-3p	A->G	8	7	89752	7.8e-05		osa-miR162b	G->A	8	2097	2505	0.837126		osa-miR166a-3p	T->C	13	24	139790	0.000172
osa-miR166a-3p	T->A	13	18	193892	9.3e-05		osa-miR166b-3p	A->T	15	8	89752	8.9e-05		osa-miR164a	C->T	14	14	553	0.025316		osa-miR166a-3p	T->C	16	42	139790	0.0003
osa-miR166a-3p	T->A	16	7142	193892	0.036835		osa-miR166b-3p	A->T	5	20	89752	0.000223		osa-miR164b	C->T	14	14	554	0.025271		osa-miR166a-3p	T->C	17	49	139790	0.000351
osa-miR166a-3p	T->A	17	43	193892	0.000222		osa-miR166b-3p	A->T	8	6	89752	6.7e-05		osa-miR164c	T->C	14	539	553	0.974684		osa-miR166a-3p	T->G	12	29	139790	0.000207
osa-miR166a-3p	T->C	12	56	193892	0.000289		osa-miR166b-3p	C->A	14	26	89752	0.00029		osa-miR164f	C->T	14	14	555	0.025225		osa-miR166a-3p	T->G	13	27	139790	0.000193
osa-miR166a-3p	T->C	13	47	193892	0.000242		osa-miR166b-3p	C->A	6	21	89752	0.000234		osa-miR166a-3p	A->C	15	91	711714	0.000128		osa-miR166a-3p	T->G	16	29	139790	0.000207
osa-miR166a-3p	T->C	16	47	193892	0.000242		osa-miR166b-3p	C->A	7	18	89752	0.000201		osa-miR166a-3p	A->C	5	145	711714	0.000204		osa-miR166a-3p	T->G	17	26	139790	0.000186
osa-miR166a-3p	T->C	17	76	193892	0.000392		osa-miR166b-3p	C->G	14	9	89752	0.0001		osa-miR166a-3p	A->C	8	108	711714	0.000152		osa-miR166b-5p	T->G	10	6	615	0.009756
osa-miR166a-3p	T->G	12	29	193892	0.00015		osa-miR166b-3p	C->G	6	12	89752	0.000134		osa-miR166a-3p	A->G	15	245	711714	0.000344		osa-miR166b-3p	A->C	15	22	139461	0.000158
osa-miR166a-3p	T->G	13	26	193892	0.000134		osa-miR166b-3p	C->G	7	6	89752	6.7e-05		osa-miR166a-3p	A->G	5	182	711714	0.000256		osa-miR166b-3p	A->C	5	47	139461	0.000337
osa-miR166a-3p	T->G	16	32	193892	0.000165		osa-miR166b-3p	C->T	14	8	89752	8.9e-05		osa-miR166a-3p	A->G	8	107	711714	0.00015		osa-miR166b-3p	A->C	8	43	139461	0.000308
osa-miR166a-3p	T->G	17	52	193892	0.000268		osa-miR166b-3p	C->T	6	1115	89752	0.012423		osa-miR166a-3p	A->T	15	46	711714	6.5e-05		osa-miR166b-3p	A->G	15	53	139461	0.00038
osa-miR166b-3p	A->C	15	20	193492	0.000103		osa-miR166b-3p	C->T	7	22	89752	0.000245		osa-miR166a-3p	A->T	5	117	711714	0.000164		osa-miR166b-3p	A->G	5	33	139461	0.000237
osa-miR166b-3p	A->C	5	51	193492	0.000264		osa-miR166b-3p	G->A	10	23	89752	0.000256		osa-miR166a-3p	A->T	8	49	711714	6.9e-05		osa-miR166b-3p	A->G	8	19	139461	0.000136
osa-miR166b-3p	A->C	8	46	193492	0.000238		osa-miR166b-3p	G->A	9	9	89752	0.0001		osa-miR166a-3p	C->A	11	6	711714	8e-06		osa-miR166b-3p	A->T	15	8	139461	5.7e-05
osa-miR166b-3p	A->G	15	61	193492	0.000315		osa-miR166b-3p	G->C	10	24	89752	0.000267		osa-miR166a-3p	C->A	14	216	711714	0.000303		osa-miR166b-3p	A->T	5	15	139461	0.000108
osa-miR166b-3p	A->G	5	53	193492	0.000274		osa-miR166b-3p	G->C	9	5	89752	5.6e-05		osa-miR166a-3p	C->A	6	176	711714	0.000247		osa-miR166b-3p	A->T	8	12	139461	8.6e-05
osa-miR166b-3p	A->G	8	22	193492	0.000114		osa-miR166b-3p	G->T	10	36	89752	0.000401		osa-miR166a-3p	C->A	7	116	711714	0.000163		osa-miR166b-3p	C->A	14	53	139461	0.00038
osa-miR166b-3p	A->T	15	14	193492	7.2e-05		osa-miR166b-3p	G->T	9	21	89752	0.000234		osa-miR166a-3p	C->G	14	79	711714	0.000111		osa-miR166b-3p	C->A	6	43	139461	0.000308
osa-miR166b-3p	A->T	5	27	193492	0.00014		osa-miR166b-3p	T->A	12	27	89752	0.000301		osa-miR166a-3p	C->G	6	70	711714	9.8e-05		osa-miR166b-3p	C->A	7	29	139461	0.000208
osa-miR166b-3p	A->T	8	17	193492	8.8e-05		osa-miR166b-3p	T->A	16	3408	89752	0.037971		osa-miR166a-3p	C->G	7	59	711714	8.3e-05		osa-miR166b-3p	C->G	14	10	139461	7.2e-05
osa-miR166b-3p	C->A	14	49	193492	0.000253		osa-miR166b-3p	T->A	17	25	89752	0.000279		osa-miR166a-3p	C->T	14	114	711714	0.00016		osa-miR166b-3p	C->G	6	21	139461	0.000151
osa-miR166b-3p	C->A	6	65	193492	0.000336		osa-miR166b-3p	T->C	12	25	89752	0.000279		osa-miR166a-3p	C->T	6	6637	711714	0.009325		osa-miR166b-3p	C->G	7	13	139461	9.3e-05
osa-miR166b-3p	C->A	7	57	193492	0.000295		osa-miR166b-3p	T->C	13	15	89752	0.000167		osa-miR166a-3p	C->T	7	103	711714	0.000145		osa-miR166b-3p	C->T	14	16	139461	0.000115
osa-miR166b-3p	C->G	14	22	193492	0.000114		osa-miR166b-3p	T->C	16	25	89752	0.000279		osa-miR166a-3p	G->A	10	199	711714	0.00028		osa-miR166b-3p	C->T	6	2569	139461	0.018421
osa-miR166b-3p	C->G	6	40	193492	0.000207		osa-miR166b-3p	T->C	17	26	89752	0.00029		osa-miR166a-3p	G->A	9	134	711714	0.000188		osa-miR166b-3p	C->T	7	15	139461	0.000108
osa-miR166b-3p	C->G	7	16	193492	8.3e-05		osa-miR166b-3p	T->G	12	11	89752	0.000123		osa-miR166a-3p	G->C	10	221	711714	0.000311		osa-miR166b-3p	G->A	10	21	139461	0.000151
osa-miR166b-3p	C->T	14	26	193492	0.000134		osa-miR166b-3p	T->G	13	6	89752	6.7e-05		osa-miR166a-3p	G->C	9	83	711714	0.000117		osa-miR166b-3p	G->A	9	18	139461	0.000129
osa-miR166b-3p	C->T	6	2292	193492	0.011845		osa-miR166b-3p	T->G	16	23	89752	0.000256		osa-miR166a-3p	G->T	10	385	711714	0.000541		osa-miR166b-3p	G->C	10	24	139461	0.000172
osa-miR166b-3p	C->T	7	41	193492	0.000212		osa-miR166b-3p	T->G	17	23	89752	0.000256		osa-miR166a-3p	G->T	4	5	711714	7e-06		osa-miR166b-3p	G->C	9	10	139461	7.2e-05
osa-miR166b-3p	G->A	10	48	193492	0.000248		osa-miR166c-3p	A->C	15	12	81438	0.000147		osa-miR166a-3p	G->T	9	254	711714	0.000357		osa-miR166b-3p	G->T	10	54	139461	0.000387
osa-miR166b-3p	G->A	9	29	193492	0.00015		osa-miR166c-3p	A->C	5	30	81438	0.000368		osa-miR166a-3p	T->A	12	128	711714	0.00018		osa-miR166b-3p	G->T	9	27	139461	0.000194
osa-miR166b-3p	G->C	10	42	193492	0.000217		osa-miR166c-3p	A->C	8	18	81438	0.000221		osa-miR166a-3p	T->A	13	33	711714	4.6e-05		osa-miR166b-3p	T->A	12	30	139461	0.000215
osa-miR166b-3p	G->C	9	26	193492	0.000134		osa-miR166c-3p	A->G	15	31	81438	0.000381		osa-miR166a-3p	T->A	16	17620	711714	0.024757		osa-miR166b-3p	T->A	13	13	139461	9.3e-05
osa-miR166b-3p	G->T	10	89	193492	0.00046		osa-miR166c-3p	A->G	5	34	81438	0.000417		osa-miR166a-3p	T->A	17	200	711714	0.000281		osa-miR166b-3p	T->A	16	4928	139461	0.035336
osa-miR166b-3p	G->T	4	5	193492	2.6e-05		osa-miR166c-3p	A->G	8	7	81438	8.6e-05		osa-miR166a-3p	T->C	12	240	711714	0.000337		osa-miR166b-3p	T->A	17	42	139461	0.000301
osa-miR166b-3p	G->T	9	36	193492	0.000186		osa-miR166c-3p	A->T	15	8	81438	9.8e-05		osa-miR166a-3p	T->C	13	141	711714	0.000198		osa-miR166b-3p	T->C	12	38	139461	0.000272
osa-miR166b-3p	T->A	12	27	193492	0.00014		osa-miR166c-3p	A->T	5	17	81438	0.000209		osa-miR166a-3p	T->C	16	188	711714	0.000264		osa-miR166b-3p	T->C	13	24	139461	0.000172
osa-miR166b-3p	T->A	13	18	193492	9.3e-05		osa-miR166c-3p	A->T	8	6	81438	7.4e-05		osa-miR166a-3p	T->C	17	268	711714	0.000377		osa-miR166b-3p	T->C	16	42	139461	0.000301
osa-miR166b-3p	T->A	16	7142	193492	0.036911		osa-miR166c-3p	C->A	14	21	81438	0.000258		osa-miR166a-3p	T->G	12	128	711714	0.00018		osa-miR166b-3p	T->C	17	49	139461	0.000351
osa-miR166b-3p	T->A	17	43	193492	0.000222		osa-miR166c-3p	C->A	6	17	81438	0.000209		osa-miR166a-3p	T->G	13	57	711714	8e-05		osa-miR166b-3p	T->G	12	29	139461	0.000208
osa-miR166b-3p	T->C	12	56	193492	0.000289		osa-miR166c-3p	C->A	7	14	81438	0.000172		osa-miR166a-3p	T->G	16	134	711714	0.000188		osa-miR166b-3p	T->G	13	27	139461	0.000194
osa-miR166b-3p	T->C	13	47	193492	0.000243		osa-miR166c-3p	C->G	14	9	81438	0.000111		osa-miR166a-3p	T->G	17	175	711714	0.000246		osa-miR166b-3p	T->G	16	29	139461	0.000208
osa-miR166b-3p	T->C	16	47	193492	0.000243		osa-miR166c-3p	C->G	6	10	81438	0.000123		osa-miR166b-5p	T->G	10	7	1028	0.006809		osa-miR166b-3p	T->G	17	26	139461	0.000186
osa-miR166b-3p	T->C	17	76	193492	0.000393		osa-miR166c-3p	C->G	7	6	81438	7.4e-05		osa-miR166b-3p	A->C	15	90	710239	0.000127		osa-miR166c-3p	A->C	15	22	127205	0.000173
osa-miR166b-3p	T->G	12	29	193492	0.00015		osa-miR166c-3p	C->T	14	7	81438	8.6e-05		osa-miR166b-3p	A->C	5	145	710239	0.000204		osa-miR166c-3p	A->C	5	43	127205	0.000338
osa-miR166b-3p	T->G	13	26	193492	0.000134		osa-miR166c-3p	C->T	6	6	81438	7.4e-05		osa-miR166b-3p	A->C	8	108	710239	0.000152		osa-miR166c-3p	A->C	8	40	127205	0.000314
osa-miR166b-3p	T->G	16	32	193492	0.000165		osa-miR166c-3p	C->T	7	21	81438	0.000258		osa-miR166b-3p	A->G	15	244	710239	0.000344		osa-miR166c-3p	A->G	15	51	127205	0.000401
osa-miR166b-3p	T->G	17	52	193492	0.000269		osa-miR166c-3p	G->A	10	20	81438	0.000246		osa-miR166b-3p	A->G	5	181	710239	0.000255		osa-miR166c-3p	A->G	5	30	127205	0.000236
osa-miR166c-3p	A->C	15	20	182408	0.00011		osa-miR166c-3p	G->A	9	9	81438	0.000111		osa-miR166b-3p	A->G	8	107	710239	0.000151		osa-miR166c-3p	A->G	8	16	127205	0.000126
osa-miR166c-3p	A->C	5	46	182408	0.000252		osa-miR166c-3p	G->C	10	24	81438	0.000295		osa-miR166b-3p	A->T	15	45	710239	6.3e-05		osa-miR166c-3p	A->T	15	9	127205	7.1e-05
osa-miR166c-3p	A->C	8	44	182408	0.000241		osa-miR166c-3p	G->C	9	5	81438	6.1e-05		osa-miR166b-3p	A->T	5	117	710239	0.000165		osa-miR166c-3p	A->T	5	16	127205	0.000126
osa-miR166c-3p	A->G	15	58	182408	0.000318		osa-miR166c-3p	G->T	10	35	81438	0.00043		osa-miR166b-3p	A->T	8	49	710239	6.9e-05		osa-miR166c-3p	A->T	8	12	127205	9.4e-05
osa-miR166c-3p	A->G	5	53	182408	0.000291		osa-miR166c-3p	G->T	9	21	81438	0.000258		osa-miR166b-3p	C->A	11	6	710239	8e-06		osa-miR166c-3p	C->A	14	48	127205	0.000377
osa-miR166c-3p	A->G	8	22	182408	0.000121		osa-miR166c-3p	T->A	12	25	81438	0.000307		osa-miR166b-3p	C->A	14	215	710239	0.000303		osa-miR166c-3p	C->A	6	43	127205	0.000338
osa-miR166c-3p	A->T	15	12	182408	6.6e-05		osa-miR166c-3p	T->A	16	2028	81438	0.024902		osa-miR166b-3p	C->A	6	176	710239	0.000248		osa-miR166c-3p	C->A	7	27	127205	0.000212
osa-miR166c-3p	A->T	5	27	182408	0.000148		osa-miR166c-3p	T->A	17	25	81438	0.000307		osa-miR166b-3p	C->A	7	115	710239	0.000162		osa-miR166c-3p	C->G	14	8	127205	6.3e-05
osa-miR166c-3p	A->T	8	17	182408	9.3e-05		osa-miR166c-3p	T->C	12	25	81438	0.000307		osa-miR166b-3p	C->G	14	79	710239	0.000111		osa-miR166c-3p	C->G	6	19	127205	0.000149
osa-miR166c-3p	C->A	14	48	182408	0.000263		osa-miR166c-3p	T->C	13	14	81438	0.000172		osa-miR166b-3p	C->G	6	70	710239	9.9e-05		osa-miR166c-3p	C->G	7	11	127205	8.6e-05
osa-miR166c-3p	C->A	6	60	182408	0.000329		osa-miR166c-3p	T->C	16	25	81438	0.000307		osa-miR166b-3p	C->G	7	59	710239	8.3e-05		osa-miR166c-3p	C->T	14	14	127205	0.00011
osa-miR166c-3p	C->A	7	54	182408	0.000296		osa-miR166c-3p	T->C	17	26	81438	0.000319		osa-miR166b-3p	C->T	14	114	710239	0.000161		osa-miR166c-3p	C->T	6	16	127205	0.000126
osa-miR166c-3p	C->G	14	19	182408	0.000104		osa-miR166c-3p	T->G	12	11	81438	0.000135		osa-miR166b-3p	C->T	18	7	710239	1e-05		osa-miR166c-3p	C->T	7	15	127205	0.000118
osa-miR166c-3p	C->G	6	38	182408	0.000208		osa-miR166c-3p	T->G	16	23	81438	0.000282		osa-miR166b-3p	C->T	6	6637	710239	0.009345		osa-miR166c-3p	G->A	10	19	127205	0.000149
osa-miR166c-3p	C->G	7	16	182408	8.8e-05		osa-miR166c-3p	T->G	17	23	81438	0.000282		osa-miR166b-3p	C->T	7	103	710239	0.000145		osa-miR166c-3p	G->A	9	18	127205	0.000142
osa-miR166c-3p	C->T	14	27	182408	0.000148		osa-miR166d-5p	T->G	10	441	525	0.84		osa-miR166b-3p	G->A	10	198	710239	0.000279		osa-miR166c-3p	G->C	10	23	127205	0.000181
osa-miR166c-3p	C->T	6	32	182408	0.000175		osa-miR166d-3p	A->C	15	13	89957	0.000145		osa-miR166b-3p	G->A	9	133	710239	0.000187		osa-miR166c-3p	G->C	9	10	127205	7.9e-05
osa-miR166c-3p	C->T	7	42	182408	0.00023		osa-miR166d-3p	A->C	5	31	89957	0.000345		osa-miR166b-3p	G->C	10	221	710239	0.000311		osa-miR166c-3p	G->T	10	53	127205	0.000417
osa-miR166c-3p	G->A	10	47	182408	0.000258		osa-miR166d-3p	A->C	8	21	89957	0.000233		osa-miR166b-3p	G->C	9	82	710239	0.000115		osa-miR166c-3p	G->T	9	28	127205	0.00022
osa-miR166c-3p	G->A	9	29	182408	0.000159		osa-miR166d-3p	A->G	15	33	89957	0.000367		osa-miR166b-3p	G->T	10	384	710239	0.000541		osa-miR166c-3p	T->A	12	27	127205	0.000212
osa-miR166c-3p	G->C	10	39	182408	0.000214		osa-miR166d-3p	A->G	5	35	89957	0.000389		osa-miR166b-3p	G->T	4	5	710239	7e-06		osa-miR166c-3p	T->A	13	13	127205	0.000102
osa-miR166c-3p	G->C	9	26	182408	0.000143		osa-miR166d-3p	A->G	8	7	89957	7.8e-05		osa-miR166b-3p	G->T	9	253	710239	0.000356		osa-miR166c-3p	T->A	16	2875	127205	0.022601
osa-miR166c-3p	G->T	10	89	182408	0.000488		osa-miR166d-3p	A->T	15	8	89957	8.9e-05		osa-miR166b-3p	T->A	12	127	710239	0.000179		osa-miR166c-3p	T->A	17	42	127205	0.00033
osa-miR166c-3p	G->T	9	36	182408	0.000197		osa-miR166d-3p	A->T	5	20	89957	0.000222		osa-miR166b-3p	T->A	13	33	710239	4.6e-05		osa-miR166c-3p	T->C	12	35	127205	0.000275
osa-miR166c-3p	T->A	12	27	182408	0.000148		osa-miR166d-3p	A->T	8	6	89957	6.7e-05		osa-miR166b-3p	T->A	16	17618	710239	0.024806		osa-miR166c-3p	T->C	13	21	127205	0.000165
osa-miR166c-3p	T->A	13	19	182408	0.000104		osa-miR166d-3p	C->A	14	26	89957	0.000289		osa-miR166b-3p	T->A	17	200	710239	0.000282		osa-miR166c-3p	T->C	16	42	127205	0.00033
osa-miR166c-3p	T->A	16	4059	182408	0.022252		osa-miR166d-3p	C->A	6	21	89957	0.000233		osa-miR166b-3p	T->C	12	240	710239	0.000338		osa-miR166c-3p	T->C	17	49	127205	0.000385
osa-miR166c-3p	T->A	17	43	182408	0.000236		osa-miR166d-3p	C->A	7	18	89957	0.0002		osa-miR166b-3p	T->C	13	141	710239	0.000199		osa-miR166c-3p	T->G	12	28	127205	0.00022
osa-miR166c-3p	T->C	12	54	182408	0.000296		osa-miR166d-3p	C->G	14	9	89957	0.0001		osa-miR166b-3p	T->C	16	188	710239	0.000265		osa-miR166c-3p	T->G	13	20	127205	0.000157
osa-miR166c-3p	T->C	13	47	182408	0.000258		osa-miR166d-3p	C->G	6	12	89957	0.000133		osa-miR166b-3p	T->C	17	267	710239	0.000376		osa-miR166c-3p	T->G	16	29	127205	0.000228
osa-miR166c-3p	T->C	16	47	182408	0.000258		osa-miR166d-3p	C->G	7	6	89957	6.7e-05		osa-miR166b-3p	T->G	12	128	710239	0.00018		osa-miR166c-3p	T->G	17	26	127205	0.000204
osa-miR166c-3p	T->C	17	76	182408	0.000417		osa-miR166d-3p	C->T	14	8	89957	8.9e-05		osa-miR166b-3p	T->G	13	57	710239	8e-05		osa-miR166d-5p	T->G	10	1439	1627	0.88445
osa-miR166c-3p	T->G	12	27	182408	0.000148		osa-miR166d-3p	C->T	6	1115	89957	0.012395		osa-miR166b-3p	T->G	16	134	710239	0.000189		osa-miR166d-3p	A->C	15	22	139789	0.000157
osa-miR166c-3p	T->G	13	20	182408	0.00011		osa-miR166d-3p	C->T	7	22	89957	0.000245		osa-miR166b-3p	T->G	17	173	710239	0.000244		osa-miR166d-3p	A->C	5	48	139789	0.000343
osa-miR166c-3p	T->G	16	31	182408	0.00017		osa-miR166d-3p	G->A	10	23	89957	0.000256		osa-miR166c-3p	A->C	15	89	686787	0.00013		osa-miR166d-3p	A->C	8	43	139789	0.000308
osa-miR166c-3p	T->G	17	52	182408	0.000285		osa-miR166d-3p	G->A	9	9	89957	0.0001		osa-miR166c-3p	A->C	5	144	686787	0.00021		osa-miR166d-3p	A->G	15	53	139789	0.000379
osa-miR166d-5p	T->G	10	1189	1315	0.904183		osa-miR166d-3p	G->C	10	24	89957	0.000267		osa-miR166c-3p	A->C	8	107	686787	0.000156		osa-miR166d-3p	A->G	5	33	139789	0.000236
osa-miR166d-3p	A->C	15	20	193890	0.000103		osa-miR166d-3p	G->C	9	5	89957	5.6e-05		osa-miR166c-3p	A->G	15	242	686787	0.000352		osa-miR166d-3p	A->G	8	19	139789	0.000136
osa-miR166d-3p	A->C	5	51	193890	0.000263		osa-miR166d-3p	G->T	10	36	89957	0.0004		osa-miR166c-3p	A->G	5	180	686787	0.000262		osa-miR166d-3p	A->T	15	9	139789	6.4e-05
osa-miR166d-3p	A->C	8	47	193890	0.000242		osa-miR166d-3p	G->T	9	21	89957	0.000233		osa-miR166c-3p	A->G	8	101	686787	0.000147		osa-miR166d-3p	A->T	5	15	139789	0.000107
osa-miR166d-3p	A->G	15	61	193890	0.000315		osa-miR166d-3p	T->A	12	27	89957	0.0003		osa-miR166c-3p	A->T	15	45	686787	6.6e-05		osa-miR166d-3p	A->T	8	12	139789	8.6e-05
osa-miR166d-3p	A->G	5	53	193890	0.000273		osa-miR166d-3p	T->A	16	3410	89957	0.037907		osa-miR166c-3p	A->T	5	116	686787	0.000169		osa-miR166d-3p	C->A	14	53	139789	0.000379
osa-miR166d-3p	A->G	8	22	193890	0.000113		osa-miR166d-3p	T->A	17	25	89957	0.000278		osa-miR166c-3p	A->T	8	47	686787	6.8e-05		osa-miR166d-3p	C->A	6	43	139789	0.000308
osa-miR166d-3p	A->T	15	15	193890	7.7e-05		osa-miR166d-3p	T->C	12	25	89957	0.000278		osa-miR166c-3p	C->A	14	208	686787	0.000303		osa-miR166d-3p	C->A	7	29	139789	0.000207
osa-miR166d-3p	A->T	5	27	193890	0.000139		osa-miR166d-3p	T->C	13	15	89957	0.000167		osa-miR166c-3p	C->A	6	172	686787	0.00025		osa-miR166d-3p	C->G	14	10	139789	7.2e-05
osa-miR166d-3p	A->T	8	17	193890	8.8e-05		osa-miR166d-3p	T->C	16	25	89957	0.000278		osa-miR166c-3p	C->A	7	112	686787	0.000163		osa-miR166d-3p	C->G	6	21	139789	0.00015
osa-miR166d-3p	C->A	14	49	193890	0.000253		osa-miR166d-3p	T->C	17	26	89957	0.000289		osa-miR166c-3p	C->G	14	76	686787	0.000111		osa-miR166d-3p	C->G	7	13	139789	9.3e-05
osa-miR166d-3p	C->A	6	65	193890	0.000335		osa-miR166d-3p	T->G	12	11	89957	0.000122		osa-miR166c-3p	C->G	6	67	686787	9.8e-05		osa-miR166d-3p	C->T	14	16	139789	0.000114
osa-miR166d-3p	C->A	7	57	193890	0.000294		osa-miR166d-3p	T->G	13	6	89957	6.7e-05		osa-miR166c-3p	C->G	7	58	686787	8.4e-05		osa-miR166d-3p	C->T	6	2569	139789	0.018378
osa-miR166d-3p	C->G	14	22	193890	0.000113		osa-miR166d-3p	T->G	16	23	89957	0.000256		osa-miR166c-3p	C->T	14	110	686787	0.00016		osa-miR166d-3p	C->T	7	16	139789	0.000114
osa-miR166d-3p	C->G	6	40	193890	0.000206		osa-miR166d-3p	T->G	17	23	89957	0.000256		osa-miR166c-3p	C->T	18	7	686787	1e-05		osa-miR166d-3p	G->A	10	21	139789	0.00015
osa-miR166d-3p	C->G	7	16	193890	8.3e-05		osa-miR166e-3p	A->G	4	6401	6415	0.997818		osa-miR166c-3p	C->T	6	114	686787	0.000166		osa-miR166d-3p	G->A	9	18	139789	0.000129
osa-miR166d-3p	C->T	14	26	193890	0.000134		osa-miR166f	A->C	15	13	89933	0.000145		osa-miR166c-3p	C->T	7	99	686787	0.000144		osa-miR166d-3p	G->C	10	23	139789	0.000165
osa-miR166d-3p	C->T	6	2292	193890	0.011821		osa-miR166f	A->C	5	31	89933	0.000345		osa-miR166c-3p	G->A	10	194	686787	0.000282		osa-miR166d-3p	G->C	9	10	139789	7.2e-05
osa-miR166d-3p	C->T	7	41	193890	0.000211		osa-miR166f	A->C	8	21	89933	0.000234		osa-miR166c-3p	G->A	9	133	686787	0.000194		osa-miR166d-3p	G->T	10	54	139789	0.000386
osa-miR166d-3p	G->A	10	50	193890	0.000258		osa-miR166f	A->G	15	33	89933	0.000367		osa-miR166c-3p	G->C	10	219	686787	0.000319		osa-miR166d-3p	G->T	9	27	139789	0.000193
osa-miR166d-3p	G->A	9	29	193890	0.00015		osa-miR166f	A->G	5	35	89933	0.000389		osa-miR166c-3p	G->C	9	83	686787	0.000121		osa-miR166d-3p	T->A	12	30	139789	0.000215
osa-miR166d-3p	G->C	10	42	193890	0.000217		osa-miR166f	A->G	8	7	89933	7.8e-05		osa-miR166c-3p	G->T	10	383	686787	0.000558		osa-miR166d-3p	T->A	13	13	139789	9.3e-05
osa-miR166d-3p	G->C	9	27	193890	0.000139		osa-miR166f	A->T	15	8	89933	8.9e-05		osa-miR166c-3p	G->T	9	252	686787	0.000367		osa-miR166d-3p	T->A	16	4928	139789	0.035253
osa-miR166d-3p	G->T	10	89	193890	0.000459		osa-miR166f	A->T	5	20	89933	0.000222		osa-miR166c-3p	T->A	12	122	686787	0.000178		osa-miR166d-3p	T->A	17	42	139789	0.0003
osa-miR166d-3p	G->T	4	5	193890	2.6e-05		osa-miR166f	A->T	8	6	89933	6.7e-05		osa-miR166c-3p	T->A	13	32	686787	4.7e-05		osa-miR166d-3p	T->C	12	38	139789	0.000272
osa-miR166d-3p	G->T	9	36	193890	0.000186		osa-miR166f	C->A	14	26	89933	0.000289		osa-miR166c-3p	T->A	16	11458	686787	0.016683		osa-miR166d-3p	T->C	13	24	139789	0.000172
osa-miR166d-3p	T->A	12	27	193890	0.000139		osa-miR166f	C->A	6	21	89933	0.000234		osa-miR166c-3p	T->A	17	199	686787	0.00029		osa-miR166d-3p	T->C	16	42	139789	0.0003
osa-miR166d-3p	T->A	13	18	193890	9.3e-05		osa-miR166f	C->A	7	18	89933	0.0002		osa-miR166c-3p	T->C	12	234	686787	0.000341		osa-miR166d-3p	T->C	17	49	139789	0.000351
osa-miR166d-3p	T->A	16	7142	193890	0.036835		osa-miR166f	C->G	14	9	89933	0.0001		osa-miR166c-3p	T->C	13	139	686787	0.000202		osa-miR166d-3p	T->G	12	29	139789	0.000207
osa-miR166d-3p	T->A	17	43	193890	0.000222		osa-miR166f	C->G	6	12	89933	0.000133		osa-miR166c-3p	T->C	16	189	686787	0.000275		osa-miR166d-3p	T->G	13	27	139789	0.000193
osa-miR166d-3p	T->C	12	56	193890	0.000289		osa-miR166f	C->G	7	6	89933	6.7e-05		osa-miR166c-3p	T->C	17	267	686787	0.000389		osa-miR166d-3p	T->G	16	29	139789	0.000207
osa-miR166d-3p	T->C	13	47	193890	0.000242		osa-miR166f	C->T	14	8	89933	8.9e-05		osa-miR166c-3p	T->G	12	124	686787	0.000181		osa-miR166d-3p	T->G	17	26	139789	0.000186
osa-miR166d-3p	T->C	16	47	193890	0.000242		osa-miR166f	C->T	6	1115	89933	0.012398		osa-miR166c-3p	T->G	13	38	686787	5.5e-05		osa-miR166e-3p	A->G	4	9230	9254	0.997407
osa-miR166d-3p	T->C	17	76	193890	0.000392		osa-miR166f	C->T	7	22	89933	0.000245		osa-miR166c-3p	T->G	16	133	686787	0.000194		osa-miR166f	A->C	15	22	139734	0.000157
osa-miR166d-3p	T->G	12	29	193890	0.00015		osa-miR166f	G->A	10	23	89933	0.000256		osa-miR166c-3p	T->G	17	173	686787	0.000252		osa-miR166f	A->C	5	47	139734	0.000336
osa-miR166d-3p	T->G	13	26	193890	0.000134		osa-miR166f	G->A	9	9	89933	0.0001		osa-miR166d-5p	T->G	10	3998	4294	0.931067		osa-miR166f	A->C	8	43	139734	0.000308
osa-miR166d-3p	T->G	16	32	193890	0.000165		osa-miR166f	G->C	10	24	89933	0.000267		osa-miR166d-3p	A->C	15	91	711717	0.000128		osa-miR166f	A->G	15	53	139734	0.000379
osa-miR166d-3p	T->G	17	52	193890	0.000268		osa-miR166f	G->C	9	5	89933	5.6e-05		osa-miR166d-3p	A->C	5	145	711717	0.000204		osa-miR166f	A->G	5	33	139734	0.000236
osa-miR166e-3p	A->G	4	6480	6513	0.994933		osa-miR166f	G->T	10	36	89933	0.0004		osa-miR166d-3p	A->C	8	108	711717	0.000152		osa-miR166f	A->G	8	19	139734	0.000136
osa-miR166e-3p	A->T	4	5	6513	0.000768		osa-miR166f	G->T	9	21	89933	0.000234		osa-miR166d-3p	A->G	15	245	711717	0.000344		osa-miR166f	A->T	15	9	139734	6.4e-05
osa-miR166f	A->C	15	20	193835	0.000103		osa-miR166f	T->A	12	27	89933	0.0003		osa-miR166d-3p	A->G	5	182	711717	0.000256		osa-miR166f	A->T	5	15	139734	0.000107
osa-miR166f	A->C	5	51	193835	0.000263		osa-miR166f	T->A	16	3410	89933	0.037917		osa-miR166d-3p	A->G	8	107	711717	0.00015		osa-miR166f	A->T	8	12	139734	8.6e-05
osa-miR166f	A->C	8	47	193835	0.000242		osa-miR166f	T->A	17	25	89933	0.000278		osa-miR166d-3p	A->T	15	46	711717	6.5e-05		osa-miR166f	C->A	14	53	139734	0.000379
osa-miR166f	A->G	15	61	193835	0.000315		osa-miR166f	T->C	12	25	89933	0.000278		osa-miR166d-3p	A->T	5	117	711717	0.000164		osa-miR166f	C->A	6	43	139734	0.000308
osa-miR166f	A->G	5	53	193835	0.000273		osa-miR166f	T->C	13	15	89933	0.000167		osa-miR166d-3p	A->T	8	49	711717	6.9e-05		osa-miR166f	C->A	7	29	139734	0.000208
osa-miR166f	A->G	8	22	193835	0.000113		osa-miR166f	T->C	16	25	89933	0.000278		osa-miR166d-3p	C->A	11	6	711717	8e-06		osa-miR166f	C->G	14	10	139734	7.2e-05
osa-miR166f	A->T	15	15	193835	7.7e-05		osa-miR166f	T->C	17	26	89933	0.000289		osa-miR166d-3p	C->A	14	216	711717	0.000303		osa-miR166f	C->G	6	21	139734	0.00015
osa-miR166f	A->T	5	27	193835	0.000139		osa-miR166f	T->G	12	11	89933	0.000122		osa-miR166d-3p	C->A	6	176	711717	0.000247		osa-miR166f	C->G	7	13	139734	9.3e-05
osa-miR166f	A->T	8	17	193835	8.8e-05		osa-miR166f	T->G	13	6	89933	6.7e-05		osa-miR166d-3p	C->A	7	116	711717	0.000163		osa-miR166f	C->T	14	16	139734	0.000115
osa-miR166f	C->A	14	49	193835	0.000253		osa-miR166f	T->G	16	23	89933	0.000256		osa-miR166d-3p	C->G	14	79	711717	0.000111		osa-miR166f	C->T	6	2569	139734	0.018385
osa-miR166f	C->A	6	65	193835	0.000335		osa-miR166f	T->G	17	23	89933	0.000256		osa-miR166d-3p	C->G	6	70	711717	9.8e-05		osa-miR166f	C->T	7	16	139734	0.000115
osa-miR166f	C->A	7	57	193835	0.000294		osa-miR166g-3p	A->C	5	6	14799	0.000405		osa-miR166d-3p	C->G	7	59	711717	8.3e-05		osa-miR166f	G->A	10	21	139734	0.00015
osa-miR166f	C->G	14	22	193835	0.000113		osa-miR166g-3p	A->G	15	8	14799	0.000541		osa-miR166d-3p	C->T	14	114	711717	0.00016		osa-miR166f	G->A	9	18	139734	0.000129
osa-miR166f	C->G	6	40	193835	0.000206		osa-miR166g-3p	A->T	5	5	14799	0.000338		osa-miR166d-3p	C->T	6	6637	711717	0.009325		osa-miR166f	G->C	10	23	139734	0.000165
osa-miR166f	C->G	7	16	193835	8.3e-05		osa-miR166g-3p	C->A	14	9	14799	0.000608		osa-miR166d-3p	C->T	7	103	711717	0.000145		osa-miR166f	G->C	9	10	139734	7.2e-05
osa-miR166f	C->T	14	26	193835	0.000134		osa-miR166g-3p	C->A	6	6	14799	0.000405		osa-miR166d-3p	G->A	10	199	711717	0.00028		osa-miR166f	G->T	10	54	139734	0.000386
osa-miR166f	C->T	6	2292	193835	0.011824		osa-miR166g-3p	C->A	7	5	14799	0.000338		osa-miR166d-3p	G->A	9	134	711717	0.000188		osa-miR166f	G->T	9	27	139734	0.000193
osa-miR166f	C->T	7	41	193835	0.000212		osa-miR166g-3p	C->T	6	1114	14799	0.075275		osa-miR166d-3p	G->C	10	221	711717	0.000311		osa-miR166f	T->A	12	30	139734	0.000215
osa-miR166f	G->A	10	50	193835	0.000258		osa-miR166g-3p	T->A	12	5	14799	0.000338		osa-miR166d-3p	G->C	9	83	711717	0.000117		osa-miR166f	T->A	13	13	139734	9.3e-05
osa-miR166f	G->A	9	29	193835	0.00015		osa-miR166g-3p	T->A	16	13	14799	0.000878		osa-miR166d-3p	G->T	10	385	711717	0.000541		osa-miR166f	T->A	16	4928	139734	0.035267
osa-miR166f	G->C	10	42	193835	0.000217		osa-miR166g-3p	T->C	12	5	14799	0.000338		osa-miR166d-3p	G->T	4	5	711717	7e-06		osa-miR166f	T->A	17	42	139734	0.000301
osa-miR166f	G->C	9	27	193835	0.000139		osa-miR166g-3p	T->G	13	5	14799	0.000338		osa-miR166d-3p	G->T	9	254	711717	0.000357		osa-miR166f	T->C	12	38	139734	0.000272
osa-miR166f	G->T	10	89	193835	0.000459		osa-miR166h-5p	G->T	10	61	509	0.119843		osa-miR166d-3p	T->A	12	128	711717	0.00018		osa-miR166f	T->C	13	24	139734	0.000172
osa-miR166f	G->T	4	5	193835	2.6e-05		osa-miR166h-3p	A->G	15	7	7291	0.00096		osa-miR166d-3p	T->A	13	33	711717	4.6e-05		osa-miR166f	T->C	16	42	139734	0.000301
osa-miR166f	G->T	9	36	193835	0.000186		osa-miR166h-3p	T->A	16	9	7291	0.001234		osa-miR166d-3p	T->A	16	17620	711717	0.024757		osa-miR166f	T->C	17	49	139734	0.000351
osa-miR166f	T->A	12	27	193835	0.000139		osa-miR166h-3p	T->C	12	5	7291	0.000686		osa-miR166d-3p	T->A	17	200	711717	0.000281		osa-miR166f	T->G	12	29	139734	0.000208
osa-miR166f	T->A	13	18	193835	9.3e-05		osa-miR166i-3p	T->A	6	6	14737	0.000407		osa-miR166d-3p	T->C	12	240	711717	0.000337		osa-miR166f	T->G	13	27	139734	0.000193
osa-miR166f	T->A	16	7140	193835	0.036835		osa-miR166i-3p	T->C	6	13617	14737	0.924001		osa-miR166d-3p	T->C	13	141	711717	0.000198		osa-miR166f	T->G	16	29	139734	0.000208
osa-miR166f	T->A	17	43	193835	0.000222		osa-miR166j-3p	A->C	15	12	81357	0.000147		osa-miR166d-3p	T->C	16	188	711717	0.000264		osa-miR166f	T->G	17	26	139734	0.000186
osa-miR166f	T->C	12	56	193835	0.000289		osa-miR166j-3p	A->C	5	30	81357	0.000369		osa-miR166d-3p	T->C	17	268	711717	0.000377		osa-miR166g-3p	A->C	5	7	22708	0.000308
osa-miR166f	T->C	13	47	193835	0.000242		osa-miR166j-3p	A->C	8	18	81357	0.000221		osa-miR166d-3p	T->G	12	128	711717	0.00018		osa-miR166g-3p	A->G	15	8	22708	0.000352
osa-miR166f	T->C	16	47	193835	0.000242		osa-miR166j-3p	A->G	15	31	81357	0.000381		osa-miR166d-3p	T->G	13	57	711717	8e-05		osa-miR166g-3p	A->G	5	8	22708	0.000352
osa-miR166f	T->C	17	76	193835	0.000392		osa-miR166j-3p	A->G	5	34	81357	0.000418		osa-miR166d-3p	T->G	16	134	711717	0.000188		osa-miR166g-3p	C->A	14	7	22708	0.000308
osa-miR166f	T->G	12	29	193835	0.00015		osa-miR166j-3p	A->G	8	7	81357	8.6e-05		osa-miR166d-3p	T->G	17	175	711717	0.000246		osa-miR166g-3p	C->T	6	2557	22708	0.112603
osa-miR166f	T->G	13	25	193835	0.000129		osa-miR166j-3p	A->T	15	8	81357	9.8e-05		osa-miR166e-3p	A->G	4	13241	13377	0.989833		osa-miR166g-3p	G->C	10	5	22708	0.00022
osa-miR166f	T->G	16	32	193835	0.000165		osa-miR166j-3p	A->T	5	17	81357	0.000209		osa-miR166e-3p	A->T	4	5	13377	0.000374		osa-miR166g-3p	G->T	10	7	22708	0.000308
osa-miR166f	T->G	17	52	193835	0.000268		osa-miR166j-3p	A->T	8	6	81357	7.4e-05		osa-miR166e-3p	T->A	16	7	13377	0.000523		osa-miR166g-3p	G->T	9	8	22708	0.000352
osa-miR166g-3p	A->C	5	10	22312	0.000448		osa-miR166j-3p	C->A	14	21	81357	0.000258		osa-miR166f	A->C	15	91	711528	0.000128		osa-miR166g-3p	T->A	12	6	22708	0.000264
osa-miR166g-3p	A->G	15	8	22312	0.000359		osa-miR166j-3p	C->A	6	17	81357	0.000209		osa-miR166f	A->C	5	145	711528	0.000204		osa-miR166g-3p	T->A	16	14	22708	0.000617
osa-miR166g-3p	C->A	14	5	22312	0.000224		osa-miR166j-3p	C->A	7	14	81357	0.000172		osa-miR166f	A->C	8	108	711528	0.000152		osa-miR166g-3p	T->A	17	5	22708	0.00022
osa-miR166g-3p	C->A	6	6	22312	0.000269		osa-miR166j-3p	C->G	14	9	81357	0.000111		osa-miR166f	A->G	15	245	711528	0.000344		osa-miR166g-3p	T->C	12	7	22708	0.000308
osa-miR166g-3p	C->A	7	5	22312	0.000224		osa-miR166j-3p	C->G	6	10	81357	0.000123		osa-miR166f	A->G	5	182	711528	0.000256		osa-miR166g-3p	T->C	13	7	22708	0.000308
osa-miR166g-3p	C->T	6	2266	22312	0.10156		osa-miR166j-3p	C->G	7	6	81357	7.4e-05		osa-miR166f	A->G	8	107	711528	0.00015		osa-miR166g-3p	T->G	12	6	22708	0.000264
osa-miR166g-3p	G->C	10	6	22312	0.000269		osa-miR166j-3p	C->T	14	7	81357	8.6e-05		osa-miR166f	A->T	15	46	711528	6.5e-05		osa-miR166g-3p	T->G	13	9	22708	0.000396
osa-miR166g-3p	G->T	10	5	22312	0.000224		osa-miR166j-3p	C->T	6	5	81357	6.1e-05		osa-miR166f	A->T	5	117	711528	0.000164		osa-miR166h-5p	G->T	10	159	1610	0.098758
osa-miR166g-3p	T->A	16	24	22312	0.001076		osa-miR166j-3p	C->T	7	21	81357	0.000258		osa-miR166f	A->T	8	49	711528	6.9e-05		osa-miR166h-3p	A->G	15	6	10995	0.000546
osa-miR166g-3p	T->C	12	7	22312	0.000314		osa-miR166j-3p	G->A	10	20	81357	0.000246		osa-miR166f	C->A	11	7	711528	1e-05		osa-miR166h-3p	G->T	10	6	10995	0.000546
osa-miR166g-3p	T->C	13	5	22312	0.000224		osa-miR166j-3p	G->A	9	9	81357	0.000111		osa-miR166f	C->A	14	216	711528	0.000304		osa-miR166h-3p	G->T	9	8	10995	0.000728
osa-miR166g-3p	T->C	16	5	22312	0.000224		osa-miR166j-3p	G->C	10	24	81357	0.000295		osa-miR166f	C->A	6	176	711528	0.000247		osa-miR166h-3p	T->A	16	12	10995	0.001091
osa-miR166g-3p	T->G	13	6	22312	0.000269		osa-miR166j-3p	G->C	9	5	81357	6.1e-05		osa-miR166f	C->A	7	116	711528	0.000163		osa-miR166h-3p	T->A	17	5	10995	0.000455
osa-miR166g-3p	T->G	17	8	22312	0.000359		osa-miR166j-3p	G->T	10	35	81357	0.00043		osa-miR166f	C->G	14	79	711528	0.000111		osa-miR166h-3p	T->G	12	5	10995	0.000455
osa-miR166h-5p	G->T	10	100	1311	0.076278		osa-miR166j-3p	G->T	9	21	81357	0.000258		osa-miR166f	C->G	6	70	711528	9.8e-05		osa-miR166i-3p	T->C	6	20047	22604	0.886878
osa-miR166h-3p	A->C	5	5	13663	0.000366		osa-miR166j-3p	T->A	12	25	81357	0.000307		osa-miR166f	C->G	7	59	711528	8.3e-05		osa-miR166j-3p	A->C	15	21	127010	0.000165
osa-miR166h-3p	A->G	15	5	13663	0.000366		osa-miR166j-3p	T->A	16	2026	81357	0.024903		osa-miR166f	C->T	14	114	711528	0.00016		osa-miR166j-3p	A->C	5	43	127010	0.000339
osa-miR166h-3p	G->T	10	5	13663	0.000366		osa-miR166j-3p	T->A	17	25	81357	0.000307		osa-miR166f	C->T	6	6637	711528	0.009328		osa-miR166j-3p	A->C	8	40	127010	0.000315
osa-miR166h-3p	T->A	16	20	13663	0.001464		osa-miR166j-3p	T->C	12	25	81357	0.000307		osa-miR166f	C->T	7	103	711528	0.000145		osa-miR166j-3p	A->G	15	51	127010	0.000402
osa-miR166h-3p	T->C	12	5	13663	0.000366		osa-miR166j-3p	T->C	13	14	81357	0.000172		osa-miR166f	G->A	10	199	711528	0.00028		osa-miR166j-3p	A->G	5	30	127010	0.000236
osa-miR166h-3p	T->C	16	5	13663	0.000366		osa-miR166j-3p	T->C	16	25	81357	0.000307		osa-miR166f	G->A	9	134	711528	0.000188		osa-miR166j-3p	A->G	8	16	127010	0.000126
osa-miR166h-3p	T->G	17	8	13663	0.000586		osa-miR166j-3p	T->C	17	26	81357	0.00032		osa-miR166f	G->C	10	221	711528	0.000311		osa-miR166j-3p	A->T	15	9	127010	7.1e-05
osa-miR166i-3p	T->A	6	6	22216	0.00027		osa-miR166j-3p	T->G	12	11	81357	0.000135		osa-miR166f	G->C	9	83	711528	0.000117		osa-miR166j-3p	A->T	5	16	127010	0.000126
osa-miR166i-3p	T->C	6	19944	22216	0.897731		osa-miR166j-3p	T->G	16	23	81357	0.000283		osa-miR166f	G->T	10	385	711528	0.000541		osa-miR166j-3p	A->T	8	12	127010	9.4e-05
osa-miR166j-3p	A->C	15	20	182314	0.00011		osa-miR166j-3p	T->G	17	23	81357	0.000283		osa-miR166f	G->T	4	5	711528	7e-06		osa-miR166j-3p	C->A	14	48	127010	0.000378
osa-miR166j-3p	A->C	5	46	182314	0.000252		osa-miR166k-3p	A->C	16	5	21585	0.000232		osa-miR166f	G->T	9	253	711528	0.000356		osa-miR166j-3p	C->A	6	43	127010	0.000339
osa-miR166j-3p	A->C	8	44	182314	0.000241		osa-miR166k-3p	A->C	5	8	21585	0.000371		osa-miR166f	T->A	12	128	711528	0.00018		osa-miR166j-3p	C->A	7	27	127010	0.000213
osa-miR166j-3p	A->G	15	58	182314	0.000318		osa-miR166k-3p	A->C	8	6	21585	0.000278		osa-miR166f	T->A	13	33	711528	4.6e-05		osa-miR166j-3p	C->G	14	8	127010	6.3e-05
osa-miR166j-3p	A->G	5	53	182314	0.000291		osa-miR166k-3p	A->G	15	8	21585	0.000371		osa-miR166f	T->A	16	17618	711528	0.024761		osa-miR166j-3p	C->G	6	19	127010	0.00015
osa-miR166j-3p	A->G	8	22	182314	0.000121		osa-miR166k-3p	A->G	16	8	21585	0.000371		osa-miR166f	T->A	17	200	711528	0.000281		osa-miR166j-3p	C->G	7	11	127010	8.7e-05
osa-miR166j-3p	A->T	15	12	182314	6.6e-05		osa-miR166k-3p	A->G	5	13	21585	0.000602		osa-miR166f	T->C	12	240	711528	0.000337		osa-miR166j-3p	C->T	14	14	127010	0.00011
osa-miR166j-3p	A->T	5	27	182314	0.000148		osa-miR166k-3p	A->T	16	750	21585	0.034746		osa-miR166f	T->C	13	141	711528	0.000198		osa-miR166j-3p	C->T	6	16	127010	0.000126
osa-miR166j-3p	A->T	8	17	182314	9.3e-05		osa-miR166k-3p	A->T	5	7	21585	0.000324		osa-miR166f	T->C	16	188	711528	0.000264		osa-miR166j-3p	C->T	7	15	127010	0.000118
osa-miR166j-3p	C->A	14	48	182314	0.000263		osa-miR166k-3p	C->A	14	7	21585	0.000324		osa-miR166f	T->C	17	268	711528	0.000377		osa-miR166j-3p	G->A	10	19	127010	0.00015
osa-miR166j-3p	C->A	6	60	182314	0.000329		osa-miR166k-3p	C->A	7	7	21585	0.000324		osa-miR166f	T->G	12	128	711528	0.00018		osa-miR166j-3p	G->A	9	18	127010	0.000142
osa-miR166j-3p	C->A	7	54	182314	0.000296		osa-miR166k-3p	G->A	9	5	21585	0.000232		osa-miR166f	T->G	13	57	711528	8e-05		osa-miR166j-3p	G->C	10	22	127010	0.000173
osa-miR166j-3p	C->G	14	19	182314	0.000104		osa-miR166k-3p	G->T	9	5	21585	0.000232		osa-miR166f	T->G	16	134	711528	0.000188		osa-miR166j-3p	G->C	9	10	127010	7.9e-05
osa-miR166j-3p	C->G	6	38	182314	0.000208		osa-miR166k-3p	T->A	12	10	21585	0.000463		osa-miR166f	T->G	17	175	711528	0.000246		osa-miR166j-3p	G->T	10	53	127010	0.000417
osa-miR166j-3p	C->G	7	16	182314	8.8e-05		osa-miR166k-3p	T->C	12	16	21585	0.000741		osa-miR166g-3p	A->C	15	6	51562	0.000116		osa-miR166j-3p	G->T	9	28	127010	0.00022
osa-miR166j-3p	C->T	14	28	182314	0.000154		osa-miR166k-3p	T->C	13	8	21585	0.000371		osa-miR166g-3p	A->C	5	8	51562	0.000155		osa-miR166j-3p	T->A	12	27	127010	0.000213
osa-miR166j-3p	C->T	6	32	182314	0.000176		osa-miR166k-3p	T->G	12	7	21585	0.000324		osa-miR166g-3p	A->C	8	8	51562	0.000155		osa-miR166j-3p	T->A	13	13	127010	0.000102
osa-miR166j-3p	C->T	7	42	182314	0.00023		osa-miR166k-3p	T->G	17	6	21585	0.000278		osa-miR166g-3p	A->G	15	12	51562	0.000233		osa-miR166j-3p	T->A	16	2874	127010	0.022628
osa-miR166j-3p	G->A	10	47	182314	0.000258		osa-miR166l-3p	A->C	16	5	22797	0.000219		osa-miR166g-3p	A->G	5	6	51562	0.000116		osa-miR166j-3p	T->A	17	42	127010	0.000331
osa-miR166j-3p	G->A	9	29	182314	0.000159		osa-miR166l-3p	A->C	5	8	22797	0.000351		osa-miR166g-3p	A->G	8	8	51562	0.000155		osa-miR166j-3p	T->C	12	35	127010	0.000276
osa-miR166j-3p	G->C	10	39	182314	0.000214		osa-miR166l-3p	A->C	8	6	22797	0.000263		osa-miR166g-3p	A->T	5	6	51562	0.000116		osa-miR166j-3p	T->C	13	21	127010	0.000165
osa-miR166j-3p	G->C	9	26	182314	0.000143		osa-miR166l-3p	A->G	15	8	22797	0.000351		osa-miR166g-3p	A->T	8	5	51562	9.7e-05		osa-miR166j-3p	T->C	16	42	127010	0.000331
osa-miR166j-3p	G->T	10	89	182314	0.000488		osa-miR166l-3p	A->G	16	8	22797	0.000351		osa-miR166g-3p	C->A	11	5	51562	9.7e-05		osa-miR166j-3p	T->C	17	49	127010	0.000386
osa-miR166j-3p	G->T	9	36	182314	0.000197		osa-miR166l-3p	A->G	5	13	22797	0.00057		osa-miR166g-3p	C->A	14	20	51562	0.000388		osa-miR166j-3p	T->G	12	28	127010	0.00022
osa-miR166j-3p	T->A	12	27	182314	0.000148		osa-miR166l-3p	A->T	16	751	22797	0.032943		osa-miR166g-3p	C->A	6	10	51562	0.000194		osa-miR166j-3p	T->G	13	20	127010	0.000157
osa-miR166j-3p	T->A	13	19	182314	0.000104		osa-miR166l-3p	A->T	5	7	22797	0.000307		osa-miR166g-3p	C->A	7	8	51562	0.000155		osa-miR166j-3p	T->G	16	29	127010	0.000228
osa-miR166j-3p	T->A	16	4057	182314	0.022253		osa-miR166l-3p	C->A	14	7	22797	0.000307		osa-miR166g-3p	C->G	14	10	51562	0.000194		osa-miR166j-3p	T->G	17	26	127010	0.000205
osa-miR166j-3p	T->A	17	43	182314	0.000236		osa-miR166l-3p	C->A	7	7	22797	0.000307		osa-miR166g-3p	C->G	6	6	51562	0.000116		osa-miR166k-3p	A->C	16	12	29107	0.000412
osa-miR166j-3p	T->C	12	54	182314	0.000296		osa-miR166l-3p	G->A	9	5	22797	0.000219		osa-miR166g-3p	C->T	14	11	51562	0.000213		osa-miR166k-3p	A->C	5	9	29107	0.000309
osa-miR166j-3p	T->C	13	47	182314	0.000258		osa-miR166l-3p	G->T	9	5	22797	0.000219		osa-miR166g-3p	C->T	6	6533	51562	0.126702		osa-miR166k-3p	A->C	8	5	29107	0.000172
osa-miR166j-3p	T->C	16	47	182314	0.000258		osa-miR166l-3p	T->A	12	10	22797	0.000439		osa-miR166g-3p	C->T	7	11	51562	0.000213		osa-miR166k-3p	A->G	15	5	29107	0.000172
osa-miR166j-3p	T->C	17	76	182314	0.000417		osa-miR166l-3p	T->C	12	17	22797	0.000746		osa-miR166g-3p	G->A	10	13	51562	0.000252		osa-miR166k-3p	A->G	16	9	29107	0.000309
osa-miR166j-3p	T->G	12	27	182314	0.000148		osa-miR166l-3p	T->C	13	9	22797	0.000395		osa-miR166g-3p	G->A	9	7	51562	0.000136		osa-miR166k-3p	A->G	5	6	29107	0.000206
osa-miR166j-3p	T->G	13	20	182314	0.00011		osa-miR166l-3p	T->G	12	7	22797	0.000307		osa-miR166g-3p	G->C	10	13	51562	0.000252		osa-miR166k-3p	A->T	16	1121	29107	0.038513
osa-miR166j-3p	T->G	16	31	182314	0.00017		osa-miR166l-3p	T->G	17	6	22797	0.000263		osa-miR166g-3p	G->T	10	15	51562	0.000291		osa-miR166k-3p	C->A	14	7	29107	0.00024
osa-miR166j-3p	T->G	17	52	182314	0.000285		osa-miR166m	T->A	16	20542	22066	0.930934		osa-miR166g-3p	G->T	4	5	51562	9.7e-05		osa-miR166k-3p	C->A	6	12	29107	0.000412
osa-miR166k-3p	A->C	16	10	36332	0.000275		osa-miR166m	T->C	16	5	22066	0.000227		osa-miR166g-3p	G->T	9	8	51562	0.000155		osa-miR166k-3p	C->A	7	7	29107	0.00024
osa-miR166k-3p	A->C	5	10	36332	0.000275		osa-miR166m	T->G	16	8	22066	0.000363		osa-miR166g-3p	T->A	12	13	51562	0.000252		osa-miR166k-3p	C->G	6	6	29107	0.000206
osa-miR166k-3p	A->G	15	5	36332	0.000138		osa-miR168a-5p	G->A	19	15	9754	0.001538		osa-miR166g-3p	T->A	16	35	51562	0.000679		osa-miR166k-3p	C->T	6	8	29107	0.000275
osa-miR166k-3p	A->G	16	10	36332	0.000275		osa-miR168a-5p	G->C	10	5	9754	0.000513		osa-miR166g-3p	T->A	17	14	51562	0.000272		osa-miR166k-3p	C->T	7	8	29107	0.000275
osa-miR166k-3p	A->G	5	7	36332	0.000193		osa-miR168a-5p	G->C	19	9	9754	0.000923		osa-miR166g-3p	T->C	12	21	51562	0.000407		osa-miR166k-3p	G->T	10	13	29107	0.000447
osa-miR166k-3p	A->G	8	5	36332	0.000138		osa-miR168a-5p	G->T	17	5	9754	0.000513		osa-miR166g-3p	T->C	13	14	51562	0.000272		osa-miR166k-3p	G->T	9	6	29107	0.000206
osa-miR166k-3p	A->T	16	1471	36332	0.040488		osa-miR168a-5p	G->T	19	8	9754	0.00082		osa-miR166g-3p	T->C	17	7	51562	0.000136		osa-miR166k-3p	T->A	12	10	29107	0.000344
osa-miR166k-3p	A->T	5	10	36332	0.000275		osa-miR168a-5p	T->A	5	8	9754	0.00082		osa-miR166g-3p	T->G	12	11	51562	0.000213		osa-miR166k-3p	T->A	17	10	29107	0.000344
osa-miR166k-3p	C->A	14	11	36332	0.000303		osa-miR168a-5p	T->C	5	6	9754	0.000615		osa-miR166g-3p	T->G	13	24	51562	0.000465		osa-miR166k-3p	T->C	12	9	29107	0.000309
osa-miR166k-3p	C->A	6	12	36332	0.00033		osa-miR168a-5p	T->C	6	7	9754	0.000718		osa-miR166g-3p	T->G	17	11	51562	0.000213		osa-miR166k-3p	T->C	17	7	29107	0.00024
osa-miR166k-3p	C->A	7	10	36332	0.000275		osa-miR168a-5p	T->G	15	8	9754	0.00082		osa-miR166h-5p	G->T	10	246	4297	0.057249		osa-miR166k-3p	T->G	12	7	29107	0.00024
osa-miR166k-3p	C->T	6	9	36332	0.000248		osa-miR168a-5p	T->G	5	17	9754	0.001743		osa-miR166h-3p	A->C	5	7	32162	0.000218		osa-miR166k-3p	T->G	13	6	29107	0.000206
osa-miR166k-3p	C->T	7	5	36332	0.000138		osa-miR168a-3p	A->C	18	7	12753	0.000549		osa-miR166h-3p	A->C	8	6	32162	0.000187		osa-miR166k-3p	T->G	17	5	29107	0.000172
osa-miR166k-3p	G->A	10	7	36332	0.000193		osa-miR168a-3p	A->G	18	8	12753	0.000627		osa-miR166h-3p	A->G	15	7	32162	0.000218		osa-miR166l-3p	A->C	16	12	30948	0.000388
osa-miR166k-3p	G->A	9	5	36332	0.000138		osa-miR168a-3p	C->A	15	8	12753	0.000627		osa-miR166h-3p	A->G	5	6	32162	0.000187		osa-miR166l-3p	A->C	5	11	30948	0.000355
osa-miR166k-3p	G->C	9	5	36332	0.000138		osa-miR168a-3p	C->A	16	5	12753	0.000392		osa-miR166h-3p	A->T	5	5	32162	0.000155		osa-miR166l-3p	A->C	8	6	30948	0.000194
osa-miR166k-3p	G->T	10	13	36332	0.000358		osa-miR168a-3p	C->T	9	5	12753	0.000392		osa-miR166h-3p	C->A	14	13	32162	0.000404		osa-miR166l-3p	A->G	15	6	30948	0.000194
osa-miR166k-3p	G->T	9	10	36332	0.000275		osa-miR168a-3p	G->T	12	10	12753	0.000784		osa-miR166h-3p	C->A	6	7	32162	0.000218		osa-miR166l-3p	A->G	16	9	30948	0.000291
osa-miR166k-3p	T->A	12	14	36332	0.000385		osa-miR168a-3p	T->C	20	7	12753	0.000549		osa-miR166h-3p	C->A	7	5	32162	0.000155		osa-miR166l-3p	A->G	5	6	30948	0.000194
osa-miR166k-3p	T->A	17	8	36332	0.00022		osa-miR168a-3p	T->G	20	7	12753	0.000549		osa-miR166h-3p	C->G	14	6	32162	0.000187		osa-miR166l-3p	A->T	16	1125	30948	0.036351
osa-miR166k-3p	T->C	12	13	36332	0.000358		osa-miR169d	A->C	14	24	26	0.923077		osa-miR166h-3p	C->T	14	7	32162	0.000218		osa-miR166l-3p	C->A	14	8	30948	0.000258
osa-miR166k-3p	T->C	13	5	36332	0.000138		osa-miR171a	C->T	12	313	338	0.926036		osa-miR166h-3p	C->T	7	7	32162	0.000218		osa-miR166l-3p	C->A	6	12	30948	0.000388
osa-miR166k-3p	T->C	17	8	36332	0.00022		osa-miR171c-5p	T->G	10	30	38	0.789474		osa-miR166h-3p	G->A	10	9	32162	0.00028		osa-miR166l-3p	C->A	7	7	30948	0.000226
osa-miR166k-3p	T->G	12	10	36332	0.000275		osa-miR171d-5p	C->T	8	35	99	0.353535		osa-miR166h-3p	G->A	9	7	32162	0.000218		osa-miR166l-3p	C->G	6	6	30948	0.000194
osa-miR166k-3p	T->G	17	9	36332	0.000248		osa-miR171e-5p	T->C	8	61	99	0.616162		osa-miR166h-3p	G->C	10	11	32162	0.000342		osa-miR166l-3p	C->T	6	8	30948	0.000258
osa-miR166l-3p	A->C	16	11	39112	0.000281		osa-miR1862d	G->A	6	18	131	0.137405		osa-miR166h-3p	G->T	10	14	32162	0.000435		osa-miR166l-3p	C->T	7	9	30948	0.000291
osa-miR166l-3p	A->C	5	12	39112	0.000307		osa-miR1862e	A->G	5	79	104	0.759615		osa-miR166h-3p	G->T	9	8	32162	0.000249		osa-miR166l-3p	G->A	9	5	30948	0.000162
osa-miR166l-3p	A->C	8	5	39112	0.000128		osa-miR1863c	A->G	5	6	8	0.75		osa-miR166h-3p	T->A	12	8	32162	0.000249		osa-miR166l-3p	G->T	10	13	30948	0.00042
osa-miR166l-3p	A->G	15	6	39112	0.000153		osa-miR1873	G->A	17	11	11	1		osa-miR166h-3p	T->A	16	27	32162	0.00084		osa-miR166l-3p	G->T	9	6	30948	0.000194
osa-miR166l-3p	A->G	16	10	39112	0.000256		osa-miR1876	G->T	15	6	1126	0.005329		osa-miR166h-3p	T->A	17	14	32162	0.000435		osa-miR166l-3p	T->A	12	10	30948	0.000323
osa-miR166l-3p	A->G	5	9	39112	0.00023		osa-miR2118a	T->C	4	17	137	0.124088		osa-miR166h-3p	T->C	12	16	32162	0.000497		osa-miR166l-3p	T->A	17	10	30948	0.000323
osa-miR166l-3p	A->G	8	5	39112	0.000128		osa-miR2118b	C->T	15	1730	13451	0.128615		osa-miR166h-3p	T->C	13	11	32162	0.000342		osa-miR166l-3p	T->C	12	12	30948	0.000388
osa-miR166l-3p	A->T	16	1478	39112	0.037789		osa-miR2118b	C->T	5	5466	13451	0.406364		osa-miR166h-3p	T->C	17	7	32162	0.000218		osa-miR166l-3p	T->C	17	7	30948	0.000226
osa-miR166l-3p	A->T	5	10	39112	0.000256		osa-miR2118b	G->A	6	1029	13451	0.0765		osa-miR166h-3p	T->G	12	7	32162	0.000218		osa-miR166l-3p	T->G	12	8	30948	0.000258
osa-miR166l-3p	C->A	14	12	39112	0.000307		osa-miR2118b	G->T	9	5	13451	0.000372		osa-miR166h-3p	T->G	17	11	32162	0.000342		osa-miR166l-3p	T->G	13	7	30948	0.000226
osa-miR166l-3p	C->A	6	12	39112	0.000307		osa-miR2118b	T->G	18	1031	13451	0.076649		osa-miR166i-3p	T->A	6	10	51233	0.000195		osa-miR166l-3p	T->G	17	5	30948	0.000162
osa-miR166l-3p	C->A	7	12	39112	0.000307		osa-miR2118c	T->C	15	4173	5901	0.707168		osa-miR166i-3p	T->C	6	44677	51233	0.872036		osa-miR166m	T->A	16	27663	29734	0.930349
osa-miR166l-3p	C->T	6	10	39112	0.000256		osa-miR2118d	G->T	18	5445	10563	0.515479		osa-miR166i-3p	T->G	13	7	51233	0.000137		osa-miR166m	T->C	16	12	29734	0.000404
osa-miR166l-3p	C->T	7	6	39112	0.000153		osa-miR2118d	G->T	9	38	10563	0.003597		osa-miR166i-3p	T->G	6	6	51233	0.000117		osa-miR166m	T->G	16	9	29734	0.000303
osa-miR166l-3p	G->A	10	9	39112	0.00023		osa-miR2118d	T->A	17	14	10563	0.001325		osa-miR166j-3p	A->C	15	89	686491	0.00013		osa-miR168a-5p	A->C	14	6	21022	0.000285
osa-miR166l-3p	G->A	9	5	39112	0.000128		osa-miR2118d	T->C	5	1573	10563	0.148916		osa-miR166j-3p	A->C	5	144	686491	0.00021		osa-miR168a-5p	A->G	12	5	21022	0.000238
osa-miR166l-3p	G->C	9	5	39112	0.000128		osa-miR2118e	A->G	6	1569	5491	0.28574		osa-miR166j-3p	A->C	8	107	686491	0.000156		osa-miR168a-5p	C->A	16	7	21022	0.000333
osa-miR166l-3p	G->T	10	14	39112	0.000358		osa-miR2118e	G->A	18	57	5491	0.010381		osa-miR166j-3p	A->G	15	241	686491	0.000351		osa-miR168a-5p	C->G	16	5	21022	0.000238
osa-miR166l-3p	G->T	9	11	39112	0.000281		osa-miR2118e	G->A	9	21	5491	0.003824		osa-miR166j-3p	A->G	5	180	686491	0.000262		osa-miR168a-5p	C->T	16	10	21022	0.000476
osa-miR166l-3p	T->A	12	14	39112	0.000358		osa-miR2118e	G->T	18	999	5491	0.181934		osa-miR166j-3p	A->G	8	101	686491	0.000147		osa-miR168a-5p	G->A	17	7	21022	0.000333
osa-miR166l-3p	T->A	17	8	39112	0.000205		osa-miR2118f	C->A	14	5	15207	0.000329		osa-miR166j-3p	A->T	15	45	686491	6.6e-05		osa-miR168a-5p	G->A	19	22	21022	0.001047
osa-miR166l-3p	T->C	12	14	39112	0.000358		osa-miR2118f	C->T	14	501	15207	0.032945		osa-miR166j-3p	A->T	5	116	686491	0.000169		osa-miR168a-5p	G->C	19	25	21022	0.001189
osa-miR166l-3p	T->C	13	7	39112	0.000179		osa-miR2118f	G->A	6	1512	15207	0.099428		osa-miR166j-3p	A->T	8	47	686491	6.8e-05		osa-miR168a-5p	G->T	10	12	21022	0.000571
osa-miR166l-3p	T->C	17	8	39112	0.000205		osa-miR2118f	T->C	5	4181	15207	0.274939		osa-miR166j-3p	C->A	14	208	686491	0.000303		osa-miR168a-5p	G->T	13	5	21022	0.000238
osa-miR166l-3p	T->G	12	12	39112	0.000307		osa-miR2118f	T->G	18	3449	15207	0.226803		osa-miR166j-3p	C->A	6	172	686491	0.000251		osa-miR168a-5p	G->T	17	6	21022	0.000285
osa-miR166l-3p	T->G	13	6	39112	0.000153		osa-miR2118g	A->G	6	5525	8509	0.649312		osa-miR166j-3p	C->A	7	112	686491	0.000163		osa-miR168a-5p	G->T	19	16	21022	0.000761
osa-miR166l-3p	T->G	17	9	39112	0.00023		osa-miR2118g	A->G	7	385	8509	0.045246		osa-miR166j-3p	C->G	14	76	686491	0.000111		osa-miR168a-5p	G->T	7	5	21022	0.000238
osa-miR166m	T->A	12	8	37425	0.000214		osa-miR2118g	C->T	11	56	8509	0.006581		osa-miR166j-3p	C->G	6	67	686491	9.8e-05		osa-miR168a-5p	G->T	8	10	21022	0.000476
osa-miR166m	T->A	16	34322	37425	0.917088		osa-miR2118g	T->C	5	1024	8509	0.120343		osa-miR166j-3p	C->G	7	58	686491	8.4e-05		osa-miR168a-5p	T->A	15	5	21022	0.000238
osa-miR166m	T->C	16	10	37425	0.000267		osa-miR2118h	T->A	14	5	6062	0.000825		osa-miR166j-3p	C->T	14	110	686491	0.00016		osa-miR168a-5p	T->C	5	25	21022	0.001189
osa-miR166m	T->G	12	7	37425	0.000187		osa-miR2118h	T->C	14	5556	6062	0.916529		osa-miR166j-3p	C->T	6	113	686491	0.000165		osa-miR168a-5p	T->C	6	7	21022	0.000333
osa-miR166m	T->G	16	10	37425	0.000267		osa-miR2118i	G->A	7	1513	1899	0.796735		osa-miR166j-3p	C->T	7	99	686491	0.000144		osa-miR168a-5p	T->C	9	9	21022	0.000428
osa-miR168a-5p	A->C	14	6	15029	0.000399		osa-miR2118j	C->A	14	5	15206	0.000329		osa-miR166j-3p	G->A	10	194	686491	0.000283		osa-miR168a-5p	T->G	15	27	21022	0.001284
osa-miR168a-5p	G->A	19	13	15029	0.000865		osa-miR2118j	C->T	14	500	15206	0.032882		osa-miR166j-3p	G->A	9	133	686491	0.000194		osa-miR168a-5p	T->G	5	17	21022	0.000809
osa-miR168a-5p	G->C	19	17	15029	0.001131		osa-miR2118j	G->A	6	1512	15206	0.099434		osa-miR166j-3p	G->C	10	219	686491	0.000319		osa-miR168a-5p	T->G	6	6	21022	0.000285
osa-miR168a-5p	G->T	10	9	15029	0.000599		osa-miR2118j	T->C	5	4180	15206	0.274891		osa-miR166j-3p	G->C	9	83	686491	0.000121		osa-miR168a-3p	A->C	18	7	9055	0.000773
osa-miR168a-5p	G->T	17	5	15029	0.000333		osa-miR2118j	T->G	18	3450	15206	0.226884		osa-miR166j-3p	G->T	10	383	686491	0.000558		osa-miR168a-3p	C->A	16	5	9055	0.000552
osa-miR168a-5p	G->T	19	15	15029	0.000998		osa-miR2118k	T->A	14	5	6062	0.000825		osa-miR166j-3p	G->T	9	252	686491	0.000367		osa-miR168a-3p	G->T	19	6	9055	0.000663
osa-miR168a-5p	G->T	7	5	15029	0.000333		osa-miR2118k	T->C	14	5556	6062	0.916529		osa-miR166j-3p	T->A	12	122	686491	0.000178		osa-miR168a-3p	T->A	20	7	9055	0.000773
osa-miR168a-5p	T->A	5	12	15029	0.000798		osa-miR2118l	T->C	11	1481	1538	0.962939		osa-miR166j-3p	T->A	13	32	686491	4.7e-05		osa-miR168a-3p	T->C	20	5	9055	0.000552
osa-miR168a-5p	T->A	6	5	15029	0.000333		osa-miR2118m	C->A	14	5	15167	0.00033		osa-miR166j-3p	T->A	16	11459	686491	0.016692		osa-miR168a-3p	T->G	20	5	9055	0.000552
osa-miR168a-5p	T->C	15	6	15029	0.000399		osa-miR2118m	C->T	14	494	15167	0.032571		osa-miR166j-3p	T->A	17	199	686491	0.00029		osa-miR169d	A->C	14	27	33	0.818182
osa-miR168a-5p	T->C	5	20	15029	0.001331		osa-miR2118m	G->A	6	1509	15167	0.099492		osa-miR166j-3p	T->C	12	233	686491	0.000339		osa-miR169e	C->A	14	6	33	0.181818
osa-miR168a-5p	T->C	6	12	15029	0.000798		osa-miR2118m	T->C	5	4171	15167	0.275005		osa-miR166j-3p	T->C	13	139	686491	0.000202		osa-miR171a	C->T	12	513	528	0.971591
osa-miR168a-5p	T->C	9	6	15029	0.000399		osa-miR2118m	T->G	18	3445	15167	0.227138		osa-miR166j-3p	T->C	16	189	686491	0.000275		osa-miR171c-5p	T->G	10	117	157	0.745223
osa-miR168a-5p	T->G	15	20	15029	0.001331		osa-miR2118n	C->T	15	1730	13451	0.128615		osa-miR166j-3p	T->C	17	267	686491	0.000389		osa-miR171d-5p	C->T	8	133	252	0.527778
osa-miR168a-5p	T->G	5	26	15029	0.00173		osa-miR2118n	C->T	5	5466	13451	0.406364		osa-miR166j-3p	T->G	12	124	686491	0.000181		osa-miR171e-5p	T->C	8	119	254	0.468504
osa-miR168a-5p	T->G	6	9	15029	0.000599		osa-miR2118n	G->A	6	1029	13451	0.0765		osa-miR166j-3p	T->G	13	37	686491	5.4e-05		osa-miR1862d	G->A	6	81	302	0.268212
osa-miR168a-5p	T->G	9	8	15029	0.000532		osa-miR2118n	G->T	9	5	13451	0.000372		osa-miR166j-3p	T->G	16	133	686491	0.000194		osa-miR1862e	A->G	5	174	263	0.661597
osa-miR168a-3p	C->A	15	5	9340	0.000535		osa-miR2118n	T->G	18	1031	13451	0.076649		osa-miR166j-3p	T->G	17	173	686491	0.000252		osa-miR1873	G->A	17	8	10	0.8
osa-miR168a-3p	G->A	19	5	9340	0.000535		osa-miR2118o	A->T	17	54	4692	0.011509		osa-miR166k-3p	A->C	15	11	74571	0.000148		osa-miR1876	G->T	15	6	2437	0.002462
osa-miR168a-3p	G->T	12	7	9340	0.000749		osa-miR2118o	C->G	15	5	4692	0.001066		osa-miR166k-3p	A->C	16	35	74571	0.000469		osa-miR1876	T->A	19	6	2437	0.002462
osa-miR168a-3p	T->C	20	6	9340	0.000642		osa-miR2118p	C->T	5	3437	13541	0.253822		osa-miR166k-3p	A->C	5	23	74571	0.000308		osa-miR1876	T->C	19	6	2437	0.002462
osa-miR168a-3p	T->G	20	10	9340	0.001071		osa-miR2118p	G->A	6	2858	13541	0.211063		osa-miR166k-3p	A->C	8	14	74571	0.000188		osa-miR1876	T->G	10	8	2437	0.003283
osa-miR169d	A->C	14	29	29	1		osa-miR2118p	G->T	18	4108	13541	0.303375		osa-miR166k-3p	A->G	15	21	74571	0.000282		osa-miR1876	T->G	19	9	2437	0.003693
osa-miR171a	C->T	12	429	450	0.953333		osa-miR2118p	T->A	17	1563	13541	0.115427		osa-miR166k-3p	A->G	16	19	74571	0.000255		osa-miR1876	T->G	6	6	2437	0.002462
osa-miR171c-5p	T->G	10	30	46	0.652174		osa-miR2118q	T->C	15	4173	5901	0.707168		osa-miR166k-3p	A->G	5	20	74571	0.000268		osa-miR2100-5p	T->C	4	5	5	1
osa-miR171d-5p	C->T	8	94	179	0.52514		osa-miR2118r	A->G	6	1569	5491	0.28574		osa-miR166k-3p	A->G	8	8	74571	0.000107		osa-miR2118a	T->C	4	28	141	0.198582
osa-miR171e-5p	T->C	8	82	180	0.455556		osa-miR2118r	G->A	18	57	5491	0.010381		osa-miR166k-3p	A->T	16	4803	74571	0.064408		osa-miR2118b	C->T	15	1743	15014	0.116092
osa-miR1862a	G->A	6	5	10	0.5		osa-miR2118r	G->A	9	21	5491	0.003824		osa-miR166k-3p	A->T	5	12	74571	0.000161		osa-miR2118b	C->T	5	7518	15014	0.500733
osa-miR1862b	G->A	6	5	7	0.714286		osa-miR2118r	G->T	18	999	5491	0.181934		osa-miR166k-3p	A->T	8	10	74571	0.000134		osa-miR2118b	G->A	6	1234	15014	0.08219
osa-miR1862c	G->A	6	5	8	0.625		osa-miR2120	G->C	12	9	13	0.692308		osa-miR166k-3p	C->A	14	17	74571	0.000228		osa-miR2118b	G->A	9	6	15014	0.0004
osa-miR1862d	G->A	6	17	205	0.082927		osa-miR2275a	A->G	15	16	24	0.666667		osa-miR166k-3p	C->A	6	21	74571	0.000282		osa-miR2118b	G->T	9	8	15014	0.000533
osa-miR1862e	A->G	5	133	162	0.820988		osa-miR2275b	A->G	15	16	24	0.666667		osa-miR166k-3p	C->A	7	21	74571	0.000282		osa-miR2118b	T->G	18	863	15014	0.05748
osa-miR1863b.2	G->A	4	7	11	0.636364		osa-miR2275d	T->C	9	47	64	0.734375		osa-miR166k-3p	C->G	14	7	74571	9.4e-05		osa-miR2118c	G->T	9	5	5380	0.000929
osa-miR1873	G->A	17	11	11	1		osa-miR2877	T->A	16	186	187	0.994652		osa-miR166k-3p	C->G	6	6	74571	8e-05		osa-miR2118c	T->C	15	3633	5380	0.675279
osa-miR1876	T->A	19	8	1798	0.004449		osa-miR319b	G->T	15	9	4546	0.00198		osa-miR166k-3p	C->G	7	11	74571	0.000148		osa-miR2118d	G->T	18	7605	12653	0.601043
osa-miR1876	T->C	19	7	1798	0.003893		osa-miR319b	T->A	14	8	4546	0.00176		osa-miR166k-3p	C->T	14	10	74571	0.000134		osa-miR2118d	G->T	9	87	12653	0.006876
osa-miR1883a	T->G	20	6	1901	0.003156		osa-miR398a	A->G	15	6	6	1		osa-miR166k-3p	C->T	6	10	74571	0.000134		osa-miR2118d	T->A	17	25	12653	0.001976
osa-miR2118a	T->C	4	33	145	0.227586		osa-miR399a	A->G	13	49	49	1		osa-miR166k-3p	C->T	7	22	74571	0.000295		osa-miR2118d	T->C	5	1375	12653	0.10867
osa-miR2118b	C->T	15	2609	17072	0.152823		osa-miR399b	A->G	13	49	49	1		osa-miR166k-3p	G->A	10	9	74571	0.000121		osa-miR2118e	A->G	6	1375	5675	0.242291
osa-miR2118b	C->T	5	6913	17072	0.404932		osa-miR399c	A->G	13	49	49	1		osa-miR166k-3p	G->A	9	8	74571	0.000107		osa-miR2118e	G->A	18	137	5675	0.024141
osa-miR2118b	G->A	6	966	17072	0.056584		osa-miR399i	C->T	14	53	53	1		osa-miR166k-3p	G->C	10	19	74571	0.000255		osa-miR2118e	G->A	9	45	5675	0.00793
osa-miR2118b	G->T	9	11	17072	0.000644		osa-miR444a-3p.2	C->T	9	66	420	0.157143		osa-miR166k-3p	G->T	10	15	74571	0.000201		osa-miR2118e	G->T	18	1198	5675	0.211101
osa-miR2118b	T->G	18	1514	17072	0.088683		osa-miR444b.2	T->C	12	67	419	0.159905		osa-miR166k-3p	G->T	9	13	74571	0.000174		osa-miR2118f	C->A	11	5	17177	0.000291
osa-miR2118c	G->T	9	5	7650	0.000654		osa-miR444c.2	T->C	12	67	415	0.161446		osa-miR166k-3p	T->A	12	8	74571	0.000107		osa-miR2118f	C->T	14	755	17177	0.043954
osa-miR2118c	T->C	15	5042	7650	0.659085		osa-miR444d.2	C->T	9	66	416	0.158654		osa-miR166k-3p	T->A	13	5	74571	6.7e-05		osa-miR2118f	G->A	6	1529	17177	0.089014
osa-miR2118d	G->T	18	6941	14167	0.489941		osa-miR444e	C->T	9	66	414	0.15942		osa-miR166k-3p	T->A	17	18	74571	0.000241		osa-miR2118f	G->A	9	10	17177	0.000582
osa-miR2118d	G->T	9	42	14167	0.002965		osa-miR444f	C->T	12	343	759	0.45191		osa-miR166k-3p	T->C	12	17	74571	0.000228		osa-miR2118f	G->C	9	9	17177	0.000524
osa-miR2118d	T->A	17	11	14167	0.000776		osa-miR444f	T->C	9	349	759	0.459816		osa-miR166k-3p	T->C	13	12	74571	0.000161		osa-miR2118f	G->T	9	12	17177	0.000699
osa-miR2118d	T->C	5	2544	14167	0.179572		osa-miR5145	G->A	10	5	25	0.2		osa-miR166k-3p	T->C	17	22	74571	0.000295		osa-miR2118f	T->C	5	3617	17177	0.210572
osa-miR2118e	A->G	6	2541	6390	0.397653		osa-miR5145	T->C	13	9	25	0.36		osa-miR166k-3p	T->G	12	17	74571	0.000228		osa-miR2118f	T->G	18	3528	17177	0.205391
osa-miR2118e	G->A	18	57	6390	0.00892		osa-miR5146	C->T	15	5	6	0.833333		osa-miR166k-3p	T->G	17	20	74571	0.000268		osa-miR2118g	A->G	6	7676	10813	0.709886
osa-miR2118e	G->A	9	20	6390	0.00313		osa-miR5148a	T->C	14	5	18	0.277778		osa-miR166l-3p	A->C	15	14	80220	0.000175		osa-miR2118g	A->G	7	343	10813	0.031721
osa-miR2118e	G->T	18	933	6390	0.146009		osa-miR5148b	T->C	14	5	18	0.277778		osa-miR166l-3p	A->C	16	36	80220	0.000449		osa-miR2118g	C->T	11	40	10813	0.003699
osa-miR2118f	C->T	14	605	18484	0.032731		osa-miR5148c	T->C	14	5	19	0.263158		osa-miR166l-3p	A->C	5	25	80220	0.000312		osa-miR2118g	T->C	5	1223	10813	0.113105
osa-miR2118f	G->A	6	1180	18484	0.063839		osa-miR5159	C->T	17	60	60	1		osa-miR166l-3p	A->C	8	17	80220	0.000212		osa-miR2118h	T->C	14	7711	8467	0.910712
osa-miR2118f	G->A	9	5	18484	0.000271		osa-miR5160	T->C	10	6	6	1		osa-miR166l-3p	A->G	15	22	80220	0.000274		osa-miR2118i	G->A	7	1530	1873	0.816871
osa-miR2118f	G->C	9	6	18484	0.000325		osa-miR5489	C->T	17	33	33	1		osa-miR166l-3p	A->G	16	19	80220	0.000237		osa-miR2118j	C->A	11	5	17176	0.000291
osa-miR2118f	G->T	9	8	18484	0.000433		osa-miR5514	C->T	16	23	23	1		osa-miR166l-3p	A->G	5	22	80220	0.000274		osa-miR2118j	C->T	14	754	17176	0.043898
osa-miR2118f	T->A	17	5	18484	0.000271		osa-miR5810	T->C	13	6	6	1		osa-miR166l-3p	A->G	8	9	80220	0.000112		osa-miR2118j	G->A	6	1529	17176	0.08902
osa-miR2118f	T->C	5	5048	18484	0.273101		osa-miR5820	A->T	5	16	16	1		osa-miR166l-3p	A->T	16	4812	80220	0.059985		osa-miR2118j	G->A	9	10	17176	0.000582
osa-miR2118f	T->G	18	4579	18484	0.247728		osa-miR7692-3p	T->C	15	12	17	0.705882		osa-miR166l-3p	A->T	5	12	80220	0.00015		osa-miR2118j	G->C	9	9	17176	0.000524
osa-miR2118g	A->G	6	7025	9649	0.728055		osa-miR812a	C->T	15	9	49	0.183673		osa-miR166l-3p	A->T	8	10	80220	0.000125		osa-miR2118j	G->T	9	12	17176	0.000699
osa-miR2118g	A->G	7	422	9649	0.043735		osa-miR812a	T->C	11	18	49	0.367347		osa-miR166l-3p	C->A	14	19	80220	0.000237		osa-miR2118j	T->C	5	3617	17176	0.210585
osa-miR2118g	C->T	11	53	9649	0.005493		osa-miR812b	C->T	15	9	42	0.214286		osa-miR166l-3p	C->A	6	22	80220	0.000274		osa-miR2118j	T->G	18	3528	17176	0.205403
osa-miR2118g	T->C	5	967	9649	0.100218		osa-miR812b	T->C	11	12	42	0.285714		osa-miR166l-3p	C->A	7	22	80220	0.000274		osa-miR2118k	T->C	14	7711	8468	0.910605
osa-miR2118h	T->C	14	7042	7646	0.921004		osa-miR812c	C->T	15	9	43	0.209302		osa-miR166l-3p	C->G	14	9	80220	0.000112		osa-miR2118l	T->C	11	1512	1552	0.974227
osa-miR2118i	G->A	7	1180	1603	0.73612		osa-miR812c	T->C	11	18	43	0.418605		osa-miR166l-3p	C->G	6	7	80220	8.7e-05		osa-miR2118m	C->A	11	5	17133	0.000292
osa-miR2118j	C->T	14	604	18473	0.032696		osa-miR812d	C->T	15	9	40	0.225		osa-miR166l-3p	C->G	7	12	80220	0.00015		osa-miR2118m	C->T	14	743	17133	0.043367
osa-miR2118j	G->A	6	1179	18473	0.063823		osa-miR812d	T->C	11	12	40	0.3		osa-miR166l-3p	C->T	14	10	80220	0.000125		osa-miR2118m	G->A	6	1524	17133	0.088951
osa-miR2118j	G->A	9	5	18473	0.000271		osa-miR812e	C->T	15	9	59	0.152542		osa-miR166l-3p	C->T	6	12	80220	0.00015		osa-miR2118m	G->A	9	10	17133	0.000584
osa-miR2118j	G->C	9	6	18473	0.000325		osa-miR812e	T->C	11	18	59	0.305085		osa-miR166l-3p	C->T	7	22	80220	0.000274		osa-miR2118m	G->C	9	9	17133	0.000525
osa-miR2118j	G->T	9	8	18473	0.000433		osa-miR812g	T->C	13	7	14	0.5		osa-miR166l-3p	G->A	10	10	80220	0.000125		osa-miR2118m	G->T	9	12	17133	0.0007
osa-miR2118j	T->A	17	5	18473	0.000271		osa-miR812g	T->C	9	5	14	0.357143		osa-miR166l-3p	G->A	9	8	80220	0.0001		osa-miR2118m	T->C	5	3609	17133	0.210646
osa-miR2118j	T->C	5	5044	18473	0.273047		osa-miR812h	T->C	13	9	21	0.428571		osa-miR166l-3p	G->C	10	19	80220	0.000237		osa-miR2118m	T->G	18	3521	17133	0.20551
osa-miR2118j	T->G	18	4578	18473	0.247821		osa-miR812h	T->C	9	9	21	0.428571		osa-miR166l-3p	G->T	10	16	80220	0.000199		osa-miR2118n	C->T	15	1743	15013	0.116099
osa-miR2118k	T->C	14	7043	7648	0.920894		osa-miR812i	T->C	13	9	21	0.428571		osa-miR166l-3p	G->T	4	5	80220	6.2e-05		osa-miR2118n	C->T	5	7518	15013	0.500766
osa-miR2118l	T->C	11	1165	1219	0.955701		osa-miR812i	T->C	9	9	21	0.428571		osa-miR166l-3p	G->T	9	13	80220	0.000162		osa-miR2118n	G->A	6	1234	15013	0.082195
osa-miR2118m	C->T	14	592	18417	0.032144		osa-miR812j	T->C	13	9	21	0.428571		osa-miR166l-3p	T->A	12	9	80220	0.000112		osa-miR2118n	G->A	9	6	15013	0.0004
osa-miR2118m	G->A	6	1173	18417	0.063691		osa-miR812j	T->C	9	9	21	0.428571		osa-miR166l-3p	T->A	13	6	80220	7.5e-05		osa-miR2118n	G->T	9	8	15013	0.000533
osa-miR2118m	G->A	9	5	18417	0.000271		osa-miR812o-5p	T->C	6	8	13	0.615385		osa-miR166l-3p	T->A	17	18	80220	0.000224		osa-miR2118n	T->G	18	863	15013	0.057484
osa-miR2118m	G->C	9	6	18417	0.000326		osa-miR812p	T->C	11	23	31	0.741935		osa-miR166l-3p	T->C	12	18	80220	0.000224		osa-miR2118o	A->T	17	97	7175	0.013519
osa-miR2118m	G->T	9	8	18417	0.000434		osa-miR812s	A->G	11	11	11	1		osa-miR166l-3p	T->C	13	14	80220	0.000175		osa-miR2118o	C->A	14	8	7175	0.001115
osa-miR2118m	T->A	17	5	18417	0.000271		osa-miR815b	G->A	13	23	45	0.511111		osa-miR166l-3p	T->C	17	22	80220	0.000274		osa-miR2118o	G->T	9	7	7175	0.000976
osa-miR2118m	T->C	5	5028	18417	0.273009		osa-miR815b	G->A	20	7	45	0.155556		osa-miR166l-3p	T->G	12	19	80220	0.000237		osa-miR2118o	T->G	5	6	7175	0.000836
osa-miR2118m	T->G	18	4568	18417	0.248032		osa-miR815b	G->T	13	5	45	0.111111		osa-miR166l-3p	T->G	13	8	80220	0.0001		osa-miR2118p	C->T	5	3465	12774	0.271254
osa-miR2118n	C->T	15	2609	17072	0.152823		osa-miR815c	G->A	13	14	24	0.583333		osa-miR166l-3p	T->G	17	20	80220	0.000249		osa-miR2118p	G->A	6	2927	12774	0.229137
osa-miR2118n	C->T	5	6913	17072	0.404932		osa-miR818b	A->G	14	6	11	0.545455		osa-miR166m	C->A	14	7	77072	9.1e-05		osa-miR2118p	G->T	18	3560	12774	0.278691
osa-miR2118n	G->A	6	966	17072	0.056584		osa-miR818b	G->A	16	5	11	0.454545		osa-miR166m	C->T	6	8	77072	0.000104		osa-miR2118p	T->A	17	1441	12774	0.112807
osa-miR2118n	G->T	9	11	17072	0.000644		osa-miR818d	A->G	14	7	46	0.152174		osa-miR166m	T->A	12	28	77072	0.000363		osa-miR2118q	G->T	9	5	5381	0.000929
osa-miR2118n	T->G	18	1514	17072	0.088683		osa-miR818d	G->A	16	5	46	0.108696		osa-miR166m	T->A	16	68680	77072	0.891115		osa-miR2118q	T->C	15	3633	5381	0.675153
osa-miR2118o	A->T	17	45	5552	0.008105		osa-miR818e	A->G	14	6	11	0.545455		osa-miR166m	T->C	12	12	77072	0.000156		osa-miR2118r	A->G	6	1375	5675	0.242291
osa-miR2118o	C->A	14	5	5552	0.000901		osa-miR818e	G->A	16	5	11	0.454545		osa-miR166m	T->C	13	5	77072	6.5e-05		osa-miR2118r	G->A	18	137	5675	0.024141
osa-miR2118o	T->C	12	6	5552	0.001081									osa-miR166m	T->C	16	35	77072	0.000454		osa-miR2118r	G->A	9	45	5675	0.00793
osa-miR2118p	C->T	5	4585	16626	0.275773									osa-miR166m	T->G	12	21	77072	0.000272		osa-miR2118r	G->T	18	1198	5675	0.211101
osa-miR2118p	G->A	6	2847	16626	0.171238									osa-miR166m	T->G	16	19	77072	0.000247		osa-miR2120	G->C	12	8	10	0.8
osa-miR2118p	G->T	18	4931	16626	0.296584									osa-miR168a-5p	A->C	12	20	36815	0.000543		osa-miR2275a	A->G	15	45	55	0.818182
osa-miR2118p	T->A	17	1713	16626	0.103031									osa-miR168a-5p	A->C	20	10	36815	0.000272		osa-miR2275b	A->G	15	45	55	0.818182
osa-miR2118q	G->T	9	5	7650	0.000654									osa-miR168a-5p	A->G	12	11	36815	0.000299		osa-miR2275d	T->C	9	65	86	0.755814
osa-miR2118q	T->C	15	5042	7650	0.659085									osa-miR168a-5p	A->G	14	7	36815	0.00019		osa-miR2877	T->A	16	249	249	1
osa-miR2118r	A->G	6	2541	6390	0.397653									osa-miR168a-5p	A->G	20	7	36815	0.00019		osa-miR319b	G->T	12	5	6306	0.000793
osa-miR2118r	G->A	18	57	6390	0.00892									osa-miR168a-5p	A->T	12	5	36815	0.000136		osa-miR319b	G->T	15	17	6306	0.002696
osa-miR2118r	G->A	9	20	6390	0.00313									osa-miR168a-5p	C->A	11	6	36815	0.000163		osa-miR319b	T->A	14	8	6306	0.001269
osa-miR2118r	G->T	18	933	6390	0.146009									osa-miR168a-5p	C->A	16	18	36815	0.000489		osa-miR319b	T->C	14	5	6306	0.000793
osa-miR2120	G->C	12	5	5	1									osa-miR168a-5p	C->G	16	6	36815	0.000163		osa-miR3980a-3p	G->A	4	9	9	1
osa-miR2275a	A->G	15	22	26	0.846154									osa-miR168a-5p	G->A	10	6	36815	0.000163		osa-miR3980b-3p	G->A	4	9	9	1
osa-miR2275b	A->G	15	22	26	0.846154									osa-miR168a-5p	G->A	17	11	36815	0.000299		osa-miR399i	C->T	14	10	12	0.833333
osa-miR2275d	T->C	9	41	56	0.732143									osa-miR168a-5p	G->A	19	40	36815	0.001087		osa-miR444a-3p.2	C->T	9	23	334	0.068862
osa-miR2877	T->A	16	336	336	1									osa-miR168a-5p	G->C	17	5	36815	0.000136		osa-miR444b.2	T->C	12	23	482	0.047718
osa-miR319b	A->C	10	6	9755	0.000615									osa-miR168a-5p	G->C	18	5	36815	0.000136		osa-miR444c.2	T->C	12	23	483	0.047619
osa-miR319b	A->C	9	6	9755	0.000615									osa-miR168a-5p	G->C	19	47	36815	0.001277		osa-miR444d.2	C->T	9	23	329	0.069909
osa-miR319b	G->T	15	11	9755	0.001128									osa-miR168a-5p	G->T	10	12	36815	0.000326		osa-miR444e	C->T	9	20	322	0.062112
osa-miR319b	T->A	14	10	9755	0.001025									osa-miR168a-5p	G->T	13	7	36815	0.00019		osa-miR444f	C->T	12	451	778	0.579692
osa-miR319b	T->C	7	5	9755	0.000513									osa-miR168a-5p	G->T	17	14	36815	0.00038		osa-miR444f	T->C	9	304	778	0.390746
osa-miR395c	A->G	14	6	7	0.857143									osa-miR168a-5p	G->T	19	26	36815	0.000706		osa-miR5145	C->A	14	5	21	0.238095
osa-miR3980a-3p	G->A	4	16	16	1									osa-miR168a-5p	G->T	7	13	36815	0.000353		osa-miR5145	T->C	13	8	21	0.380952
osa-miR3980b-3p	G->A	4	16	16	1									osa-miR168a-5p	G->T	8	5	36815	0.000136		osa-miR5148a	T->C	14	5	28	0.178571
osa-miR398a	A->G	15	8	8	1									osa-miR168a-5p	T->A	5	16	36815	0.000435		osa-miR5148b	T->C	14	5	28	0.178571
osa-miR399a	A->G	13	46	47	0.978723									osa-miR168a-5p	T->A	6	12	36815	0.000326		osa-miR5148c	T->C	14	5	28	0.178571
osa-miR399b	A->G	13	46	47	0.978723									osa-miR168a-5p	T->A	9	11	36815	0.000299		osa-miR5159	C->T	17	33	33	1
osa-miR399c	A->G	13	46	47	0.978723									osa-miR168a-5p	T->C	5	27	36815	0.000733		osa-miR5160	T->C	10	10	10	1
osa-miR399i	C->T	14	52	52	1									osa-miR168a-5p	T->C	6	18	36815	0.000489		osa-miR5489	C->T	17	17	17	1
osa-miR444a-3p.2	C->T	9	58	416	0.139423									osa-miR168a-5p	T->C	9	13	36815	0.000353		osa-miR5514	C->T	16	36	36	1
osa-miR444b.2	T->C	12	58	421	0.137767									osa-miR168a-5p	T->G	15	28	36815	0.000761		osa-miR5810	T->C	13	7	7	1
osa-miR444c.2	T->C	12	58	419	0.138425									osa-miR168a-5p	T->G	5	41	36815	0.001114		osa-miR5820	A->T	5	30	30	1
osa-miR444d.2	C->T	9	58	410	0.141463									osa-miR168a-5p	T->G	6	19	36815	0.000516		osa-miR7692-3p	T->C	15	7	12	0.583333
osa-miR444e	C->T	9	56	410	0.136585									osa-miR168a-5p	T->G	9	26	36815	0.000706		osa-miR812a	C->T	15	10	62	0.16129
osa-miR444f	C->T	12	348	755	0.460927									osa-miR168a-3p	A->C	17	5	15675	0.000319		osa-miR812a	G->A	16	7	62	0.112903
osa-miR444f	T->C	9	349	755	0.462252									osa-miR168a-3p	A->C	18	5	15675	0.000319		osa-miR812a	T->C	11	31	62	0.5
osa-miR5145	C->A	14	7	55	0.127273									osa-miR168a-3p	A->G	18	11	15675	0.000702		osa-miR812b	C->T	15	9	52	0.173077
osa-miR5145	G->A	10	6	55	0.109091									osa-miR168a-3p	C->A	15	5	15675	0.000319		osa-miR812b	G->A	16	7	52	0.134615
osa-miR5145	T->C	13	19	55	0.345455									osa-miR168a-3p	C->A	16	7	15675	0.000447		osa-miR812b	T->C	11	24	52	0.461538
osa-miR5146	C->T	15	6	8	0.75									osa-miR168a-3p	C->A	9	8	15675	0.00051		osa-miR812c	C->T	15	10	63	0.15873
osa-miR5148a	T->C	14	9	52	0.173077									osa-miR168a-3p	C->G	9	5	15675	0.000319		osa-miR812c	G->A	16	7	63	0.111111
osa-miR5148b	T->C	14	9	53	0.169811									osa-miR168a-3p	G->A	12	6	15675	0.000383		osa-miR812c	T->C	11	31	63	0.492063
osa-miR5148c	T->C	14	9	52	0.173077									osa-miR168a-3p	G->A	19	7	15675	0.000447		osa-miR812d	C->T	15	9	49	0.183673
osa-miR5159	C->T	17	82	82	1									osa-miR168a-3p	G->C	19	6	15675	0.000383		osa-miR812d	G->A	16	7	49	0.142857
osa-miR5160	T->C	10	25	26	0.961538									osa-miR168a-3p	G->T	12	5	15675	0.000319		osa-miR812d	T->C	11	23	49	0.469388
osa-miR5489	C->T	17	51	51	1									osa-miR168a-3p	G->T	19	9	15675	0.000574		osa-miR812e	C->T	15	10	71	0.140845
osa-miR5514	C->T	16	44	44	1									osa-miR168a-3p	T->A	20	5	15675	0.000319		osa-miR812e	G->A	16	7	71	0.098592
osa-miR5820	A->T	5	50	50	1									osa-miR168a-3p	T->C	11	5	15675	0.000319		osa-miR812e	T->C	11	31	71	0.43662
osa-miR7692-3p	T->C	15	21	23	0.913043									osa-miR169d	A->C	14	91	98	0.928571		osa-miR812f	T->C	10	7	11	0.636364
osa-miR812a	C->T	15	14	89	0.157303									osa-miR169e	C->A	14	7	100	0.07		osa-miR812g	T->C	9	7	8	0.875
osa-miR812a	G->A	16	6	89	0.067416									osa-miR171a	C->T	12	867	904	0.959071		osa-miR812h	G->A	7	5	24	0.208333
osa-miR812a	T->C	11	37	89	0.41573									osa-miR171a	C->T	14	5	904	0.005531		osa-miR812h	T->C	13	6	24	0.25
osa-miR812b	C->T	15	13	76	0.171053									osa-miR171c-5p	T->G	10	280	443	0.632054		osa-miR812h	T->C	9	9	24	0.375
osa-miR812b	G->A	16	5	76	0.065789									osa-miR171d-5p	C->T	8	417	768	0.542969		osa-miR812i	G->A	7	5	24	0.208333
osa-miR812b	T->C	11	29	76	0.381579									osa-miR171e-5p	T->C	8	347	767	0.452412		osa-miR812i	T->C	13	6	24	0.25
osa-miR812c	C->T	15	14	84	0.166667									osa-miR1862a	G->A	6	13	25	0.52		osa-miR812i	T->C	9	9	24	0.375
osa-miR812c	G->A	16	6	84	0.071429									osa-miR1862b	G->A	6	13	23	0.565217		osa-miR812j	G->A	7	5	28	0.178571
osa-miR812c	T->C	11	37	84	0.440476									osa-miR1862c	G->A	6	13	23	0.565217		osa-miR812j	T->C	13	8	28	0.285714
osa-miR812d	C->T	15	13	74	0.175676									osa-miR1862d	G->A	6	107	473	0.226216		osa-miR812j	T->C	9	9	28	0.321429
osa-miR812d	G->A	16	5	74	0.067568									osa-miR1862e	A->G	5	284	402	0.706468		osa-miR812k	T->C	10	6	83	0.072289
osa-miR812d	T->C	11	27	74	0.364865									osa-miR1863b.2	G->A	4	21	32	0.65625		osa-miR812l	T->C	10	6	70	0.085714
osa-miR812e	C->T	15	14	100	0.14									osa-miR1863c	A->G	5	10	33	0.30303		osa-miR812m	T->C	10	6	71	0.084507
osa-miR812e	G->A	16	6	100	0.06									osa-miR1873	G->A	17	20	20	1		osa-miR812o-5p	T->C	6	9	13	0.692308
osa-miR812e	T->C	11	37	100	0.37									osa-miR1876	G->T	15	5	3449	0.00145		osa-miR812p	T->C	11	21	38	0.552632
osa-miR812f	T->C	10	9	10	0.9									osa-miR1876	T->A	19	8	3449	0.00232		osa-miR812q	T->C	9	6	6	1
osa-miR812h	T->C	13	5	7	0.714286									osa-miR1876	T->C	19	7	3449	0.00203		osa-miR812s	A->G	11	10	10	1
osa-miR812i	T->C	13	5	7	0.714286									osa-miR1876	T->G	19	14	3449	0.004059		osa-miR812v	C->T	5	7	41	0.170732
osa-miR812j	T->C	13	7	9	0.777778									osa-miR1876	T->G	6	5	3449	0.00145		osa-miR815b	G->A	13	21	40	0.525
osa-miR812k	T->C	10	7	40	0.175									osa-miR2100-5p	T->C	4	8	8	1		osa-miR815b	G->T	13	5	40	0.125
osa-miR812l	T->C	10	7	29	0.241379									osa-miR2118a	T->C	4	49	297	0.164983		osa-miR815c	G->A	13	15	30	0.5
osa-miR812m	T->C	10	7	31	0.225806									osa-miR2118b	A->C	16	5	29084	0.000172		osa-miR815c	G->T	13	5	30	0.166667
osa-miR812o-5p	T->C	6	7	11	0.636364									osa-miR2118b	C->T	15	4818	29084	0.165658					osa-miR815c	G->T	13
osa-miR812p	T->C	11	29	40	0.725									osa-miR2118b	C->T	5	11038	29084	0.379521
osa-miR812q	T->C	9	8	8	1									osa-miR2118b	G->A	6	2032	29084	0.069867
osa-miR812s	A->G	11	18	18	1									osa-miR2118b	T->A	17	6	29084	0.000206
osa-miR815b	G->A	10	9	137	0.065693									osa-miR2118b	T->G	18	2372	29084	0.081557
osa-miR815b	G->A	13	69	137	0.50365									osa-miR2118c	G->T	6	5	13586	0.000368
osa-miR815b	G->A	20	22	137	0.160584									osa-miR2118c	T->C	15	8764	13586	0.645076
osa-miR815b	G->A	21	6	137	0.043796									osa-miR2118d	C->A	13	7	22505	0.000311
osa-miR815b	G->T	13	8	137	0.058394									osa-miR2118d	C->G	15	6	22505	0.000267
osa-miR815c	G->A	13	32	56	0.571429									osa-miR2118d	G->T	18	11193	22505	0.497356
osa-miR818b	C->A	5	5	6	0.833333									osa-miR2118d	G->T	9	162	22505	0.007198
osa-miR818d	C->A	5	5	44	0.113636									osa-miR2118d	T->A	17	28	22505	0.001244
osa-miR818e	C->A	5	5	6	0.833333									osa-miR2118d	T->C	5	3993	22505	0.177427
														osa-miR2118e	A->G	6	3985	12003	0.332
														osa-miR2118e	G->A	18	184	12003	0.01533
														osa-miR2118e	G->A	9	78	12003	0.006498
														osa-miR2118e	G->T	18	1913	12003	0.159377
														osa-miR2118f	C->T	14	1241	30547	0.040626
														osa-miR2118f	G->A	6	2107	30547	0.068976
														osa-miR2118f	G->C	6	5	30547	0.000164
														osa-miR2118f	G->C	9	6	30547	0.000196
														osa-miR2118f	T->C	12	8	30547	0.000262
														osa-miR2118f	T->C	17	8	30547	0.000262
														osa-miR2118f	T->C	5	8764	30547	0.286902
														osa-miR2118f	T->G	17	5	30547	0.000164
														osa-miR2118f	T->G	18	7015	30547	0.229646
														osa-miR2118g	A->C	6	5	16219	0.000308
														osa-miR2118g	A->G	6	11320	16219	0.697947
														osa-miR2118g	A->G	7	620	16219	0.038227
														osa-miR2118g	C->T	11	147	16219	0.009063
														osa-miR2118g	T->C	5	2014	16219	0.124175
														osa-miR2118h	T->C	14	11380	12620	0.901743
														osa-miR2118i	G->A	7	2108	2729	0.772444
														osa-miR2118j	C->T	14	1238	30539	0.040538
														osa-miR2118j	G->A	6	2107	30539	0.068994
														osa-miR2118j	G->C	6	5	30539	0.000164
														osa-miR2118j	G->C	9	6	30539	0.000196
														osa-miR2118j	T->C	12	8	30539	0.000262
														osa-miR2118j	T->C	17	8	30539	0.000262
														osa-miR2118j	T->C	5	8763	30539	0.286945
														osa-miR2118j	T->G	17	5	30539	0.000164
														osa-miR2118j	T->G	18	7015	30539	0.229706
														osa-miR2118k	T->C	14	11381	12624	0.901537
														osa-miR2118l	T->C	11	2079	2230	0.932287
														osa-miR2118m	C->T	14	1212	30433	0.039825
														osa-miR2118m	G->A	6	2099	30433	0.068971
														osa-miR2118m	G->C	6	5	30433	0.000164
														osa-miR2118m	G->C	9	6	30433	0.000197
														osa-miR2118m	T->C	12	8	30433	0.000263
														osa-miR2118m	T->C	17	8	30433	0.000263
														osa-miR2118m	T->C	5	8727	30433	0.286761
														osa-miR2118m	T->G	17	5	30433	0.000164
														osa-miR2118m	T->G	18	7008	30433	0.230276
														osa-miR2118n	A->C	16	5	29085	0.000172
														osa-miR2118n	C->T	15	4818	29085	0.165652
														osa-miR2118n	C->T	5	11038	29085	0.379508
														osa-miR2118n	G->A	6	2032	29085	0.069864
														osa-miR2118n	T->A	17	6	29085	0.000206
														osa-miR2118n	T->G	18	2372	29085	0.081554
														osa-miR2118o	A->C	17	5	10679	0.000468
														osa-miR2118o	A->T	17	187	10679	0.017511
														osa-miR2118o	C->A	11	6	10679	0.000562
														osa-miR2118o	T->C	12	7	10679	0.000655
														osa-miR2118o	T->C	5	6	10679	0.000562
														osa-miR2118o	T->G	5	6	10679	0.000562
														osa-miR2118p	C->T	5	6926	27898	0.248262
														osa-miR2118p	G->A	6	5893	27898	0.211234
														osa-miR2118p	G->T	18	8579	27898	0.307513
														osa-miR2118p	T->A	17	2493	27898	0.089361
														osa-miR2118q	G->T	6	5	13587	0.000368
														osa-miR2118q	T->C	15	8765	13587	0.645102
														osa-miR2118r	A->G	6	3985	12002	0.332028
														osa-miR2118r	G->A	18	184	12002	0.015331
														osa-miR2118r	G->A	9	78	12002	0.006499
														osa-miR2118r	G->T	18	1913	12002	0.15939
														osa-miR2120	G->C	12	14	16	0.875
														osa-miR2121a	C->T	15	6	92	0.065217
														osa-miR2121b	C->T	15	6	92	0.065217
														osa-miR2275a	A->G	15	40	48	0.833333
														osa-miR2275b	A->G	15	40	48	0.833333
														osa-miR2275d	T->C	9	100	126	0.793651
														osa-miR2877	T->A	16	787	787	1
														osa-miR319b	A->C	10	7	17936	0.00039
														osa-miR319b	C->A	16	10	17936	0.000558
														osa-miR319b	C->T	16	5	17936	0.000279
														osa-miR319b	G->C	13	6	17936	0.000335
														osa-miR319b	G->T	12	14	17936	0.000781
														osa-miR319b	G->T	15	26	17936	0.00145
														osa-miR319b	G->T	8	5	17936	0.000279
														osa-miR319b	T->A	14	8	17936	0.000446
														osa-miR319b	T->A	17	5	17936	0.000279
														osa-miR319b	T->C	17	7	17936	0.00039
														osa-miR319b	T->G	14	10	17936	0.000558
														osa-miR390-5p	T->G	5	5	1590	0.003145
														osa-miR3980a-3p	G->A	4	34	34	1
														osa-miR3980b-3p	G->A	4	34	34	1
														osa-miR399a	A->G	13	6	8	0.75
														osa-miR399b	A->G	13	6	8	0.75
														osa-miR399c	A->G	13	6	8	0.75
														osa-miR399i	C->T	14	17	17	1
														osa-miR444a-3p.2	C->T	9	46	612	0.075163
														osa-miR444b.2	T->C	12	46	967	0.04757
														osa-miR444b.1	T->C	6	6	1496	0.004011
														osa-miR444c.2	T->C	12	46	969	0.047472
														osa-miR444c.1	T->C	6	6	1496	0.004011
														osa-miR444d.2	C->T	9	46	605	0.076033
														osa-miR444e	C->T	9	45	598	0.075251
														osa-miR444f	C->T	12	904	1501	0.602265
														osa-miR444f	T->C	9	551	1501	0.367089
														osa-miR5145	C->A	14	13	69	0.188406
														osa-miR5145	G->A	10	9	69	0.130435
														osa-miR5145	T->C	13	10	69	0.144928
														osa-miR5146	C->T	15	14	22	0.636364
														osa-miR5146	G->A	16	6	22	0.272727
														osa-miR5148a	T->C	14	21	96	0.21875
														osa-miR5148b	T->C	14	21	98	0.214286
														osa-miR5148c	T->C	14	21	98	0.214286
														osa-miR5149	C->T	13	7	15	0.466667
														osa-miR5159	C->T	17	191	191	1
														osa-miR5160	T->C	10	41	43	0.953488
														osa-miR5489	C->T	17	62	62	1
														osa-miR5514	C->T	16	80	80	1
														osa-miR5801	T->C	13	6	9	0.666667
														osa-miR5802	C->T	11	7	12	0.583333
														osa-miR5803	T->C	8	7	7	1
														osa-miR5810	T->C	13	5	6	0.833333
														osa-miR5820	A->T	5	101	101	1
														osa-miR5825	G->T	10	11	13	0.846154
														osa-miR7692-3p	T->C	15	31	42	0.738095
														osa-miR812a	C->T	15	22	146	0.150685
														osa-miR812a	G->A	16	6	146	0.041096
														osa-miR812a	T->C	11	71	146	0.486301
														osa-miR812b	C->T	15	20	129	0.155039
														osa-miR812b	G->A	16	8	129	0.062016
														osa-miR812b	T->C	11	52	129	0.403101
														osa-miR812c	C->T	15	22	138	0.15942
														osa-miR812c	G->A	16	6	138	0.043478
														osa-miR812c	T->C	11	71	138	0.514493
														osa-miR812d	C->T	15	20	120	0.166667
														osa-miR812d	G->A	16	6	120	0.05
														osa-miR812d	T->C	11	49	120	0.408333
														osa-miR812e	C->T	15	22	168	0.130952
														osa-miR812e	G->A	16	6	168	0.035714
														osa-miR812e	T->C	11	71	168	0.422619
														osa-miR812f	T->C	10	10	13	0.769231
														osa-miR812g	T->C	13	5	27	0.185185
														osa-miR812g	T->C	9	17	27	0.62963
														osa-miR812h	G->A	7	5	54	0.092593
														osa-miR812h	T->C	13	18	54	0.333333
														osa-miR812h	T->C	9	21	54	0.388889
														osa-miR812i	G->A	7	5	53	0.09434
														osa-miR812i	T->C	13	18	53	0.339623
														osa-miR812i	T->C	9	21	53	0.396226
														osa-miR812j	G->A	7	5	54	0.092593
														osa-miR812j	T->C	13	19	54	0.351852
														osa-miR812j	T->C	9	20	54	0.37037
														osa-miR812k	G->A	14	8	186	0.043011
														osa-miR812k	G->A	17	6	186	0.032258
														osa-miR812k	T->C	10	19	186	0.102151
														osa-miR812l	G->A	14	8	169	0.047337
														osa-miR812l	G->A	17	6	169	0.035503
														osa-miR812l	T->C	10	19	169	0.112426
														osa-miR812m	G->A	14	8	169	0.047337
														osa-miR812m	G->A	17	6	169	0.035503
														osa-miR812m	T->C	10	19	169	0.112426
														osa-miR812n-3p	T->C	9	5	338	0.014793
														osa-miR812o-5p	T->C	6	25	27	0.925926
														osa-miR812p	T->C	11	60	84	0.714286
														osa-miR812q	T->C	9	11	11	1
														osa-miR812r	A->G	13	6	6	1
														osa-miR812s	A->G	11	21	21	1
														osa-miR812t	T->C	9	8	52	0.153846
														osa-miR812u	T->C	9	5	48	0.104167
														osa-miR812v	A->T	14	7	146	0.047945
														osa-miR812v	C->T	5	15	146	0.10274
														osa-miR812v	G->A	18	5	146	0.034247
														osa-miR815b	G->A	10	8	141	0.056738
														osa-miR815b	G->A	13	77	141	0.546099
														osa-miR815b	G->A	20	11	141	0.078014
														osa-miR815b	G->A	21	5	141	0.035461
														osa-miR815b	G->T	13	11	141	0.078014
														osa-miR815c	G->A	10	7	66	0.106061
														osa-miR815c	G->A	13	42	66	0.636364
														osa-miR818d	G->A	16	5	55	0.090909
